# Supplementary material for: The neural transdifferentiation potential of bone marrow mesenchymal stem cells
Source: PLoS One. 2026 Apr 20;21(4):e0347119. doi: 10.1371/journal.pone.0347119 (PMC13094960; doi:10.1371/journal.pone.0347119)
Supplement: S1 Fig — (XLSX) [file pone.0347119.s001.xlsx]

## Sheet: Ark1
	MIGRATION ASSAY
			Elapsed		MSC	Glial-MSC	Neural-MSC					MSC	Glial-MSC	Neural-MSC				MSC	Glial-MSC	Neural-MSC
			0		0	0	0					0	0	0				0	0	0
			1		5.52454	5.15637	5.15627					3.38844	3.6132	3.33734				4.03912	3.3026	3.48448
			2		11.7445	9.73878	9.62925					7.24009	8.10797	8.53011				7.45263	6.50857	7.19925
			3		18.0073	13.3601	13.7063					11.0811	10.7972	10.8713				11.4189	8.17221	10.0126
			4		24.0223	16.8422	17.0727					15.3818	13.0916	13.1144				17.0258	11.1503	13.3562
			5		29.3887	19.8861	19.6946					18.1474	15.1237	14.9689				20.6482	13.6073	15.826
			6		34.479	22.2292	22.1016					22.0787	17.0287	16.5861				24.5516	15.789	18.3726
			7		38.756	23.8083	24.104					26.1751	20.0718	18.4098				27.8374	17.2895	20.1506
			8		43.3061	25.4051	26.2287					29.4718	21.6198	19.7929				30.2784	18.9647	22.369
			9		46.8671	27.0787	27.9582					33.3816	23.457	21.3337				33.8553	20.4868	24.9981
			10		51.1741	29.1434	29.4759					36.1069	24.8378	22.3889				38.3686	23.0911	28.2249
			11		55.268	30.4616	31.1203					39.7522	27.1573	24.6901				41.2013	24.4571	30.1103
			12		59.1217	32.4146	32.8356					41.8145	28.4097	25.4933				44.1036	26.0432	31.9095
			13		63.1204	33.935	34.4315					44.8499	29.7031	26.9313				45.7301	27.346	33.5253
			14		66.6718	35.5095	36.2919					47.2291	30.9091	28.2134				49.2434	29.8191	36.5706
			15		69.7722	36.8678	37.6177					50.7057	32.7416	29.9405				52.7761	32.0103	39.1535
			16		72.9466	38.4641	39.3937					53.222	34.5002	31.6142				55.554	34.629	41.7004
			17		75.7371	39.9935	40.9648					56.3156	36.8754	33.7496				57.8581	36.2048	43.8802
			18		78.4983	41.9354	42.941					58.6045	38.3633	35.1344				58.8965	37.9691	45.1356
			19		80.9723	43.21	44.2952					61.3404	41.1351	37.862				61.9553	39.4499	47.2311
			20		83.0603	44.562	45.5547					63.2523	42.3996	38.8402				65.0405	42.6379	50.6972
			21		84.5491	45.6788	47.0045					65.3492	44.1955	40.6146				67.2873	44.3485	52.6799
			22		86.4055	46.6482	48.671					67.9056	45.7472	41.6047				68.7742	46.5326	55.2317
			23		87.9393	47.7247	50.4957					69.9398	47.5197	43.4138				70.4566	47.8186	56.5001
			24		89.6741	48.7089	51.9652					72.4445	49.2465	45.4178				71.9176	49.5359	58.5673
			25		91.1263	49.5175	53.5565					75.0406	51.1383	47.4862				72.9435	51.2065	61.2042
			26		92.457	51.5022	55.6573					77.0728	53.1661	48.8365				75.2708	53.7821	63.4073
			27		93.3584	52.3474	57.0255					78.28	54.7663	50.9243				76.6787	55.4997	65.1232
			28		94.2498	53.0348	58.4015					79.7477	56.207	52.0303				78.3086	58.0093	66.8196
			29		95.08	53.782	59.3205					81.2656	57.9019	53.7462				79.1752	59.1097	68.1424
			30		95.7216	55.0037	60.4365					82.6393	59.985	55.3195				80.0758	60.2714	69.8237
			31		96.3216	55.6521	61.4717					83.6437	62.0108	57.3911				81.4922	62.2672	70.8043
			32		96.9536	56.3044	62.4525					84.4829	63.502	58.1769				82.4101	63.5442	71.8341
			33		97.5637	57.3233	63.3332					85.0589	64.4289	59.1149				83.6494	64.3531	72.4944
			34		97.8581	58.3428	64.3261					85.9464	65.9515	60.3483				84.6393	65.9282	74.7655
			35		98.1302	59.0631	65.0894					87.3061	67.8898	62.297				86.0904	67.9307	76.0158
			36		98.326	60.2312	65.7535					88.3604	69.6758	63.6744				87.2852	69.4572	77.427
			37		98.5826	61.1125	66.3484					89.257	70.778	65.0319				87.8998	70.5467	78.0412
			38		98.9195	61.4018	67.3365					89.9098	71.8149	65.924				88.47	72.0452	79.4699
			39		99.0276	62.2447	67.8331					90.7879	72.7638	67.1278				89.58	72.6621	80.3972
			40		99.2482	62.9179	68.6959					91.5137	73.9118	68.2907				90.1076	73.2519	80.7236
			41		99.1566	63.7593	69.274					92.3136	75.3802	69.8276				90.8414	74.094	81.374
			42		99.223	63.6496	69.7606					92.7548	76.0573	70.4873				91.1185	75.5439	82.0267
			43		99.2315	64.27	70.2227					93.2495	77.3202	71.8414				91.5816	76.3245	82.8583
			44		99.2642	65.3825	70.9155					93.456	78.1786	72.5489				92.4553	78.0821	83.9115
			45		99.3922	65.5756	71.2711					93.7149	79.0027	73.4345				93.192	78.3933	84.6532
			46		99.4241	66.3166	71.6464					93.8639	80.1516	74.6979				93.5363	79.5012	85.8171
			47		99.4132	66.7854	72.0267					94.4273	80.6258	75.3745				93.5515	80.1513	86.3099
			48		99.4362	67.1589	72.632					94.6194	81.1272	75.9898				93.8407	80.7941	86.9087
