# Supplementary material for: The neural transdifferentiation potential of bone marrow mesenchymal stem cells
Source: PLoS One. 2026 Apr 20;21(4):e0347119. doi: 10.1371/journal.pone.0347119 (PMC13094960; doi:10.1371/journal.pone.0347119)
Supplement: S2 Fig — (XLSM) [file pone.0347119.s002.xlsm]

## Sheet: PROLIFERATION ASSAY 
Date Time	Elapsed	MSC 1	Glial-MSC 1	Neural-MSC 1	MSC normal (Std Err Img)	MSC glial (Std Err Img)	MSC nevral (Std Err Img)				Date Time	Elapsed	MSC 2	Glial-MSC 2	Neural-MSC 2	Normal (1) 35K / well (Std Err Img)	Glial (1) 35K / well (Std Err Img)	Nevral (1) 35K / well (Std Err Img)				Date Time	Elapsed	MSC 3	Glial-MSC 3	Neural-MSC 3	normal (1) 35K / well (Std Err Img)	glial (1) 35K / well (Std Err Img)	nevral (1) 35K / well (Std Err Img)
2024-02-02 15:03:00	0	4.83985	6.16918	6.86161	0.194727	0.341788	0.215457				2025-02-19 16:26:00	0	5.54613	4.11064	5.20962	0.490221	0.34181	0.137357				2025-03-26 17:00:00	0	18.4911	16.4589	17.1757	1.11332	0.685443	1.18296
2024-02-02 17:03:00	2	11.1854	14.9757	15.0248	0.41405	0.78614	0.447127				2025-02-19 18:26:00	2	13.1989	10.8254	12.0856	0.919801	0.979936	0.484223				2025-03-26 19:00:00	2	20.3321	18.2835	18.4306	1.03477	0.782063	1.39498
2024-02-02 19:03:00	4	12.5895	16.5835	16.2748	0.462556	0.861476	0.496777				2025-02-19 20:26:00	4	15.9284	13.6453	14.844	1.1184	1.15824	0.638087				2025-03-26 21:00:00	4	21.6894	19.2724	19.9768	1.06595	0.878871	1.42647
2024-02-02 21:03:00	6	13.7727	17.6314	17.4738	0.513185	0.902919	0.518305				2025-02-19 22:26:00	6	17.6966	15.5382	15.253	1.3738	1.47033	0.637949				2025-03-26 23:00:00	6	22.6058	20.422	21.0707	1.38542	1.0465	1.50826
2024-02-02 23:03:00	8	15.154	18.6427	18.4213	0.547086	0.938642	0.543251				2025-02-20 00:26:00	8	18.862	16.432	15.9874	1.53615	1.56015	0.755996				2025-03-27 01:00:00	8	24.791	21.366	22.195	1.29996	1.05695	1.53388
2024-02-03 01:03:00	10	16.6991	19.3914	19.32	0.612874	0.972213	0.584719				2025-02-20 02:26:00	10	20.0239	16.9253	17.3241	1.48728	1.69891	0.511582				2025-03-27 03:00:00	10	25.5821	22.8311	23.2083	1.70331	1.08489	1.46044
2024-02-03 03:03:00	12	18.2228	20.0588	20.2247	0.680654	1.02682	0.647025				2025-02-20 04:26:00	12	20.7086	17.8127	17.8944	1.4025	1.83964	0.552631				2025-03-27 05:00:00	12	28.2857	23.6446	24.1014	1.5615	1.18436	1.54449
2024-02-03 05:03:00	14	19.6927	20.8514	21.0149	0.751225	1.12267	0.615676				2025-02-20 06:26:00	14	21.5929	18.3006	17.9981	1.46182	1.86309	0.819476				2025-03-27 07:00:00	14	29.2514	24.4856	24.7932	1.92353	1.01966	1.68095
2024-02-03 07:03:00	16	21.0017	21.2759	21.7917	0.735573	1.1335	0.641082				2025-02-20 08:26:00	16	22.1607	18.5126	18.8183	1.46471	1.93147	0.483737				2025-03-27 09:00:00	16	30.8783	25.4464	25.9724	1.96921	1.09815	1.80231
2024-02-03 09:03:00	18	21.99	21.9403	22.4667	0.767501	1.17176	0.690907				2025-02-20 10:26:00	18	22.8701	18.5552	19.0605	1.50638	1.94228	0.592297				2025-03-27 11:00:00	18	31.7824	26.9605	27.0789	2.00061	1.04198	1.88725
2024-02-03 11:03:00	20	23.0176	22.321	23.1152	0.810559	1.19786	0.699073				2025-02-20 12:26:00	20	23.5441	18.9811	18.9807	1.69156	1.85875	0.752822				2025-03-27 13:00:00	20	32.8858	27.9014	28.1373	2.01064	0.970149	1.92768
2024-02-03 13:03:00	22	23.9418	22.5474	23.7328	0.793406	1.2082	0.70619				2025-02-20 14:26:00	22	23.8551	18.8607	19.0221	1.68381	1.82673	0.731077				2025-03-27 15:00:00	22	33.9051	28.8918	29.2015	2.06323	1.07888	1.89627
2024-02-03 15:03:00	24	24.7948	22.7942	24.2381	0.847703	1.23154	0.743367				2025-02-20 16:26:00	24	23.6971	18.7929	19.3819	1.5229	1.9686	0.709369				2025-03-27 17:00:00	24	35.0873	30.5543	30.4738	2.09219	1.10471	1.88964
2024-02-03 17:03:00	26	25.6322	23.1565	24.9016	0.871351	1.29774	0.729113				2025-02-20 18:26:00	26	24.2258	19.4337	19.4304	1.58427	1.88696	0.697418				2025-03-27 19:00:00	26	35.9151	31.6995	31.5977	2.21533	1.0111	1.95319
2024-02-03 19:03:00	28	26.7609	23.5421	25.4773	0.903475	1.27427	0.741413				2025-02-20 20:26:00	28	24.6401	19.5777	19.4249	1.6246	1.87116	0.75799				2025-03-27 21:00:00	28	37.2089	33.1589	32.5211	2.32123	0.933493	2.20743
2024-02-03 21:03:00	30	28.0086	23.848	25.8285	0.851115	1.2564	0.76648				2025-02-20 22:26:00	30	25.7142	19.9807	20.0583	1.64077	1.97802	0.764138				2025-03-27 23:00:00	30	39.207	34.7014	33.7039	2.3985	0.99991	2.25222
2024-02-03 23:03:00	32	29.0735	24.1908	26.3	0.818732	1.27531	0.728429				2025-02-21 00:26:00	32	26.5707	20.4698	20.7601	1.6929	2.00674	0.868546				2025-03-28 01:00:00	32	40.3826	35.846	34.9644	2.27308	1.09585	2.16055
2024-02-04 01:03:00	34	30.8222	24.3552	26.98	0.822632	1.28023	0.793937				2025-02-21 02:26:00	34	27.6145	20.7966	21.0971	1.646	2.0761	0.942129				2025-03-28 03:00:00	34	42.1772	36.7035	36.3716	2.34965	1.11789	2.31884
2024-02-04 03:03:00	36	32.2297	24.4859	27.6578	0.88414	1.25213	0.822809				2025-02-21 04:26:00	36	28.3829	21.1455	21.399	1.63849	2.16641	0.973314				2025-03-28 05:00:00	36	43.2314	38.1795	37.5737	2.222	1.09592	2.3888
2024-02-04 05:03:00	38	33.6777	24.6905	28.0907	0.919194	1.25415	0.781157				2025-02-21 06:26:00	38	29.9706	21.8409	21.6078	1.6684	2.13931	0.95947				2025-03-28 07:00:00	38	45.113	39.8133	38.248	2.18899	1.06584	2.41577
2024-02-04 07:03:00	40	35.4166	24.7361	28.6393	0.898344	1.24834	0.84558				2025-02-21 08:26:00	40	31.0026	21.9801	22.1021	1.59791	2.08399	1.03221				2025-03-28 09:00:00	40	46.5768	41.0944	39.3884	2.35289	1.18177	2.44372
2024-02-04 09:03:00	42	37.3419	25.0906	29.028	0.900128	1.24293	0.892166				2025-02-21 10:26:00	42	31.9293	21.9123	22.3609	1.66628	2.15013	1.03638				2025-03-28 11:00:00	42	48.8302	42.6063	40.6903	2.49317	1.13115	2.53153
2024-02-04 11:03:00	44	38.9035	25.3863	29.878	0.96716	1.27164	1.01321				2025-02-21 12:26:00	44	32.6703	20.6347	22.5257	1.57018	1.46304	1.08274				2025-03-28 13:00:00	44	50.9497	44.3147	41.1696	2.39812	1.15163	2.54133
2024-02-04 13:03:00	46	40.7473	25.5365	30.2325	0.999058	1.2774	0.935974				2025-02-21 14:26:00	46	35.0759	23.2688	23.1629	1.91269	2.09486	1.06047				2025-03-28 15:00:00	46	52.7482	45.6271	42.2629	2.49363	1.32412	2.46931
2024-02-04 15:03:00	48	42.4935	25.7865	30.541	1.00695	1.28425	0.926282				2025-02-21 16:26:00	48	35.1314	21.0132	23.369	1.74385	1.36217	1.09096				2025-03-28 17:00:00	48	54.1636	46.7622	43.5009	2.41396	1.363	2.64935
2024-02-04 17:03:00	50	44.4434	26.0187	30.9694	1.06996	1.24764	0.912907				2025-02-21 18:26:00	50	36.5452	21.4145	24.2904	1.60093	1.34481	1.16212				2025-03-28 19:00:00	50	56.2108	47.5919	44.0953	2.33562	1.49116	2.63083
2024-02-04 19:03:00	52	46.7586	26.5146	31.5196	1.15021	1.24476	0.962516				2025-02-21 20:26:00	52	39.8303	23.9571	24.5027	2.0691	2.00296	0.999335				2025-03-28 21:00:00	52	57.8176	48.8641	45.2707	2.50632	1.39656	2.54538
2024-02-04 21:03:00	54	48.8355	26.6766	32.0658	1.2058	1.23673	0.949363				2025-02-21 22:26:00	54	41.5179	23.9032	25.0674	1.96193	1.90345	0.966144				2025-03-28 23:00:00	54	60.1116	50.3317	45.9847	2.54668	1.42036	2.61083
2024-02-04 23:03:00	56	51.0496	26.6568	32.6352	1.22358	1.25079	1.00141				2025-02-22 00:26:00	56	43.0008	24.1441	25.1731	1.71161	1.92462	1.01371				2025-03-29 01:00:00	56	62.5159	51.3854	47.0667	2.60546	1.46184	2.69727
2024-02-05 01:03:00	58	53.1601	26.9674	32.9926	1.32586	1.26682	1.00093				2025-02-22 02:26:00	58	44.6279	24.3787	25.5015	1.81885	2.0524	0.968525				2025-03-29 03:00:00	58	65.0089	52.3368	48.0963	2.63383	1.53841	2.66049
2024-02-05 03:03:00	60	56.006	27.1699	33.2674	1.41783	1.28697	1.01663				2025-02-22 04:26:00	60	46.0303	24.7975	25.8975	1.82302	2.11792	0.956863				2025-03-29 05:00:00	60	66.9965	53.3375	48.9497	2.76444	1.60366	2.78764
2024-02-05 05:03:00	62	58.5403	27.4611	33.4706	1.47127	1.33768	1.01573				2025-02-22 06:26:00	62	49.4227	25.1213	26.4712	2.19722	2.15224	1.01424				2025-03-29 07:00:00	62	68.936	54.1513	49.8852	2.82276	1.64047	2.7906
2024-02-05 07:03:00	64	60.7964	27.7189	33.8152	1.47727	1.29414	1.05234				2025-02-22 08:26:00	64	51.628	25.6729	26.5984	2.09917	2.10055	0.932245				2025-03-29 09:00:00	64	71.0827	54.9876	50.9929	2.787	1.61159	2.78024
2024-02-05 09:03:00	66	63.6248	27.8193	34.0951	1.43013	1.30572	1.04404				2025-02-22 10:26:00	66	54.7059	26.0614	26.745	2.25698	1.87077	0.989177				2025-03-29 11:00:00	66	73.0976	55.5362	51.5544	2.71244	1.64277	2.81422
2024-02-05 11:03:00	68	66.1796	27.9826	34.5759	1.37341	1.31642	1.08176				2025-02-22 12:26:00	68	58.334	26.3932	26.7878	2.40231	1.90511	1.0146				2025-03-29 13:00:00	68	74.9538	56.4129	52.2525	2.61458	1.63137	2.78232
2024-02-05 13:03:00	70	68.373	28.0175	34.6335	1.29359	1.31038	1.08185				2025-02-22 14:26:00	70	59.9768	25.2527	27.0829	2.18781	1.58295	1.20871				2025-03-29 15:00:00	70	76.6497	57.107	53.0477	2.6789	1.68589	2.84732
2024-02-05 15:03:00	72	69.8517	27.8353	34.8249	1.29214	1.31218	1.05953				2025-02-22 16:26:00	72	63.102	26.8623	27.3789	2.1779	2.03089	1.06666				2025-03-29 17:00:00	72	77.7764	58.129	53.7685	2.52958	1.62477	2.87622
