# Supplementary material for: The neural transdifferentiation potential of bone marrow mesenchymal stem cells
Source: PLoS One. 2026 Apr 20;21(4):e0347119. doi: 10.1371/journal.pone.0347119 (PMC13094960; doi:10.1371/journal.pone.0347119)
Supplement: S3 Fig — (XLSX) [file pone.0347119.s003.xlsx]

## Sheet: Raw data 1
		GFAP(threshold 1000; DAPI 500; expansion 2 um)													B3-tubulin(threshold 1500; DAPI 500; expansion 2 um)
				Area (um2)	Positive %					Mean	Comments						Area (um2)	Positive %					Mean	Comments
		MSC normal 7d		5x1000 um rektangel	29.29	13.7	17.95	15	12	17.588	Cytoplasm: CY5 mean				MSC normal 7d		5x1000 um rektangel	33.33	46.49	42.41	41.42	43.69	41.468	Cytoplasm:CY5 mean
		MSC glial 21d		5x1000	1.44	1.92	0.8	1.01	3.34	1.702	Cytoplasm: CY5 mean				MSC glial 21d		5x1000	32.24	30.69	47.15	21.45	26.53	31.612	Cytoplasm:CY5 mean
		MSC neural 21d		5x1000	1.71	1.06	3.04	3.93	1.72	2.292	Cytoplasm: CY5 mean				MSC neural 21d		5x1000	23.58	31.93	33.2	19.54	25.35	26.72	Cytoplasm:CY5 mean
		NEFL(threshold 1000; DAPI 500; expansion 2 um)													PDGFRa(threshold 500; DAPI 500; expansion 2 um)
				Area (um2)	Positive %					Mean	Comments						Area (um2)	Positive %					Mean	Comments
		MSC normal 7d		5x1000 um rektangel	6.09	7.56	18.58	19.05	14.29	13.114	Cell: CY5 mean				MSC normal 7d		5x1000 um rektangel	2.02	0.91	2.3	4.65	3.23	2.622	Cell: CY5 mean
		MSC glial 21d		5x1000	96.55	93.53	98.37	88.19	94.31	94.19	Cell: CY5 mean				MSC glial 21d		5x1000	0.79	2.38	1.44	3.63	4.99	2.646	Cell: CY5 mean
		MSC neural 21d		5x1000	95.85	94.05	95.7	94.48	89.61	93.938	Cell: CY5 mean				MSC neural 21d		5x1000	1.03	0.41	1.25	1.78	1.51	1.196	Cell: CY5 mean
		SOX2(threshold 1000; DAPI 500; expansion 2 um)
				Area (um2)	Positive %					Mean	Comments
		MSC normal 7d		5x1000 um rektangel	1.23	2.3	3.13	1.15	2.78	2.118	Nucleus: CY5 mean
		MSC glial 21d		5x1000	8.19	13.32	10.61	23.39	8.97	12.896	Nucleus: CY5 mean
		MSC neural 21d		5x1000	10.78	7.19	5.83	9.66	5.59	7.81	Nucleus: CY5 mean

## Sheet: Raw data 2
	GFAP(threshold 1000; DAPI 500; expansion 2 um)													B3-tubulin(threshold 1000; DAPI 500; expansion 2 um)
			Area (um2)	Positive %					Gjennomsnitt	Comments						Area (um2)	Positive %					Mean	Comments
	MSC normal 7d		5x1000 um rektangel	9.86	8.27	15.65	17.24	7.62	11.728	Cytoplasm: CY5 mean				MSC normal 7d		5x1000 um rektangel	6.56	2.15	3.23	3.2	7.44	4.516	Cytoplasm:CY5 mean
	MSC glial 21d		5x1000	56.17	78.89	74.63	75.86	78.31	72.772	Cytoplasm: CY5 mean				MSC glial 21d		5x1000	2.09	7.01	5.63	6.76	9.09	6.116	Cytoplasm:CY5 mean
	MSC neural 21d		5x1000	72.04	63.25	71.78	67.2	60.38	66.93	Cytoplasm: CY5 mean				MSC neural 21d		5x1000	6.22	12.22	10.21	4.02	8.23	8.18	Cytoplasm:CY5 mean
	NEFL(threshold 1000; DAPI 500; expansion 2 um)													PDGFRa(threshold 500; DAPI 500; expansion 2 um)
			Area (um2)	Positive %					Mean	Comments						Area (um2)	Positive %					Gjennomsnitt	Comments
	MSC normal 7d		5x1000 um rektangel	7.5	4.29	5.67	8.06	13.77	7.858	Cell: CY5 mean				MSC normal 7d		5x1000 um rektangel	2.56	2.88	1.5	2.63	3.92	2.698	Cell: CY5 mean
	MSC glial 21d		5x1000	83.64	82	85.44	81.93	80.15	82.632	Cell: CY5 mean				MSC glial 21d		5x1000	18.71	16.87	23.19	8.33	20.34	17.488	Cell: CY5 mean
	MSC neural 21d		5x1000	98.88	98.5	97.97	97.55	98.21	98.222	Cell: CY5 mean				MSC neural 21d		5x1000	7.54	11.05	16.16	10.34	5.49	10.116	Cell: CY5 mean
	SOX2(threshold 1000; DAPI 500; expansion 2 um)
			Area (um2)	Positive %					Mean	Comments
	MSC normal 7d		5x1000 um rektangel	1.16	0.49	0.94	2.91	1.96	1.492	Nucleus: CY5 mean
	MSC glial 21d		5x1000	26.25	26.8	22.32	34.75	24.35	26.894	Nucleus: CY5 mean
	MSC neural 21d		5x1000	19.35	14.22	16.74	21.55	17.37	17.846	Nucleus: CY5 mean

## Sheet: Normalized
NEFL			Data 1					Data 1
MSC normal 7d	46.4389202379137	57.6483147780997	141.680646637182	145.264602714656	108.967515632149	95.444133367269	54.5940442860779	72.1557648256554	102.570628658692	175.235428862306
MSC glial 21d	736.236083574806	713.207259417417	750.114381576941	672.487418026537	719.155101418332	1064.39297531178	1043.52252481547	1087.29956731993	1042.63171290405	1019.97963858488
MSC neural 21d	730.898276650908	717.172487418027	729.754460881501	720.451425956993	683.315540643587	1258.33545431407	1253.49961822347	1246.75489946551	1241.41002799695	1249.80911173327
SOX2
MSC normal 7d	58.0736543909348	108.593012275732	147.780925401322	54.2965061378659	131.255901794145	77.7479893	32.8418231	63.002681	195.040214	131.367292
MSC glial 21d	386.685552407932	628.895184135977	500.944287063267	1104.34372049103	423.512747875354	1759.38338	1796.24665	1495.97855	2329.08847	1632.03753
MSC neural 21d	508.970727101039	339.47119924457	275.259678942399	456.090651558074	263.928234183192	1296.91689	953.08311	1121.98391	1444.36997	1164.20912
GFAP
MSC normal 7d	166.534000454856	77.8940186490789	102.058221514669	85.2854218785535	68.2283375028428	84.0723055934516	70.5150068212824	133.441336971351	146.99863574352	64.9727148703956
MSC glial 21d	8.18740050034114	10.9165340004549	4.54855583352286	5.74255173982261	18.9902206049579	478.93929058663	672.663710777626	636.340381991815	646.828103683493	667.718281036835
MSC neural 21d	9.72253809415511	6.02683647941778	17.2845121673869	22.344780532181	9.77939504207414	614.256480218281	539.307639836289	612.039563437926	572.987721691678	514.836289222374
B3-tubulin
MSC normal 7d	80.3752	112.111	102.272	99.8842	105.358	145.261	47.6085	71.5235	70.8592	164.748
MSC glial 21d	77.7467	74.0089	113.702	51.7266	63.977	46.2799	155.226	124.668	149.69	201.284
MSC neural 21d	56.8631	76.9991	80.0617	47.1207	61.1315	137.733	270.593	226.085	89.0168	182.241
PDGFRa
MSC normal 7d	77.0404271548436	34.7063310450038	87.719298245614	177.345537757437	123.188405797101	94.885100074129	106.745737583395	55.5967383246849	97.479614529281	145.29280948851
MSC glial 21d	30.1296720061022	90.7704042715484	54.9199084668192	138.443935926773	190.312738367658	693.476649369904	625.277983691623	859.525574499629	308.747220163084	753.891771682728
MSC neural 21d	39.2829900839054	15.6369183829138	47.673531655225	67.8871090770404	57.5896262395118	279.466271312083	409.562638991846	598.962194217939	383.246849518162	203.484062268347
