# Supplementary material for: The neural transdifferentiation potential of bone marrow mesenchymal stem cells
Source: PLoS One. 2026 Apr 20;21(4):e0347119. doi: 10.1371/journal.pone.0347119 (PMC13094960; doi:10.1371/journal.pone.0347119)
Supplement: S1 File — (XLSX) [file pone.0347119.s004.xlsx]

## Sheet: Proteins
Checked	Protein FDR Confidence: Combined	Master	Accession	Description	Exp. q-value: Combined	Contaminant	Sum PEP Score	Coverage [%]	# Peptides	# PSMs	# Unique Peptides	# AAs	MW [kDa]	calc. pI	Score Sequest HT: Sequest HT	# Peptides (by Search Engine): Sequest HT	# Razor Peptides	Abundance Ratio: (MSC-glial_14d) / (MSC-normal_7d)	Abundance Ratio: (MSC-glial_21d) / (MSC-normal_7d)	Abundance Ratio: (MSC-glial_7d) / (MSC-normal_7d)	Abundance Ratio: (MSC-neural_14d) / (MSC-normal_7d)	Abundance Ratio: (MSC-neural_21d) / (MSC-normal_7d)	Abundance Ratio: (MSC-neural_7d) / (MSC-normal_7d)	Abundance Ratio Adj. P-Value: (MSC-glial_14d) / (MSC-normal_7d)	Abundance Ratio Adj. P-Value: (MSC-glial_21d) / (MSC-normal_7d)	Abundance Ratio Adj. P-Value: (MSC-glial_7d) / (MSC-normal_7d)	Abundance Ratio Adj. P-Value: (MSC-neural_14d) / (MSC-normal_7d)	Abundance Ratio Adj. P-Value: (MSC-neural_21d) / (MSC-normal_7d)	Abundance Ratio Adj. P-Value: (MSC-neural_7d) / (MSC-normal_7d)	Abundances (Grouped): MSC-glial_14d	Abundances (Grouped): MSC-glial_21d	Abundances (Grouped): MSC-glial_7d	Abundances (Grouped): MSC-neural_14d	Abundances (Grouped): MSC-neural_21d	Abundances (Grouped): MSC-neural_7d	Abundances (Grouped): MSC-normal_7d	Abundances (Grouped) CV [%]: MSC-glial_14d	Abundances (Grouped) CV [%]: MSC-glial_21d	Abundances (Grouped) CV [%]: MSC-glial_7d	Abundances (Grouped) CV [%]: MSC-neural_14d	Abundances (Grouped) CV [%]: MSC-neural_21d	Abundances (Grouped) CV [%]: MSC-neural_7d	Abundances (Grouped) CV [%]: MSC-normal_7d	Abundance: F1: 129C, Sample, MSC-glial_14d	Abundance: F1: 130N, Sample, MSC-glial_14d	Abundance: F1: 130C, Sample, MSC-glial_14d	Abundance: F1: 132C, Sample, MSC-glial_21d	Abundance: F1: 133N, Sample, MSC-glial_21d	Abundance: F1: 133C, Sample, MSC-glial_21d
FALSE	High	Master Protein	Q15149	Plectin OS=Homo sapiens OX=9606 GN=PLEC PE=1 SV=3	0	FALSE	2143.08	70	362	1044	355	4684	531.5	5.96	3594.78	362	8	1.341	1.42	1.344	1.243	1.33	1.292	5.89583e-14	5.17622e-14	6.89919e-14	6.7912e-14	4.53904e-14	9.74598e-14	2.59775e+08	2.75071e+08	2.60375e+08	2.40845e+08	2.57682e+08	2.50334e+08	1.93709e+08	0.52	0.89	0.99	1.02	0.12	0.77	0.08	1.98907e+08	1.95995e+08	1.85041e+08	2.2221e+08	2.13879e+08	2.1677e+08
	Checked	Confidence	Annotated Sequence	Modifications	Contaminant	Qvality PEP	Qvality q-value	# Protein Groups	# Proteins	# PSMs	Master Protein Accessions	Positions in Master Proteins	Modifications in Master Proteins	# Missed Cleavages	Theo. MH+ [Da]	Abundance Ratio: (MSC-glial_14d) / (MSC-normal_7d)	Abundance Ratio: (MSC-glial_21d) / (MSC-normal_7d)	Abundance Ratio: (MSC-glial_7d) / (MSC-normal_7d)	Abundance Ratio: (MSC-neural_14d) / (MSC-normal_7d)	Abundance Ratio: (MSC-neural_21d) / (MSC-normal_7d)	Abundance Ratio: (MSC-neural_7d) / (MSC-normal_7d)	Abundance Ratio Adj. P-Value: (MSC-glial_14d) / (MSC-normal_7d)	Abundance Ratio Adj. P-Value: (MSC-glial_21d) / (MSC-normal_7d)	Abundance Ratio Adj. P-Value: (MSC-glial_7d) / (MSC-normal_7d)	Abundance Ratio Adj. P-Value: (MSC-neural_14d) / (MSC-normal_7d)	Abundance Ratio Adj. P-Value: (MSC-neural_21d) / (MSC-normal_7d)	Abundance Ratio Adj. P-Value: (MSC-neural_7d) / (MSC-normal_7d)	Abundances (Grouped): MSC-glial_14d	Abundances (Grouped): MSC-glial_21d	Abundances (Grouped): MSC-glial_7d	Abundances (Grouped): MSC-neural_14d	Abundances (Grouped): MSC-neural_21d	Abundances (Grouped): MSC-neural_7d	Abundances (Grouped): MSC-normal_7d	Abundances (Grouped) CV [%]: MSC-glial_14d	Abundances (Grouped) CV [%]: MSC-glial_21d	Abundances (Grouped) CV [%]: MSC-glial_7d	Abundances (Grouped) CV [%]: MSC-neural_14d	Abundances (Grouped) CV [%]: MSC-neural_21d	Abundances (Grouped) CV [%]: MSC-neural_7d	Abundances (Grouped) CV [%]: MSC-normal_7d	Quan Info	Found in Sample: [S7] F1: 129C, Sample, MSC-glial_14d	Found in Sample: [S8] F1: 130N, Sample, MSC-glial_14d	Found in Sample: [S9] F1: 130C, Sample, MSC-glial_14d	Found in Sample: [S13] F1: 132C, Sample, MSC-glial_21d	Found in Sample: [S14] F1: 133N, Sample, MSC-glial_21d	Found in Sample: [S15] F1: 133C, Sample, MSC-glial_21d	Found in Sample: [S3] F1: 127C, Sample, MSC-glial_7d
	FALSE	High	[R].LLDPEDVDVPQPDEK.[S]	1xTMTpro [K15]; 1xTMTpro [N-Term]	FALSE	6.21762e-06	2.465e-05	1	1	8	Q15149	Q15149 [372-386]		0	2317.24	1.34	1.394	1.3	1.271	1.401	1.28	0.00190996	0.000516084	0.00767447	0.00556545	0.000954799	0.0142152	584629	608293	567176	554786	611479	558419	436352	4.65	1.43	0.01	3.39	7.27	0.18	4.82		High	High	High	High	High	High	High
	FALSE	High	[R].LLDAQLSTGGIVDPSK.[S]	1xTMTpro [K16]; 1xTMTpro [N-Term]	FALSE	3.43933e-06	2.465e-05	1	1	2	Q15149	Q15149 [3270-3285]		0	2222.29	1.461	1.504	1.429	1.328	1.468	1.378	0.000208905	0.000114123	0.000872972	0.00228169	0.00013023	0.00240918	260996	268621	255305	237311	262218	246257	178646	3.17	6	0.94	2.96	5.99	4.77	1.18		High	High	High	High	High	High	High
	FALSE	High	[R].LLDAQLATGGIVDPR.[L]	1xTMTpro [N-Term]	FALSE	6.21762e-06	2.465e-05	1	1	2	Q15149	Q15149 [3936-3950]		0	1843.06	1.517	1.55	1.659	1.383	1.355	1.399	0.149745	0.181271	0.100272	0.291622	0.306021	0.55704	115128	117600	125876	104964	102838	106128	75876	1.79	10.05	1.95	9.05	25.92	11.33	1.51		High	High	High	High	High	High	High
	FALSE	High	[R].LLFNDVQTLK.[D]	1xTMTpro [K10]; 1xTMTpro [N-Term]	FALSE	1.23016e-05	2.465e-05	1	1	3	Q15149	Q15149 [588-597]		0	1799.09	1.33	1.431	1.323	1.299	1.339	1.277	0.00898229	0.00288964	0.0223345	0.0490426	0.00734719	0.058842	615405	661999	612303	600943	619638	590874	462671	3.63	6.67	5.65	7.44	2.77	3.32	5.76		High	High	High	High	High	High	High
	FALSE	High	[R].LLEAQIATGGVIDPVHSHR.[V]	1xTMTpro [N-Term]	FALSE	3.56015e-08	2.465e-05	1	2	5	Q15149	Q15149 [2942-2960]		0	2317.29	1.204	1.282	1.206	1.184	1.268	1.202	0.0465231	0.0188117	0.148752	0.119128	0.0215398	0.187699	653550	695544	654600	642310	687910	652261	542717	5.17	4.81	0.41	5.91	2.44	5.58	9.11		High	High	High	High	High	High	High
	FALSE	High	[R].LLEAQIATGGIIDPVHSHR.[V]	1xTMTpro [N-Term]	FALSE	1.07206e-07	2.465e-05	1	2	4	Q15149	Q15149 [3601-3619]		0	2331.31	1.356	1.469	1.434	1.472	1.471	1.48	0.00069625	0.000320319	0.00099788	0.000184648	9.49098e-05	0.000694418	451300	488803	477289	489755	489407	492425	332755	5.62	5.1	2.52	2.96	6.32	0.55	1.49		High	High	High	High	High	High	High
	FALSE	High	[R].LLEAQIATGGIIDPEESHRLPVEVAYK.[R]	1xTMTpro [K27]; 1xTMTpro [N-Term]	FALSE	3.36543e-09	2.465e-05	1	1	2	Q15149	Q15149 [4179-4205]		1	3556.99	1.472	1.81	1.44	1.44	1.707	1.402	0.0457449	0.00144739	0.0867274	0.0574339	0.00222454	0.145955	490031	602556	479415	479408	568234	466943	332960	10.36	9.18	10.79	7.08	5.32	5.56	14.03		High	High	High	High	High	High	High
	FALSE	High	[R].LLEAQIATGGIIDPEESHR.[L]	1xTMTpro [N-Term]	FALSE	3.50432e-07	2.465e-05	1	1	4	Q15149	Q15149 [4179-4197]		0	2353.27	1.069	1.075	1.172	0.997	1.141	1.211	1	1	1	1	1	1	44568	44806.3	48845.2	41582.6	47565.4	50471.4	41691.6	20.16	6.64	14.53	2.53	7.51	1.91	17.7		High	High	High	High	High	High	High
	FALSE	High	[R].LLEAQACTGGIIDPSTGER.[F]	1xCarbamidomethyl [C7]; 1xTMTpro [N-Term]	FALSE	1.14101e-06	2.465e-05	1	1	2	Q15149	Q15149 [4448-4466]		0	2292.18	1.504	1.43	1.357	1.5	1.417	1.282	0.0021965	0.00849037	0.0328526	0.00216279	0.00256411	0.118745	98558	93700.4	88963.2	98305.7	92886.1	83999.7	65537.3	3.71	4.78	2.38	2.97	8.7	6.52	12.43		High	High	High	High	High	High	High
	FALSE	High	[R].LLEAAAQSTK.[G]	1xTMTpro [K10]; 1xTMTpro [N-Term]	FALSE	2.77429e-05	2.465e-05	1	1	2	Q15149	Q15149 [4600-4609]		0	1639.99	1.435	1.374	1.458	1.32	1.379	1.208	0.00178553	0.00401432	0.00232984	0.00668612	0.00251481	0.171685	577751	553533	586987	531492	555496	486615	402731	3.76	6.41	1.42	6.18	1.77	10.05	1.46		High	High	High	High	High	High	High
	FALSE	High	[R].LKAEAELLQQQK.[E]	2xTMTpro [K2; K12]; 1xTMTpro [N-Term]	FALSE	3.56015e-08	2.465e-05	1	1	3	Q15149	Q15149 [2462-2473]		1	2311.42	1.433	1.566	1.487	1.34	1.478	1.419	1.66188e-07	1.1942e-08	2.60609e-07	1.52059e-06	5.68577e-08	1.17219e-06	1.83526e+06	2.00579e+06	1.90451e+06	1.71688e+06	1.89299e+06	1.81827e+06	1.28104e+06	1.48	2.79	0.62	1.15	1.1	1.07	2.34		High	High	High	High	High	High	High
	FALSE	High	[R].LAEVEAALEK.[Q]	1xTMTpro [K10]; 1xTMTpro [N-Term]	FALSE	3.61769e-05	2.465e-05	1	1	6	Q15149	Q15149 [1499-1508]		0	1681	1.498	1.45	1.49	1.321	1.355	1.387	0.000713331	0.00134399	0.00146187	0.0121048	0.00336534	0.00748409	355058	343715	353319	313276	321118	328726	237074	3.86	8.81	3.61	3.56	5.29	0.32	3.22		High	High	High	High	High	High	High
	FALSE	High	[R].LAQGHTTVDELAR.[R]	1xTMTpro [N-Term]	FALSE	1.41128e-05	2.465e-05	1	1	1	Q15149	Q15149 [2809-2821]		0	1714.94	1.324	1.34	1.316	1.123	1.376	1.285	0.493344	0.0815808	0.349052	1	0.0540896	0.518392	40955.3	41462.7	40715.9	34741.7	42570.6	39768.6	30936.4	15.01	9.25	8.12	1.32	10.59	0.49	5.45		High	High	High	High	High	High	High
	FALSE	High	[R].LEEQAAQHK.[A]	1xTMTpro [K9]; 1xTMTpro [N-Term]	FALSE	4.19094e-06	2.465e-05	1	1	1	Q15149	Q15149 [2017-2025]		0	1661.95	1.439	1.428	1.441	1.212	1.323	1.269	0.0778301	0.0554721	0.0864409	0.596445	0.258761	0.537808	78489.6	77876.1	78591.7	66126.9	72174.3	69209.9	54547.1	5.91	2.97	19.5	2.73	5.97	17.13	5.78		High	High	High	High	High	High	High
	FALSE	High	[R].LEAQHQALVTLWHQLHVDMK.[S]	1xOxidation [M19]; 1xTMTpro [K20]; 1xTMTpro [N-Term]	FALSE	3.70946e-08	2.465e-05	1	1	6	Q15149	Q15149 [1009-1028]		0	3021.66	1.277	1.321	1.271	1.28	1.283	1.214	0.00381192	0.00112431	0.0086569	0.00365035	0.00441405	0.0388906	237795	246035	236652	238491	239018	226180	186265	1.96	2.29	1.71	7.21	3.92	0.11	4.39		High	High	High	High	High	High	High
	FALSE	High	[R].LEAQHQALVTLWHQLHVDMK.[S]	1xTMTpro [K20]; 1xTMTpro [N-Term]	FALSE	1.16617e-08	2.465e-05	1	1	3	Q15149	Q15149 [1009-1028]		0	3005.66	1.369	1.556	1.313	1.229	1.46	1.403	0.000494091	4.54703e-05	0.00348348	0.0126807	9.30863e-05	0.000922241	491369	558721	471538	441294	524097	503787	358999	5.93	3.96	4.26	2.13	1.87	3.32	5.29		High	High	High	High	High	High	High
	FALSE	High	[R].LEDLLQDAQDEKEQLNEYK.[G]	2xTMTpro [K12; K19]; 1xTMTpro [N-Term]	FALSE	4.13905e-05	2.465e-05	1	1	3	Q15149	Q15149 [897-915]		1	3233.74	1.524	1.68	1.41	1.391	1.543	1.369	0.00928398	0.00153886	0.0563936	0.0276937	0.00278641	0.105922	1.17048e+06	1.2898e+06	1.08299e+06	1.0677e+06	1.18458e+06	1.05148e+06	767851	2.28	0.97	3.94	9.32	8.36	3.16	18.15		High	High	High	High	High	High	High
	FALSE	High	[R].LEDLLQDAQDEK.[E]	1xTMTpro [K12]; 1xTMTpro [N-Term]	FALSE	2.59163e-05	2.465e-05	1	1	9	Q15149	Q15149 [897-908]		0	2025.1	1.374	1.349	1.247	1.164	0.976	1.371	0.0840558	0.25062	0.622983	0.980023	1	0.216397	97245.5	95502	88273.7	82397.9	69078.8	97035.8	70787.9	10.22	8.28	15.76	4.22	11.08	3.05	7.05		High	High	High	High	High	High	High
	FALSE	High	[K].IIITVVEEQEQK.[G]	1xTMTpro [K12]; 1xTMTpro [N-Term]	FALSE	1.59144e-05	2.465e-05	1	1	3	Q15149	Q15149 [3095-3106]		0	2037.21	1.079	1.079	1.128	0.979	0.998	1.086	0.845692	1	0.855381	1	1	1	366288	366035	382866	332339	338707	368611	339361	7.16	2.31	0.24	7.13	7.81	6.35	1.46		High	High	High	High	High	High	High
	FALSE	High	[R].LLLEAQAATGFLLDPVK.[G]	1xTMTpro [K17]; 1xTMTpro [N-Term]	FALSE	1.14884e-06	2.465e-05	1	1	3	Q15149	Q15149 [3859-3875]		0	2407.45	1.431	1.401	1.455	1.136	1.206	1.391	0.000591666	0.00113816	0.00132304	0.315632	0.0710612	0.00419864	1.04154e+06	1.01965e+06	1.05943e+06	826960	877796	1.01245e+06	728047	3.48	4.24	2.83	5.97	6.17	6.08	0.39		High	High	High	High	High	High	High
	FALSE	High	[R].IISLETYNLLR.[E]	1xTMTpro [N-Term]	FALSE	2.24473e-05	2.465e-05	1	1	3	Q15149	Q15149 [3794-3804]		0	1638.97	1.272	1.324	1.297	1.161	1.261	1.2	0.0186069	0.00679811	0.0374328	0.349969	0.0427518	0.253244	1.63935e+06	1.70683e+06	1.6721e+06	1.4963e+06	1.6252e+06	1.54659e+06	1.28893e+06	6.07	5.6	3.24	3.01	4.82	5.72	9.59		High	High	High	High	High	High	High
	FALSE	High	[K].LQMEAGLCEEQLNQADALLQSDVR.[L]	1xCarbamidomethyl [C8]; 1xOxidation [M3]; 1xTMTpro [N-Term]	FALSE	5.31662e-10	2.465e-05	1	1	2	Q15149	Q15149 [538-561]		0	3051.5	1.138	1.071	1.093	0.986	1.168	1.058	1	1	1	1	1	1	37445	35229.8	35956.1	32438.1	38419.6	34795.5	32899	19.42	10.06	3.87	4.38	6.26	4.2	2.75		High	High	High	High	High	High	High
	FALSE	High	[K].LQMEAGLCEEQLNQADALLQSDVR.[L]	1xCarbamidomethyl [C8]; 1xTMTpro [N-Term]	FALSE	1.09699e-10	2.465e-05	1	1	3	Q15149	Q15149 [538-561]		0	3035.51	1.247	1.465	1.158	1.245	1.46	1.15	0.119081	0.00255613	0.612916	0.0969748	0.00287513	0.747956	138042	162147	128175	137854	161660	127306	110713	3	3.26	3.8	1.37	8.08	10.7	9.79		High	High	High	High	High	High	High
	FALSE	High	[R].LREQLQLLEEQHR.[A]	1xTMTpro [N-Term]	FALSE	9.71992e-06	2.465e-05	1	1	4	Q15149	Q15149 [2731-2743]		1	1996.13	0.888	0.941	0.972	0.891	0.843	0.994	1	1	1	1	0.925369	1	228770	242406	250367	229460	217053	255986	257592	6.79	4.07	2.37	2.76	11.41	9.85	3.4		High	High	High	High	High	High	High
	FALSE	High	[R].LRAETEQGEQQR.[Q]	1xTMTpro [N-Term]	FALSE	1.18954e-05	2.465e-05	1	1	8	Q15149	Q15149 [1855-1866]		1	1748.92	1.442	1.766	1.432	1.525	1.861	1.423	0.0549851	0.00940759	0.193457	0.0916603	0.00322551	0.239782	545304	667758	541348	576369	703649	537906	378044	13.34	6.9	8.67	12.1	0.7	5.88	18.86		High	High	High	High	High	High	High
	FALSE	High	[R].LQEAGILSAEELQR.[L]	1xTMTpro [N-Term]	FALSE	2.60007e-05	2.465e-05	1	1	2	Q15149	Q15149 [2795-2808]		0	1861.04	0.96	1.152	1.398	1.426	1.104	1.094	1	1	1	1	1	1	4587.01	5505.64	6682.4	6815.31	5275.43	5228.89	4778.82	76.83	41.43	9.95	35.18	17.97	17.08	23.5		High	High	High	High	High	High	High
	FALSE	High	[R].LQEDKEQMAQQLAEETQGFQR.[T]	1xOxidation [M8]; 1xTMTpro [K5]; 1xTMTpro [N-Term]	FALSE	1.22343e-08	2.465e-05	1	1	3	Q15149	Q15149 [2483-2503]		1	3131.59	1.403	1.424	1.299	1.388	1.383	1.328	0.00866395	0.0066453	0.0911935	0.0121293	0.00538295	0.0698113	112978	114691	104587	111780	111410	106958	80534.5	2.47	7.53	2.64	6.73	6.37	10.93	6.77		High	High	High	High	High	High	High
	FALSE	High	[R].LQEDKEQMAQQLAEETQGFQR.[T]	1xTMTpro [K5]; 1xTMTpro [N-Term]	FALSE	4.0986e-10	2.465e-05	1	1	3	Q15149	Q15149 [2483-2503]		1	3115.6	1.637	1.612	1.668	1.463	1.644	1.518	2.42773e-05	2.47991e-05	4.35915e-05	0.000182482	1.6406e-05	0.000274143	479506	472194	488557	428385	481554	444683	292908	2.78	1.39	4.56	1	4.24	3.68	9.99		High	High	High	High	High	High	High
	FALSE	High	[R].GLFDEEMNEILTDPSDDTK.[G]	1xOxidation [M7]; 1xTMTpro [K19]; 1xTMTpro [N-Term]	FALSE	4.00475e-07	2.465e-05	1	1	9	Q15149	Q15149 [4207-4225]		0	2793.36	1.217	1.343	1.252	1.163	1.344	1.24	0.032431	0.0034284	0.0392371	0.148781	0.00196608	0.0593262	279132	308055	287145	266673	308192	284467	229334	1.77	1.58	1.72	0.97	1.9	2.25	14.96		High	High	High	High	High	High	High
	FALSE	High	[R].GLFDEEMNEILTDPSDDTK.[G]	1xTMTpro [K19]; 1xTMTpro [N-Term]	FALSE	2.06149e-07	2.465e-05	1	1	11	Q15149	Q15149 [4207-4225]		0	2777.37	1.571	1.719	1.574	1.415	1.582	1.428	0.000148391	2.1189e-05	0.000252358	0.000840086	8.02079e-05	0.00192854	933687	1.02161e+06	935695	841207	940249	848765	594386	7.1	2.36	2.71	6.23	2.78	2.61	3.88		High	High	High	High	High	High	High
	FALSE	High	[K].GFFDPNTHENLTYR.[Q]	1xTMTpro [N-Term]	FALSE	5.61533e-06	2.465e-05	1	1	3	Q15149	Q15149 [3648-3661]		0	2014.99	1.351	1.469	1.437	1.351	1.496	1.34	0.000642974	0.000119884	0.000641405	0.000831982	0.000101024	0.00385488	962565	1.04652e+06	1.0236e+06	962205	1.06586e+06	954346	712392	3.43	3.81	0.17	3.03	5.07	5.01	6.93		High	High	High	High	High	High	High
	FALSE	High	[K].GFFDPNTHENLTYLQLLER.[C]	1xTMTpro [N-Term]	FALSE	5.80026e-09	2.465e-05	1	2	6	Q15149	Q15149 [2989-3007]		0	2611.35	1.494	1.597	1.431	1.403	1.442	1.373	0.000160047	3.15702e-05	0.00087599	0.000640501	0.000206447	0.00267857	935447	1.00026e+06	895954	878572	903374	860067	626282	1.15	5.44	3.99	1.23	5.89	7.63	0.42		High	High	High	High	High	High	High
	FALSE	High	[K].GFFDPNTEENLTYLQLMER.[C]	1xOxidation [M17]; 1xTMTpro [N-Term]	FALSE	4.48482e-05	2.465e-05	1	1	1	Q15149	Q15149 [4226-4244]		0	2637.28	1.158	1.086	1.185	0.802	1.15	1.025	1	1	1	1	1	1	9671.38	9065.37	9893.94	6699.33	9600.66	8554.09	8348.5	16.12	33.67	15.01	34.44	13.3	6.33	14.16		High	High	High	High	High	High	High
	FALSE	High	[K].GFFDPNTEENLTYLQLMER.[C]	1xTMTpro [N-Term]	FALSE	4.72126e-06	2.465e-05	1	1	1	Q15149	Q15149 [4226-4244]		0	2621.29	1.63	1.499	1.571	1.666	1.565	1.869	0.0416373	0.0258993	0.0713991	0.0234871	0.0415015	0.0126769	112963	103908	108859	115461	108502	129519	69313.1	9.19	18.87	2.48	5.35	11.71	6.2	6.45		High	High	High	High	High	High	High
	FALSE	High	[K].GGELVYTDSEAR.[D]	1xTMTpro [N-Term]	FALSE	1.7937e-05	2.465e-05	1	1	2	Q15149	Q15149 [3028-3039]		0	1600.81	1.831	2.299	1.683	1.859	2.553	2.081	2.66017e-05	2.50922e-06	0.000290614	1.81266e-05	8.92555e-07	2.76083e-05	1.22931e+06	1.54317e+06	1.12944e+06	1.24786e+06	1.71367e+06	1.39667e+06	671222	3.74	5.91	2.32	8.13	5.46	1.73	5.78		High	High	High	High	High	High	High
	FALSE	High	[R].GGAEGELQALR.[A]	1xTMTpro [N-Term]	FALSE	2.10196e-05	2.465e-05	1	1	5	Q15149	Q15149 [1606-1616]		0	1404.78	1.44	1.491	1.444	1.279	1.376	1.41	0.000122124	3.12051e-05	0.000217277	0.0017118	0.000142165	0.000471646	2.95392e+06	3.05742e+06	2.96246e+06	2.62316e+06	2.82259e+06	2.8912e+06	2.0512e+06	4.13	2.6	3.19	3.2	4.11	5.83	2.14		High	High	High	High	High	High	High
	FALSE	High	[K].GIIRPGTAFELLEAQAATGYVIDPIK.[G]	1xTMTpro [K26]; 1xTMTpro [N-Term]	FALSE	2.34787e-07	2.465e-05	1	1	1	Q15149	Q15149 [4093-4118]		0	3351.92	1.36	1.432	1.478	1.167	1.337	1.35	0.0121785	0.0101079	0.00928967	0.503801	0.0206627	0.0558178	899076	946766	977414	771558	884058	892686	661123	7.21	5.62	13.01	2.9	2.78	5.85	8.88		High	High	High	High	High	High	High
	FALSE	High	[K].GIYQSLEGAVQAGQLK.[V]	1xTMTpro [K16]; 1xTMTpro [N-Term]	FALSE	1.71977e-06	2.465e-05	1	1	3	Q15149	Q15149 [478-493]		0	2270.3	1.459	1.469	1.368	1.23	1.374	1.242	5.24102e-05	2.12807e-05	0.000416501	0.00462467	0.000144422	0.00741453	536799	540590	503359	452483	505796	457151	368005	3.17	2.91	4.38	1.96	2.43	6.21	3.9		High	High	High	High	High	High	High
	FALSE	High	[K].FLEGTSCIAGVFVDATK.[E]	1xCarbamidomethyl [C7]; 1xTMTpro [K17]; 1xTMTpro [N-Term]	FALSE	8.18816e-07	2.465e-05	1	1	1	Q15149	Q15149 [4065-4081]		0	2423.31	1.458	1.675	1.308	1.489	1.79	1.242	0.168397	0.00567616	0.41348	0.0449232	0.00253021	0.789697	100250	115192	89937.6	102394	123058	85415.5	68762.2	13.1	7.04	8.52	4.75	13.88	6.79	2.64		High	High	High	High	High	High	High
	FALSE	High	[R].FLEVQYLTGGLIEPDTPGRVPLDEALQR.[G]	1xTMTpro [N-Term]	FALSE	5.11256e-11	2.465e-05	1	1	1	Q15149	Q15149 [4524-4551]		1	3430.85	1.234	1.624	1.267	1.49	1.827	1.221	0.851148	0.0229331	1	0.187234	0.0128185	1	55408.1	72892.8	56903.7	66890.2	82041.4	54840.2	44896.7	11.75	17.91	7.84	1.59	15.44	10.99	18.48		High	High	High	High	High	High	High
	FALSE	High	[R].FLEVQYLTGGLIEPDTPGR.[V]	1xTMTpro [N-Term]	FALSE	3.3633e-07	2.465e-05	1	1	3	Q15149	Q15149 [4524-4542]		0	2409.3	1.228	1.411	1.296	1.118	1.261	1.218	0.337992	0.0780652	0.236176	1	0.259564	0.637226	13742.8	15791.9	14499.6	12507.9	14109.2	13630.5	11188.5	12.82	9.35	2.05	1.75	6.64	8.53	3.52		High	High	High	High	High	High	High
	FALSE	High	[K].GDECQLVGPAQPSHWK.[V]	1xCarbamidomethyl [C4]; 1xTMTpro [K16]; 1xTMTpro [N-Term]	FALSE	2.19698e-08	2.465e-05	1	1	1	Q15149	Q15149 [962-977]		0	2417.25	1.138	1.271	1.147	1.114	1.267	1.105	0.865731	0.233243	1	1	0.138082	1	263516	294294	265550	257897	293445	255885	231609	3.93	3.7	4.23	7.64	7.59	18.29	6.45		High	High	High	High	High	High	High
	FALSE	High	[R].GANVIAGVWLEEAGQK.[L]	1xTMTpro [K16]; 1xTMTpro [N-Term]	FALSE	2.12556e-06	2.465e-05	1	1	2	Q15149	Q15149 [3159-3174]		0	2250.27	1.211	1.304	1.296	1.182	1.187	1.274	0.143218	0.0629811	0.0801543	0.545564	0.306107	0.132397	233667	251608	250164	228037	229116	245821	192980	3.86	5.88	3.54	9.66	2.58	10.7	1.58		High	High	High	High	High	High	High
	FALSE	High	[K].KGIIRPGTAFELLEAQAATGYVIDPIK.[G]	2xTMTpro [K1; K27]; 1xTMTpro [N-Term]	FALSE	5.38732e-08	2.465e-05	1	1	2	Q15149	Q15149 [4092-4118]		1	3784.22	1.171	1.336	1.161	1.166	1.369	1.135	0.166492	0.00374427	0.322641	0.178163	0.00425989	0.594967	132572	151225	131382	131988	154926	128479	113178	1.14	1.28	8.24	0.99	6.23	9.01	5.95		High	High	High	High	High	High	High
	FALSE	High	[R].KELEEVSPETPVVPATTQR.[T]	1xTMTpro [K1]; 1xTMTpro [N-Term]	FALSE	1.95156e-06	2.465e-05	1	1	1	Q15149	Q15149 [143-161]		1	2718.52	0.887	0.8	0.944	0.876	0.832	1.016	0.900884	0.426653	1	0.783925	0.306595	1	83985.9	75727.3	89356.2	82901.9	78767.8	96165.3	94649.8	9.06	10.94	9.32	2.76	1.32	2.94	1.2		High	High	High	High	High	High	High
	FALSE	High	[K].TVTIWEIINSEYFTAEQR.[R]	1xTMTpro [N-Term]	FALSE	1.97841e-06	2.465e-05	1	1	2	Q15149	Q15149 [3058-3075]		0	2504.3	1.38	1.32	1.185	1.073	1.121	1.141	0.940205	1	1	1	1	1	14970.8	14320.9	12855.3	11637.5	12163.1	12369.4	10845.5	12.07	19.19	12.93	19.29	12.63	0.94	19.05		High	High	High	High	High	High	High
	FALSE	High	[R].TVTVWELISSEYFTAEQR.[Q]	1xTMTpro [N-Term]	FALSE	1.05109e-06	2.465e-05	1	1	3	Q15149	Q15149 [3387-3404]		0	2463.27	1.41	1.307	1.461	1.187	1.114	1.055	0.206932	0.383969	0.282154	1	1	1	34219.6	31698.9	35438.6	28787.9	27037.1	25599.7	24261.8	5.02	11.03	8.01	16.93	16.55	10.4	0.59		High	High	High	High	High	High	High
	FALSE	High	[R].TPHVQAVQGPLGSPPK.[R]	1xTMTpro [K16]; 1xTMTpro [N-Term]	FALSE	9.75993e-09	2.465e-05	1	1	3	Q15149	Q15149 [113-128]		0	2221.29	1.727	1.833	1.773	1.679	1.75	2.011	0.000137589	6.8745e-05	0.000347226	0.000420411	0.000153836	0.000101697	126626	134409	129976	123144	128307	147468	73327.9	5.97	8.51	7.99	4.28	3.82	5.13	6.45		High	High	High	High	High	High	High
	FALSE	High	[R].TQLASWSDPTEETGPVAGILDTETLEK.[V]	1xTMTpro [K27]; 1xTMTpro [N-Term]	FALSE	1.80563e-05	2.465e-05	1	1	2	Q15149	Q15149 [4402-4428]		0	3496.82	1.093	1.435	1.337	1.215	1.363	1.19	0.791358	0.0142379	0.0980463	0.446816	0.0148403	0.705281	145956	191629	178522	162237	182003	158948	133545	8.89	8.04	5.12	8.92	7.15	0.54	4.9		High	High	High	High	High	High	High
	FALSE	High	[R].VDGAEWGVDLPSVEAQLGSHR.[G]	1xTMTpro [N-Term]	FALSE	2.36884e-08	2.465e-05	1	1	4	Q15149	Q15149 [676-696]		0	2526.29	1.196	1.17	1.258	1.064	1.186	1.122	0.0151769	0.06171	0.00809019	0.730304	0.0200363	0.34916	299880	293435	315605	266912	297400	281464	250782	3.43	4.18	4.31	3.72	2.63	4.75	4.32		High	High	High	High	High	High	High
	FALSE	High	[R].TLARPGPEPAPATDER.[D]	1xTMTpro [N-Term]	FALSE	2.19942e-06	2.465e-05	1	1	1	Q15149	Q15149 [162-177]		0	1982.06	1.758	1.871	1.896	1.679	1.809	1.848	0.00938686	0.00240756	0.0109642	0.0128511	0.0067546	0.0175155	238955	254381	257756	228277	245954	251200	135954	14.6	15.09	8.07	10.72	6.33	3.34	11.64		High	High	High	High	High	High	High
	FALSE	High	[R].TLLQGSGCLAGIYLEDTK.[E]	1xCarbamidomethyl [C8]; 1xTMTpro [K18]; 1xTMTpro [N-Term]	FALSE	2.16217e-06	2.465e-05	1	1	1	Q15149	Q15149 [3486-3503]		0	2547.4	1.166	1.192	1.174	1.222	1.308	1.01	0.886731	0.870221	1	0.698757	0.0910151	1	25235.5	25785.9	25416.3	26438.6	28301.8	21865.5	21640.7	7.48	8.1	1.31	4.65	16.3	5.19	13.51		High	High	High	High	High	High	High
	FALSE	High	[R].THYSELTTLTSQYIK.[F]	1xTMTpro [K15]; 1xTMTpro [N-Term]	FALSE	1.02241e-05	2.465e-05	1	1	2	Q15149	Q15149 [1458-1472]		0	2393.32	1.438	1.367	1.309	1.257	1.314	1.235	0.0130974	0.0608338	0.182268	0.192349	0.0721665	0.497951	174322	165726	158608	152351	159294	149664	121201	9.91	14.35	2.62	2.06	1.88	1.06	5.19		High	High	High	High	High	High	High
	FALSE	High	[R].VVIVDPETGKEMSVYEAYR.[K]	1xTMTpro [K10]; 1xTMTpro [N-Term]	FALSE	6.10085e-07	2.465e-05	1	1	2	Q15149	Q15149 [4278-4296]		1	2793.5	1.379	1.724	1.441	1.414	1.681	1.318	0.0228011	0.000777996	0.0384031	0.0295485	0.00120108	0.186515	278673	348486	291238	285876	339910	266509	202149	5.72	9.27	12.81	3.13	7.72	9.23	6.75		High	High	High	High	High	High	High
	FALSE	High	[R].VVIVDPETGK.[E]	1xTMTpro [K10]; 1xTMTpro [N-Term]	FALSE	3.1353e-05	2.465e-05	1	1	2	Q15149	Q15149 [4278-4287]		0	1665.01	1.266	1.305	1.28	1.208	1.302	1.23	0.00171687	0.00108357	0.00667009	0.0301341	0.00225162	0.0251256	400987	413328	405533	382549	412260	389717	316738	6.22	3.82	4.42	3.64	2.85	2.21	1.67		High	High	High	High	High	High	High
	FALSE	High	[R].YLQDLLAWVEENQHR.[V]	1xTMTpro [N-Term]	FALSE	2.15092e-05	2.465e-05	1	1	2	Q15149	Q15149 [661-675]		0	2218.16	1.375	1.482	1.412	1.276	1.387	1.261	0.0398682	0.0125962	0.0710025	0.219078	0.0174382	0.43742	141719	152830	145539	131610	143022	130003	103104	13.56	2.03	1.28	5.87	9.17	11.66	1.78		High	High	High	High	High	High	High
	FALSE	High	[K].VLSSSGSEAAVPSVCFLVPPPNQEAQEAVTR.[L]	1xCarbamidomethyl [C15]; 1xTMTpro [N-Term]	FALSE	5.65841e-07	2.465e-05	1	1	2	Q15149	Q15149 [978-1008]		0	3530.81	1.115	1.089	1.229	1.112	1.252	1.085	1	1	0.924483	1	0.631912	1	122683	119832	135224	122319	137797	119370	110031	14.34	14.37	1.07	1.76	7.41	9.8	14.26		High	High	High	High	High	High	High
	FALSE	High	[R].VLADPSDDTK.[G]	1xTMTpro [K10]; 1xTMTpro [N-Term]	FALSE	4.21675e-05	2.465e-05	1	2	6	Q15149	Q15149 [2979-2988]; [3638-3647]		0	1668.93	1.267	1.331	1.252	1.08	1.209	1.2	0.000917669	0.00013279	0.00258978	0.283772	0.00236032	0.0134363	1.04706e+06	1.10016e+06	1.03454e+06	892706	998972	991567	826557	2.16	1.9	0.75	3.19	4.86	1.72	4.74		High	High	High	High	High	High	High
	FALSE	High	[K].VQSGSESVIQEYVDLR.[T]	1xTMTpro [N-Term]	FALSE	1.4153e-06	2.465e-05	1	1	2	Q15149	Q15149 [1442-1457]		0	2113.11	1.098	1.151	1.097	0.904	1.292	0.944	1	1	1	1	1	1	56993.6	59776.3	56950.3	46919.5	67110.7	49016.4	51926.2	4.81	8.01	5.27	10.86	21.7	3.59	0.73		High	High	High	High	High	High	High
	FALSE	High	[K].VRAEMEVLLASK.[A]	1xTMTpro [K12]; 1xTMTpro [N-Term]	FALSE	1.23016e-05	2.465e-05	1	1	1	Q15149	Q15149 [1897-1908]		1	1954.17	1.413	1.54	1.393	1.35	1.61	1.331	0.245438	0.0167101	0.237401	0.0874195	0.0113202	0.455626	119228	129991	117604	113967	135938	112308	84407.5	10.92	10.63	0.49	13.83	11.07	3.64	8.49		High	High	High	High	High	High	High
	FALSE	High	[K].VPPGYHPLDVEK.[E]	1xTMTpro [K12]; 1xTMTpro [N-Term]	FALSE	1.65631e-06	2.465e-05	1	1	4	Q15149	Q15149 [494-505]		0	1959.12	1.301	1.259	1.315	1.225	1.254	1.237	0.00147816	0.00218973	0.00237811	0.00543271	0.00187305	0.0162833	768885	744195	777075	724104	741084	731164	590933	1	3.42	1.52	4.69	5.59	4.27	3.05		High	High	High	High	High	High	High
	FALSE	High	[R].QALHSLELHYQAFLR.[D]	1xTMTpro [N-Term]	FALSE	1.22178e-06	2.465e-05	1	1	2	Q15149	Q15149 [1061-1075]		0	2130.18	1.147	1.405	1.163	1.092	1.215	1.071	0.534755	0.0264223	1	1	0.444645	1	726025	889174	735889	690882	768963	677797	632961	8.83	5.64	9.7	3.72	1.04	14.35	14.36		High	High	High	High	High	High	High
	FALSE	High	[K].QEELQQLEQQR.[R]	1xTMTpro [N-Term]	FALSE	2.68587e-05	2.465e-05	1	1	1	Q15149	Q15149 [2707-2717]		0	1732.91	1.282	1.381	1.247	1.218	1.207	1.334	0.00857283	0.00113243	0.0302094	0.0252588	0.0212542	0.00681166	223798	241123	217815	212774	210768	233025	174637	3.62	3.8	1.54	5.26	6.29	0.96	5.66		High	High	High	High	High	High	High
	FALSE	High	[R].QLQLAQEAAQK.[R]	1xTMTpro [K11]; 1xTMTpro [N-Term]	FALSE	2.66288e-06	2.465e-05	1	1	4	Q15149	Q15149 [2172-2182]		0	1836.08	1.593	1.508	1.519	1.386	1.507	1.484	0.000537686	0.0007929	0.00280453	0.00520571	0.00130627	0.0052664	458027	433766	436852	398600	433478	426812	287582	2.29	5.52	12.86	4.85	6.26	5.03	1.23		High	High	High	High	High	High	High
	FALSE	High	[R].QEQIQAMPLADSQAVR.[E]	1xOxidation [M7]; 1xTMTpro [N-Term]	FALSE	2.31503e-06	2.465e-05	1	1	5	Q15149	Q15149 [1367-1382]		0	2105.1	1.335	1.285	1.293	1.322	1.434	1.316	0.00585574	0.0059424	0.0289989	0.00840646	0.000753098	0.0234737	291842	280938	282770	288987	313555	287798	218660	3.04	7.36	0.41	2.63	5.57	6	8.09		High	High	High	High	High	High	High
	FALSE	High	[R].QEQIQAMPLADSQAVR.[E]	1xTMTpro [N-Term]	FALSE	4.64161e-06	2.465e-05	1	1	2	Q15149	Q15149 [1367-1382]		0	2089.1	1.266	1.122	1.124	1.092	1.198	1.121	0.028129	0.514604	0.784926	1	0.0996904	0.87944	127830	113344	113496	110250	120997	113262	101007	1.92	3.03	12.65	3.59	2.37	7.6	6.17		High	High	High	High	High	High	High
	FALSE	High	[R].QLAEEDLAQQR.[A]	1xTMTpro [N-Term]	FALSE	9.78571e-06	2.465e-05	1	1	2	Q15149	Q15149 [2432-2442]		0	1604.86	1.38	1.386	1.462	1.346	1.388	1.361	9.71287e-05	9.62328e-05	0.000113828	0.000288236	6.68598e-05	0.000705084	118544	119037	125550	115604	119205	116884	85881.5	3.64	1.67	2.71	1.45	5.23	1.81	5.95		High	High	High	High	High	High	High
	FALSE	High	[R].QLAEAHAQAK.[A]	1xTMTpro [K10]; 1xTMTpro [N-Term]	FALSE	2.04019e-06	2.465e-05	1	1	1	Q15149	Q15149 [1511-1520]		0	1674.98	0.668	0.302	0.819	0.352	0.309	0.988	0.736295	0.000819429	1	0.00214606	0.000838109	1	172213	77979.9	211222	90757.9	79710.1	254706	257868	22.6	7.32	23.57	12.25	8.09	2.85	31.55		High	High	High	High	High	High	High
	FALSE	High	[K].SEEMQTVQQEQLLQETQALQQSFLSEK.[D]	1xOxidation [M4]; 1xTMTpro [K27]; 1xTMTpro [N-Term]	FALSE	1.07573e-07	2.465e-05	1	1	2	Q15149	Q15149 [2610-2636]		0	3804.95	1.395	1.424	1.392	1.455	1.484	1.399	0.0610568	0.0183092	0.0928815	0.0566612	0.0150608	0.100162	348879	356194	348131	363795	371155	349998	250088	5.33	8.39	12.12	9.23	3.43	1.05	14.36		High	High	High	High	High	High	High
	FALSE	High	[K].SEEMQTVQQEQLLQETQALQQSFLSEK.[D]	1xTMTpro [K27]; 1xTMTpro [N-Term]	FALSE	1.02539e-07	2.465e-05	1	1	1	Q15149	Q15149 [2610-2636]		0	3788.95	1.467	1.55	1.427	1.278	1.458	1.306	0.000193192	7.28403e-05	0.00083135	0.00202902	0.000115532	0.00807734	805504	850591	783388	701445	800227	716866	548908	4.66	2.48	1.63	6.44	4.38	0.33	5.02		High	High	High	High	High	High	High
	FALSE	High	[R].SQVMDEATALQLR.[E]	1xOxidation [M4]; 1xTMTpro [N-Term]	FALSE	3.9011e-05	2.465e-05	1	1	3	Q15149	Q15149 [4037-4049]		0	1781.94	1.431	1.142	1.354	1.254	1.268	1.151	0.00386468	0.466323	0.0181939	0.0636226	0.0434171	0.63708	165968	132532	157040	145513	147096	133563	116020	8.23	7.33	0.66	3.61	2.65	1.15	8.14		High	High	High	High	High	High	High
	FALSE	High	[R].SQVMDEATALQLR.[E]	1xTMTpro [N-Term]	FALSE	7.54329e-06	2.465e-05	1	1	2	Q15149	Q15149 [4037-4049]		0	1765.94	1.656	1.59	1.583	1.344	1.408	1.541	0.167805	0.221698	0.350978	0.514476	0.332838	0.477941	68486.7	65774.1	65469.8	55583.8	58241.9	63734.4	41354.5	3.34	18.31	14.88	13.1	16.3	24.19	19.17		High	High	High	High	High	High	High
	FALSE	High	[R].SQVEEELFSVR.[V]	1xTMTpro [N-Term]	FALSE	5.77005e-06	2.465e-05	1	1	3	Q15149	Q15149 [2361-2371]		0	1626.87	1.413	1.437	1.517	1.266	1.3	1.385	0.000901047	0.000441233	0.000440293	0.0208754	0.00581144	0.00340378	478954	487057	514193	429125	440645	469332	338911	3.79	4.42	1.47	5.23	3.41	6.29	6.58		High	High	High	High	High	High	High
	FALSE	High	[R].SLQEEHVAVAQLR.[E]	1xTMTpro [N-Term]	FALSE	3.33539e-06	2.465e-05	1	1	6	Q15149	Q15149 [1732-1744]		0	1784	1.133	1.231	1.22	1.148	1.204	1.214	0.0860039	0.00674153	0.0114615	0.0532613	0.0221755	0.0165237	417652	453595	449836	423018	443636	447658	368611	1.96	4.77	0.95	1.1	5.5	2.56	2.54		High	High	High	High	High	High	High
	FALSE	High	[K].QYINAIKDYELQLVTYK.[A]	2xTMTpro [K7; K17]; 1xTMTpro [N-Term]	FALSE	1.62825e-06	2.465e-05	1	1	2	Q15149	Q15149 [1411-1427]		1	3014.74	1.414	1.625	1.28	1.471	1.606	1.243	0.38535	0.0183197	0.776753	0.141352	0.0274765	1	486517	558869	440394	506036	552440	427644	344003	11.55	16.65	14.07	3.39	9.97	6.28	12.21		High	High	High	High	High	High	High
	FALSE	High	[R].QYLHLPPEIVPASLQR.[V]	1xTMTpro [N-Term]	FALSE	1.56515e-05	2.465e-05	1	1	6	Q15149	Q15149 [84-99]		0	2165.24	1.013	1.094	1.124	1.086	1.085	1.135	1	0.494266	0.435266	0.622384	0.5516	0.375024	600288	648046	665943	643439	642986	672499	592389	1.82	6.36	2.09	2.84	1.79	3.21	8.78		High	High	High	High	High	High	High
	FALSE	High	[R].RAQAEQAALR.[Q]	1xTMTpro [N-Term]	FALSE	1.44952e-05	2.465e-05	1	1	5	Q15149	Q15149 [2286-2295]		1	1417.82	1.507	1.995	1.581	1.614	1.93	1.511	0.000104778	2.94796e-06	0.000186699	4.09469e-05	2.80424e-06	0.000527885	248519	329072	260822	266284	318328	249213	164946	7.17	3.31	1.42	5.06	3.42	0.58	5.21		High	High	High	High	High	High	High
	FALSE	High	[R].QVQVALETAQR.[S]	1xTMTpro [N-Term]	FALSE	2.88394e-05	2.465e-05	1	1	3	Q15149	Q15149 [1699-1709]		0	1546.89	1.318	1.37	1.304	1.244	1.289	1.286	0.00935654	0.00195189	0.0177718	0.0425654	0.00633118	0.0296099	572232	594922	565966	540075	559471	558446	434141	6.14	3.64	8.31	6.11	2.98	0.99	1.88		High	High	High	High	High	High	High
	FALSE	High	[K].RGLFDEEMNEILTDPSDDTK.[G]	1xTMTpro [K20]; 1xTMTpro [N-Term]	FALSE	9.61647e-07	2.465e-05	1	1	2	Q15149	Q15149 [4206-4225]		1	2933.47	1.461	1.478	1.203	1.375	1.443	1.302	0.0229009	0.0213457	0.772368	0.0872043	0.0316337	0.315977	55662.6	56300.9	45823.8	52384.1	54946.3	49606.7	38087.8	2.89	10.53	6.01	7.79	12.39	7.23	5.01		High	High	High	High	High	High	High
	FALSE	High	[R].RDDGTGQLLLPLSDAR.[K]	1xTMTpro [N-Term]	FALSE	5.11016e-09	2.465e-05	1	1	7	Q15149	Q15149 [4003-4018]		1	2031.12	1.231	1.231	1.191	1.186	1.261	1.14	0.0103743	0.0121853	0.0708462	0.0218561	0.00484909	0.300216	462875	462750	447672	445696	474153	428554	375919	2.96	4.34	2.95	5.01	3.76	6.93	0.01		High	High	High	High	High	High	High
	FALSE	High	[R].REEAAVDAQQQK.[R]	1xTMTpro [K12]; 1xTMTpro [N-Term]	FALSE	1.13242e-07	2.465e-05	1	1	9	Q15149	Q15149 [1541-1552]		1	1981.1	1.586	1.803	1.528	1.483	1.577	1.505	0.000202473	2.15473e-05	0.00073226	0.000612115	7.68687e-05	0.00120616	4.75171e+06	5.40172e+06	4.57618e+06	4.4426e+06	4.72391e+06	4.50945e+06	2.99579e+06	8.23	2.06	3.61	5.39	5.33	1.15	0.21		High	High	High	High	High	High	High
	FALSE	High	[K].QVEVTVHK.[G]	1xTMTpro [K8]; 1xTMTpro [N-Term]	FALSE	2.09505e-05	2.465e-05	1	1	3	Q15149	Q15149 [954-961]		0	1547.94	1.296	1.436	1.343	1.25	1.319	1.175	0.0173007	0.00591018	0.0351963	0.199476	0.0344994	0.555526	2.57701e+06	2.85684e+06	2.67071e+06	2.48659e+06	2.62329e+06	2.33686e+06	1.9889e+06	6.58	5.9	6.63	8.43	4.76	2.26	4.45		High	High	High	High	High	High	High
	FALSE	High	[R].QQEELLAEENQR.[L]	1xTMTpro [N-Term]	FALSE	1.71977e-06	2.465e-05	1	1	2	Q15149	Q15149 [2719-2730]		0	1790.92	1.36	1.465	1.381	1.179	1.375	1.283	0.000206244	2.15106e-05	0.000240746	0.0260662	5.46166e-05	0.00208493	264861	285277	268844	229534	267782	249747	194723	3.13	3.25	4.12	3.1	4.39	1.71	0.75		High	High	High	High	High	High	High
	FALSE	High	[R].QTNLENLDQAFSVAER.[D]	1xTMTpro [N-Term]	FALSE	1.19697e-06	2.465e-05	1	1	3	Q15149	Q15149 [350-365]		0	2139.1	1.394	1.655	1.51	1.597	1.574	1.361	0.0590637	0.0268104	0.0684354	0.0326964	0.0151526	0.296944	941552	1.11736e+06	1.01953e+06	1.07832e+06	1.06308e+06	918807	675292	8.86	14.95	3.84	9.68	6.66	9.6	1.28		High	High	High	High	High	High	High
	FALSE	High	[R].QTLSIYQALKK.[G]	2xTMTpro [K10; K11]; 1xTMTpro [N-Term]	FALSE	1.08025e-06	2.465e-05	1	1	1	Q15149	Q15149 [3839-3849]		1	2205.38	1.519	1.847	1.497	1.594	1.931	1.378	0.365161	0.0244011	0.441561	0.153591	0.0328692	0.846854	305569	371574	301108	320775	388475	277310	201180	12.34	20.79	13.87	1.33	16.51	11.19	18.82		High	High	High	High	High	High	High
	FALSE	High	[R].QSSEAEIQAK.[A]	1xTMTpro [K10]; 1xTMTpro [N-Term]	FALSE	1.63439e-05	2.465e-05	1	1	3	Q15149	Q15149 [1564-1573]		0	1698.95	1.451	1.568	1.522	1.468	1.596	1.357	0.000627221	0.000108918	0.000595679	0.000543638	6.88093e-05	0.00735154	288800	311963	302787	292158	317656	270004	198973	3.82	1.04	9.32	3.02	3.4	9.49	2.52		High	High	High	High	High	High	High
	FALSE	High	[R].RTPHVQAVQGPLGSPPK.[R]	1xTMTpro [K17]; 1xTMTpro [N-Term]	FALSE	3.70719e-06	2.465e-05	1	1	1	Q15149	Q15149 [112-128]		1	2377.4	2.483	1.945	1.579	2.509	1.537	1.922	0.00679833	0.0344836	0.310748	0.00877283	0.187252	0.0722229	158162	123885	100554	159800	97913	122406	63701	20.02	6.84	5.97	21.96	9.21	12.84	3.5		High	High	High	High	High	High	High
	FALSE	High	[R].RQVEEEILALK.[A]	1xTMTpro [K11]; 1xTMTpro [N-Term]	FALSE	6.72228e-06	2.465e-05	1	1	2	Q15149	Q15149 [2058-2068]		1	1936.17	1.387	1.49	1.418	1.29	1.332	1.517	0.0102874	0.00297886	0.0187333	0.0551747	0.0264791	0.0073677	822355	883727	840992	764841	789837	899603	593073	2.2	9.56	8.31	7.51	0.37	4.6	9.1		High	High	High	High	High	High	High
	FALSE	High	[R].SDEGQLSPATR.[G]	1xTMTpro [N-Term]	FALSE	4.25607e-05	2.465e-05	1	1	6	Q15149	Q15149 [714-724]		0	1464.76	1.149	1.256	1.393	1.126	1.277	1.07	0.622141	0.24705	0.043929	1	0.146717	1	448190	489876	542985	439067	498097	417076	389900	2.43	8.07	1.18	4.29	10.63	10.24	6.97		High	High	High	High	High	High	High
	FALSE	High	[R].RLQEDKEQMAQQLAEETQGFQR.[T]	1xOxidation [M9]; 1xTMTpro [K6]; 1xTMTpro [N-Term]	FALSE	2.58322e-05	2.465e-05	1	1	1	Q15149	Q15149 [2482-2503]		2	3287.69	1.128	1.072	1.037	1.073	1.091	1.072	1	1	1	1	1	1	55790.1	52997.9	51308.1	53044	53964.6	53016	49456.1	1.64	9.2	14.35	10.66	8.97	8.88	13.75		High	High	High	High	High	High	High
	FALSE	High	[R].RLQEDKEQMAQQLAEETQGFQR.[T]	1xTMTpro [K6]; 1xTMTpro [N-Term]	FALSE	6.9781e-09	2.465e-05	1	1	1	Q15149	Q15149 [2482-2503]		2	3271.7	1.556	1.736	1.545	1.595	1.807	1.508	0.000595298	9.56364e-05	0.00205221	0.000678983	6.43286e-05	0.00385811	278837	311088	276776	285686	323830	270243	179163	5.89	6.33	2.23	7.34	3.83	0.1	9.68		High	High	High	High	High	High	High
	FALSE	High	[R].RKQEELQQLEQQR.[R]	1xTMTpro [K2]; 1xTMTpro [N-Term]	FALSE	3.38119e-06	2.465e-05	1	1	2	Q15149	Q15149 [2705-2717]		2	2321.32	1.445	1.589	1.438	1.35	1.58	1.34	7.23519e-06	9.98766e-07	2.18192e-05	3.8729e-05	1.32847e-06	0.000156506	2.15105e+06	2.36576e+06	2.14076e+06	2.01092e+06	2.35307e+06	1.99503e+06	1.48905e+06	2.24	2.06	1.23	3.05	2.42	4.15	3.67		High	High	High	High	High	High	High
	FALSE	High	[R].RKELEEVSPETPVVPATTQR.[T]	1xTMTpro [K2]; 1xTMTpro [N-Term]	FALSE	1.43414e-07	2.465e-05	1	1	2	Q15149	Q15149 [142-161]		2	2874.62	1.27	1.457	1.433	1.195	1.447	1.285	0.0341688	0.00306106	0.00966447	0.127702	0.00470055	0.0958183	84885.8	97385.4	95795.6	79909.4	96727.9	85918.6	66849.7	8.24	3.14	2.24	8.43	7.17	1.92	2.85		High	High	High	High	High	High	High
	FALSE	High	[R].RLEEQAAQHK.[A]	1xTMTpro [K10]; 1xTMTpro [N-Term]	FALSE	2.41234e-05	2.465e-05	1	1	7	Q15149	Q15149 [2016-2025]		1	1818.05	1.286	1.404	1.374	1.242	1.385	1.259	0.0173822	0.00127399	0.0065744	0.0553154	0.00365242	0.0571169	258437	282297	276112	249740	278398	253142	200999	1.72	2.08	2.05	5.71	6.45	10.67	0.51		High	High	High	High	High	High	High
	FALSE	High	[R].RQQEELLAEENQR.[L]	1xTMTpro [N-Term]	FALSE	2.39659e-07	2.465e-05	1	1	3	Q15149	Q15149 [2718-2730]		1	1947.02	1.31	1.513	1.482	1.435	1.681	1.4	0.0531681	0.00377475	0.0241103	0.019341	0.00248838	0.0699288	56702.8	65493.7	64160.2	62114.8	72759.9	60619	43284.1	6.82	7.74	1.46	1.58	10.71	1.84	14.11		High	High	High	High	High	High	High
	FALSE	High	[R].RQHEAEEGVR.[R]	1xTMTpro [N-Term]	FALSE	2.3655e-05	2.465e-05	1	1	9	Q15149	Q15149 [2695-2704]		1	1514.8	1.459	1.642	1.551	1.392	1.605	1.421	0.00830013	0.000835191	0.00871065	0.0211905	0.00247243	0.0422302	1.33567e+06	1.50288e+06	1.41949e+06	1.27427e+06	1.46926e+06	1.30023e+06	915207	5.08	8.82	4.28	3.94	9.04	11.58	6.58		High	High	High	High	High	High	High
	FALSE	High	[R].RQEQIQAMPLADSQAVR.[E]	1xOxidation [M8]; 1xTMTpro [N-Term]	FALSE	1.38324e-05	2.465e-05	1	1	3	Q15149	Q15149 [1366-1382]		1	2261.2	1.285	1.293	1.066	1.261	1.257	1.238	0.0417256	0.0448318	1	0.0601095	0.0289492	0.209627	137279	138144	113923	134739	134322	132236	106829	2.73	2.58	9.76	1.76	6.86	4.94	13.1		High	High	High	High	High	High	High
	FALSE	High	[R].RQEQIQAMPLADSQAVR.[E]	1xTMTpro [N-Term]	FALSE	7.28135e-08	2.465e-05	1	1	5	Q15149	Q15149 [1366-1382]		1	2245.2	1.366	1.44	1.272	1.279	1.417	1.193	0.00403114	0.00177666	0.0476484	0.0593263	0.00137567	0.248937	440788	464450	410470	412675	457010	384947	322612	2.27	4.25	0.71	10.75	1.42	0.66	3.84		High	High	High	High	High	High	High
	FALSE	High	[R].AQAEAQQPTFDALRDELR.[G]	1xTMTpro [N-Term]	FALSE	2.86074e-06	2.465e-05	1	1	3	Q15149	Q15149 [1274-1291]		1	2363.23	1.294	1.703	1.445	1.346	1.574	1.385	0.10366	0.00244385	0.046349	0.0600433	0.0056297	0.104243	290305	381948	324105	301995	353088	310735	224307	6	4.9	11.74	2.77	11.96	5.32	11.29		High	High	High	High	High	High	High
	FALSE	High	[R].AQAEAQQPTFDALR.[D]	1xTMTpro [N-Term]	FALSE	1.79965e-05	2.465e-05	1	1	2	Q15149	Q15149 [1274-1287]		0	1849.97	1.142	1.126	1.148	0.997	1.064	1.19	0.705816	0.515454	0.822983	1	0.986597	0.527001	215667	212673	216753	188221	200992	224734	188847	5.07	5.1	0.78	9.1	8.71	1.12	7.82		High	High	High	High	High	High	High
	FALSE	High	[K].EQELQQTLQQEQSVLDQLR.[G]	1xTMTpro [N-Term]	FALSE	2.18947e-08	2.465e-05	1	1	5	Q15149	Q15149 [2199-2217]		0	2617.38	1.206	1.204	1.07	1.1	1.172	1.126	0.0126095	0.0113165	1	0.169769	0.0226145	0.28245	522149	521361	463494	476153	507618	487717	432987	5.22	3.51	3.87	3.8	2.15	3.77	2.27		High	High	High	High	High	High	High
	FALSE	High	[K].EAQAVPATLPELEATK.[A]	1xTMTpro [K16]; 1xTMTpro [N-Term]	FALSE	5.15785e-06	2.465e-05	1	1	4	Q15149	Q15149 [1251-1266]		0	2276.3	1.313	1.397	1.303	1.221	1.337	1.193	0.000396594	9.24413e-05	0.00174268	0.0034338	0.00021346	0.0320481	273425	290981	271440	254276	278367	248483	208277	2.95	1.68	5.3	3.68	2.18	1.58	6.89		High	High	High	High	High	High	High
	FALSE	High	[R].EQLRQEQALLEEIER.[H]	1xTMTpro [N-Term]	FALSE	1.0583e-06	2.465e-05	1	1	3	Q15149	Q15149 [1383-1397]		1	2188.19	1.584	1.847	1.555	1.626	1.905	1.451	0.110291	0.0071705	0.162842	0.0772144	0.0065686	0.36582	224461	261726	220402	230375	269995	205569	141701	7.39	18.25	23.4	5.78	7.4	4.32	14.54		High	High	High	High	High	High	High
	FALSE	High	[K].EQMAQQLAEETQGFQR.[T]	1xTMTpro [N-Term]	FALSE	2.82456e-07	2.465e-05	1	1	2	Q15149	Q15149 [2488-2503]		0	2198.08	1.381	1.249	1.253	1.162	1.228	1.157	0.0981387	0.250183	0.468267	0.574061	0.30431	1	167553	151526	152013	140993	148973	140347	121299	15.87	2.94	5.9	6.7	4.55	2.59	8.36		High	High	High	High	High	High	High
	FALSE	High	[K].EQMAQQLAEETQGFQR.[T]	1xOxidation [M3]; 1xTMTpro [N-Term]	FALSE	1.56816e-06	2.465e-05	1	1	3	Q15149	Q15149 [2488-2503]		0	2214.08	1.347	1.313	1.211	1.271	1.357	1.212	0.00920816	0.011146	0.139991	0.021269	0.00450392	0.15774	126139	122910	113367	118992	127070	113515	93639.8	8.75	2.63	5.9	5.45	1.9	3.19	3.72		High	High	High	High	High	High	High
	FALSE	High	[R].EQLQLLEEQHR.[A]	1xTMTpro [N-Term]	FALSE	9.52514e-06	2.465e-05	1	1	4	Q15149	Q15149 [2733-2743]		0	1726.94	1.38	1.402	1.238	1.382	1.382	1.296	0.0510476	0.02534	0.261261	0.0213013	0.0148704	0.131169	210905	214182	189202	211107	211120	198021	152782	11.26	7.08	2.78	5.87	3.01	5.26	0.96		High	High	High	High	High	High	High
	FALSE	High	[K].AQVEQELTTLR.[L]	1xTMTpro [N-Term]	FALSE	1.86027e-05	2.465e-05	1	1	5	Q15149	Q15149 [2319-2329]		0	1591.9	1.518	1.48	1.51	1.188	1.429	1.344	0.0344674	0.0512371	0.0662142	0.478178	0.0437121	0.336287	790964	771131	787002	619072	745029	700619	521188	3.06	9.9	5.21	15.7	10	6.54	8.99		High	High	High	High	High	High	High
	FALSE	High	[K].AQLEPVASPAK.[K]	1xTMTpro [K11]; 1xTMTpro [N-Term]	FALSE	3.95018e-05	2.465e-05	1	1	2	Q15149	Q15149 [1428-1438]		0	1719.03	1.033	1.021	1.078	1	1.083	1.04	1	1	1	1	0.823422	1	110403	109111	115173	106901	115727	111129	106870	4.46	6.64	1.27	5.28	2.23	4.61	1.11		High	High	High	High	High	High	High
	FALSE	High	[K].AGVVGPELHEQLLSAEK.[A]	1xTMTpro [K17]; 1xTMTpro [N-Term]	FALSE	1.06528e-09	2.465e-05	1	1	3	Q15149	Q15149 [3552-3568]		0	2385.36	1.344	1.456	1.361	1.289	1.525	1.305	0.000848747	0.000129161	0.00170344	0.00157462	4.74322e-05	0.00602784	1.28816e+06	1.39492e+06	1.30408e+06	1.23522e+06	1.46162e+06	1.25055e+06	958268	2.74	2.76	5.23	6.22	1.4	3.98	5.61		High	High	High	High	High	High	High
	FALSE	High	[R].ESADPLGAWLQDAR.[R]	1xTMTpro [N-Term]	FALSE	7.14528e-06	2.465e-05	1	1	2	Q15149	Q15149 [1351-1364]		0	1832.95	1.136	1.485	1.202	1.219	1.303	1.328	1	0.0544442	1	1	0.33847	0.508077	191647	250535	202761	205690	219856	224107	168721	5.14	9.73	3.62	14.99	14.28	0.66	8.87		High	High	High	High	High	High	High
	FALSE	High	[R].AALAHSEEVTASQVAATK.[T]	1xTMTpro [K18]; 1xTMTpro [N-Term]	FALSE	1.99879e-06	2.465e-05	1	1	4	Q15149	Q15149 [2744-2761]		0	2392.33	1.378	1.408	1.371	1.181	1.367	1.34	0.000262374	0.00016732	0.000795192	0.0247536	0.000238875	0.00177123	2.41162e+06	2.465e+06	2.40033e+06	2.06689e+06	2.39369e+06	2.34506e+06	1.75056e+06	1.22	1.79	2.28	3.42	3.05	9.58	2.93		High	High	High	High	High	High	High
	FALSE	High	[R].AGTLSITEFADMLSGNAGGFR.[S]	1xTMTpro [N-Term]	FALSE	1.21267e-07	2.465e-05	1	1	2	Q15149	Q15149 [4361-4381]		0	2419.22	1.177	1.416	1.358	1.182	1.333	1.154	0.6991	0.0535371	0.132737	0.70608	0.120947	1	43813.5	52736.6	50567.2	43999.8	49618.8	42981.4	37235.1	5.62	7.61	13.57	3.3	10.88	9.72	4.33		High	High	High	High	High	High	High
	FALSE	High	[R].AGTLSITEFADMLSGNAGGFR.[S]	1xOxidation [M12]; 1xTMTpro [N-Term]	FALSE	6.23876e-06	2.465e-05	1	1	3	Q15149	Q15149 [4361-4381]		0	2435.22	1.022	0.999	1.057	1.06	0.898	1.042	1	1	1	1	1	1	22558.6	22037.3	23318.3	23393.5	19816.8	22992.6	22064.8	3.83	12.46	6.5	16.24	17.16	7.62	17.93		High	High	High	High	High	High	High
	FALSE	High	[R].DGHNLISLLEVLSGDSLPR.[E]	1xTMTpro [N-Term]	FALSE	9.9769e-08	2.465e-05	1	1	4	Q15149	Q15149 [209-227]		0	2339.29	1.223	1.389	1.015	1.209	1.183	1.255	0.488568	0.036687	1	0.377509	0.797388	0.426316	147187	167253	122156	145572	142477	151124	120391	9.69	3.46	3.25	10.39	5.4	1.75	13.91		High	High	High	High	High	High	High
	FALSE	High	[K].DGRHPQGEQMYR.[R]	1xTMTpro [N-Term]	FALSE	1.87263e-05	2.465e-05	1	1	1	Q15149	Q15149 [598-609]		1	1777.87	1.17	1.65	1.495	1.376	1.461	1.236	0.629375	0.00963621	0.110722	0.134211	0.0416861	0.943079	44391.1	62599.1	56739.9	52214.3	55431.5	46915.7	37945.6	13.05	7.09	5.54	13.67	8.12	12.91	9.68		High	High	High	High	High	High	High
	FALSE	High	[K].AGVAAPATQVAQVTLQSVQR.[R]	1xTMTpro [N-Term]	FALSE	1.29935e-06	2.465e-05	1	1	2	Q15149	Q15149 [631-650]		0	2299.31	1.915	1.739	1.883	1.778	1.769	1.649	0.000218534	0.00113779	0.000830243	0.000616207	0.000392802	0.0057359	133986	121698	131783	124385	123789	115369	69976	9.07	8.43	4.09	11.16	5.66	1.18	2.11		High	High	High	High	High	High	High
	FALSE	High	[R].ATTAALLLEAQAATGFLVDPVR.[N]	1xTMTpro [N-Term]	FALSE	5.46161e-08	2.465e-05	1	1	2	Q15149	Q15149 [3519-3540]		0	2532.44	1.142	1.013	1.028	1.068	1.013	1.119	1	1	1	1	1	1	57083.2	50610.5	51351.6	53353.9	50603.8	55913.1	49966.4	9.55	4.94	27.95	16.09	7.33	4.45	12.68		High	High	High	High	High	High	High
	FALSE	High	[K].AYSDPSTGEPATYGELQQR.[C]	1xTMTpro [N-Term]	FALSE	3.9503e-07	2.465e-05	1	1	7	Q15149	Q15149 [3317-3335]		0	2374.15	1.145	1.194	1.146	1.111	1.245	1.182	0.163159	0.0156118	0.132434	0.217363	0.00513296	0.0548533	331113	345326	331395	321169	359978	341777	289148	3.59	1.16	0.37	3.53	2.67	6.99	5.57		High	High	High	High	High	High	High
	FALSE	High	[K].ELEEVSPETPVVPATTQR.[T]	1xTMTpro [N-Term]	FALSE	1.63898e-07	2.465e-05	1	1	3	Q15149	Q15149 [144-161]		0	2286.21	1.429	1.439	1.615	1.342	1.542	1.585	0.00941162	0.00423247	0.00245655	0.0356013	0.00372134	0.00410137	350517	352934	396156	329125	378261	388714	245312	2.56	4.54	5.88	3.16	9.06	7.02	12.67		High	High	High	High	High	High	High
	FALSE	High	[R].EGLTSIEEVTK.[N]	1xTMTpro [K11]; 1xTMTpro [N-Term]	FALSE	1.18158e-05	2.465e-05	1	1	2	Q15149	Q15149 [4050-4060]		0	1814.04	1.339	1.295	1.167	1.227	1.22	1.099	0.0117679	0.00796704	0.291776	0.0351236	0.0360058	1	214983	207799	187267	196922	195881	176474	160516	9.07	1.22	1.85	3.24	3.69	6.81	1.6		High	High	High	High	High	High	High
	FALSE	High	[R].AVTGYKDPYSGK.[L]	2xTMTpro [K6; K12]; 1xTMTpro [N-Term]	FALSE	3.36968e-06	2.465e-05	1	1	1	Q15149	Q15149 [4147-4158]		1	2198.26	1.437	1.771	1.475	1.441	1.792	1.349	0.176619	0.00715123	0.289101	0.156805	0.0198989	0.701646	552163	680281	566520	553552	688525	518232	384193	10.78	19.8	15.69	8.08	11.75	2.4	11.99		High	High	High	High	High	High	High
	FALSE	High	[R].AVTGYKDPYTGQQISLFQAMQK.[G]	2xTMTpro [K6; K22]; 1xTMTpro [N-Term]	FALSE	1.1056e-07	2.465e-05	1	1	2	Q15149	Q15149 [2910-2931]		1	3386.86	1.292	1.577	1.336	1.393	1.494	1.272	0.356301	0.0327448	0.344512	0.122761	0.0218724	0.656361	248581	303537	257003	267997	287540	244837	192424	6.74	13.76	6.81	9.05	9.4	10.64	9.01		High	High	High	High	High	High	High
	FALSE	High	[R].AVTGYKDPYTGQQISLFQAMQK.[G]	1xOxidation [M20]; 2xTMTpro [K6; K22]; 1xTMTpro [N-Term]	FALSE	7.85093e-08	2.465e-05	1	1	2	Q15149	Q15149 [2910-2931]		1	3402.85	1.301	1.489	1.094	1.305	1.435	1.152	0.420522	0.0581344	1	0.277992	0.0536411	1	91490.1	104699	76918.3	91775.7	100948	81012.2	70323.8	10.59	7.73	3.82	8.49	8.16	6.71	15.32		High	High	High	High	High	High	High
	FALSE	High	[R].AVTGYRDPYTEQTISLFQAMK.[K]	1xTMTpro [K21]; 1xTMTpro [N-Term]	FALSE	3.67155e-08	2.465e-05	1	1	1	Q15149	Q15149 [3904-3924]		1	3027.61	1.374	2.125	1.507	1.643	1.946	1.197	0.80542	0.0256418	0.747646	0.434388	0.0732168	1	31519.5	48750.6	34564.1	37693	44658.3	27451.8	22943.2	14.88	29.08	2.5	11.75	11.91	14.94	30.1		High	High	High	High	High	High	High
	FALSE	High	[K].EGVVGPELHHK.[L]	1xTMTpro [K11]; 1xTMTpro [N-Term]	FALSE	5.80938e-06	2.465e-05	1	1	3	Q15149	Q15149 [2893-2903]		0	1810.05	1.403	1.479	1.329	1.295	1.35	1.251	0.0214511	0.0113669	0.137593	0.150377	0.0680822	0.404218	3.22717e+06	3.40175e+06	3.05551e+06	2.97849e+06	3.10546e+06	2.87677e+06	2.29951e+06	4.08	4.63	8.38	12.46	7.54	1.89	8.48		High	High	High	High	High	High	High
	FALSE	High	[R].ARQEELYSELQAR.[E]	1xTMTpro [N-Term]	FALSE	1.81642e-06	2.465e-05	1	1	4	Q15149	Q15149 [3356-3368]		1	1897.01	1.305	1.58	1.29	1.318	1.613	1.328	0.00893657	0.000172628	0.0314106	0.00900957	0.000107087	0.0198659	2.14317e+06	2.5941e+06	2.11753e+06	2.16382e+06	2.6481e+06	2.17957e+06	1.64168e+06	3.84	4.34	4.76	8.03	4.47	6.51	0.77		High	High	High	High	High	High	High
	FALSE	High	[R].DDGTGQLLLPLSDAR.[K]	1xTMTpro [N-Term]	FALSE	3.78377e-06	2.465e-05	1	1	4	Q15149	Q15149 [4004-4018]		0	1875.01	1.24	1.132	1.176	1.181	1.158	1.121	0.0313486	0.152438	0.342496	0.231629	0.216484	0.916068	71319.4	65099.7	67626.1	67897.1	66598.9	64458.8	57497.4	4.11	9.78	1.09	5.37	2.88	3.01	5.89		High	High	High	High	High	High	High
	FALSE	High	[R].CRPDQLTGLSLLPLSEK.[A]	1xCarbamidomethyl [C1]; 1xTMTpro [K17]; 1xTMTpro [N-Term]	FALSE	2.9026e-05	2.465e-05	1	1	1	Q15149	Q15149 [3336-3352]		0	2535.45	1.375	1.292	1.441	1.346	1.345	1.236	0.0489559	0.165197	0.0644938	0.0954532	0.0720241	0.629471	49297.5	46354.6	51695.3	48275	48255.3	44344	35864.8	4.89	4.37	0.18	17.02	4.92	8.55	3.93		High	High	High	High	High	High	High
	FALSE	High	[R].DALDGPAAEAEPEHSFDGLR.[R]	1xTMTpro [N-Term]	FALSE	5.92341e-11	2.465e-05	1	1	9	Q15149	Q15149 [2768-2787]		0	2401.16	1.294	1.311	1.44	1.342	1.399	1.226	0.0211677	0.0091013	0.00790761	0.0170539	0.00360282	0.230124	351815	356343	391453	364773	380313	333338	271861	3.74	7.39	12.99	1.65	6.33	1.61	3.22		High	High	High	High	High	High	High
	FALSE	High	[R].AGLVGPEFHEK.[L]	1xTMTpro [K11]; 1xTMTpro [N-Term]	FALSE	7.67282e-07	2.465e-05	1	1	3	Q15149	Q15149 [3221-3231]		0	1792.02	1.378	1.399	1.29	1.191	1.274	1.251	0.000352657	0.000187234	0.00394842	0.0130879	0.00595633	0.0118211	795228	807387	744603	687728	735138	721916	577236	2.37	1	0.93	3.21	6.12	5.43	4.12		High	High	High	High	High	High	High
	FALSE	High	[K].ELMWLNEKEEEEVGFDWSDR.[N]	1xTMTpro [K8]; 1xTMTpro [N-Term]	FALSE	8.67038e-08	2.465e-05	1	1	5	Q15149	Q15149 [765-784]		1	3149.54	1.387	1.473	1.419	1.203	1.361	1.304	0.000376673	6.04212e-05	0.000412357	0.0112368	0.000246355	0.00391964	403882	428889	413233	350147	396209	379721	291130	2.78	2.01	4.53	4.84	4.77	3.37	3.92		High	High	High	High	High	High	High
	FALSE	High	[K].ELMWLNEKEEEEVGFDWSDR.[N]	1xOxidation [M3]; 1xTMTpro [K8]; 1xTMTpro [N-Term]	FALSE	6.01791e-07	2.465e-05	1	1	2	Q15149	Q15149 [765-784]		1	3165.53	1.236	1.31	1.271	1.11	1.237	1.163	0.228688	0.10123	0.215546	0.685045	0.117173	0.904301	175947	186561	180956	157971	176172	165534	142368	8.71	5.81	4.03	7.53	7.33	0.88	10.96		High	High	High	High	High	High	High
	FALSE	High	[R].AEMEVLLASK.[A]	1xTMTpro [K10]; 1xTMTpro [N-Term]	FALSE	2.86539e-05	2.465e-05	1	1	3	Q15149	Q15149 [1899-1908]		0	1699	1.37	1.342	1.325	1.172	1.307	1.207	0.000775025	0.00142831	0.00318576	0.0468305	0.00181602	0.0500937	519858	509453	502738	444690	496110	458175	379506	5.02	5.61	0.18	5.35	1.91	1.14	0.66		High	High	High	High	High	High	High
	FALSE	High	[R].AETEQGEQQR.[Q]	1xTMTpro [N-Term]	FALSE	2.31193e-05	2.465e-05	1	1	2	Q15149	Q15149 [1857-1866]		0	1479.74	1.358	1.474	1.328	1.112	1.157	1.27	0.434216	0.119754	0.687089	1	1	1	71874.2	78030.4	70286.9	58843.3	61227.5	67199.8	52920.8	7.23	8.44	27.79	13.17	8.16	6.32	11.69		High	High	High	High	High	High	High
	FALSE	High	[R].DPYTGQSVSLFQALK.[K]	1xTMTpro [K15]; 1xTMTpro [N-Term]	FALSE	1.77006e-05	2.465e-05	1	1	1	Q15149	Q15149 [3244-3258]		0	2262.26	1.382	1.467	1.142	1.292	1.363	1.422	0.0132421	0.00434075	0.9544	0.230468	0.0292276	0.0290221	479044	508415	395687	447699	472495	492836	346557	3.56	4.29	8.68	11.94	4.3	2.26	6.43		High	High	High	High	High	High	High
	FALSE	High	[R].DPYTEQTISLFQAMK.[K]	1xTMTpro [K15]; 1xTMTpro [N-Term]	FALSE	1.36943e-05	2.465e-05	1	1	1	Q15149	Q15149 [3910-3924]		0	2380.27	1.426	1.625	1.448	1.3	1.459	1.341	0.00715378	0.00122539	0.0198694	0.061571	0.00756471	0.0884922	347178	395563	352430	316405	355084	326436	243450	10.66	8.4	3.82	6.7	4.22	5.28	4.25		High	High	High	High	High	High	High
	FALSE	High	[K].DPYTGQQISLFQAMQK.[G]	1xTMTpro [K16]; 1xTMTpro [N-Term]	FALSE	1.67911e-06	2.465e-05	1	1	2	Q15149	Q15149 [2916-2931]		0	2463.32	1.465	1.489	1.42	1.361	1.575	1.322	0.0286125	0.014583	0.106826	0.234192	0.0150438	0.326226	778594	791416	754731	723245	836887	702328	531421	5.78	15.44	9.63	10.2	4.86	1.56	3.32		High	High	High	High	High	High	High
	FALSE	High	[K].DTHDQLSEPSEVR.[S]	1xTMTpro [N-Term]	FALSE	8.46306e-06	2.465e-05	1	1	4	Q15149	Q15149 [3969-3981]		0	1816.9	1.147	1.214	1.16	1.142	1.255	1.082	0.1403	0.0338496	0.249232	0.309807	0.0285914	1	188181	199020	190217	187246	205755	177421	164000	2.58	2.47	2.13	5.33	5.66	8.41	3.31		High	High	High	High	High	High	High
	FALSE	High	[K].DLLPSDMAVALLEAQAGTGHIIDPATSAR.[L]	1xTMTpro [N-Term]	FALSE	1.67141e-10	2.465e-05	1	1	7	Q15149	Q15149 [3184-3212]		0	3237.71	0.956	0.922	0.885	0.892	0.995	0.911	1	0.873174	0.531063	0.341016	1	0.999758	138009	133104	127802	128898	143718	131552	144433	0.89	2.24	4.95	3.57	9.28	2.53	2.42		High	High	High	High	High	High	High
	FALSE	High	[K].DLLPSDMAVALLEAQAGTGHIIDPATSAR.[L]	1xOxidation [M7]; 1xTMTpro [N-Term]	FALSE	5.50179e-10	2.465e-05	1	1	2	Q15149	Q15149 [3184-3212]		0	3253.71	1.126	1.156	1.132	1.05	1.167	1.018	1	0.710543	1	1	0.882387	1	178935	183741	179865	166868	185373	161731	158892	4.94	8.97	6.75	17.27	0.93	7.22	9.45		High	High	High	High	High	High	High
	FALSE	High	[K].AEVVETTQVYTEEETRR.[A]	1xTMTpro [N-Term]	FALSE	6.15462e-06	2.465e-05	1	1	1	Q15149	Q15149 [3686-3702]		1	2344.2	1.137	1.39	1.044	0.922	1.184	1.249	1	0.375546	1	1	1	0.976259	190274	232578	174619	154239	198140	209032	167293	16.34	9.37	0.43	14.9	6.71	11.35	5.9		High	High	High	High	High	High	High
	FALSE	High	[K].AEVVETTQVYTEEETR.[R]	1xTMTpro [N-Term]	FALSE	5.94915e-06	2.465e-05	1	1	1	Q15149	Q15149 [3686-3701]		0	2188.09	1.127	0.963	0.893	0.869	0.985	0.834	1	1	1	1	1	1	53363.8	45580.3	42256.8	41127.3	46641.6	39506.4	47341.6	14.73	16.36	4.2	12.75	7.88	11.38	10.24		High	High	High	High	High	High	High
	FALSE	High	[R].DSQDAGGFGPEDR.[L]	1xTMTpro [N-Term]	FALSE	7.69811e-06	2.465e-05	1	1	4	Q15149	Q15149 [1076-1088]		0	1654.76	1.35	1.536	1.397	1.254	1.31	1.36	0.00262326	0.000182501	0.00364458	0.0204219	0.00264957	0.0081616	753084	857398	779824	699555	730945	758891	558028	4.1	2.98	6.05	1.81	6.74	9.13	1.78		High	High	High	High	High	High	High
	FALSE	High	[K].AKLEQLFQDEVAK.[A]	2xTMTpro [K2; K13]; 1xTMTpro [N-Term]	FALSE	4.39557e-06	2.465e-05	1	1	3	Q15149	Q15149 [2651-2663]		1	2431.44	1.452	1.5	1.44	1.377	1.447	1.419	0.00250159	0.000774533	0.00727632	0.0115538	0.00269904	0.0119022	600493	620311	595332	569405	598176	586531	413451	2.58	8.44	2.32	4.43	8.68	0.24	6.31		High	High	High	High	High	High	High
	FALSE	High	[R].RPELEDSTLR.[Y]	1xTMTpro [N-Term]	FALSE	0.00026059	4.46133e-05	1	1	3	Q15149	Q15149 [651-660]		0	1519.84	1.249	1.462	1.308	1.405	1.463	1.076	0.294844	0.0240627	0.206025	0.0496895	0.0197713	1	682274	798602	714219	767284	798964	587534	546186	2.29	10.12	5.93	6.95	4.92	17.02	0.64		High	High	High	High	High	High	High
	FALSE	High	[R].NDDIADGNPK.[L]	1xTMTpro [K10]; 1xTMTpro [N-Term]	FALSE	0.000109035	4.46133e-05	1	1	5	Q15149	Q15149 [259-268]		0	1666.89	1.202	1.303	1.239	1.236	1.447	1.243	0.0164066	0.000577107	0.0138246	0.00706925	0.000100529	0.0157234	519631	563425	535713	534252	625647	537170	432302	2.69	7.08	4.09	2.91	1.63	2.07	3.02		High	High	High	High	High	High	High
	FALSE	High	[R].LGFHLPLEVAYQR.[G]	1xTMTpro [N-Term]	FALSE	0.000241775	4.46133e-05	1	1	2	Q15149	Q15149 [3951-3963]		0	1847.05	1.184	1.316	1.43	1.341	1.255	1.337	0.324559	0.180229	0.0648281	0.113219	0.255884	0.20617	113634	126272	137195	128693	120439	128267	95954.9	12.56	6.22	0.43	6.86	8.57	6.37	10.31		High	High	High	High	High	High	High
	FALSE	High	[R].RLTAEDLFEAR.[I]	1xTMTpro [N-Term]	FALSE	0.000168235	4.46133e-05	1	1	1	Q15149	Q15149 [3783-3793]		1	1624.9	1.435	1.679	1.419	1.254	1.511	1.304	0.0253212	0.0123563	0.102316	0.232631	0.0244216	0.372536	163412	191202	161611	142805	172054	148513	113858	8.58	13.43	0.5	5.75	7.4	9.69	8.49		High	High	High	High	High	High	High
	FALSE	High	[R].LYVHEAVK.[A]	1xTMTpro [K8]; 1xTMTpro [N-Term]	FALSE	0.000173201	4.46133e-05	1	1	5	Q15149	Q15149 [3544-3551]		0	1566.95	1.253	1.365	1.277	1.209	1.264	1.247	0.000291847	2.96125e-05	0.000472962	0.00130597	0.000260807	0.00128828	605666	659866	617514	584649	611060	602850	483385	2.19	2.34	3.88	0.48	1.48	4.99	4.08		High	High	High	High	High	High	High
	FALSE	High	[R].RLAEDEAFQR.[R]	1xTMTpro [N-Term]	FALSE	5.15579e-05	4.46133e-05	1	1	2	Q15149	Q15149 [2005-2014]		1	1538.82	1.534	1.78	1.505	1.473	1.797	1.485	0.00875533	0.00128613	0.030802	0.0194147	0.0012771	0.0448548	254510	295321	249666	244401	298221	246344	165914	6.34	7.66	1.31	14.01	4.71	11.54	0.72		High	High	High	High	High	High	High
	FALSE	High	[RQ].RGYFDEEMNR.[V]	1xTMTpro [N-Term]	FALSE	0.000231608	4.46133e-05	1	2	1	Q15149	Q15149 [2969-2978]		1	1620.78	1.561	1.812	1.674	1.455	1.599	1.501	0.000516177	8.08479e-05	0.000437532	0.00225525	0.000262805	0.00315689	299827	348094	321511	279429	307154	288343	192104	0.68	9.13	10.92	1.46	5.04	1.55	1.49		High	High	High	High	High	High	High
	FALSE	High	[K].RGPLPTEEQR.[V]	1xTMTpro [N-Term]	FALSE	0.000209529	4.46133e-05	1	1	6	Q15149	Q15149 [129-138]		1	1486.83	1.776	1.686	1.908	1.71	1.667	1.985	3.89428e-05	5.58048e-05	3.79221e-05	9.85644e-05	0.000149675	3.19387e-05	1.91112e+06	1.81394e+06	2.05292e+06	1.84013e+06	1.79372e+06	2.13595e+06	1.07583e+06	2.29	3.55	4.41	5.14	8.73	4.97	0.81		High	High	High	High	High	High	High
	FALSE	High	[R].MGIVGPEFK.[D]	1xOxidation [M1]; 1xTMTpro [K9]; 1xTMTpro [N-Term]	FALSE	0.000220238	4.46133e-05	1	1	2	Q15149	Q15149 [4130-4138]		0	1601.92	1.157	1.25	1.258	1.229	1.227	1.037	0.71011	0.135858	0.201543	0.223429	0.256478	1	302948	327282	329216	321778	321293	271461	261770	4.2	10.81	8.2	4.03	4.34	5.47	8.12		High	High	High	High	High	High	High
	FALSE	High	[K].VSITEAMHR.[N]	1xOxidation [M7]; 1xTMTpro [N-Term]	FALSE	0.000111528	4.46133e-05	1	1	4	Q15149	Q15149 [4429-4437]		0	1363.73	1.013	1.082	1.154	1.046	1.13	1.069	1	0.741717	0.554736	1	0.354413	1	138043	147541	157355	142629	154021	145754	136331	3.29	6.13	1.57	5.98	6.13	9.86	4.45		High	High	High	High	High	High	High
	FALSE	High	[K].VSITEAMHR.[N]	1xTMTpro [N-Term]	FALSE	0.000126828	4.46133e-05	1	1	3	Q15149	Q15149 [4429-4437]		0	1347.74	1.351	1.51	1.5	1.343	1.264	1.311	0.0260682	0.00181228	0.00952743	0.0424509	0.0553153	0.116573	533106	595527	591576	529832	498831	517290	394496	8.31	7.19	11.92	2.7	7.65	2.84	2.31		High	High	High	High	High	High	High
	FALSE	High	[K].RSIQEELQQLR.[Q]	1xTMTpro [N-Term]	FALSE	0.000197201	4.46133e-05	1	1	1	Q15149	Q15149 [1553-1563]		1	1703.97	1.13	1.263	1.203	1.161	1.283	1.296	1	0.131649	0.547257	0.567715	0.117453	0.188985	80263.1	89701.5	85429.5	82465.2	91117.7	92015.9	71000.9	4.83	4.5	7.62	11.6	2.57	6.72	10.84		High	High	High	High	High	High	High
	FALSE	High	[R].CVEDPETGLR.[L]	1xCarbamidomethyl [C1]; 1xTMTpro [N-Term]	FALSE	8.29037e-05	4.46133e-05	1	1	1	Q15149	Q15149 [3667-3676]		0	1479.74	1.211	1.536	1.222	1.273	1.581	1.24	0.190137	0.00160392	0.27374	0.140978	0.000477643	0.237933	123088	156089	124185	129378	160659	126013	101617	1.49	1.68	3.04	10	8.66	7.55	4.69		High	High	High	High	High	High	High
	FALSE	High	[K].RQELEAELAK.[V]	1xTMTpro [K10]; 1xTMTpro [N-Term]	FALSE	0.000204799	4.46133e-05	1	1	1	Q15149	Q15149 [1887-1896]		1	1795.06	1.52	1.773	1.607	1.591	1.955	1.434	0.00113384	0.000172605	0.00194747	0.000982176	5.22773e-05	0.0158923	79235.3	92427.1	83750.8	82920.6	101882	74723.5	52123.3	6.82	1.43	13.78	4.89	7.43	1.85	1.49		High	High	High	High	High	High	High
	FALSE	High	[R].LFNAIIHR.[H]	1xTMTpro [N-Term]	FALSE	0.000121446	4.46133e-05	1	1	2	Q15149	Q15149 [329-336]		0	1287.79	1.404	1.426	1.297	1.172	1.233	1.342	0.0208094	0.0109528	0.174449	0.695826	0.153706	0.11449	506889	514640	468161	423275	445020	484427	361022	2.05	8.29	0.21	12.79	7.12	4.45	3.89		High	High	High	High	High	High	High
	FALSE	High	[R].CDNFTSSWR.[D]	1xCarbamidomethyl [C1]; 1xTMTpro [N-Term]	FALSE	0.00022453	4.46133e-05	1	1	2	Q15149	Q15149 [317-325]		0	1476.69	1.092	1.334	1.105	1.215	1.386	1.064	1	0.00805398	1	0.190948	0.00381088	1	255604	312380	258614	284534	324604	249158	234140	3.89	8.19	4.23	3.02	8.95	6.5	2.79		High	High	High	High	High	High	High
	FALSE	High	[R].SAEAELQSK.[R]	1xTMTpro [K9]; 1xTMTpro [N-Term]	FALSE	7.5089e-05	4.46133e-05	1	1	3	Q15149	Q15149 [1710-1718]		0	1570.89	1.517	1.601	1.589	1.448	1.563	1.397	8.93858e-05	2.29202e-05	8.41067e-05	0.000264807	3.02171e-05	0.00123675	445856	470636	466946	425669	459547	410605	293952	2.5	2.69	5.25	4.72	5.05	4.29	4.04		High	High	High	High	High	High	High
	FALSE	High	[K].LEQLFQDEVAK.[A]	1xTMTpro [K11]; 1xTMTpro [N-Term]	FALSE	7.46431e-05	4.46133e-05	1	1	2	Q15149	Q15149 [2653-2663]		0	1928.1	1.346	1.237	1.269	1.173	1.201	1.279	0.000452699	0.0038246	0.00554223	0.0253953	0.0182225	0.00555744	473689	435279	446358	412699	422611	449910	351804	0.99	1.79	1.23	7.79	2.66	1.09	2.76		High	High	High	High	High	High	High
	FALSE	High	[R].RVVIVDPETGK.[E]	1xTMTpro [K11]; 1xTMTpro [N-Term]	FALSE	6.61105e-05	4.46133e-05	1	1	1	Q15149	Q15149 [4277-4287]		1	1821.11	1.376	1.304	1.262	1.152	1.201	1.141	0.0192082	0.169721	0.284373	0.892437	0.380926	1	114527	108503	105005	95829.7	99938.4	94954.5	83219.2	7.84	7.16	5.28	8.15	7.69	9.77	4.21		High	High	High	High	High	High	High
	FALSE	High	[R].RYASGSSASLGGPESAVA.[-]	1xTMTpro [N-Term]	FALSE	0.000230709	4.46133e-05	1	1	1	Q15149	Q15149 [4667-4684]		1	1971.01	1.434	1.503	1.438	1.489	1.665	1.273	0.00762855	0.00845043	0.0319048	0.00568661	0.000948104	0.276747	46577.7	48841.9	46727.3	48390.1	54088.4	41371.2	32489.7	8.42	3.13	10.65	7.86	7.99	8.88	4.78		High	High	High	High	High	High	High
	FALSE	High	[R].AEMEVLLASK.[A]	1xOxidation [M3]; 1xTMTpro [K10]; 1xTMTpro [N-Term]	FALSE	0.000135719	4.46133e-05	1	1	3	Q15149	Q15149 [1899-1908]		0	1714.99	1.344	1.238	1.34	1.227	1.429	1.32	0.0712415	0.108427	0.126114	0.341702	0.0311224	0.187002	74464.1	68605.1	74272.2	68017.7	79207.7	73143.8	55419.7	9.69	9.77	0.74	4.49	10.21	1.53	6.18		High	High	High	High	High	High	High
	FALSE	High	[R].LSVAAQEAAR.[L]	1xTMTpro [N-Term]	FALSE	0.000106271	4.46133e-05	1	1	4	Q15149	Q15149 [2420-2429]		0	1319.76	1.485	1.437	1.452	1.363	1.492	1.372	0.000402228	0.000420865	0.00101532	0.00254417	0.000200385	0.00415915	2.70587e+06	2.61975e+06	2.64576e+06	2.48446e+06	2.71841e+06	2.50128e+06	1.82259e+06	7.42	1.9	2.95	3.71	5.57	3.47	1.08		High	High	High	High	High	High	High
	FALSE	High	[R].VVIVDPETGKEMSVYEAYR.[K]	1xOxidation [M12]; 1xTMTpro [K10]; 1xTMTpro [N-Term]	FALSE	0.000277744	4.46133e-05	1	1	1	Q15149	Q15149 [4278-4296]		1	2809.49	1.148	1.204	1.15	1.205	1.378	1.137	0.810704	0.223746	1	0.326672	0.129558	1	55579.6	58315.1	55679.7	58364	66752.8	55070.3	48430.3	3.12	10.74	10.42	9.3	8.86	1.49	10.03		High	High	High	High	High	High	High
	FALSE	High	[R].LTAEDLFEAR.[I]	1xTMTpro [N-Term]	FALSE	8.81027e-05	4.46133e-05	1	1	3	Q15149	Q15149 [3784-3793]		0	1468.8	1.323	1.227	1.182	1.116	1.087	1.247	0.0515271	0.138717	0.459215	0.863148	1	0.187108	260922	242011	233105	220142	214416	245959	197223	6.3	3.63	0.42	3.66	2.25	0.22	16.61		High	High	High	High	High	High	High
	FALSE	High	[R].QEQALLEEIER.[H]	1xTMTpro [N-Term]	FALSE	5.58745e-05	4.46133e-05	1	1	3	Q15149	Q15149 [1387-1397]		0	1661.9	1.131	1.107	1.077	1.022	1.038	1.085	1	0.843782	1	1	1	1	34061.9	33323.4	32435	30792.8	31273.9	32675.2	30115.4	9.57	3.49	5.27	4.26	7.16	2.09	10.63		High	High	High	High	High	High	High
	FALSE	High	[R].QELEAELAK.[V]	1xTMTpro [K9]; 1xTMTpro [N-Term]	FALSE	0.000120246	4.46133e-05	1	1	1	Q15149	Q15149 [1888-1896]		0	1638.96	1.23	1.255	1.348	1.102	1.066	1.351	0.011511	0.0220139	0.00520584	0.547985	1	0.00616465	328177	334857	359575	294019	284411	360440	266744	5.79	3.55	1.12	3.33	6.04	5.9	3.47		High	High	High	High	High	High	High
	FALSE	High	[K].DGRHPQGEQMYR.[R]	1xOxidation [M10]; 1xTMTpro [N-Term]	FALSE	5.98056e-05	4.46133e-05	1	1	2	Q15149	Q15149 [598-609]		1	1793.87	1.285	1.826	1.265	1.498	1.557	1.146	0.13998	0.000576889	0.272724	0.00507719	0.00584329	1	19407.9	27586.1	19109.4	22619.9	23519.5	17308.8	15103.3	2.18	13.46	8.01	6	6.47	0.06	3.01		High	High	High	High	High	High	High
	FALSE	High	[R].DVAEVDTVRR.[A]	1xTMTpro [N-Term]	FALSE	5.0184e-05	4.46133e-05	1	1	1	Q15149	Q15149 [3146-3155]		1	1463.81	1.437	1.779	1.273	1.563	1.76	1.235	0.0497164	0.000650118	0.361343	0.0159515	0.00166465	0.605376	1.18358e+06	1.46578e+06	1.04906e+06	1.28741e+06	1.45002e+06	1.01712e+06	823770	5.64	11.12	15.21	7.36	5.39	0.6	7.68		High	High	High	High	High	High	High
	FALSE	High	[R].QLAEGTAQQR.[L]	1xTMTpro [N-Term]	FALSE	5.70447e-05	4.46133e-05	1	1	6	Q15149	Q15149 [1836-1845]		0	1405.77	1.439	1.583	1.449	1.345	1.526	1.295	0.0499738	0.0224128	0.121407	0.224128	0.0361817	0.542943	3.87817e+06	4.26651e+06	3.90616e+06	3.62598e+06	4.11481e+06	3.48979e+06	2.69572e+06	12.34	6.47	13.43	9.72	4.89	15.87	1.14		High	High	High	High	High	High	High
	FALSE	High	[R].QLAEEDAAR.[Q]	1xTMTpro [N-Term]	FALSE	0.000157138	4.46133e-05	1	1	6	Q15149	Q15149 [1955-1963]		0	1306.69	1.468	1.564	1.436	1.322	1.464	1.378	0.000377883	9.92656e-05	0.00128695	0.0028605	0.000263605	0.00380997	415892	443135	406776	374579	414973	390595	283363	5.5	1.33	2.33	6.13	3.15	5.29	6.47		High	High	High	High	High	High	High
	FALSE	High	[R].QLEMSAEAER.[L]	1xOxidation [M4]; 1xTMTpro [N-Term]	FALSE	5.21786e-05	4.46133e-05	1	1	1	Q15149	Q15149 [2512-2521]		0	1483.74	1.005	1.138	1.14	1.14	1.114	1.116	1	1	1	1	1	1	141765	160525	160819	160837	157223	157438	141092	10.45	2.7	6.84	9.55	15.59	12.5	14.23		High	High	High	High	High	High	High
	FALSE	High	[K].AEAELLQQQK.[E]	1xTMTpro [K10]; 1xTMTpro [N-Term]	FALSE	0.000254471	4.46133e-05	1	1	1	Q15149	Q15149 [2464-2473]		0	1766.03	1.51	1.583	1.556	1.351	1.493	1.557	0.00586368	0.00203665	0.00901107	0.0269429	0.014613	0.0110933	302897	317497	312014	270964	299420	312210	200563	7.92	4.84	1.4	6.01	11.67	8.02	3.5		High	High	High	High	High	High	High
	FALSE	High	[K].QAADAEMEK.[H]	1xOxidation [M7]; 1xTMTpro [K9]; 1xTMTpro [N-Term]	FALSE	6.25098e-05	4.46133e-05	1	1	2	Q15149	Q15149 [2298-2306]		0	1616.84	1.385	1.348	1.354	1.319	1.209	1.353	0.0147597	0.0145847	0.0361688	0.0209396	0.242252	0.0438844	91248.6	88832	89196.4	86899	79646.7	89150.9	65875.5	7.24	2.51	3.24	3.42	7.74	13.1	0.26		High	High	High	High	High	High	High
	FALSE	High	[K].QAADAEMEK.[H]	1xTMTpro [K9]; 1xTMTpro [N-Term]	FALSE	6.41899e-05	4.46133e-05	1	1	1	Q15149	Q15149 [2298-2306]		0	1600.85	1.563	1.732	1.401	1.365	1.543	1.633	0.0351856	0.00780678	0.190416	0.152995	0.0287643	0.0332434	563289	624370	505154	492240	556137	588601	360490	5.37	5.85	17.8	4.92	10.99	5.27	17.1		High	High	High	High	High	High	High
	FALSE	High	[R].LQLEACETR.[T]	1xCarbamidomethyl [C6]; 1xTMTpro [N-Term]	FALSE	0.000176398	4.46133e-05	1	1	3	Q15149	Q15149 [1131-1139]		0	1423.75	1.283	1.508	1.207	1.194	1.562	1.228	0.246798	0.00983838	0.619633	0.456665	0.00344957	0.54145	903428	1.06247e+06	849924	841336	1.10025e+06	864893	704390	7.24	2.17	5.74	3.86	7.63	19.03	2.42		High	High	High	High	High	High	High
	FALSE	High	[R].VPVDVAYQR.[G]	1xTMTpro [N-Term]	FALSE	0.000137592	4.46133e-05	1	2	3	Q15149	Q15149 [3620-3628]		0	1350.77	1.058	1.002	1.024	1.058	1.055	1.069	0.892739	1	1	1	1	1	675182	639481	653967	675442	673703	682709	638349	4.14	6.59	3.47	2.98	1.48	3.19	6.51		High	High	High	High	High	High	High
	FALSE	High	[K].DYELQLVTYK.[A]	1xTMTpro [K10]; 1xTMTpro [N-Term]	FALSE	0.000138541	4.46133e-05	1	1	2	Q15149	Q15149 [1418-1427]		0	1880.07	1.237	1.316	1.395	1.235	1.237	1.227	0.218913	0.227246	0.0673845	0.697933	0.314197	0.553658	107143	113998	120889	107032	107185	106326	86634.7	7.06	8.41	7.34	10.95	4.21	7.01	5.79		High	High	High	High	High	High	High
	FALSE	High	[R].QEELYSELQAR.[E]	1xTMTpro [N-Term]	FALSE	5.12499e-05	4.46133e-05	1	1	2	Q15149	Q15149 [3358-3368]		0	1669.87	1.348	1.363	1.463	1.337	1.266	1.177	0.025538	0.0388279	0.012664	0.0318828	0.111659	0.67832	135347	136828	146909	134203	127104	118161	100395	5.15	7.82	9.05	6.22	8.46	2.59	3.07		High	High	High	High	High	High	High
	FALSE	High	[R].QAQEEAER.[L]	1xTMTpro [N-Term]	FALSE	0.000175753	4.46133e-05	1	1	1	Q15149	Q15149 [1628-1635]		0	1264.65	1.58	1.58	1.347	1.345	1.591	1.188	0.0625141	0.0298344	0.35638	0.246742	0.0245212	1	18471.4	18463.1	15738.8	15716.2	18593.5	13885.9	11687.5	12.78	9.02	3.42	7.04	11.48	15.65	0.72		High	High	High	High	High	High	High
	FALSE	High	[R].LPLLAVCDYK.[Q]	1xCarbamidomethyl [C7]; 1xTMTpro [K10]; 1xTMTpro [N-Term]	FALSE	0.00014644	4.46133e-05	1	1	1	Q15149	Q15149 [944-953]		0	1800.06	1.281	1.536	1.472	1.404	1.541	1.341	0.175492	0.00620169	0.0230158	0.0298464	0.00788817	0.12315	67995.7	81541.1	78128	74510.4	81813.2	71200.3	53086.6	5.28	4.13	0.1	4.44	12.7	7.11	10.04		High	High	High	High	High	High	High
	FALSE	High	[R].QQSDHDAER.[L]	1xTMTpro [N-Term]	FALSE	9.84933e-05	4.46133e-05	1	1	3	Q15149	Q15149 [2576-2584]		0	1389.67	1.572	1.727	1.286	1.598	1.557	1.359	0.00124778	0.000314221	0.124662	0.00108094	0.00173422	0.0530509	92789.7	101903	75907.6	94328.4	91889.5	80194.2	59017.1	6.69	2.16	0.01	7.43	4.66	11.1	10.87		High	High	High	High	High	High	High
	FALSE	High	[K].QRLEAEAGR.[F]	1xTMTpro [N-Term]	FALSE	0.000185062	4.46133e-05	1	1	2	Q15149	Q15149 [1924-1932]		1	1333.75	1.365	1.566	1.4	1.356	1.698	1.486	0.0845101	0.00564308	0.0934734	0.0625184	0.00312883	0.0463282	65453.1	75085.3	67142.6	65047.6	81451	71251.5	47960	2.92	6.32	9.46	12.35	7.91	12.23	4.35		High	High	High	High	High	High	High
	FALSE	High	[R].QRELAEQELEK.[Q]	1xTMTpro [K11]; 1xTMTpro [N-Term]	FALSE	6.4001e-05	4.46133e-05	1	1	2	Q15149	Q15149 [1823-1833]		1	1981.12	1.444	1.704	1.594	1.63	2.026	1.599	0.0504986	0.00414969	0.0483423	0.0127128	0.00126576	0.0553237	557026	657355	614824	628824	781846	616922	385826	11.54	15.44	0.27	11.55	6.35	11.32	2.67		High	High	High	High	High	High	High
	FALSE	High	[K].NLLDEELQR.[L]	1xTMTpro [N-Term]	FALSE	0.000216043	4.46133e-05	1	1	5	Q15149	Q15149 [2340-2348]		0	1433.79	1.421	1.471	1.398	1.243	1.35	1.302	0.00272245	0.000684081	0.0061063	0.0399576	0.00477521	0.0338807	1.14884e+06	1.18935e+06	1.12984e+06	1.00456e+06	1.09147e+06	1.05253e+06	808333	10.31	3.77	7.04	2.37	0.53	0.76	1.53		High	High	High	High	High	High	High
	FALSE	High	[R].QQQQMEQER.[Q]	1xTMTpro [N-Term]	FALSE	0.000186441	4.46133e-05	1	1	2	Q15149	Q15149 [2674-2682]		0	1508.74	1.628	1.767	1.442	1.321	1.719	1.498	0.0225337	0.00511686	0.136444	0.419751	0.00794074	0.0982159	465079	504624	411802	377328	491013	427879	285646	9.04	2.71	19.1	12.62	6.73	0.29	9.76		High	High	High	High	High	High	High
	FALSE	High	[R].RAAEEAEEAR.[V]	1xTMTpro [N-Term]	FALSE	0.000107642	4.46133e-05	1	1	2	Q15149	Q15149 [2225-2234]		1	1435.75	1.661	1.812	1.576	1.614	1.881	1.567	0.00153467	0.00059254	0.00776161	0.00264401	0.00028188	0.0105199	383264	418098	363629	372386	433898	361497	230694	0.84	10.25	10.66	1.27	3.52	0.04	15.92		High	High	High	High	High	High	High
	FALSE	High	[K].EEEEVGFDWSDR.[N]	1xTMTpro [N-Term]	FALSE	0.000211943	4.46133e-05	1	1	1	Q15149	Q15149 [773-784]		0	1801.82	1.013	1.006	1.191	0.82	0.849	0.935	1	1	1	1	1	1	12000.6	11923.4	14107.8	9718.3	10062.2	11076	11850.1	17.87	9.94	8.69	4.12	21.36	3.75	10.15		High	High	High	High	High	High	High
	FALSE	High	[R].RAQQQAEAER.[A]	1xTMTpro [N-Term]	FALSE	0.000212756	4.46133e-05	1	1	3	Q15149	Q15149 [1750-1759]		1	1490.8	1.641	1.951	1.643	1.715	1.942	1.594	0.00192558	0.000369638	0.00899624	0.00219973	0.000279681	0.0167785	2.74294e+06	3.26138e+06	2.74711e+06	2.86631e+06	3.24648e+06	2.66375e+06	1.67156e+06	15.4	1.52	9.59	5.47	6.47	8.92	2.46		High	High	High	High	High	High	High
	FALSE	High	[R].EEAAVDAQQQK.[R]	1xTMTpro [K11]; 1xTMTpro [N-Term]	FALSE	7.8767e-05	4.46133e-05	1	1	2	Q15149	Q15149 [1542-1552]		0	1824.99	1.421	1.433	1.389	1.306	1.37	1.303	0.0134763	0.0132674	0.0363013	0.104037	0.0172033	0.134134	140181	141377	137050	128841	135142	128578	98676.9	4.08	4.26	5.71	7.17	6.84	9.57	11.46		High	High	High	High	High	High	High
	FALSE	High	[R].QVEEEILALK.[A]	1xTMTpro [K10]; 1xTMTpro [N-Term]	FALSE	0.000254471	4.46133e-05	1	1	2	Q15149	Q15149 [2059-2068]		0	1780.07	1.601	1.576	1.596	1.378	1.543	1.507	0.00137934	0.00175599	0.00437409	0.0382011	0.00225423	0.0131329	1.8841e+06	1.85442e+06	1.87788e+06	1.62128e+06	1.81543e+06	1.77333e+06	1.17687e+06	9.83	5.24	1.86	7.7	2.32	2.41	12.8		High	High	High	High	High	High	High
	FALSE	High	[R].NLVDNITGQR.[L]	1xTMTpro [N-Term]	FALSE	0.000131623	4.46133e-05	1	1	5	Q15149	Q15149 [4438-4447]		0	1433.8	1.376	1.497	1.355	1.28	1.365	1.24	0.00075265	0.000108918	0.00309388	0.0131398	0.00106282	0.0360093	1.40065e+06	1.52377e+06	1.37854e+06	1.30226e+06	1.38942e+06	1.26129e+06	1.01756e+06	3.5	2.42	8.8	5.03	3.92	3.71	0.03		High	High	High	High	High	High	High
	FALSE	High	[R].LVASMEEAR.[R]	1xTMTpro [N-Term]	FALSE	0.000227154	4.46133e-05	1	1	2	Q15149	Q15149 [2685-2693]		0	1309.71	1.217	1.454	1.258	1.134	1.211	1.329	0.0261394	0.00132816	0.0627437	0.426244	0.040611	0.0214815	312611	373616	323147	291306	311122	341548	256928	7.5	4.08	1.29	2.17	8.42	4.45	1.16		High	High	High	High	High	High	High
	FALSE	High	[K].QITMEELVR.[S]	1xTMTpro [N-Term]	FALSE	0.000244638	4.46133e-05	1	1	3	Q15149	Q15149 [4028-4036]		0	1422.79	1.316	1.389	1.281	1.209	1.254	1.26	0.00177412	0.00104518	0.0142384	0.0408835	0.0350736	0.026302	499413	527102	485962	458731	475629	478187	379384	6.06	2.9	0.84	2.54	7.05	1.03	3.64		High	High	High	High	High	High	High
	FALSE	High	[R].QLLEEELAR.[L]	1xTMTpro [N-Term]	FALSE	0.000196461	4.46133e-05	1	1	4	Q15149	Q15149 [1867-1875]		0	1404.8	1.373	1.334	1.374	1.254	1.263	1.333	0.000421862	0.000253501	0.000548344	0.00320974	0.00172407	0.00145995	541069	525439	541336	493864	497562	525110	393963	5.36	5	1.25	2.92	2.15	2.17	1.73		High	High	High	High	High	High	High
	FALSE	High	[K].LISLFQAMK.[K]	1xTMTpro [K9]; 1xTMTpro [N-Term]	FALSE	0.000107297	4.46133e-05	1	1	1	Q15149	Q15149 [4159-4167]		0	1659.02	1.102	1.224	1.088	1.05	0.977	1.006	1	1	1	1	1	1	64587.4	71745.1	63745.5	61541.3	57227.9	58924.7	58595.7	11.95	12.9	2.52	7.07	10.82	19.94	7.63		High	High	High	High	High	High	High
	FALSE	High	[R].QQGLASYDYVR.[R]	1xTMTpro [N-Term]	FALSE	5.39185e-05	4.46133e-05	1	1	4	Q15149	Q15149 [3771-3781]		0	1603.84	1.126	1.143	1.091	1.101	1.12	1.123	0.0725214	0.0221469	0.365795	0.29486	0.0208033	0.133753	315614	320290	305780	308456	313884	314606	280178	3.44	1.89	0.45	3.88	4.43	0.86	0.03		High	High	High	High	High	High	High
	FALSE	High	[R].GKAEEQAVR.[Q]	1xTMTpro [K2]; 1xTMTpro [N-Term]	FALSE	8.81027e-05	4.46133e-05	1	1	1	Q15149	Q15149 [1814-1822]		1	1595.94	1.583	1.745	1.457	1.419	1.431	1.523	0.0105986	0.00432987	0.0566391	0.078511	0.0342017	0.0360506	45952.3	50663.7	42293.8	41206	41560	44215.7	29036	4.61	13.05	5.58	10.78	1.59	3.67	10.07		High	High	High	High	High	High	High
	FALSE	High	[R].SYVDPSTDER.[L]	1xTMTpro [N-Term]	FALSE	7.42001e-05	4.46133e-05	1	1	6	Q15149	Q15149 [3982-3991]		0	1472.72	1.392	1.493	1.395	1.395	1.457	1.384	0.000282972	5.66315e-05	0.000806709	0.000325727	5.75653e-05	0.00121553	1.55656e+06	1.66917e+06	1.56002e+06	1.56007e+06	1.62965e+06	1.5483e+06	1.11836e+06	1.66	1.55	5.15	0.58	6.67	5.77	4.25		High	High	High	High	High	High	High
	FALSE	High	[R].HISDLYEDLR.[D]	1xTMTpro [N-Term]	FALSE	0.000106954	4.46133e-05	1	1	1	Q15149	Q15149 [199-208]		0	1564.83	0.98	1.218	0.751	0.731	0.791	0.874	1	1	1	0.853668	1	1	50573.6	62836.8	38755.6	37722.9	40811.1	45086.1	51602.4	9.19	30.61	12.55	6.3	9.86	12.36	10.66		High	High	High	High	High	High	High
	FALSE	High	[R].AQLMADFQAGR.[V]	1xTMTpro [N-Term]	FALSE	6.34377e-05	4.46133e-05	1	1	2	Q15149	Q15149 [3739-3749]		0	1511.8	1.512	1.607	1.459	1.435	1.43	1.446	0.0171415	0.00561718	0.0522073	0.0736636	0.0198438	0.0704782	256227	272348	247241	243284	242405	245006	169494	7.73	1.07	10.68	13.45	7.14	4.6	6.72		High	High	High	High	High	High	High
	FALSE	High	[K].ENAAYFQFFSDVR.[E]	1xTMTpro [N-Term]	FALSE	0.000121044	4.46133e-05	1	1	1	Q15149	Q15149 [857-869]		0	1897.94	0.868	0.946	0.961	1.013	0.946	1.094	0.871539	1	1	1	1	1	50497.2	55071.4	55901.3	58952.3	55065.7	63658.1	58188.5	6.99	6.23	8.49	14.01	7.57	12.02	0.37		High	High	High	High	High	High	High
	FALSE	High	[K].GHLSGLAK.[R]	1xTMTpro [K8]; 1xTMTpro [N-Term]	FALSE	6.21424e-05	4.46133e-05	1	1	1	Q15149	Q15149 [916-923]		0	1390.87	1.084	1.32	1.188	1.001	1.024	1.217	1	0.505606	1	1	1	0.94869	62098.5	75608.4	68071.8	57382.6	58679.4	69748.8	57300.7	3.74	18.79	0.44	4.36	5.57	2.74	11.21		High	High	High	High	High	High	High
	FALSE	High	[R].HPQGEQMYR.[R]	1xTMTpro [N-Term]	FALSE	0.00016054	4.46133e-05	1	1	6	Q15149	Q15149 [601-609]		0	1449.72	1.377	1.483	1.472	1.311	1.37	1.418	0.000191574	3.60873e-05	0.000173485	0.000460558	0.000186707	0.00048509	3.53263e+06	3.80202e+06	3.77557e+06	3.36262e+06	3.51448e+06	3.63599e+06	2.56454e+06	2.95	3.24	1.52	5.91	2.88	5.09	2.68		High	High	High	High	High	High	High
	FALSE	High	[K].TPVEVPVGGFK.[G]	1xTMTpro [K11]; 1xTMTpro [N-Term]	FALSE	4.81067e-05	4.46133e-05	1	1	1	Q15149	Q15149 [3374-3384]		0	1738.04	1.685	1.64	1.699	1.588	1.8	1.455	0.000330907	0.000243193	0.000537555	0.000598287	5.0053e-05	0.00805032	164140	159795	165482	154687	175387	141753	97426.8	4.29	7.32	4.63	4.25	7.06	8.34	5.59		High	High	High	High	High	High	High
	FALSE	High	[R].AQFEQLKDGK.[T]	2xTMTpro [K7; K10]; 1xTMTpro [N-Term]	FALSE	4.82527e-05	4.46133e-05	1	1	1	Q15149	Q15149 [3463-3472]		1	2076.23	1.474	2.003	1.622	1.661	2.042	1.438	0.0866472	0.00256118	0.083437	0.0251799	0.0023241	0.336159	698724	949586	768950	787579	967790	681555	474048	9.5	14.29	12.77	6.07	14.9	4.74	17.1		High	High	High	High	High	High	High
	FALSE	High	[R].HHTAAFEER.[R]	1xTMTpro [N-Term]	FALSE	0.000208731	4.46133e-05	1	1	7	Q15149	Q15149 [434-442]		0	1401.72	1.009	1.123	0.868	0.867	0.925	0.893	1	1	1	0.953116	1	1	156512	174217	134693	134520	143490	138623	155184	3.61	10.34	16.59	7.93	7.7	18.72	3.91		High	High	High	High	High	High	High
	FALSE	High	[R].VIDRELYQQLQR.[G]	1xTMTpro [N-Term]	FALSE	0.000100369	4.46133e-05	1	1	2	Q15149	Q15149 [3128-3139]		1	1865.06	2.875	2.418	2.798	2.516	2.955	1.924	1.09495e-05	1.89676e-05	3.13042e-05	3.26289e-05	5.48282e-06	0.00123972	382252	321463	371943	334518	392873	255812	132947	4.68	12.04	1.2	3.56	8.18	1.35	15.2		High	High	High	High	High	High	High
	FALSE	High	[R].AHEEQLK.[E]	1xTMTpro [K7]; 1xTMTpro [N-Term]	FALSE	0.000244638	4.46133e-05	1	1	3	Q15149	Q15149 [1244-1250]		0	1462.85	1.182	1.262	1.183	0.99	1.054	1.247	0.500437	0.144749	0.719902	1	1	0.377318	365837	390645	366233	306452	326159	385992	309569	3.9	1.65	7	11.59	6.56	0.84	13.61		High	High	High	High	High	High	High
	FALSE	High	[R].HKPLLIDMNK.[V]	1xOxidation [M8]; 2xTMTpro [K2; K10]; 1xTMTpro [N-Term]	FALSE	6.99262e-05	4.46133e-05	1	1	3	Q15149	Q15149 [337-346]		0	2137.3	1.166	1.146	1.161	1.173	1.152	1.014	0.317795	0.303401	0.441346	0.265995	0.353866	1	274201	269503	272942	275771	270783	238480	235110	1.61	1.64	5.65	6.78	4.81	5.4	10.88		High	High	High	High	High	High	High
	FALSE	High	[K].GLVGPELHDR.[L]	1xTMTpro [N-Term]	FALSE	0.000201718	4.46133e-05	1	1	4	Q15149	Q15149 [3888-3897]		0	1396.79	1.366	1.627	1.7	1.369	1.222	1.496	0.0693991	0.0110673	0.0137153	0.141832	0.536963	0.0823681	1.89161e+06	2.25344e+06	2.35441e+06	1.8951e+06	1.69276e+06	2.07094e+06	1.38478e+06	11.41	5.83	6.33	8.72	4.03	20.94	3.84		High	High	High	High	High	High	High
	FALSE	High	[R].GLHQSIEEFR.[A]	1xTMTpro [N-Term]	FALSE	0.00018575	4.46133e-05	1	1	2	Q15149	Q15149 [697-706]		0	1519.82	1.031	1.162	1.062	1.07	1.076	1.228	1	0.958938	1	1	1	0.950108	124156	139901	127799	128853	129544	147840	120375	3.21	8.59	21.31	11.89	6.64	11.92	0.02		High	High	High	High	High	High	High
	FALSE	High	[R].TELATQEK.[V]	1xTMTpro [K8]; 1xTMTpro [N-Term]	FALSE	0.000249499	4.46133e-05	1	1	3	Q15149	Q15149 [2557-2564]		0	1527.89	1.393	1.634	1.47	1.32	1.405	1.358	0.00794087	0.00112976	0.0127314	0.0372157	0.0139106	0.0603914	1.09964e+06	1.29041e+06	1.16086e+06	1.04184e+06	1.10938e+06	1.07233e+06	789488	7.2	5.25	1.88	3.37	2.52	16.61	6.5		High	High	High	High	High	High	High
	FALSE	High	[R].FPVTDAVNK.[G]	1xTMTpro [K9]; 1xTMTpro [N-Term]	FALSE	0.000108336	4.46133e-05	1	1	1	Q15149	Q15149 [4467-4475]		0	1598.94	1.373	1.51	1.33	1.102	1.121	1.405	0.0883516	0.0228933	0.233616	1	0.405725	0.123376	400163	440152	387678	321342	326714	409708	291531	5.61	5.34	0.97	2.38	17.41	12.2	0.54		High	High	High	High	High	High	High
	FALSE	High	[R].AQAQAAAEK.[L]	1xTMTpro [K9]; 1xTMTpro [N-Term]	FALSE	0.000119061	4.46133e-05	1	1	2	Q15149	Q15149 [2266-2274]		0	1495.87	1.307	1.512	1.307	1.149	1.136	1.342	1	0.280507	1	1	1	0.985404	725135	838907	725465	637592	630195	744637	554854	17.8	8.47	18.39	11.03	20.93	6.77	12.85		High	High	High	High	High	High	High
	FALSE	High	[R].AQAEQAALR.[Q]	1xTMTpro [N-Term]	FALSE	0.000157138	4.46133e-05	1	1	5	Q15149	Q15149 [2287-2295]		0	1261.72	1.277	1.331	1.313	1.125	1.192	1.245	0.000474974	9.93942e-05	0.000565971	0.0382279	0.00251658	0.00344698	893869	932034	919318	787917	834673	872008	700171	0.36	2.73	1.65	3.57	3.6	6.19	0.03		High	High	High	High	High	High	High
	FALSE	High	[K].VLALPEPSPAAPTLR.[S]	1xTMTpro [N-Term]	FALSE	4.86929e-05	4.46133e-05	1	1	3	Q15149	Q15149 [1187-1201]		0	1836.09	1.421	1.393	1.441	1.165	1.197	1.603	1	0.426464	0.797099	1	1	0.468127	609462	597220	617962	499606	513366	687466	428840	25.75	18.01	11.76	17.56	4.44	11.61	6.35		High	High	High	High	High	High	High
	FALSE	High	[R].GTQGAEEVLR.[A]	1xTMTpro [N-Term]	FALSE	8.24041e-05	4.46133e-05	1	1	2	Q15149	Q15149 [1234-1243]		0	1363.75	1.341	1.522	1.52	1.323	1.428	1.261	0.0163102	0.00293992	0.0075425	0.0211985	0.00713504	0.233173	395461	448728	448202	390005	421105	371732	294853	9.64	0.28	6.36	11.3	3.6	1.46	5.35		High	High	High	High	High	High	High
	FALSE	High	[R].SMVEEGTGLR.[L]	1xOxidation [M2]; 1xTMTpro [N-Term]	FALSE	5.99823e-05	4.46133e-05	1	1	6	Q15149	Q15149 [4590-4599]		0	1398.72	1.43	1.424	1.415	1.335	1.395	1.29	9.59716e-05	5.80086e-05	0.000245304	0.000293282	0.000107118	0.00305038	757992	754868	750014	707591	739395	683709	530004	4.55	1.88	0.13	4.27	5.02	0.15	1.71		High	High	High	High	High	High	High
	FALSE	High	[K].SLAQAEAEK.[Q]	1xTMTpro [K9]; 1xTMTpro [N-Term]	FALSE	0.000186441	4.46133e-05	1	1	4	Q15149	Q15149 [1793-1801]		0	1554.9	1.43	1.516	1.466	1.215	1.291	1.28	0.00799126	0.00309713	0.0116553	0.136653	0.0200451	0.159035	1.20226e+06	1.27404e+06	1.23245e+06	1.02111e+06	1.08495e+06	1.07633e+06	840617	1.51	2.17	2.81	6.75	8.95	4.67	14.42		High	High	High	High	High	High	High
	FALSE	High	[R].SLVPAAELLESR.[V]	1xTMTpro [N-Term]	FALSE	7.5538e-05	4.46133e-05	1	1	3	Q15149	Q15149 [3116-3127]		0	1588.92	1.13	1.333	1.192	1.097	1.159	1.208	0.286044	0.00330346	0.0902242	0.452729	0.130081	0.0717953	540846	638381	570735	525035	555102	578574	478825	1.19	4.43	0.97	6.7	3.59	4.41	5.66		High	High	High	High	High	High	High
	FALSE	High	[K].SLAAEEEAAR.[Q]	1xTMTpro [N-Term]	FALSE	0.000140463	4.46133e-05	1	1	3	Q15149	Q15149 [2130-2139]		0	1350.72	1.484	1.455	1.514	1.26	1.224	1.421	0.00807491	0.00371821	0.00668905	0.141964	0.0510294	0.0237262	2.77113e+06	2.71671e+06	2.82813e+06	2.35289e+06	2.28538e+06	2.65483e+06	1.86765e+06	9.46	5.59	0.59	2.56	10.69	3.5	0.1		High	High	High	High	High	High	High
	FALSE	High	[R].GCLDEETSR.[A]	1xCarbamidomethyl [C2]; 1xTMTpro [N-Term]	FALSE	0.00013712	4.46133e-05	1	1	2	Q15149	Q15149 [3298-3306]		0	1370.65	1.129	1.275	1.087	1.094	1.489	0.949	1	0.94992	1	1	0.330786	1	105767	119381	101797	102485	139484	88910.2	93645.6	8.86	4.07	9.39	7.65	5.75	29.47	37.61		High	High	High	High	High	High	High
	FALSE	High	[K].SIITYVSSLYDAMPR.[V]	1xTMTpro [N-Term]	FALSE	8.44242e-05	4.46133e-05	1	1	1	Q15149	Q15149 [387-401]		0	2020.07	0.933	0.879	0.611	0.923	1.073	0.833	1	1	0.911723	1	1	1	3411.42	3213.22	2232.75	3373.47	3920.87	3043.58	3655.62	25.3	24.53	25.28	8.93	8.1	54.06	11.47		High	High	High	High	High	High	High
	FALSE	High	[K].FKEMELPAK.[E]	2xTMTpro [K2; K9]; 1xTMTpro [N-Term]	FALSE	8.72985e-05	4.46133e-05	1	1	1	Q15149	Q15149 [461-469]		1	2005.2	1.536	1.719	1.393	1.404	1.522	1.379	0.00672112	0.000362658	0.0425004	0.0386099	0.00330132	0.0595945	555791	622048	503923	508099	550696	499077	361833	8.43	7.3	12.45	8.21	1.96	0.32	3.07		High	High	High	High	High	High	High
	FALSE	High	[R].ELAEQELEK.[Q]	1xTMTpro [K9]; 1xTMTpro [N-Term]	FALSE	0.000213572	4.46133e-05	1	1	3	Q15149	Q15149 [1825-1833]		0	1696.96	1.31	1.365	1.313	1.213	1.252	1.165	0.0134092	0.00691899	0.0359616	0.102359	0.073878	0.523675	343797	358158	344602	318230	328497	305744	262455	5.58	2.06	1.32	6.8	5.88	11.12	1.64		High	High	High	High	High	High	High
	FALSE	High	[R].SIQEELQQLR.[Q]	1xTMTpro [N-Term]	FALSE	6.78898e-05	4.46133e-05	1	1	5	Q15149	Q15149 [1554-1563]		0	1547.87	1.351	1.429	1.397	1.23	1.376	1.362	0.0262243	0.00947378	0.0237837	0.150247	0.0121325	0.0459322	343905	363548	355597	312909	350217	346521	254487	5.82	11.34	1.24	0.95	2.3	0	11.21		High	High	High	High	High	High	High
	FALSE	High	[K].ATVSAPFGK.[F]	1xTMTpro [K9]; 1xTMTpro [N-Term]	FALSE	0.000182341	4.46133e-05	1	1	3	Q15149	Q15149 [3045-3053]		0	1485.89	1.389	1.564	1.345	1.23	1.347	1.336	0.000251036	2.68806e-05	0.00134403	0.00544064	0.000399886	0.00197793	643769	724915	623214	570228	624464	619338	463499	1.18	4.39	1.68	4.09	4.11	6.68	1.56		High	High	High	High	High	High	High
	FALSE	High	[R].SSIAGLLLK.[A]	1xTMTpro [K9]; 1xTMTpro [N-Term]	FALSE	0.000231608	4.46133e-05	1	1	4	Q15149	Q15149 [2833-2841]		0	1509.99	1.309	1.432	1.295	1.201	1.157	1.399	0.068273	0.00825677	0.168112	0.165134	0.806427	0.0533597	160326	175389	158565	147124	141630	171301	122456	1.49	8.82	10.56	11.33	4.44	4.7	4.42		High	High	High	High	High	High	High
	FALSE	High	[R].KGLVGPELHDR.[L]	1xTMTpro [K1]; 1xTMTpro [N-Term]	FALSE	0.000161695	4.46133e-05	1	1	1	Q15149	Q15149 [3887-3897]		1	1829.09	1.425	1.45	1.476	1.307	1.617	1.593	0.0174459	0.00448981	0.0145401	0.0225091	0.00187336	0.00555637	25425.9	25873.4	26344.3	23328.7	28864.3	28432.4	17848.6	3.67	10.32	5.07	11.12	4.99	1.73	1.8		High	High	High	High	High	High	High
	FALSE	High	[R].LAAEQELIR.[L]	1xTMTpro [N-Term]	FALSE	0.000201718	4.46133e-05	1	1	3	Q15149	Q15149 [1846-1854]		0	1346.8	1.392	1.46	1.505	1.298	1.327	1.455	0.000805756	0.000349234	0.000588427	0.0137444	0.0051034	0.00141658	608463	637909	657818	567321	580080	635659	437010	3.62	0.77	4.18	4.96	7.82	4.06	2.08		High	High	High	High	High	High	High
	FALSE	High	[R].ALQALEELR.[L]	1xTMTpro [N-Term]	FALSE	0.000156025	4.46133e-05	1	1	4	Q15149	Q15149 [1671-1679]		0	1346.8	1.353	1.431	1.445	1.319	1.343	1.369	0.00105546	0.000516644	0.000940243	0.00427929	0.00223871	0.00372073	284582	300947	303822	277420	282317	287958	210279	3.5	2	2.96	6.56	3.8	7.32	3.42		High	High	High	High	High	High	High
	FALSE	High	[R].SKEQAELEAAR.[Q]	1xTMTpro [K2]; 1xTMTpro [N-Term]	FALSE	0.000154373	4.46133e-05	1	1	2	Q15149	Q15149 [2098-2108]		1	1840.04	1.419	1.532	1.313	1.391	1.411	1.375	0.00113143	0.000151066	0.00995251	0.00104429	0.000319426	0.00431087	816160	880794	755281	800127	811372	790904	575078	4.36	1.58	1.94	0.69	8.85	6.29	0.54		High	High	High	High	High	High	High
	FALSE	High	[R].LAEDEAFQRR.[R]	1xTMTpro [N-Term]	FALSE	5.35984e-05	4.46133e-05	1	1	2	Q15149	Q15149 [2006-2015]		1	1538.82	1.467	1.879	1.663	1.627	1.668	1.489	0.0172832	0.000458191	0.00595187	0.00990804	0.00284236	0.0348151	226547	290166	256845	251307	257559	229860	154416	2.73	3.25	8.99	11.72	5.9	1.24	15.03		High	High	High	High	High	High	High
	FALSE	High	[R].LAEDEAFQR.[R]	1xTMTpro [N-Term]	FALSE	0.000261626	4.46133e-05	1	1	5	Q15149	Q15149 [2006-2014]		0	1382.72	1.37	1.349	1.365	1.238	1.315	1.343	0.000104681	8.72436e-05	0.00021716	0.000999069	0.000190574	0.000421314	1.14087e+06	1.12355e+06	1.13685e+06	1.03131e+06	1.0948e+06	1.1188e+06	832844	3.11	2.24	1.41	5.76	1.93	1.78	0.51		High	High	High	High	High	High	High
	FALSE	High	[K].ELIPTEEALR.[L]	1xTMTpro [N-Term]	FALSE	0.000171942	4.46133e-05	1	1	5	Q15149	Q15149 [3926-3935]		0	1474.84	1.389	1.452	1.291	1.223	1.351	1.271	2.36955e-05	7.85682e-06	0.000426831	0.0012695	5.55944e-05	0.000877272	1.72632e+06	1.804e+06	1.6041e+06	1.51967e+06	1.67898e+06	1.5793e+06	1.24284e+06	3.05	1.05	3.16	2.06	4.21	2.45	2.25		High	High	High	High	High	High	High
	FALSE	High	[R].EAAAATQK.[R]	1xTMTpro [K8]; 1xTMTpro [N-Term]	FALSE	0.000319826	7.16456e-05	1	1	1	Q15149	Q15149 [1879-1886]		0	1397.82	1.313	1.509	1.273	1.222	1.3	1.603	0.764243	0.790574	1	1	0.827266	0.484827	75509.9	86778.1	73217.9	70272.7	74754.8	92155.5	57503.1	11.95	17.45	27.66	13.08	15.68	9.65	24.63		High	High	High	High	High	High	High
	FALSE	High	[K].DLSELGSVR.[T]	1xTMTpro [N-Term]	FALSE	0.000313409	7.16456e-05	1	1	3	Q15149	Q15149 [3477-3485]		0	1279.72	1.424	1.493	1.468	1.311	1.345	1.335	1.46468e-05	5.29219e-06	2.20098e-05	0.000194109	4.21985e-05	0.000263298	1.44682e+06	1.51786e+06	1.49223e+06	1.33261e+06	1.36662e+06	1.3567e+06	1.01633e+06	1.4	1.36	2.04	4.37	2.73	3.92	3.17		High	High	High	High	High	High	High
	FALSE	High	[R].VPLDEALQR.[G]	1xTMTpro [N-Term]	FALSE	0.000315959	7.16456e-05	1	1	4	Q15149	Q15149 [4543-4551]		0	1344.78	1.338	1.376	1.356	1.246	1.215	1.269	0.00119964	0.000613626	0.00243634	0.0183248	0.01347	0.0158813	879382	904196	891022	819134	798835	834203	657255	2.88	0.85	3.99	3.63	7.61	2.08	4.27		High	High	High	High	High	High	High
	FALSE	High	[R].VQMEELSK.[L]	1xOxidation [M3]; 1xTMTpro [K8]; 1xTMTpro [N-Term]	FALSE	0.000319826	7.16456e-05	1	1	3	Q15149	Q15149 [2372-2379]		0	1587.89	1.108	1.162	1.142	1.062	1.219	1.09	0.853454	0.507059	0.81133	1	0.248215	1	533003	559007	549365	511253	586616	524433	481223	2.25	5.91	2.27	7.31	5.64	9.32	9.12		High	High	High	High	High	High	High
	FALSE	High	[K].EQAELEAAR.[Q]	1xTMTpro [N-Term]	FALSE	0.000308376	7.16456e-05	1	1	1	Q15149	Q15149 [2100-2108]		0	1320.71	1.42	1.47	1.541	1.268	1.299	1.416	0.0156615	0.0110504	0.00718725	0.159741	0.0351645	0.0345455	2.59887e+06	2.69002e+06	2.8191e+06	2.31941e+06	2.37622e+06	2.5911e+06	1.82956e+06	2.31	9.84	3.35	2.45	10.02	1.99	10.51		High	High	High	High	High	High	High
	FALSE	High	[R].GYFSEEMNR.[V]	1xTMTpro [N-Term]	FALSE	0.000296175	7.16456e-05	1	1	4	Q15149	Q15149 [3629-3637]		0	1436.68	1.425	1.468	1.388	1.257	1.458	1.396	0.000617715	0.000222331	0.00330255	0.0177974	0.000599751	0.00369131	1.83498e+06	1.89074e+06	1.78774e+06	1.61846e+06	1.87771e+06	1.79729e+06	1.28784e+06	7.85	5.74	2.98	0.97	3.96	4.62	0.83		High	High	High	High	High	High	High
	FALSE	High	[R].SLSAIYLEK.[L]	1xTMTpro [K9]; 1xTMTpro [N-Term]	FALSE	0.000304659	7.16456e-05	1	1	2	Q15149	Q15149 [1216-1224]		0	1631.99	1.333	1.446	1.412	1.266	1.351	1.278	0.000368281	8.5272e-05	0.000325187	0.00115787	0.000185365	0.00487707	462097	501181	489208	438720	468050	443023	346566	3.17	4.24	0.63	4.14	3.14	4.93	3.62		High	High	High	High	High	High	High
	FALSE	High	[R].LSVYQAMK.[K]	1xOxidation [M7]; 1xTMTpro [K8]; 1xTMTpro [N-Term]	FALSE	0.000372046	9.17528e-05	1	1	1	Q15149	Q15149 [4084-4091]		0	1563.91	1.438	1.548	1.371	1.253	1.308	1.221	0.10663	0.0154491	0.170094	0.531004	0.174687	0.809531	96945.8	104369	92412.8	84449.6	88189.1	82278.2	67405.9	9.34	11.04	1.08	8.96	2.31	9.67	13.49		High	High	High	High	High	High	High
	FALSE	High	[K].LSIYNALK.[K]	1xTMTpro [K8]; 1xTMTpro [N-Term]	FALSE	0.000464505	9.17528e-05	1	1	3	Q15149	Q15149 [3175-3182]		0	1529.95	1.214	1.252	1.208	1.081	1.16	1.185	0.00131368	0.000308127	0.00465094	0.16769	0.00502208	0.0119133	529378	545786	526668	471488	505686	516649	435991	3.92	2.64	2.39	2.36	3.16	1.93	2.74		High	High	High	High	High	High	High
	FALSE	High	[R].LQLEETDHQK.[N]	1xTMTpro [K10]; 1xTMTpro [N-Term]	FALSE	0.000346967	9.17528e-05	1	1	2	Q15149	Q15149 [2330-2339]		0	1849.03	1.514	1.554	1.579	1.423	1.624	1.408	0.00250309	0.000715825	0.00208901	0.00975985	0.000451312	0.0184395	229529	235623	239381	215667	246240	213428	151599	7.87	4.56	6.62	6.78	4.97	6.86	4.8		High	High	High	High	High	High	High
	FALSE	High	[R].AEEAEAQK.[R]	1xTMTpro [K8]; 1xTMTpro [N-Term]	FALSE	0.000503909	9.17528e-05	1	1	1	Q15149	Q15149 [1619-1626]		0	1483.82	1.385	1.48	1.32	1.143	1.061	1.35	0.385243	0.371512	0.69713	1	1	0.636485	284184	303687	270892	234524	217715	277067	205192	4.66	16.11	1.88	13.57	9.16	9.47	18.44		High	High	High	High	High	High	High
	FALSE	High	[K].QAEEIGEK.[L]	1xTMTpro [K8]; 1xTMTpro [N-Term]	FALSE	0.000432239	9.17528e-05	1	1	3	Q15149	Q15149 [2546-2553]		0	1511.86	1.317	1.562	1.319	1.236	1.288	1.309	0.0241482	0.000731151	0.0517102	0.113099	0.0214848	0.0707675	633249	751356	634253	594423	619499	629631	480926	3.07	5.71	3.57	3.1	9.04	9.82	7.31		High	High	High	High	High	High	High
	FALSE	High	[R].RQVEEAER.[L]	1xTMTpro [N-Term]	FALSE	0.000395881	9.17528e-05	1	1	6	Q15149	Q15149 [2246-2253]		1	1320.72	1.649	1.858	1.492	1.461	1.656	1.508	0.000610249	0.000125274	0.00669043	0.00218974	0.000372246	0.0069972	729345	821614	659847	646081	732374	666821	442183	1.72	7.62	1.6	7.09	2.16	12.5	8.11		High	High	High	High	High	High	High
	FALSE	High	[R].RQVQDESQR.[K]	1xTMTpro [N-Term]	FALSE	0.00045281	9.17528e-05	1	1	2	Q15149	Q15149 [1638-1646]		1	1449.77	1.499	1.858	1.534	1.54	1.773	1.404	0.0132731	0.000639834	0.0182735	0.0103007	0.00136992	0.0818806	706085	875005	722337	725445	835016	661529	471027	9.54	6.57	15.69	5.47	6.65	2.37	5.56		High	High	High	High	High	High	High
	FALSE	High	[R].RFPSSFEEIEILWSQFLK.[F]	1xTMTpro [K18]; 1xTMTpro [N-Term]	FALSE	0.000394239	9.17528e-05	1	1	1	Q15149	Q15149 [443-460]		1	2864.58	100	100		100	100								1787.35	1564.77	0	2292.42	2695.87	0	0				11.71					Not Found	High	Not Found	High	Not Found	Not Found	Not Found
	FALSE	High	[R].LKAEATEAAR.[Q]	1xTMTpro [K2]; 1xTMTpro [N-Term]	FALSE	0.000512688	9.17528e-05	1	1	1	Q15149	Q15149 [2349-2358]		1	1667.99	1.326	1.459	1.256	1.22	1.364	1.437	0.000133249	8.8262e-06	0.00217756	0.0025193	6.32452e-05	9.06376e-05	272232	299628	257840	250479	280016	294919	205300	2.53	5	3.45	2.42	2.59	2.38	1.89		High	High	High	High	High	High	High
	FALSE	High	[K].MQAVQEATR.[L]	1xOxidation [M1]; 1xTMTpro [N-Term]	FALSE	0.000423246	9.17528e-05	1	1	4	Q15149	Q15149 [2453-2461]		0	1353.71	1.347	1.436	1.449	1.308	1.495	1.272	0.0321509	0.00659759	0.0141937	0.0258461	0.0046374	0.178991	737005	785794	792843	715867	817967	696074	547192	9.13	1.79	0.43	8.64	6.69	8.53	2.9		High	High	High	High	High	High	High
	FALSE	High	[K].MQAVQEATR.[L]	1xTMTpro [N-Term]	FALSE	0.000472496	9.17528e-05	1	1	2	Q15149	Q15149 [2453-2461]		0	1337.72	1.37	1.515	1.357	1.295	1.386	1.373	0.0108319	0.00112425	0.0214593	0.0341426	0.00734719	0.0205395	3.14273e+06	3.47476e+06	3.11217e+06	2.97102e+06	3.17813e+06	3.14989e+06	2.29338e+06	6.68	1.6	8.28	1.68	7.74	4.64	8.16		High	High	High	High	High	High	High
	FALSE	High	[R].ALAEEAK.[R]	1xTMTpro [K7]; 1xTMTpro [N-Term]	FALSE	0.000512688	9.17528e-05	1	1	3	Q15149	Q15149 [1945-1951]		0	1339.81	1.294	1.407	1.332	1.119	1.144	1.291	0.00907714	0.00206057	0.0105659	0.493025	0.274262	0.0268134	1.7933e+06	1.9498e+06	1.84645e+06	1.55129e+06	1.58584e+06	1.78892e+06	1.38586e+06	1.03	5.42	3.85	0.84	3.85	11.01	6.28		High	High	High	High	High	High	High
	FALSE	High	[R].SLHPHVPGVTNLQVMR.[A]	1xTMTpro [N-Term]	FALSE	0.000450894	9.17528e-05	1	1	1	Q15149	Q15149 [35-50]		0	2089.17	1.087	1.182	1.013	0.986	1.063	1.057	1	1	1	1	1	1	40783.7	44336.5	38016.4	37002.3	39883.7	39647.2	37520.8	7.1	14.3	2.12	8.07	13.21	26.2	1.64		High	High	High	High	High	High	High
	FALSE	High	[R].KQITMEELVR.[S]	1xTMTpro [K1]; 1xTMTpro [N-Term]	FALSE	0.000432239	9.17528e-05	1	1	2	Q15149	Q15149 [4027-4036]		1	1855.1	1.259	1.412	1.196	1.181	1.281	1.185	0.0668735	0.00387581	0.263002	0.145654	0.0672994	0.358404	353568	396541	335913	331683	359871	332970	280912	3.96	5.71	6.25	5.58	8.34	1.15	2.41		High	High	High	High	High	High	High
	FALSE	High	[K].MSAAQALK.[K]	1xTMTpro [K8]; 1xTMTpro [N-Term]	FALSE	0.000454735	9.17528e-05	1	1	1	Q15149	Q15149 [4505-4512]		0	1427.85	0.923	1.099	1.084	0.994	0.999	1.022	1	1	1	1	1	1	51030.9	60782.6	59947.8	54967.1	55215.4	56485.8	55285.6	4.83	13.27	0.76	5.39	7.67	0.32	0.7		High	High	High	High	High	High	High
	FALSE	High	[R].KQEELQQLEQQR.[R]	1xTMTpro [K1]; 1xTMTpro [N-Term]	FALSE	0.000368993	9.17528e-05	1	1	1	Q15149	Q15149 [2706-2717]		1	2165.22	1.166	1.163	1.364	1.138	1.063	1.373	0.710216	0.843621	0.103478	1	1	0.109763	116322	115948	136082	113502	106058	136905	99737.2	0.97	6.89	2.6	14.42	5.7	7.63	6.04		High	High	High	High	High	High	High
	FALSE	High	[R].QLEMSAEAER.[L]	1xTMTpro [N-Term]	FALSE	0.000334454	9.17528e-05	1	1	1	Q15149	Q15149 [2512-2521]		0	1467.74	1.278	1.482	1.245	0.872	1.196	1.159	0.909966	0.211478	1	1	1	1	55967.3	64897.1	54526.5	38183.1	52403.6	50786.1	43801.2	6.75	4.25	1.43	23.26	8.84	19.88	9.26		High	High	High	High	High	High	High
	FALSE	High	[K].GWLYYEAGQR.[F]	1xTMTpro [N-Term]	FALSE	0.000540098	9.17528e-05	1	1	1	Q15149	Q15149 [4514-4523]		0	1546.8	0.934	1.041	0.907	1.172	1.144	1.116	1	1	1	1	1	1	9710.43	10829.7	9438.92	12187.7	11903.3	11612.2	10402	20.45	5.51	0.47	10.9	19.59	17.41	15.53		High	High	High	High	High	High	High
	FALSE	High	[CR].GYFDEEMNR.[IV]	1xTMTpro [N-Term]	FALSE	0.00044709	9.17528e-05	1	2	2	Q15149	Q15149 [2970-2978]		0	1464.67	1.368	1.49	1.381	1.319	1.401	1.435	0.000662552	5.57333e-05	0.000923709	0.000904713	0.000166754	0.000516432	1.83011e+06	1.99315e+06	1.84735e+06	1.76463e+06	1.87496e+06	1.91943e+06	1.33794e+06	5.12	4.5	3.51	2.18	2.61	6.46	0.25		High	High	High	High	High	High	High
	FALSE	High	[R].VPLDVACAR.[G]	1xCarbamidomethyl [C7]; 1xTMTpro [N-Term]	FALSE	0.000458614	9.17528e-05	1	1	1	Q15149	Q15149 [3289-3297]		0	1304.73	1.377	1.434	1.504	1.401	1.659	1.061	0.0514709	0.0555104	0.0434781	0.0664885	0.00934335	1	21826.1	22732.8	23828.5	22203.3	26286.1	16814	15847.9	12.95	7.72	10.65	1.99	11.7	1.69	0.44		High	High	High	High	High	High	High
	FALSE	High	[R].HKPLLIDMNK.[V]	2xTMTpro [K2; K10]; 1xTMTpro [N-Term]	FALSE	0.00036297	9.17528e-05	1	1	2	Q15149	Q15149 [337-346]		0	2121.3	1.385	1.562	1.388	1.285	1.396	1.318	0.000167216	9.60073e-06	0.000348487	0.000900361	0.000130327	0.00158881	266309	300251	266827	247110	268455	253293	192251	3.35	4.15	2.85	2.73	2.92	4.39	4.35		High	High	High	High	High	High	High
	FALSE	High	[K].EMSVYEAYR.[K]	1xTMTpro [N-Term]	FALSE	0.000344142	9.17528e-05	1	1	3	Q15149	Q15149 [4288-4296]		0	1451.72	1.288	1.288	1.326	1.27	1.227	1.348	0.0122314	0.0354532	0.0380104	0.0419462	0.0581678	0.0329121	996096	995776	1.02536e+06	981897	948644	1.04239e+06	773321	10.31	2.28	7.46	2.05	5.4	6.25	4.73		High	High	High	High	High	High	High
	FALSE	High	[K].EMSVYEAYR.[K]	1xOxidation [M2]; 1xTMTpro [N-Term]	FALSE	0.000499585	9.17528e-05	1	1	3	Q15149	Q15149 [4288-4296]		0	1467.71	1.146	1.162	1.168	1.13	1.079	1.027	0.481388	0.705702	0.542982	0.851093	0.828483	1	840069	851917	856198	828159	790925	752696	733007	4.22	6.57	5.45	4.65	9.94	2	4.42		High	High	High	High	High	High	High
	FALSE	High	[R].AQQQAEAER.[A]	1xTMTpro [N-Term]	FALSE	0.00051491	9.17528e-05	1	1	1	Q15149	Q15149 [1751-1759]		0	1334.7	1.283	1.395	1.24	1.15	1.287	1.026	1	0.496005	1	1	0.70933	1	21805.8	23702.7	21075.7	19545.6	21875.1	17440.1	16997	20.68	11.05	13.44	2.57	6.02	14.35	6.12		High	High	High	High	High	High	High
	FALSE	High	[R].SMVEEGTGLR.[L]	1xTMTpro [N-Term]	FALSE	0.000554431	0.00011715	1	1	2	Q15149	Q15149 [4590-4599]		0	1382.73	1.043	1.351	1.288	1.131	1.14	1.068	1	0.0333066	0.128272	0.764825	0.260533	1	203448	263404	251208	220539	222367	208204	194979	9.9	4.18	5.4	2.7	9.56	7.81	1.58		High	High	High	High	High	High	High
	FALSE	High	[K].LSVYAALQR.[Q]	1xTMTpro [N-Term]	FALSE	0.000547211	0.00011715	1	1	3	Q15149	Q15149 [2847-2855]		0	1324.79	0.529	0.564	0.653	0.617	0.495	0.692	0.000501425	0.00065298	0.0163774	0.00395267	0.000234289	0.0477169	188258	200600	232100	219307	175960	246058	355682	5.77	3.69	1.54	15.22	8.04	1.69	2.48		High	High	High	High	High	High	High
	FALSE	High	[R].MVEGYQGLR.[C]	1xTMTpro [N-Term]	FALSE	0.000571709	0.000133663	1	1	3	Q15149	Q15149 [308-316]		0	1356.73	1.293	1.35	1.306	1.153	1.207	1.233	0.000443214	7.01199e-05	0.000641188	0.0178663	0.0026849	0.0046777	1.18213e+06	1.23462e+06	1.19439e+06	1.05466e+06	1.10335e+06	1.12768e+06	914325	4.69	3.83	0.28	1.37	3.28	2.28	1.44		High	High	High	High	High	High	High
	FALSE	High	[K].MSAAQALK.[K]	1xOxidation [M1]; 1xTMTpro [K8]; 1xTMTpro [N-Term]	FALSE	0.000559305	0.000133663	1	1	3	Q15149	Q15149 [4505-4512]		0	1443.85	1.14	1.215	1.224	1.222	1.334	1.038	0.284731	0.0824157	0.145419	0.114574	0.0248695	1	477467	509056	512740	512054	558823	434762	418864	5.16	4.46	1.19	2.65	8.77	1.31	8.27		High	High	High	High	High	High	High
	FALSE	High	[R].KAALEEVER.[L]	1xTMTpro [K1]; 1xTMTpro [N-Term]	FALSE	0.00077382	0.000133663	1	1	1	Q15149	Q15149 [2142-2150]		1	1652.98	1.511	1.55	1.558	1.478	1.472	1.434	4.1707e-06	2.22183e-06	6.06304e-06	7.86753e-06	4.92361e-06	3.93263e-05	293286	300733	302275	286827	285688	278180	194042	3.04	2.44	0.16	3.66	2.67	1.35	3.5		High	High	High	High	High	High	High
	FALSE	High	[R].LKQSAEEQAQAR.[A]	1xTMTpro [K2]; 1xTMTpro [N-Term]	FALSE	0.000564229	0.000133663	1	1	1	Q15149	Q15149 [2254-2265]		1	1967.12	1.354	1.671	1.312	1.309	1.473	1.156	0.105425	0.00283978	0.222745	0.176466	0.0110502	1	29489.4	36400.1	28580.1	28508	32092.7	25189	21781.7	4.2	8.39	9.42	9.76	11.76	0.68	3.68		High	High	High	High	High	High	High
	FALSE	High	[R].HPQGEQMYR.[R]	1xOxidation [M7]; 1xTMTpro [N-Term]	FALSE	0.000600135	0.000133663	1	1	2	Q15149	Q15149 [601-609]		0	1465.72	1.146	1.224	1.193	1.16	1.287	0.996	0.538901	0.188113	0.508909	0.477846	0.249062	1	145017	154848	150973	146799	162782	126049	126526	8.12	1.18	1.64	6.35	11.43	0.92	3.57		High	High	High	High	High	High	High
	FALSE	High	[R].QTLSIYQALK.[K]	1xTMTpro [K10]; 1xTMTpro [N-Term]	FALSE	0.000792115	0.000133663	1	1	2	Q15149	Q15149 [3839-3848]		0	1773.08	1.338	1.406	1.188	1.195	1.217	1.169	0.0365698	0.0113491	0.579711	0.959773	0.206957	0.794161	52953.6	55673.9	47041	47296.5	48172.1	46278.7	39587.8	1.18	1.45	3.59	10.77	6.19	2.74	13.44		High	High	High	High	High	High	High
	FALSE	High	[R].QAEVELASR.[V]	1xTMTpro [N-Term]	FALSE	0.000803345	0.000133663	1	1	1	Q15149	Q15149 [1649-1657]		0	1306.73	1.779	1.919	1.791	1.72	1.586	2.026	0.0309508	0.00985964	0.0697744	0.144891	0.039837	0.0280511	122773	132428	123573	118643	109460	139778	68994.4	4.43	14.88	11	19.14	19.21	1.48	3.07		High	High	High	High	High	High	High
	FALSE	High	[R].VQMEELSK.[L]	1xTMTpro [K8]; 1xTMTpro [N-Term]	FALSE	0.00081862	0.000133663	1	1	1	Q15149	Q15149 [2372-2379]		0	1571.9	1.435	1.506	1.425	1.256	1.412	1.407	0.000188413	5.78914e-05	0.000664981	0.00386473	0.000420548	0.00109761	569024	597350	565002	497912	559879	558133	396546	4.29	3.42	1.23	4.6	4.48	5.14	4.25		High	High	High	High	High	High	High
	FALSE	High	[R].QLAAEEERR.[R]	1xTMTpro [N-Term]	FALSE	0.000721935	0.000133663	1	1	1	Q15149	Q15149 [2111-2119]		1	1405.77	1.103	1.065	1.069	1.035	0.941	1.08	0.922168	1	1	1	1	1	4.73955e+06	4.57342e+06	4.59091e+06	4.44726e+06	4.04126e+06	4.64069e+06	4.2954e+06	5.4	10.65	5.15	6.35	7.21	2.42	11.82		High	High	High	High	High	High	High
	FALSE	High	[R].QLAAEEER.[R]	1xTMTpro [N-Term]	FALSE	0.000597484	0.000133663	1	1	2	Q15149	Q15149 [2111-2118]		0	1249.67	1.464	1.719	1.596	1.544	1.557	1.661	0.000184291	2.06719e-05	0.000181495	0.000114517	4.9809e-05	0.000128993	2.68263e+06	3.15077e+06	2.92408e+06	2.82964e+06	2.85369e+06	3.0437e+06	1.83269e+06	5.48	2.39	5.77	5.99	5.08	2.67	0.5		High	High	High	High	High	High	High
	FALSE	High	[K].RLQAEEK.[A]	1xTMTpro [K7]; 1xTMTpro [N-Term]	FALSE	0.000982764	0.000155736	1	1	1	Q15149	Q15149 [2183-2189]		1	1481.89	1.519	1.752	1.425	1.298	1.41	1.348	0.000999189	0.000126235	0.00617511	0.0176262	0.00146929	0.0227934	158840	183274	149022	135697	147435	140976	104580	6.17	6.79	7.53	2.56	5.72	0.33	6.53		High	High	High	High	High	High	High
	FALSE	High	[K].KGWLYYEAGQR.[F]	1xTMTpro [K1]; 1xTMTpro [N-Term]	FALSE	0.000913612	0.000155736	1	1	2	Q15149	Q15149 [4513-4523]		1	1979.1	1.239	1.378	1.206	1.152	1.313	1.207	0.0747109	0.0178205	0.357444	0.919614	0.0221194	0.391527	285491	317572	277818	265503	302520	278243	230434	5.07	4.75	1.48	9.4	4.42	2.58	11.25		High	High	High	High	High	High	High
	FALSE	High	[K].AELELELGR.[I]	1xTMTpro [N-Term]	FALSE	0.00115277	0.000173807	1	1	2	Q15149	Q15149 [2079-2087]		0	1333.76	1.567	1.64	1.568	1.292	1.268	1.482	0.0021324	0.000903641	0.00410093	0.104001	0.0646003	0.0126685	79084.1	82791.3	79154.8	65220.8	64022.3	74798.3	50472.4	4.02	6.16	13.39	5.97	2.79	0.31	11.04		High	High	High	High	High	High	High
	FALSE	High	[R].SNAEDTLR.[S]	1xTMTpro [N-Term]	FALSE	0.00110711	0.000173807	1	1	3	Q15149	Q15149 [2090-2097]		0	1209.64	1.552	1.541	1.503	1.288	1.509	1.447	0.00527233	0.00316114	0.0164844	0.0843276	0.00772752	0.036236	3.94957e+06	3.91917e+06	3.824e+06	3.27688e+06	3.84015e+06	3.68182e+06	2.54404e+06	2.6	11.19	4.05	6.92	10.81	3.93	1.82		High	High	High	High	High	High	High
	FALSE	High	[R].WQAVLAQTDVR.[Q]	1xTMTpro [N-Term]	FALSE	0.00109604	0.000173807	1	1	2	Q15149	Q15149 [1325-1335]		0	1590.89	1.08	1.167	1.205	1.203	1.087	1.073	1	0.730182	0.822719	0.625178	1	1	124270	134294	138707	138468	125131	123441	115081	9.52	14.93	7.61	0.46	9.47	2.14	2.43		High	High	High	High	High	High	High
	FALSE	High	[KR].LTVEEAVR.[MH]	1xTMTpro [N-Term]	FALSE	0.00114694	0.000173807	2	2	4	Q15149; Q9UPN3	Q15149 [4122-4129]; Q9UPN3 [1789-1796]		0	1220.72	1.378	1.469	1.488	1.362	1.242	1.28	0.00392713	0.00193973	0.00227059	0.00603983	0.0243515	0.0580255	713143	760491	770035	705060	642647	662697	517580	1.24	7.4	8.27	3.01	5.76	5.62	5.58	Shared	High	High	High	High	High	High	High
	FALSE	High	[K].LAAIGEATR.[L]	1xTMTpro [N-Term]	FALSE	0.00106364	0.000173807	1	1	1	Q15149	Q15149 [1976-1984]		0	1205.72	1.586	1.591	1.502	1.218	1.481	1.585	0.0146426	0.00581121	0.0382587	0.542145	0.0110028	0.0220707	38559.4	38686.6	36523.1	29620.7	36019.4	38536.1	24320	7.27	11.35	3.31	1.21	12.52	1.66	11.9		High	High	High	High	High	High	High
	FALSE	High	[R].AQLMADFQAGR.[V]	1xOxidation [M4]; 1xTMTpro [N-Term]	FALSE	0.00110711	0.000173807	1	1	2	Q15149	Q15149 [3739-3749]		0	1527.79	1.17	1.147	1.154	1.145	1.133	1.068	0.159111	0.150596	0.357908	0.178163	0.148349	1	165977	162598	163608	162333	160610	151427	141817	0.77	5.39	3.32	3.74	9.23	1.2	2.1		High	High	High	High	High	High	High
	FALSE	High	[K].QSAEEQAQAR.[A]	1xTMTpro [N-Term]	FALSE	0.00114114	0.000173807	1	1	2	Q15149	Q15149 [2256-2265]		0	1421.73	1.539	1.854	1.554	1.386	1.503	1.357	0.46619	0.0513993	0.452157	0.620586	0.134809	1	179646	216425	181311	161777	175459	158413	116708	14.75	5.49	5.27	18.45	21.07	17.38	24.02		High	High	High	High	High	High	High
	FALSE	High	[R].QHEAEEGVR.[R]	1xTMTpro [N-Term]	FALSE	0.00104787	0.000173807	1	1	6	Q15149	Q15149 [2696-2704]		0	1358.7	1.117	1.014	1.115	1.046	0.946	0.991	1	1	1	1	1	1	58469.3	53105.7	58345.9	54779	49506.3	51856.2	52349.2	7.98	8.74	4.49	9.75	8	1.24	5.17		High	High	High	High	High	High	High
	FALSE	High	[R].QQQQMEQER.[Q]	1xOxidation [M5]; 1xTMTpro [N-Term]	FALSE	0.00109056	0.000173807	1	1	6	Q15149	Q15149 [2674-2682]		0	1524.74	1.387	1.532	1.415	1.418	1.52	1.362	0.00214629	0.000342528	0.00405686	0.00112223	0.000325725	0.011116	104200	115108	106310	106541	114213	102348	75118.5	4.52	4.47	1.96	7.09	2.91	4.08	9.04		High	High	High	High	High	High	High
	FALSE	High	[K].QITMEELVR.[S]	1xOxidation [M4]; 1xTMTpro [N-Term]	FALSE	0.00101219	0.000173807	1	1	1	Q15149	Q15149 [4028-4036]		0	1438.79	1.082	1.08	1.117	1.103	0.904	1.017	0.849581	1	1	1	1	1	30316	30259	31284.8	30891.4	25339	28506.9	28018.4	13.43	4.81	3.18	1.55	13.43	5.42	3.81		High	High	High	High	High	High	High
	FALSE	High	[K].EAEQEAAR.[R]	1xTMTpro [N-Term]	FALSE	0.00201412	0.000186768	1	1	2	Q15149	Q15149 [2278-2285]		0	1207.62	1.362	1.465	1.405	1.345	1.457	1.327	0.0557324	0.0131936	0.0633652	0.140205	0.0176977	0.180359	105540	113528	108854	104220	112909	102880	77501.8	12.18	3.13	4.71	8.05	9.2	4	4.73		High	High	High	High	High	High	High
	FALSE	High	[K].IKELQNAGDR.[L]	1xTMTpro [K2]; 1xTMTpro [N-Term]	FALSE	0.00156228	0.000186768	1	1	2	Q15149	Q15149 [809-818]		1	1752.03	1.403	1.499	1.496	1.428	1.567	1.3	0.000241035	5.97896e-05	0.000241057	0.000260556	3.2287e-05	0.00688298	277020	296120	295424	281949	309529	256721	197488	3.73	2.15	5.76	4.31	4.04	5.23	4.29		High	High	High	High	High	High	High
	FALSE	High	[K].QVAEEAAR.[L]	1xTMTpro [N-Term]	FALSE	0.00157076	0.000186768	1	1	3	Q15149	Q15149 [2412-2419]		0	1177.65	1.508	1.591	1.406	1.304	1.325	1.367	0.000329193	0.000109572	0.00267943	0.0109061	0.00167317	0.00615516	2.43789e+06	2.57094e+06	2.27281e+06	2.1076e+06	2.14244e+06	2.20944e+06	1.61642e+06	3.11	5.47	0.69	3.61	5.97	7.51	4.66		High	High	High	High	High	High	High
	FALSE	High	[R].RLTVNEAVK.[E]	1xTMTpro [K9]; 1xTMTpro [N-Term]	FALSE	0.00141869	0.000186768	1	1	1	Q15149	Q15149 [2884-2892]		1	1638.02	1.517	1.774	1.537	1.396	1.517	1.337	4.11475e-05	3.9329e-06	0.000104733	0.000401392	3.09402e-05	0.00243792	1.55433e+06	1.81731e+06	1.57489e+06	1.42993e+06	1.55414e+06	1.37027e+06	1.02467e+06	6.52	2.29	2.46	4.55	3.23	2.08	1.38		High	High	High	High	High	High	High
	FALSE	High	[R].HGEKVEECQR.[F]	1xCarbamidomethyl [C8]; 1xTMTpro [K4]; 1xTMTpro [N-Term]	FALSE	0.00131104	0.000186768	1	1	1	Q15149	Q15149 [1398-1407]		1	1879.99	1.4	2.455	1.373	1.819	2.823	1.357	0.707227	0.00511364	1	0.0932577	0.00356564	1	31854.8	55872.7	31234.8	41383.5	64232.1	30880.8	22755.2	28.19	26.28	19.98	9.43	2.7	8.28	0.96		High	High	High	High	High	High	High
	FALSE	High	[K].VSIYEAMR.[R]	1xTMTpro [N-Term]	FALSE	0.00203689	0.000186768	1	1	2	Q15149	Q15149 [3506-3513]		0	1272.69	1.242	1.284	1.24	1.181	1.338	1.149	0.163428	0.0839407	0.304847	0.633559	0.118659	0.994042	920888	952430	919864	875591	992370	852238	741598	1.31	1.6	1.64	7.46	10.94	13.01	0.81		High	High	High	High	High	High	High
	FALSE	High	[R].ELYQQLQR.[G]	1xTMTpro [N-Term]	FALSE	0.0017235	0.000186768	1	1	4	Q15149	Q15149 [3132-3139]		0	1381.78	1.473	1.535	1.441	1.356	1.405	1.354	6.96067e-05	2.14923e-05	0.000204361	0.000322424	0.000115944	0.001069	964738	1.00548e+06	943825	888064	920037	886427	654903	3.7	3.73	7.15	1.49	1.3	5.48	1.12		High	High	High	High	High	High	High
	FALSE	High	[K].VTLVQTLEIQR.[Q]	1xTMTpro [N-Term]	FALSE	0.00150446	0.000186768	1	1	2	Q15149	Q15149 [2565-2575]		0	1603.97	1.115	1.162	1.087	1.183	1.321	1.177	0.452397	0.314117	1	0.128514	0.00738248	0.343921	114844	119628	111893	121794	136045	121224	102971	4.62	5.36	4.87	6.71	5.01	4.76	5.59		High	High	High	High	High	High	High
	FALSE	High	[R].LSVYQAMK.[K]	1xTMTpro [K8]; 1xTMTpro [N-Term]	FALSE	0.00177168	0.000186768	1	1	2	Q15149	Q15149 [4084-4091]		0	1547.91	1.393	1.425	1.261	1.259	1.264	1.264	0.000208682	9.81008e-05	0.0084332	0.00536723	0.00250109	0.00973399	2.07873e+06	2.12543e+06	1.88107e+06	1.87779e+06	1.88556e+06	1.88607e+06	1.49191e+06	2.97	4	5.87	2.39	1.26	5	6.44		High	High	High	High	High	High	High
	FALSE	High	[R].ELAEEAAR.[L]	1xTMTpro [N-Term]	FALSE	0.00171404	0.000186768	1	1	3	Q15149	Q15149 [1935-1942]		0	1192.65	1.313	1.439	1.412	1.288	1.343	1.319	0.000181186	1.24491e-05	6.61527e-05	0.000277422	4.46967e-05	0.000458511	1.10177e+06	1.20812e+06	1.18498e+06	1.08087e+06	1.12739e+06	1.10698e+06	839338	1.22	3.65	2.58	0.76	2.85	0.46	6.6		High	High	High	High	High	High	High
	FALSE	High	[CR].GYFDEEMNR.[IV]	1xOxidation [M7]; 1xTMTpro [N-Term]	FALSE	0.00145693	0.000186768	1	2	5	Q15149	Q15149 [2970-2978]		0	1480.67	1.267	1.286	1.21	1.205	1.271	1.184	0.00107525	0.000377396	0.0101053	0.00672952	0.000565515	0.0264632	386371	391992	368958	367308	387380	360992	304890	1.55	2.84	4.3	2.36	1.72	0.5	7.8		High	High	High	High	High	High	High
	FALSE	High	[R].LVASMEEAR.[R]	1xOxidation [M5]; 1xTMTpro [N-Term]	FALSE	0.00201412	0.000186768	1	1	4	Q15149	Q15149 [2685-2693]		0	1325.71	1.115	1.122	1.129	1.077	1.176	1.007	1	0.883281	1	1	0.865175	1	740789	745464	750021	715478	781259	669175	664283	5.82	3.29	4.2	6.76	9.63	7.56	9.29		High	High	High	High	High	High	High
	FALSE	High	[R].KQITMEELVR.[S]	1xOxidation [M5]; 1xTMTpro [K1]; 1xTMTpro [N-Term]	FALSE	0.00221684	0.00022536	1	1	1	Q15149	Q15149 [4027-4036]		1	1871.09	1.056	1.227	0.971	1.173	1.205	0.932	1	0.270619	1	0.71215	0.148929	1	194501	225889	178743	215979	221883	171607	184136	6.88	2.14	4.37	4.33	9.97	10.48	13.15		High	High	High	High	High	High	High
	FALSE	High	[K].GLLSAEVAR.[L]	1xTMTpro [N-Term]	FALSE	0.00256942	0.00022536	1	1	2	Q15149	Q15149 [3850-3858]		0	1219.73	1.363	1.603	1.332	1.152	1.408	1.165	0.411852	0.0837677	0.644986	1	0.406984	1	29205.9	34348.1	28528	24683.6	30166.4	24963.7	21421.9	7.82	8.36	10.92	13.23	13.71	11.47	18.44		High	High	High	High	High	High	High
	FALSE	High	[K].ELMWLNEK.[E]	1xTMTpro [K8]; 1xTMTpro [N-Term]	FALSE	0.00234613	0.00022536	1	1	1	Q15149	Q15149 [765-772]		0	1670.94	1.347	1.237	1.278	1.05	1.003	1.377	0.241576	0.395354	0.463114	1	1	0.201312	110904	101825	105246	86447.9	82585.8	113366	82331.8	15.31	6.91	1.83	7.17	0.64	5.23	13.94		High	High	High	High	High	High	High
	FALSE	High	[K].ESYSALMR.[E]	1xTMTpro [N-Term]	FALSE	0.00252597	0.00022536	1	1	2	Q15149	Q15149 [793-800]		0	1260.66	1.253	1.317	1.237	1.111	1.22	1.218	0.0015383	0.000118802	0.0034662	0.0764228	0.00211904	0.00729472	612460	643385	604449	542982	596248	595211	488692	2.71	5.1	0.49	1.74	1	4.52	3.49		High	High	High	High	High	High	High
	FALSE	High	[K].ELQNAGDR.[L]	1xTMTpro [N-Term]	FALSE	0.00213083	0.00022536	1	1	2	Q15149	Q15149 [811-818]		0	1206.64	1.304	1.384	1.337	1.129	1.191	1.17	0.0604077	0.0132714	0.0750946	0.578973	0.223766	0.793271	894151	949212	916914	774158	816874	801836	685604	4.95	5.07	7.79	6.33	4.12	14.04	8.18		High	High	High	High	High	High	High
	FALSE	High	[R].AAEEAEEAR.[V]	1xTMTpro [N-Term]	FALSE	0.00242744	0.00022536	1	1	1	Q15149	Q15149 [2226-2234]		0	1279.64	1.5	1.605	1.578	1.459	1.855	1.309	0.139305	0.0398182	0.130347	0.135033	0.00841405	0.825799	16784.2	17959	17662.9	16330.7	20763.4	14648.7	11191.8	12.5	17.85	0.11	7.59	6.45	22.59	2.22		High	High	High	High	High	High	High
	FALSE	High	[R].VPDVQDGVR.[A]	1xTMTpro [N-Term]	FALSE	0.00240002	0.00022536	1	1	4	Q15149	Q15149 [402-410]		0	1288.72	1.345	1.381	1.408	1.265	1.379	1.252	0.000562758	0.000307094	0.000640953	0.0040913	0.000269437	0.0151807	338611	347641	354299	318440	347011	315147	251694	4.21	4.17	5.65	2.54	3.09	6.18	1.43		High	High	High	High	High	High	High
	FALSE	High	[R].GYFSEEMNR.[V]	1xOxidation [M7]; 1xTMTpro [N-Term]	FALSE	0.00261362	0.00024518	1	1	3	Q15149	Q15149 [3629-3637]		0	1452.67	1.17	1.169	1.136	1.043	1.121	1.024	0.59348	0.496504	1	1	0.878378	1	469515	469086	455662	418496	449594	411002	401238	6.07	1.91	4.62	7.41	2.88	4.86	16.39		High	High	High	High	High	High	High
	FALSE	High	[R].ALAEEAKR.[Q]	1xTMTpro [K7]; 1xTMTpro [N-Term]	FALSE	0.00261362	0.00024518	1	1	3	Q15149	Q15149 [1945-1952]		1	1495.91	1.418	1.664	1.423	1.261	1.337	1.337	0.00131745	8.97444e-05	0.00315994	0.0144986	0.00321826	0.0146309	1.49647e+06	1.75617e+06	1.50164e+06	1.33082e+06	1.41063e+06	1.41076e+06	1.05533e+06	5.97	4.16	3.97	4.13	3.08	10.3	2.27		High	High	High	High	High	High	High
	FALSE	High	[K].SLLAWQSLR.[R]	1xTMTpro [N-Term]	FALSE	0.00273516	0.00024518	1	1	2	Q15149	Q15149 [1029-1037]		0	1377.82	1.321	1.349	1.245	1.25	1.096	1.147	0.00296791	0.00127431	0.0265403	0.00705714	0.356399	0.311518	74871.9	76483.8	70568.2	70867.3	62114.9	64998.4	56678.2	4.02	0.54	7.32	6.57	3.27	2.12	3.77		High	High	High	High	High	High	High
	FALSE	High	[R].LTVDEAVR.[AK]	1xTMTpro [N-Term]	FALSE	0.0028139	0.000264286	1	1	2	Q15149	Q15149 [3213-3220]; [3879-3886]		0	1206.7	1.435	1.693	1.674	1.34	1.521	1.615	0.0836139	0.0115579	0.0326982	0.264951	0.0633323	0.0588187	504869	595467	588961	471425	535135	568063	351789	6.61	14.62	7.94	6.55	14.17	2.23	12.94		High	High	High	High	High	High	High
	FALSE	High	[K].AVVQLKPR.[H]	1xTMTpro [K6]; 1xTMTpro [N-Term]	FALSE	0.0028139	0.000264286	1	1	1	Q15149	Q15149 [927-934]		0	1519	1.38	1.459	1.317	1.289	1.3	1.303	0.0005482	9.11138e-05	0.00306043	0.0026313	0.00131895	0.00502179	3.59638e+06	3.80122e+06	3.43249e+06	3.35879e+06	3.38688e+06	3.39696e+06	2.60618e+06	2.79	4.75	1.26	3.14	1.51	9.21	0.97		High	High	High	High	High	High	High
	FALSE	High	[R].EAEGQLQK.[L]	1xTMTpro [K8]; 1xTMTpro [N-Term]	FALSE	0.0029779	0.000264286	1	1	2	Q15149	Q15149 [870-877]		0	1510.87	1.35	1.489	1.184	1.151	1.24	1.258	0.0616499	0.00853953	0.713011	0.697933	0.445015	0.328169	2.49935e+06	2.75766e+06	2.19241e+06	2.13186e+06	2.29591e+06	2.32978e+06	1.85187e+06	4.02	3.64	12.71	7.81	8.17	1.12	11.19		High	High	High	High	High	High	High
	FALSE	High	[R].GPLPTEEQR.[V]	1xTMTpro [N-Term]	FALSE	0.00291124	0.000264286	1	1	2	Q15149	Q15149 [130-138]		0	1330.73	1.255	1.211	1.373	1.149	1.11	1.33	0.042598	0.107465	0.0108329	0.538704	0.542764	0.0257921	412557	398274	451648	377946	365080	437353	328860	1.44	6.86	3.77	6.42	2.62	5.78	9.34		High	High	High	High	High	High	High
	FALSE	High	[R].MVEGYQGLR.[C]	1xOxidation [M1]; 1xTMTpro [N-Term]	FALSE	0.00368455	0.000320889	1	1	2	Q15149	Q15149 [308-316]		0	1372.72	1.145	1.138	1.17	1.107	1.108	1.02	0.158014	0.144421	0.147976	0.418531	0.269976	1	265037	263495	270861	256185	256480	236160	231445	1.7	4.02	5.33	2.99	4.98	7.38	4.45		High	High	High	High	High	High	High
	FALSE	High	[R].SELELTLGK.[L]	1xTMTpro [K9]; 1xTMTpro [N-Term]	FALSE	0.00329578	0.000320889	1	1	1	Q15149	Q15149 [1202-1210]		0	1597.97	1.527	1.773	1.768	1.91	1.867	1.31	0.0758501	0.0111576	0.0248224	0.00465666	0.00551385	0.688687	826829	960065	957639	1.03417e+06	1.01099e+06	709340	541549	7.14	4.15	7.34	2.5	4.73	29.71	15.32		High	High	High	High	High	High	High
	FALSE	High	[R].HPAHPMR.[G]	1xTMTpro [N-Term]	FALSE	0.00440962	0.000375714	1	1	4	Q15149	Q15149 [935-941]		0	1149.63	1.548	1.56	1.523	1.285	1.471	1.429	0.000382579	0.000140622	0.00061589	0.00910217	0.000295454	0.00259146	101185	101971	99594.2	83987.7	96180.4	93415.9	65372.6	8.84	1.02	4.04	4.07	2.99	3.78	3.51		High	High	High	High	High	High	High
	FALSE	High	[K].TEAEIALK.[E]	1xTMTpro [K8]; 1xTMTpro [N-Term]	FALSE	0.0039795	0.000375714	1	1	1	Q15149	Q15149 [1987-1994]		0	1482.9	1.349	1.383	1.4	1.126	1.294	1.382	0.0429907	0.0204872	0.0679201	0.699114	0.137176	0.0970162	369823	379027	383688	308709	354815	378875	274105	10.11	11.11	9.45	8.17	4.28	0.15	1.39		High	High	High	High	High	High	High
	FALSE	High	[R].LTVNEAVK.[E]	1xTMTpro [K8]; 1xTMTpro [N-Term]	FALSE	0.00464941	0.000394794	1	1	2	Q15149	Q15149 [2885-2892]		0	1481.92	1.41	1.513	1.365	1.291	1.361	1.276	0.000610249	0.000108709	0.00261563	0.0032477	0.000871533	0.0170302	1.95652e+06	2.09879e+06	1.89458e+06	1.79193e+06	1.8878e+06	1.77029e+06	1.38756e+06	7.12	2.17	4.51	3.86	4.51	2.28	1.93		High	High	High	High	High	High	High
	FALSE	High	[R].LQLEATER.[Q]	1xTMTpro [N-Term]	FALSE	0.00455241	0.000394794	1	1	3	Q15149	Q15149 [1596-1603]		0	1263.72	1.485	1.596	1.519	1.392	1.443	1.479	0.00101711	0.000238893	0.00121531	0.00230526	0.00102476	0.00245972	114429	123036	117070	107324	111217	113993	77076.6	6.35	5.4	8.73	2.24	4.3	0.12	6.54		High	High	High	High	High	High	High
	FALSE	High	[R].LSYTQLLR.[R]	1xTMTpro [N-Term]	FALSE	0.00462503	0.000394794	1	1	3	Q15149	Q15149 [3992-3999]		0	1297.78	1.294	1.338	1.262	1.126	1.168	1.256	0.0141314	0.0058501	0.0421144	0.413735	0.114373	0.0562335	799801	826831	779910	695937	721858	776256	617894	8.99	2.82	6.01	3.7	3.94	2.02	0.26		High	High	High	High	High	High	High
	FALSE	High	[R].FLQEEAEK.[M]	1xTMTpro [K8]; 1xTMTpro [N-Term]	FALSE	0.00497443	0.000470601	1	1	1	Q15149	Q15149 [2402-2409]		0	1601.9	1.142	1.161	1.179	1.146	1.281	1.098	1	1	1	1	0.417346	1	37782.4	38418.5	39001.7	37928.7	42376.8	36332.5	33083.5	12.24	13.68	14.59	9.01	3.19	5.73	0.95		High	High	High	High	High	High	High
	FALSE	High	[R].EAIAELER.[E]	1xTMTpro [N-Term]	FALSE	0.00577828	0.000602765	1	1	1	Q15149	Q15149 [2587-2594]		0	1234.7	1.413	1.554	1.594	1.231	1.396	1.433	0.221818	0.0379166	0.0570225	0.707077	0.292915	0.231128	18971.6	20870.8	21406.2	16530	18739.1	19243.6	13427.3	7.36	5.1	0.13	5.61	16.74	10.16	17.45		High	High	High	High	High	High	High
	FALSE	High	[R].AIYEVLFR.[E]	1xTMTpro [N-Term]	FALSE	0.00577828	0.000602765	1	1	1	Q15149	Q15149 [14-21]		0	1314.77	1.335	1.15	1.35	0.98	0.732	1.24	1	1	1	1	1	1	6279.51	5411.12	6350.97	4609.8	3443.92	5830.39	4703.67	26.91	18.88	19.8	19.53	45.36	8.72	23.78		High	High	High	High	High	High	High
	FALSE	High	[R].LPVEVAYK.[R]	1xTMTpro [K8]; 1xTMTpro [N-Term]	FALSE	0.00623665	0.000654903	1	1	2	Q15149	Q15149 [4198-4205]		0	1526.94	1.37	1.416	1.445	1.344	1.31	1.338	0.00273035	0.00232723	0.00346385	0.00434767	0.00903236	0.0202324	2.17363e+06	2.24752e+06	2.29271e+06	2.13319e+06	2.07923e+06	2.12319e+06	1.5868e+06	6.71	6.48	2.21	5.69	2.79	7.76	1.71		High	High	High	High	High	High	High
	FALSE	High	[K].AFCGFEDPR.[T]	1xCarbamidomethyl [C3]; 1xTMTpro [N-Term]	FALSE	0.00705931	0.000742523	1	1	2	Q15149	Q15149 [4492-4500]		0	1402.67	1.094	1.303	1.175	1.17	1.341	1.085	0.784737	0.0151376	0.369581	0.192146	0.00585066	1	509821	607170	547519	545076	625079	505620	466053	4.01	0.75	0.59	6.01	4.37	13.02	5.7		High	High	High	High	High	High	High
	FALSE	High	[K].ELAQEQAR.[R]	1xTMTpro [N-Term]	FALSE	0.00705931	0.000742523	1	1	2	Q15149	Q15149 [2474-2481]		0	1248.69	1.192	1.268	1.157	1.113	1.234	1.061	0.556296	0.127025	0.893896	1	0.166857	1	46910.7	49894.1	45550.4	43783.6	48544.2	41745.7	39352.5	5.93	1.63	13.51	4.03	10.63	7.55	3.55		High	High	High	High	High	High	High
	FALSE	High	[R].KQAEEIGEK.[L]	2xTMTpro [K1; K9]; 1xTMTpro [N-Term]	FALSE	0.00808984	0.000788339	1	1	1	Q15149	Q15149 [2545-2553]		1	1944.16	1.286	1.43	1.336	1.202	1.267	1.286	0.055725	0.00347612	0.0364438	0.20279	0.0240628	0.0944487	148357	164998	154168	138645	146167	148305	115366	3.59	6	2.99	2.48	6.27	4.56	13.94		High	High	High	High	High	High	High
	FALSE	High	[K].ESYSALMR.[E]	1xOxidation [M7]; 1xTMTpro [N-Term]	FALSE	0.00822986	0.000824475	1	1	2	Q15149	Q15149 [793-800]		0	1276.65	0.981	1.027	1.027	1.036	1.014	0.875	1	1	1	1	1	0.569636	125022	130935	130937	132138	129309	111525	127490	6.22	2.5	8.82	5.76	3.81	2.97	4.78		High	High	High	High	High	High	High
	FALSE	High	[R].QVQDESQR.[K]	1xTMTpro [N-Term]	FALSE	0.00826512	0.000843065	1	1	1	Q15149	Q15149 [1639-1646]		0	1293.67	1.513	1.62	1.427	1.319	1.403	1.268	0.521169	0.243288	0.850733	0.89131	0.641161	1	30102.9	32230.7	28395.9	26242	27912.9	25228	19898.2	5.61	4.96	21.71	21.31	6.47	28.7	28.68		High	High	High	High	High	High	High
	FALSE	High	[R].LQAEEAER.[R]	1xTMTpro [N-Term]	FALSE	0.00855091	0.000932117	1	1	2	Q15149	Q15149 [1680-1687]		0	1249.67	1.369	1.401	1.308	1.286	1.316	1.293	0.135146	0.135934	0.422455	0.532523	0.216113	0.534744	162577	166356	155310	152776	156339	153556	118776	11.96	7.53	4.75	6.58	2.84	15.52	16.12		High	High	High	High	High	High	High
	FALSE	High	[R].ARAEEAEAQKR.[Q]	1xTMTpro [K10]; 1xTMTpro [N-Term]	FALSE	0.00933503	0.00101596	1	1	2	Q15149	Q15149 [1617-1627]		2	1867.06	1.561	1.74	1.361	1.549	2.027	1.594	0.985992	0.660125	1	0.877431	0.225217	1	94395.2	105191	82303	93633.8	122546	96398.1	60467.2	9.88	26.31	37.08	37.68	4.35	8.42	20.68		High	High	High	High	High	High	High
	FALSE	High	[R].AQFEQLK.[D]	1xTMTpro [K7]; 1xTMTpro [N-Term]	FALSE	0.00918163	0.00101596	1	1	1	Q15149	Q15149 [3463-3469]		0	1471.88	1.272	1.324	1.339	1.111	1.227	1.288	0.0100836	0.00585889	0.0142969	0.509598	0.0564763	0.0411171	487451	507621	513329	425773	470459	493862	383351	5.67	4.07	4.61	3.36	7.48	5.85	4.64		High	High	High	High	High	High	High
	FALSE	High	[KR].EGVMVAK.[K]	1xOxidation [M4]; 1xTMTpro [K7]; 1xTMTpro [N-Term]	FALSE	0.00925808	0.00101596	2	3	1	P46783; Q15149	P46783 [18-24]; Q15149 [22-28]		0	1357.8	0.534	0.536	0.555	0.545	0.521	0.587	0.000452199	0.000438833	0.00195916	0.00131204	0.000243098	0.00498781	405547	406743	421637	414097	395579	445738	759223	6.76	2.2	4.03	12.36	7.89	10.21	7.61	Shared	High	High	High	High	High	High	High
	FALSE	High	[R].MQEEVVR.[R]	1xTMTpro [N-Term]	FALSE	0.00914359	0.00101596	1	1	3	Q15149	Q15149 [1534-1540]		0	1194.65	1.541	1.676	1.539	1.348	1.418	1.452	0.000190737	4.06924e-05	0.000448165	0.00194028	0.000377303	0.00167911	3.47079e+06	3.7757e+06	3.46808e+06	3.03756e+06	3.1956e+06	3.27059e+06	2.2529e+06	2.68	3.8	4.32	3.58	8.71	0.46	4.11		High	High	High	High	High	High	High
	FALSE	High	[R].AEQESAR.[Q]	1xTMTpro [N-Term]	FALSE	0.00956899	0.00105117	1	1	1	Q15149	Q15149 [2165-2171]		0	1094.58	1.104	1.127	1.157	1.081	1.113	1.104	1	1	1	1	1	1	37019.1	37780.8	38789.3	36244.6	37308.7	36997.1	33526	4.05	10.09	3.88	13.18	4	15.95	17.5		High	High	High	High	High	High	High
	FALSE	High	[R].DVGAYSK.[Y]	1xTMTpro [K7]; 1xTMTpro [N-Term]	FALSE	0.00956899	0.00105117	1	1	2	Q15149	Q15149 [4564-4570]		0	1347.78	1.393	1.451	1.482	1.364	1.439	1.198	0.00144492	0.00110993	0.00215535	0.00383848	0.00168514	0.240611	1.14182e+06	1.18883e+06	1.21412e+06	1.11747e+06	1.17934e+06	981405	819455	6.37	0.95	6.62	8.47	3.05	5.92	0.61		High	High	High	High	High	High	High
	FALSE	High	[R].LEAEAGR.[F]	1xTMTpro [N-Term]	FALSE	0.00960846	0.0010692	1	1	5	Q15149	Q15149 [1926-1932]		0	1049.59	1.452	1.527	1.456	1.258	1.335	1.396	0.000591666	0.00012281	0.000846247	0.00843295	0.00195439	0.00253838	3.55474e+06	3.73704e+06	3.56349e+06	3.07955e+06	3.26776e+06	3.41708e+06	2.44752e+06	4.65	1.33	3.33	5.06	4.01	4.67	7.91		High	High	High	High	High	High	High
	FALSE	High	[R].VKAEAEAAR.[E]	1xTMTpro [K2]; 1xTMTpro [N-Term]	FALSE	0.00976773	0.00113833	1	1	1	Q15149	Q15149 [1658-1666]		1	1552.93	1.47	1.697	1.483	1.487	1.566	1.392	0.000232476	1.22116e-05	0.000437929	0.000245599	4.66347e-05	0.00201304	76929.4	88849.2	77611.1	77859.2	81972.6	72873.6	52350.2	1.24	1.89	6.45	3.29	1.89	0.92	11.21		High	High	High	High	High	High	High
	FALSE	High	[R].QVEEAER.[L]	1xTMTpro [N-Term]	FALSE	0.0105596	0.00120249	1	1	1	Q15149	Q15149 [2247-2253]		0	1164.62	1.391	1.441	1.318	1.138	1.227	1.273	0.0314249	0.0267913	0.145908	0.588962	0.36034	0.295204	144324	149529	136787	118083	127258	132059	103746	3.93	6.1	5.74	6.75	4.52	18.98	0.38		High	High	High	High	High	High	High
	FALSE	High	[KR].EGVMVAK.[K]	1xTMTpro [K7]; 1xTMTpro [N-Term]	FALSE	0.0108683	0.00125008	2	3	1	P46783; Q15149	P46783 [18-24]; Q15149 [22-28]		0	1341.81	0.626	0.621	0.634	0.644	0.627	0.721	0.000110318	4.30884e-05	0.000209192	0.000134129	4.96063e-05	0.00305672	3.73941e+06	3.71015e+06	3.79016e+06	3.84642e+06	3.74583e+06	4.30915e+06	5.97516e+06	5.85	1.19	3.92	5.95	3.8	6.62	1.19	Shared	High	High	High	High	High	High	High
	FALSE	High	[K].AKVEEAR.[R]	1xTMTpro [K2]; 1xTMTpro [N-Term]	FALSE	0.0114703	0.00131868	1	1	1	Q15149	Q15149 [2153-2159]		1	1410.86	1.453	1.618	1.45	1.37	1.533	1.379	0.0968769	0.0110357	0.181019	0.159169	0.0384769	0.364066	58440.4	65079.5	58349.6	55119.5	61670.2	55478.7	40228	1.87	15.68	9.19	8.78	6.12	7.19	20.87		High	High	High	High	High	High	High
	FALSE	High	[R].RDVQLIR.[S]	1xTMTpro [N-Term]	FALSE	0.0116151	0.00133542	1	1	3	Q15149	Q15149 [1038-1044]		1	1203.75	1.319	1.415	1.413	1.266	1.368	1.283	0.000607495	6.19361e-05	0.00036832	0.00327186	0.000194907	0.00504915	440130	472247	471700	422579	456506	428210	333760	1.94	6.27	3.09	3.71	2.06	4.44	2.01		High	High	High	High	High	High	High
	FALSE	High	[R].LSAEAEK.[V]	1xTMTpro [K7]; 1xTMTpro [N-Term]	FALSE	0.0117624	0.00134858	1	1	3	Q15149	Q15149 [1180-1186]		0	1355.8	1.216	1.286	1.215	1.091	1.121	1.1	0.138718	0.0251604	0.250088	1	0.607993	1	4.20808e+06	4.45059e+06	4.20469e+06	3.7756e+06	3.87729e+06	3.80622e+06	3.46027e+06	5.1	3.53	6.47	5.66	8.1	8.74	4.14		High	High	High	High	High	High	High
	FALSE	High	[R].VPVDVAYR.[RC]	1xTMTpro [N-Term]	FALSE	0.0118121	0.00134858	1	2	1	Q15149	Q15149 [2961-2968]		0	1222.71	0.939	1.1	1.052	0.891	1.033	0.967	1	1	1	1	1	1	32636.4	38244.6	36577.4	30990.7	35915.6	33634.7	34766.9	9.84	15.29	1.08	20.14	6	0.31	3.98		High	High	High	High	High	High	High
	FALSE	High	[R].SWSLATFR.[T]	1xTMTpro [N-Term]	FALSE	0.0120648	0.00136603	1	1	1	Q15149	Q15149 [1045-1052]		0	1271.71	1.378	1.442	1.247	1.244	1.249	1.337	0.236052	0.0754977	0.755077	0.807584	0.778982	0.405128	64494.9	67483.2	58369.9	58220.4	58451.7	62586.2	46798.7	11.67	10.12	11.43	7.19	10.97	6.86	8.49		High	High	High	High	High	High	High
	FALSE	High	[R].NTNMTAK.[K]	1xTMTpro [K7]; 1xTMTpro [N-Term]	FALSE	0.0124854	0.00139259	1	1	1	Q15149	Q15149 [785-791]		0	1387.79	1.346	1.551	1.328	1.216	1.445	1.302	0.118515	0.0269779	0.362933	0.409836	0.0422776	0.509785	1.22231e+06	1.40898e+06	1.20606e+06	1.10412e+06	1.31211e+06	1.18228e+06	908324	8.87	7.98	4.87	11.24	7.18	5.15	19.5		High	High	High	High	High	High	High
	FALSE	High	[R].LKTEAEIALK.[E]	2xTMTpro [K2; K10]; 1xTMTpro [N-Term]	FALSE	0.0138901	0.00147045	1	1	2	Q15149	Q15149 [1985-1994]		1	2028.29	1.488	1.623	1.492	1.409	1.545	1.576	0.00637342	0.00222843	0.0151059	0.0337806	0.0029196	0.00817626	1.30476e+06	1.42269e+06	1.30822e+06	1.23507e+06	1.35442e+06	1.38132e+06	876570	3.13	8.63	5.47	9.11	8.56	4.69	6.54		High	High	High	High	High	High	High
	FALSE	High	[K].TISLVIR.[G]	1xTMTpro [N-Term]	FALSE	0.015334	0.00161543	1	1	2	Q15149	Q15149 [1227-1233]		0	1105.73	1.353	1.512	1.36	1.29	1.333	1.286	0.00251395	0.000138487	0.00289465	0.00357305	0.00148976	0.0140948	3.16919e+06	3.54279e+06	3.18716e+06	3.02231e+06	3.12199e+06	3.01334e+06	2.34285e+06	5.24	2.19	2.27	3.07	1.08	10.82	1.6		High	High	High	High	High	High	High
	FALSE	High	[R].MQEEVVR.[R]	1xOxidation [M1]; 1xTMTpro [N-Term]	FALSE	0.0154087	0.00161543	1	1	2	Q15149	Q15149 [1534-1540]		0	1210.64	1.328	1.33	1.249	1.374	1.226	1.205	0.14613	0.150327	0.360166	0.0457465	0.120183	0.659469	446982	447471	420261	462299	412523	405694	336551	6.43	7.8	4.96	1.33	8.7	4.36	15.43		High	High	High	High	High	High	High
	FALSE	High	[R].LCFEGLR.[S]	1xCarbamidomethyl [C2]; 1xTMTpro [N-Term]	FALSE	0.0163521	0.00162611	1	1	1	Q15149	Q15149 [3109-3115]		0	1198.66	1.052	1.31	1.117	1.115	1.183	1.184	1	0.0542362	1	0.878886	0.14884	0.525754	82812.2	103164	87936.9	87784	93193.7	93234.5	78747.6	2.7	7.81	8.48	2.24	6.85	1.88	11.18		High	High	High	High	High	High	High
	FALSE	High	[R].KQEELQQLEQQRR.[Q]	1xTMTpro [K1]; 1xTMTpro [N-Term]	FALSE	0.0167726	0.00163944	1	1	1	Q15149	Q15149 [2706-2718]		2	2321.32	1.489	1.526	1.615	1.515	1.399	1.395	0.0481629	0.0170705	0.0207812	0.0397262	0.0885856	0.172838	79877.8	81879.1	86629.9	81242.9	75027.4	74835.9	53640.1	15.79	5.14	8.07	8.26	5.15	7.11	6.45		High	High	High	High	High	High	High
	FALSE	High	[R].SALDQYR.[A]	1xTMTpro [N-Term]	FALSE	0.0177596	0.00164351	1	1	1	Q15149	Q15149 [4354-4360]		0	1156.63	1.163	1.211	1.15	1.087	1.157	1.006	0.943201	0.422317	1	1	1	1	119561	124465	118257	111737	118927	103443	102787	4.54	7.35	5.1	6.46	10.32	13.53	11.01		High	High	High	High	High	High	High
	FALSE	High	[K].LLLWSQR.[M]	1xTMTpro [N-Term]	FALSE	0.0173001	0.00164351	1	1	2	Q15149	Q15149 [301-307]		0	1219.75	1.137	1.196	1.253	1.03	1.027	1.193	0.377684	0.159915	0.230554	1	1	0.581683	476375	500913	524777	431303	430041	499944	418935	10.65	6.58	0.78	4.48	0.96	12.94	3.32		High	High	High	High	High	High	High
	FALSE	High	[K].SMIIDRR.[S]	1xOxidation [M2]; 1xTMTpro [N-Term]	FALSE	0.0171214	0.00164351	1	1	1	Q15149	Q15149 [4329-4335]		1	1210.69	1.413	1.783	1.424	1.664	1.832	1.186	0.91291	0.191641	0.959508	0.589581	0.124159	1	13022.9	16426.1	13124.4	15333.5	16878.5	10927.5	9213.66	13.24	22.44	11.63	17.76	10.33	1.34	35.16		High	High	High	High	High	High	High
	FALSE	High	[R].LDLQYAK.[L]	1xTMTpro [K7]; 1xTMTpro [N-Term]	FALSE	0.0196812	0.00168773	1	1	1	Q15149	Q15149 [734-740]		0	1458.88	1.325	1.532	1.463	1.325	1.325	1.318	0.00184517	0.000228525	0.000889834	0.00422737	0.00161284	0.0107701	2.71407e+06	3.13723e+06	2.99588e+06	2.71399e+06	2.71337e+06	2.69912e+06	2.04823e+06	5.34	5.62	4.14	3.95	5.08	2.35	3.07		High	High	High	High	High	High	High
	FALSE	High	[R].LRIEEEIR.[V]	1xTMTpro [N-Term]	FALSE	0.0206937	0.00170288	1	1	4	Q15149	Q15149 [1585-1592]		1	1361.81	1.493	1.582	1.608	1.462	1.588	1.549	0.0121282	0.0021597	0.00991472	0.0351723	0.00278217	0.020459	2.97591e+06	3.15285e+06	3.20459e+06	2.91486e+06	3.16535e+06	3.08736e+06	1.99349e+06	3.35	11.3	7.85	7.42	6.1	10.26	10.29		High	High	High	High	High	High	High
	FALSE	High	[R].LSFSGLR.[A]	1xTMTpro [N-Term]	FALSE	0.0230538	0.00189755	1	1	3	Q15149	Q15149 [3440-3446]		0	1083.65	1.408	1.424	1.399	1.254	1.295	1.327	0.00328969	0.00206594	0.00781829	0.0342319	0.0203744	0.0281915	4.75127e+06	4.80653e+06	4.72142e+06	4.23189e+06	4.37084e+06	4.47942e+06	3.37562e+06	4.71	2.63	0.21	8.57	3.36	2.39	10.21		High	High	High	High	High	High	High
	FALSE	High	[K].EMELPAK.[E]	1xOxidation [M2]; 1xTMTpro [K7]; 1xTMTpro [N-Term]	FALSE	0.0244191	0.00199252	1	1	3	Q15149	Q15149 [463-469]		0	1441.82	0.982	0.922	1.079	0.991	0.947	0.983	1	0.425252	0.855236	1	0.87714	1	730719	685964	802907	737318	705229	731772	744345	1.69	2.57	0.42	6.24	5.11	0.06	1.23		High	High	High	High	High	High	High
	FALSE	High	[R].DVAEVDTVR.[R]	1xTMTpro [N-Term]	FALSE	0.0248455	0.00202515	1	1	1	Q15149	Q15149 [3146-3154]		0	1307.71	1.895	1.765	1.418	1.472	1.382	1.445	0.00255194	0.00847879	0.200919	0.0363843	0.0640099	0.1862	177691	165461	132989	138040	129565	135456	93769.3	8.09	5.96	14.56	8.9	11.16	7.27	17.79		High	High	High	High	High	High	High
	FALSE	High	[K].GLVEDTLR.[Q]	1xTMTpro [N-Term]	FALSE	0.0267828	0.00210019	1	1	1	Q15149	Q15149 [2048-2055]		0	1206.7	1.515	1.526	1.566	1.406	1.332	1.468	0.269327	0.188569	0.171329	0.26033	0.491806	0.36056	310985	313208	321461	288664	273462	301318	205299	24.05	7.29	9.26	5.26	8.92	10.17	0.69		High	High	High	High	High	High	High
	FALSE	High	[R].SSSVGSSSSYPISPAVSR.[T]	1xTMTpro [N-Term]	FALSE	0.031086	0.00235381	1	1	1	Q15149	Q15149 [4384-4401]		0	2059.06	1.042	1.071	1.026	1.134	1.124	0.926	1	1	1	1	1	1	67818.2	69738.6	66788.4	73795.7	73147.6	60246.1	65095.7	4.03	3.79	11.28	9.17	8.63	8.62	6.9		High	High	High	High	High	High	High
	FALSE	High	[KR].AVTGYR.[D]	1xTMTpro [N-Term]	FALSE	0.0357288	0.00266527	1	1	5	Q15149	Q15149 [3238-3243]; [3569-3574]; [3904-3909]		0	970.564	1.288	1.393	1.319	1.278	1.377	1.21	0.000721037	9.25194e-05	0.000928279	0.00153305	7.20349e-05	0.0157081	1.88047e+06	2.03443e+06	1.9262e+06	1.86661e+06	2.01036e+06	1.7667e+06	1.46021e+06	1.94	1.98	5.72	4.69	2.32	3.25	3.44		High	High	High	High	High	High	High
	FALSE	High	[R].DLGVTR.[L]	1xTMTpro [N-Term]	FALSE	0.0371111	0.00272839	1	1	6	Q15149	Q15149 [366-371]		0	964.575	1.314	1.391	1.326	1.127	1.218	1.245	0.00157567	0.000571568	0.00438615	0.1346	0.0184377	0.0282432	2.34597e+06	2.48246e+06	2.36798e+06	2.01109e+06	2.17431e+06	2.22192e+06	1.78517e+06	4.14	3.4	2.68	4.42	5.07	4.23	5.48		High	High	High	High	High	High	High
	FALSE	High	[KR].INLAQK.[CA]	1xTMTpro [K6]; 1xTMTpro [N-Term]	FALSE	0.0416726	0.00298943	2	2	4	Q9Y5A7; Q15149	Q9Y5A7 [307-312]; Q15149 [4486-4491]		0	1294.83	1.296	1.459	1.254	1.205	1.263	1.278	0.00982771	0.000450857	0.0322775	0.0692955	0.013645	0.024278	684437	770609	662591	636326	666934	674968	528264	6.48	2.71	5.3	5.33	2.84	5.3	3.07	Shared	High	High	High	High	High	High	High
	FALSE	High	[R].LQAEEK.[A]	1xTMTpro [K6]; 1xTMTpro [N-Term]	FALSE	0.0425349	0.00306835	1	1	2	Q15149	Q15149 [2184-2189]		0	1325.79	0.993	1.029	0.983	0.945	1.018	0.857	1	1	1	1	1	1	198411	205566	196456	188800	203423	171216	199762	6.91	7.74	7.76	9.43	11.23	5.96	8.08		High	High	High	High	High	High	High
	FALSE	High	[K].EQLNEYK.[G]	1xTMTpro [K7]; 1xTMTpro [N-Term]	FALSE	0.0434068	0.00309706	1	1	1	Q15149	Q15149 [909-915]		0	1531.86	1.118	1.1	1.102	1.007	1.005	1.075	0.354859	1	0.797179	1	1	1	696735	685545	686751	627727	626502	670296	623351	2.15	6.74	4.37	3.82	3.37	7.02	0.91		High	High	High	High	High	High	High
	FALSE	High	[R].VAEMSR.[A]	1xTMTpro [N-Term]	FALSE	0.0438464	0.00317658	1	1	3	Q15149	Q15149 [2526-2531]		0	996.547	1.369	1.498	1.419	1.245	1.272	1.402	0.0020799	0.000501338	0.00416845	0.04947	0.0225333	0.00673339	1.04196e+06	1.13951e+06	1.08007e+06	946988	968017	1.06647e+06	760926	5.01	3.77	2.36	4.13	3.57	4.8	11.79		High	High	High	High	High	High	High
	FALSE	High	[K].SMIIDR.[R]	1xTMTpro [N-Term]	FALSE	0.0442883	0.00325675	1	1	3	Q15149	Q15149 [4329-4334]		0	1038.59	1.368	1.455	1.277	1.18	1.195	1.383	0.0025772	0.000387926	0.0200292	0.150721	0.0136684	0.00382581	1.13432e+06	1.20644e+06	1.05872e+06	978323	990945	1.14661e+06	829021	4.57	3.73	0.49	3.74	8.41	1.65	1.36		High	High	High	High	High	High	High
	FALSE	High	[K].VSIYEAMR.[R]	1xOxidation [M7]; 1xTMTpro [N-Term]	FALSE	0.0442883	0.00325675	1	1	1	Q15149	Q15149 [3506-3513]		0	1288.69	1.45	1.243	1.045	1.584	1.497	1.346	1	1	1	0.470542	0.604946	1	10027.6	8595.4	7227	10950.6	10349.6	9309.88	6914.45	32.75	4.9	0.55	3.9	6.3	23.21	25.88		High	High	High	High	High	High	High
	FALSE	High	[K].IQEALR.[RK]	1xTMTpro [N-Term]	FALSE	0.0490733	0.0036409	1	2	2	Q15149	Q15149 [878-883]		0	1033.63	1.118	1.174	1.077	1.078	1.173	1.016	1	0.405194	1	1	0.706681	1	100765	105862	97132	97207.3	105801	91614.6	90166.8	11.09	7.04	0.95	5.83	5.89	1.76	0.4		High	High	High	High	High	High	High
	FALSE	High	[R].AEEAEAQKR.[Q]	1xTMTpro [K8]; 1xTMTpro [N-Term]	FALSE	0.0512073	0.0039148	1	1	1	Q15149	Q15149 [1619-1627]		1	1639.93	1.334	1.415	1.395	1.45	1.441	1.201	0.139404	0.0437896	0.137539	0.125462	0.0292828	0.949781	62589.3	66387.1	65467	68057.3	67606.2	56353.3	46931.4	7.53	9.66	9.49	12	4.61	8.56	9.27		High	High	High	High	High	High	High
	FALSE	High	[R].TEYNLR.[L]	1xTMTpro [N-Term]	FALSE	0.0524157	0.00392992	1	1	5	Q15149	Q15149 [623-628]		0	1099.61	1.298	1.367	1.293	1.234	1.29	1.239	0.000247134	4.45653e-05	0.000694908	0.00119078	0.000251677	0.00330789	970362	1.0224e+06	967019	922928	964751	926411	747694	2.83	3.18	3.2	3.45	3.59	1.96	0.85		High	High	High	High	High	High	High
	FALSE	High	[R].AGEVER.[D]	1xTMTpro [N-Term]	FALSE	0.0576915	0.00428648	1	1	3	Q15149	Q15149 [572-577]		0	964.538	1.446	1.382	1.374	1.272	1.29	1.397	0.046015	0.050189	0.181771	0.256119	0.174266	0.168698	848377	810791	806427	746228	756893	819855	586846	3.57	7.69	3.84	7.39	7.5	3.2	23.22		High	High	High	High	High	High	High
	FALSE	High	[R].ARAEEAEAQK.[R]	1xTMTpro [K10]; 1xTMTpro [N-Term]	FALSE	0.0582124	0.00434823	1	1	1	Q15149	Q15149 [1617-1626]		1	1710.96	1.415	1.39	1.292	1.308	1.369	1.396	0.750584	0.687327	1	1	0.457566	0.832464	34841	34218.6	31804.9	32203.3	33694.5	34371	24614.3	11.95	14.12	2.97	27.42	7.58	4.26	8.37		High	High	High	High	High	High	High
	FALSE	High	[K].ELMWLNEK.[E]	1xOxidation [M3]; 1xTMTpro [K8]; 1xTMTpro [N-Term]	FALSE	0.0587368	0.00439053	1	1	1	Q15149	Q15149 [765-772]		0	1686.94	1.001	0.803	0.928	0.97	0.793	0.906	1	1	1	1	1	1	27016.4	21669.4	25055.4	26185.9	21405.4	24454.9	26987.8	14.28	16.03	12.19	12.33	10.41	28.75	2.83		High	High	High	High	High	High	High
	FALSE	High	[R].TLKPEEQR.[Q]	1xTMTpro [K3]; 1xTMTpro [N-Term]	FALSE	0.0611408	0.00463066	1	1	5	Q15149	Q15149 [1053-1060]		0	1608.96	1.263	1.402	1.353	1.286	1.287	1.229	0.000212533	9.12882e-06	7.99925e-05	0.000220353	6.79623e-05	0.00180561	318489	353576	341082	324222	324442	309750	252136	1.8	1.11	2.15	4.69	1.84	3.48	0.91		High	High	High	High	High	High	High
	FALSE	High	[K].LLNSSK.[A]	1xTMTpro [K6]; 1xTMTpro [N-Term]	FALSE	0.0625091	0.00474594	1	1	2	Q15149	Q15149 [741-746]		0	1269.8	1.485	1.65	1.539	1.298	1.517	1.262	0.000106948	9.67001e-06	0.000107803	0.00152821	4.70667e-05	0.0118198	3.37912e+06	3.75549e+06	3.50286e+06	2.95374e+06	3.4528e+06	2.87204e+06	2.27572e+06	4.51	3.01	0.31	1.58	4.05	1.54	8.46		High	High	High	High	High	High	High
	FALSE	High	[K].ADSMIR.[L]	1xTMTpro [N-Term]	FALSE	0.0636211	0.00481971	1	1	1	Q15149	Q15149 [582-587]		0	996.547	1.226	1.176	1.213	1.161	1.084	1.122	0.020945	0.065683	0.0378425	0.138738	0.292889	0.452217	128261	123020	126924	121479	113391	117372	104652	3.27	2.78	2.2	4.85	6.17	4.52	0.15		High	High	High	High	High	High	High
	FALSE	High	[R].LPLDKEPAR.[E]	1xTMTpro [K5]; 1xTMTpro [N-Term]	FALSE	0.0644654	0.00487655	1	1	2	Q15149	Q15149 [1146-1154]		1	1647.01	1.386	1.412	1.381	1.341	1.458	1.352	1.39774e-05	5.92495e-06	3.76258e-05	3.98677e-05	3.61535e-06	8.68139e-05	352889	359561	351789	341429	371351	344317	254699	1.49	2.76	2.06	1.73	2.04	1.32	5.81		High	High	High	High	High	High	High
	FALSE	High	[RK].IEEEIR.[HQVRAE]	1xTMTpro [N-Term]	FALSE	0.0676394	0.00518537	6	9	9	P17661; Q15149; Q66GS9; Q9ULE0; Q8IY63; Q07065	P17661 [370-375]; Q15149 [1587-1592]; Q66GS9 [956-961]; Q9ULE0 [307-312]; Q8IY63 [595-600]; Q07065 [373-378]		0	1092.62	0.97	1.001	1.07	1.116	0.956	1.201	1	1	1	0.921614	1	0.262804	2.72005e+06	2.80605e+06	3.00104e+06	3.12871e+06	2.68023e+06	3.36768e+06	2.80371e+06	3.43	5.23	2.13	3.71	9.09	3.09	7.87	Shared	High	High	High	High	High	High	High
	FALSE	High	[K].ADIEER.[L]	1xTMTpro [N-Term]	FALSE	0.0685266	0.005354	1	1	1	Q15149	Q15149 [2026-2031]		0	1036.56	1.446	1.435	1.457	1.216	1.214	1.368	0.00271232	0.00182785	0.00421401	0.161298	0.0423582	0.0177957	457881	454509	461448	385045	384586	433067	316682	2.59	1.77	0.39	2.79	6.36	14.47	5.4		High	High	High	High	High	High	High
	FALSE	High	[R].DVEVER.[W]	1xTMTpro [N-Term]	FALSE	0.0718607	0.00561163	1	1	1	Q15149	Q15149 [1308-1313]		0	1050.58	1.052	1.053	1.135	1.093	1.008	0.985	1	1	1	1	1	1	42981.6	42989.2	46349.5	44637.5	41155	40228.6	40841.4	12.93	5.6	2.24	7.23	12.84	1.8	13.62		High	High	High	High	High	High	High
	FALSE	High	[K].LQQEAK.[L]	1xTMTpro [K6]; 1xTMTpro [N-Term]	FALSE	0.0737347	0.00575529	1	1	1	Q15149	Q15149 [2599-2604]		0	1324.81	1.098	1.054	1.029	0.97	0.944	1.132	1	1	1	1	1	1	473944	455033	444251	418794	407481	488505	431674	7.25	9.43	6.25	7.04	10.37	2.21	24.35		High	High	High	High	High	High	High
	FALSE	High	[K].EMELPAK.[E]	1xTMTpro [K7]; 1xTMTpro [N-Term]	FALSE	0.0796215	0.00648243	1	1	2	Q15149	Q15149 [463-469]		0	1425.83	1.391	1.336	1.422	1.203	1.215	1.444	0.00415605	0.00531479	0.00687348	0.123395	0.0392017	0.00640916	424878	407966	434136	367518	371006	440880	305387	2.57	6.9	6.81	3.38	6.64	4.02	8.97		High	High	High	High	High	High	High
	FALSE	High	[K].ASDSELER.[Q]	1xTMTpro [N-Term]	FALSE	0.0856912	0.00678675	1	1	3	Q15149	Q15149 [2038-2045]		0	1210.62	1.343	1.382	1.375	1.298	1.335	1.288	0.00199947	0.00200415	0.00382437	0.00493751	0.00317661	0.0214815	169047	173942	173018	163286	168018	162072	125845	2.73	3.52	5.64	2.97	5.8	1.21	9.34		High	High	High	High	High	High	High
	FALSE	High	[R].LRLPLDKEPAR.[E]	1xTMTpro [K7]; 1xTMTpro [N-Term]	FALSE	0.0860679	0.00679997	1	1	2	Q15149	Q15149 [1144-1154]		2	1916.19	1.375	1.614	1.431	1.309	1.452	1.344	0.00287113	0.000320118	0.00486873	0.0133423	0.00101698	0.0212311	208688	245048	217314	198771	220467	204043	151826	5.06	5.31	2.03	5.93	3.45	7.75	8.29		High	High	High	High	High	High	High
	FALSE	High	[R].ERAEQESAR.[Q]	1xTMTpro [N-Term]	FALSE	0.0887731	0.00703048	1	1	2	Q15149	Q15149 [2163-2171]		1	1379.72	1.136	1.445	0.985	1.163	1.531	1.237	1	0.478839	1	1	0.361445	1	10858.9	13810.9	9414.28	11116.4	14630.6	11820.5	9557.09	16.85	14.88	27.25	20.15	14.94	9.26	6.26		High	High	High	High	High	High	High
	FALSE	High	[KR].LLSAER.[A]	1xTMTpro [N-Term]	FALSE	0.0911936	0.00721476	2	3	1	Q15149; P15924	Q15149 [2904-2909]; [3898-3903]; [4141-4146]; P15924 [2329-2334]		0	992.606	1.405	1.495	1.389	1.265	1.387	1.266	0.00410607	0.00187038	0.0163767	0.103882	0.00435752	0.123579	838707	892225	828907	754823	828064	755830	596835	3.08	2.27	7.7	6.44	4.87	13.54	0.69	Shared	High	High	High	High	High	High	High
	FALSE	High	[R].QAEVER.[AL]	1xTMTpro [N-Term]	FALSE	0.0916067	0.00725756	2	2	1	Q15149; A1XBS5	Q15149 [1691-1696]; A1XBS5 [85-90]		0	1035.58	1.3	1.432	1.374	1.24	1.488	1.338	0.0529054	0.0161627	0.0875627	0.196474	0.0131017	0.155371	293735	323469	310413	280144	336206	302356	225942	8.99	6.42	8.55	7.56	5.97	7.8	11.21	Shared	High	High	High	High	High	High	High
	FALSE	High	[K].SMIIDR.[R]	1xOxidation [M2]; 1xTMTpro [N-Term]	FALSE	0.0945811	0.0074394	1	1	3	Q15149	Q15149 [4329-4334]		0	1054.59	1.131	1.035	1.118	1.122	1.053	0.986	0.795613	1	0.945225	0.793506	1	1	188334	172334	186133	186896	175314	164290	166542	5.26	4.99	2.04	2.61	10.59	3.48	3.55		High	High	High	High	High	High	High
	FALSE	High	[R].HPAHPMR.[G]	1xOxidation [M6]; 1xTMTpro [N-Term]	FALSE	0.0959024	0.00752332	1	1	1	Q15149	Q15149 [935-941]		0	1165.62	1.48	1.453	1.323	1.197	1.369	1.248	0.000677949	0.00220456	0.0334496	0.186337	0.00333679	0.136015	41480.3	40726.2	37076.8	33550.5	38365.2	34978.8	28022	9.37	6.18	3.33	2.2	6.6	1.12	4.66		High	High	High	High	High	High	High
	FALSE	High	[K].QYINAIK.[D]	1xTMTpro [K7]; 1xTMTpro [N-Term]	FALSE	0.0972532	0.00763499	1	1	1	Q15149	Q15149 [1411-1417]		0	1457.9	1.462	1.704	1.567	1.539	1.484	1.462	0.00789272	0.00134189	0.0107795	0.014521	0.00954236	0.0372621	1.91153e+06	2.22756e+06	2.04891e+06	2.0115e+06	1.94019e+06	1.91056e+06	1.30714e+06	12.14	4.13	6.49	9.59	2.62	8.07	5.78		High	High	High	High	High	High	High
	FALSE	High	[R].DVQLIR.[S]	1xTMTpro [N-Term]	FALSE	0.101982	0.00787289	1	1	2	Q15149	Q15149 [1039-1044]		0	1047.65	1.31	1.339	1.3	1.141	1.199	1.281	0.000187677	5.63705e-05	0.000442204	0.0267994	0.00208796	0.000886612	616528	630032	611848	537224	564473	602668	470633	1.85	4.7	4.52	0.77	2.1	3.05	1.5		High	High	High	High	High	High	High
	FALSE	High	[R].GTVDAR.[T]	1xTMTpro [N-Term]	FALSE	0.104484	0.00807216	1	1	2	Q15149	Q15149 [4552-4557]		0	922.528	1.213	1.194	1.162	1.148	1.194	1.199	0.91989	0.847624	1	0.803141	0.841833	0.980801	673728	663658	645870	637673	663574	666363	555598	7.26	8.9	5.13	10.19	4.49	7.73	18.02		High	High	High	High	High	High	High
	FALSE	High	[R].ALSAPR.[A]	1xTMTpro [N-Term]	FALSE	0.124384	0.00912949	1	1	1	Q15149	Q15149 [3307-3312]		0	918.569	1.427	1.487	1.282	1.39	1.429	1.319	0.00212867	0.00101562	0.0365158	0.00266203	0.000949983	0.0229402	209642	218454	188358	204213	209937	193857	146945	4.81	7.47	3.49	4	2.31	1.01	9.09		High	High	High	High	High	High	High
	FALSE	High	[K].MSAAQALKK.[G]	1xOxidation [M1]; 2xTMTpro [K8; K9]; 1xTMTpro [N-Term]	FALSE	0.126426	0.00930214	1	1	1	Q15149	Q15149 [4505-4513]		1	1876.15																											No Quan Values	High	High	High	High	High	High	High
	FALSE	High	[KQ].LLSAEK.[A]	1xTMTpro [K6]; 1xTMTpro [N-Term]	FALSE	0.128522	0.00932394	1	1	1	Q15149	Q15149 [3232-3237]; [3563-3568]		0	1268.81	1.319	1.315	1.273	1.065	1.151	1.213	0.0534223	0.0165759	0.0842413	0.835476	0.531017	0.265878	2.37325e+06	2.36678e+06	2.29092e+06	1.91771e+06	2.07203e+06	2.18366e+06	1.79994e+06	7.82	1.27	6.55	8.45	3.37	7.09	1.2		High	High	High	High	High	High	High
	FALSE	High	[RK].TLEAER.[QM]	1xTMTpro [N-Term]	FALSE	0.128522	0.00932394	2	2	2	Q15149; O75146	Q15149 [2504-2509]; O75146 [993-998]		0	1022.58	1.435	1.547	1.454	1.215	1.274	1.351	0.00042018	0.000116637	0.00087599	0.0202003	0.00345227	0.00535207	1.78135e+06	1.91921e+06	1.80458e+06	1.50737e+06	1.58067e+06	1.67667e+06	1.24096e+06	1.43	5.82	2.77	3.5	4.92	6.39	5.81	Shared	High	High	High	High	High	High	High
	FALSE	High	[R].AVTGYK.[D]	1xTMTpro [K6]; 1xTMTpro [N-Term]	FALSE	0.135931	0.00956476	1	1	1	Q15149	Q15149 [2910-2915]; [4147-4152]		0	1246.77	1.223	1.127	1.114	0.918	0.992	1.205	0.315615	0.925409	1	1	1	0.686902	294993	271905	268699	221466	239295	290630	241286	5.55	4.23	10.79	9.52	10.09	0.38	7.94		High	High	High	High	High	High	High
	FALSE	High	[R].AMASLR.[A]	1xTMTpro [N-Term]	FALSE	0.145745	0.00987942	1	1	1	Q15149	Q15149 [51-56]		0	952.557	1.245	1.185	1.346	1.136	1.098	1.362	0.00901143	0.00985808	0.00138839	0.169263	0.304731	0.00132586	306431	291608	331304	279479	270129	335096	246064	3.87	5.53	1.73	2.8	2.91	4.27	4.25		High	High	High	High	High	High	High
FALSE	High	Master Protein	Q09666	Neuroblast differentiation-associated protein AHNAK OS=Homo sapiens OX=9606 GN=AHNAK PE=1 SV=2	0	FALSE	1991.16	79	317	879	314	5890	628.7	6.15	2797.52	317	3	0.978	0.952	1.085	0.89	0.789	1.008	0.357668	0.00717564	0.000244249	4.6264e-06	2.27719e-09	1	2.96733e+08	2.88879e+08	3.29015e+08	2.70044e+08	2.3927e+08	3.05671e+08	3.0331e+08	1.22	1.06	1.1	0.37	1.18	0.46	0.1	2.29803e+08	2.25872e+08	2.08679e+08	2.33042e+08	2.24678e+08	2.26067e+08
	Checked	Confidence	Annotated Sequence	Modifications	Contaminant	Qvality PEP	Qvality q-value	# Protein Groups	# Proteins	# PSMs	Master Protein Accessions	Positions in Master Proteins	Modifications in Master Proteins	# Missed Cleavages	Theo. MH+ [Da]	Abundance Ratio: (MSC-glial_14d) / (MSC-normal_7d)	Abundance Ratio: (MSC-glial_21d) / (MSC-normal_7d)	Abundance Ratio: (MSC-glial_7d) / (MSC-normal_7d)	Abundance Ratio: (MSC-neural_14d) / (MSC-normal_7d)	Abundance Ratio: (MSC-neural_21d) / (MSC-normal_7d)	Abundance Ratio: (MSC-neural_7d) / (MSC-normal_7d)	Abundance Ratio Adj. P-Value: (MSC-glial_14d) / (MSC-normal_7d)	Abundance Ratio Adj. P-Value: (MSC-glial_21d) / (MSC-normal_7d)	Abundance Ratio Adj. P-Value: (MSC-glial_7d) / (MSC-normal_7d)	Abundance Ratio Adj. P-Value: (MSC-neural_14d) / (MSC-normal_7d)	Abundance Ratio Adj. P-Value: (MSC-neural_21d) / (MSC-normal_7d)	Abundance Ratio Adj. P-Value: (MSC-neural_7d) / (MSC-normal_7d)	Abundances (Grouped): MSC-glial_14d	Abundances (Grouped): MSC-glial_21d	Abundances (Grouped): MSC-glial_7d	Abundances (Grouped): MSC-neural_14d	Abundances (Grouped): MSC-neural_21d	Abundances (Grouped): MSC-neural_7d	Abundances (Grouped): MSC-normal_7d	Abundances (Grouped) CV [%]: MSC-glial_14d	Abundances (Grouped) CV [%]: MSC-glial_21d	Abundances (Grouped) CV [%]: MSC-glial_7d	Abundances (Grouped) CV [%]: MSC-neural_14d	Abundances (Grouped) CV [%]: MSC-neural_21d	Abundances (Grouped) CV [%]: MSC-neural_7d	Abundances (Grouped) CV [%]: MSC-normal_7d	Quan Info	Found in Sample: [S7] F1: 129C, Sample, MSC-glial_14d	Found in Sample: [S8] F1: 130N, Sample, MSC-glial_14d	Found in Sample: [S9] F1: 130C, Sample, MSC-glial_14d	Found in Sample: [S13] F1: 132C, Sample, MSC-glial_21d	Found in Sample: [S14] F1: 133N, Sample, MSC-glial_21d	Found in Sample: [S15] F1: 133C, Sample, MSC-glial_21d	Found in Sample: [S3] F1: 127C, Sample, MSC-glial_7d
	FALSE	High	[R].LKSEDGVEGDLGETQSR.[T]	1xTMTpro [K2]; 1xTMTpro [N-Term]	FALSE	6.03854e-07	2.465e-05	1	1	6	Q09666	Q09666 [133-149]		1	2428.28	0.769	0.811	0.858	0.672	0.646	0.748	0.0217272	0.0641883	0.387063	0.0013334	0.000444754	0.0207286	5.90173e+06	6.22326e+06	6.58116e+06	5.15471e+06	4.95475e+06	5.73781e+06	7.67101e+06	7.55	3.36	2.42	7.23	3.74	7.18	0.2		High	High	High	High	High	High	High
	FALSE	High	[K].LKTDVDVSLPK.[V]	2xTMTpro [K2; K11]; 1xTMTpro [N-Term]	FALSE	2.88033e-06	2.465e-05	1	1	3	Q09666	Q09666 [1593-1603]		1	2127.32	0.995	0.998	1.175	0.983	0.911	1.004	1	1	0.0485924	1	0.113336	1	1.59453e+06	1.60059e+06	1.88422e+06	1.57573e+06	1.46066e+06	1.60942e+06	1.60315e+06	1.64	2.07	2.53	2.01	6.24	4.86	2.94		High	High	High	High	High	High	High
	FALSE	High	[K].LKGPQITGPSLEGDLGLK.[G]	2xTMTpro [K2; K18]; 1xTMTpro [N-Term]	FALSE	3.28574e-09	2.465e-05	1	1	2	Q09666	Q09666 [370-387]		1	2735.65	1.083	1.102	1.092	1.018	0.986	1.087	0.604628	0.474813	0.930838	1	1	1	425956	433356	429748	400298	387719	427740	393400	3.32	5.15	2.82	6.51	1.8	0.94	7.11		High	High	High	High	High	High	High
	FALSE	High	[K].LKGEIDASVPELEGDLR.[G]	1xTMTpro [K2]; 1xTMTpro [N-Term]	FALSE	2.78615e-07	2.465e-05	1	1	4	Q09666	Q09666 [1795-1811]		1	2449.38	1.013	0.919	1.083	0.984	0.824	1.042	1	0.919213	1	1	0.0485501	1	670473	608452	716796	651004	545488	689955	661910	6.73	4.96	5.33	3	4.18	0.98	3.81		High	High	High	High	High	High	High
	FALSE	High	[K].IKGDVPSVGLEGPDVDLQGPEAK.[I]	2xTMTpro [K2; K23]; 1xTMTpro [N-Term]	FALSE	2.14794e-07	2.465e-05	1	1	1	Q09666	Q09666 [5208-5230]		1	3232.82	0.965	1.092	1.187	0.947	0.838	1.117	1	1	0.327611	1	0.223347	1	1.08839e+06	1.23122e+06	1.33858e+06	1.06833e+06	944962	1.25943e+06	1.12781e+06	3.23	4.03	1.21	5.25	4.69	12.71	6.99		High	High	High	High	High	High	High
	FALSE	High	[K].IKGDVDVTGPK.[V]	2xTMTpro [K2; K11]; 1xTMTpro [N-Term]	FALSE	1.97434e-05	2.465e-05	1	1	2	Q09666	Q09666 [2849-2859]		1	2041.25	0.998	1.016	1.197	1.041	0.911	1.024	1	1	0.441346	1	0.463649	1	3.59562e+06	3.66149e+06	4.31273e+06	3.75226e+06	3.28232e+06	3.69096e+06	3.60319e+06	6.9	4.37	1.67	2.97	10.39	3.68	9.12		High	High	High	High	High	High	High
	FALSE	High	[K].IKGDVDVSVPEVEGK.[L]	2xTMTpro [K2; K15]; 1xTMTpro [N-Term]	FALSE	1.10182e-07	2.465e-05	1	1	1	Q09666	Q09666 [2467-2481]		1	2483.45	1.07	1.051	1.165	0.979	0.791	1.107	0.697022	1	0.0717934	1	0.00225979	0.452139	843286	827588	917688	771407	622927	872191	787764	1.45	2.42	2.17	6.54	1.75	5.49	2.14		High	High	High	High	High	High	High
	FALSE	High	[K].LKGDVDVSLPEVEGEMKVPDVDIK.[G]	3xTMTpro [K2; K17; K24]; 1xTMTpro [N-Term]	FALSE	1.61994e-08	2.465e-05	1	1	2	Q09666	Q09666 [1337-1360]		2	3828.18	1.173	1.337	1.237	1.154	1.196	1.173	0.546579	0.0653011	0.310206	0.428898	0.329096	0.768668	166695	190000	175677	163893	169848	166711	142071	1.79	7.59	5.8	8.05	2.15	7.96	13.54		High	High	High	High	High	High	High
	FALSE	High	[K].LKGDVDVSLPEVEGEMK.[V]	1xOxidation [M16]; 2xTMTpro [K2; K17]; 1xTMTpro [N-Term]	FALSE	5.08273e-08	2.465e-05	1	1	1	Q09666	Q09666 [1337-1353]		1	2773.55	0.992	0.993	1.256	0.939	0.897	1.051	1	1	0.0718555	1	0.441809	1	101326	101388	128287	95872	91552.5	107265	102103	0.42	6.26	1.83	9.92	3.72	0.53	5.03		High	High	High	High	High	High	High
	FALSE	High	[K].IEGEMQVPDVDIR.[G]	1xTMTpro [N-Term]	FALSE	2.09505e-05	2.465e-05	1	1	2	Q09666	Q09666 [1092-1104]		0	1804.94	1.139	0.963	1.045	0.927	0.93	1.063	1	1	1	1	1	1	70011.8	59211.3	64228.9	57001.6	57200.2	65331.8	61473.3	4.72	9.64	9.82	9.58	4.96	0.88	3.73		High	High	High	High	High	High	High
	FALSE	High	[K].LEGELQAPDLELSLPAIHVEGLDIK.[A]	1xTMTpro [K25]; 1xTMTpro [N-Term]	FALSE	3.6465e-08	2.465e-05	1	1	3	Q09666	Q09666 [5113-5137]		0	3307.86	0.974	0.967	1.148	0.911	0.839	1.06	1	1	0.0155442	0.0243172	0.00109976	0.765329	589900	585864	695590	551822	508406	641918	605848	2.66	0.64	2.61	4.13	2.08	2.18	0.58		High	High	High	High	High	High	High
	FALSE	High	[K].LEGDLTGPSVGVEVPDVELECPDAK.[L]	1xCarbamidomethyl [C21]; 1xTMTpro [K25]; 1xTMTpro [N-Term]	FALSE	1.1056e-07	2.465e-05	1	1	4	Q09666	Q09666 [1880-1904]; [1947-1971]		0	3233.67	0.918	1.019	0.898	0.846	0.911	0.918	1	1	1	0.400411	1	1	169809	188587	166213	156467	168448	169766	184996	6.9	6.07	3.62	0.22	1.23	17.41	2.79		High	High	High	High	High	High	High
	FALSE	High	[K].LEGDLTGPSVDVEVPDVELECPDAK.[L]	1xCarbamidomethyl [C21]; 1xTMTpro [K25]; 1xTMTpro [N-Term]	FALSE	1.67389e-09	2.465e-05	1	1	5	Q09666	Q09666 [2142-2166]		0	3291.68	0.884	0.986	0.989	0.846	0.948	0.89	0.740963	1	1	0.238387	1	0.985875	290633	323983	324926	278175	311493	292405	328673	4.21	2.55	3.52	4.28	7.89	8.49	9.47		High	High	High	High	High	High	High
	FALSE	High	[K].LEGDLKGPHVDVSGPDIDIEGPEGK.[L]	2xTMTpro [K6; K25]; 1xTMTpro [N-Term]	FALSE	1.29935e-06	2.465e-05	1	1	1	Q09666	Q09666 [2411-2435]		1	3485.89	1.056	1.337	1.309	1.219	1.294	1.156	1	0.575268	1	0.875853	0.809826	1	33985.2	43033.7	42129.4	39259.1	41659.2	37228.4	32194.7	23.95	16.7	19.43	16.59	3.46	2.12	4.68		High	High	High	High	High	High	High
	FALSE	High	[K].LEGDLKGPEVDIK.[G]	2xTMTpro [K6; K13]; 1xTMTpro [N-Term]	FALSE	4.93477e-06	2.465e-05	1	1	2	Q09666	Q09666 [3568-3580]		1	2325.38	0.974	1.062	1.121	1.018	0.92	1.036	1	1	1	1	1	1	983434	1.07212e+06	1.13196e+06	1.02788e+06	928814	1.04588e+06	1.00963e+06	7.44	9.78	1.34	1.21	8.66	8.76	1.69		High	High	High	High	High	High	High
	FALSE	High	[K].IDVTAPDVSIEEPEGK.[L]	1xTMTpro [K16]; 1xTMTpro [N-Term]	FALSE	4.69517e-05	2.465e-05	1	1	3	Q09666	Q09666 [785-800]		0	2307.26	1.026	1.109	1.158	0.97	0.807	1.152	1	1	1	1	0.361198	1	776329	839197	876489	733942	611044	872319	757007	9.8	3.05	2.46	8.82	12.35	5.6	2.64		High	High	High	High	High	High	High
	FALSE	High	[K].IDVDAPDIDIHGPDAK.[L]	1xTMTpro [K16]; 1xTMTpro [N-Term]	FALSE	5.83149e-10	2.465e-05	1	1	4	Q09666	Q09666 [3260-3275]		0	2299.24	0.991	0.964	1.055	0.851	0.771	1.028	1	1	1	0.116258	0.00888924	1	1.42181e+06	1.38294e+06	1.51305e+06	1.22141e+06	1.10621e+06	1.47451e+06	1.43455e+06	1.6	1.39	1.45	0.23	10.7	3.5	1.56		High	High	High	High	High	High	High
	FALSE	High	[K].ISMPDFDLHLK.[G]	1xTMTpro [K11]; 1xTMTpro [N-Term]	FALSE	7.7767e-06	2.465e-05	1	1	2	Q09666	Q09666 [2579-2589]; [4001-4011]; [4257-4267]; [4459-4469]		0	1924.09	0.956	0.969	1.074	0.948	0.792	1.029	1	1	1	0.910781	0.0728648	1	284541	288603	319763	282126	235783	306404	297750	6.5	3.63	6.92	7.23	6.09	0.92	0.23		High	High	High	High	High	High	High
	FALSE	High	[K].ISIPDVGLHLK.[G]	1xTMTpro [K11]; 1xTMTpro [N-Term]	FALSE	3.52735e-05	2.465e-05	1	1	1	Q09666	Q09666 [1451-1461]		0	1800.12	1.021	0.963	1.22	0.999	0.891	1.178	1	1	0.326687	1	1	0.651142	39443.6	37195.3	47141.9	38590.5	34415.3	45505.8	38633.5	9.84	6.76	10.09	3.26	6.22	1.14	1.3		High	High	High	High	High	High	High
	FALSE	High	[K].ISIPDVDLDLKGPK.[V]	2xTMTpro [K11; K14]; 1xTMTpro [N-Term]	FALSE	1.9449e-06	2.465e-05	1	1	2	Q09666	Q09666 [4849-4862]		1	2422.47	1.181	1.243	1.275	1.143	1.041	1.176	1	0.338675	0.657298	1	1	1	439991	462910	474858	425830	387592	437835	372454	8.31	12.22	7.79	5.02	13	8	16.03		High	High	High	High	High	High	High
	FALSE	High	[R].ISAPNVDFNLEGPK.[V]	1xTMTpro [K14]; 1xTMTpro [N-Term]	FALSE	5.502e-06	2.465e-05	1	1	1	Q09666	Q09666 [5447-5460]		0	2109.18	1.106	1.039	1.199	0.967	0.821	0.952	1	1	0.407063	1	0.496701	1	1.63666e+06	1.53818e+06	1.7751e+06	1.4313e+06	1.21468e+06	1.40947e+06	1.47997e+06	3.63	3.25	6.18	5.9	11.37	3.03	7.57		High	High	High	High	High	High	High
	FALSE	High	[K].ISMPDIDFNLK.[G]	1xTMTpro [K11]; 1xTMTpro [N-Term]	FALSE	3.21657e-05	2.465e-05	1	1	2	Q09666	Q09666 [4385-4395]		0	1901.07	0.975	0.935	1.106	0.873	0.713	1.01	1	1	0.841638	0.272307	0.00156689	1	399034	382317	452225	356993	291554	413074	409057	5.98	4.15	4.64	5.34	5.97	0.83	0.77		High	High	High	High	High	High	High
	FALSE	High	[K].ISMPDIDLNLTGPK.[I]	1xTMTpro [K14]; 1xTMTpro [N-Term]	FALSE	1.29363e-05	2.465e-05	1	1	2	Q09666	Q09666 [2835-2848]		0	2122.21	1.048	0.958	1.157	0.971	0.824	1.134	1	1	0.375411	1	0.0494586	0.634287	308679	282341	340773	286119	242900	334179	294655	3.72	5.18	7.51	4.29	1.02	9.93	2.96		High	High	High	High	High	High	High
	FALSE	High	[K].ISMPDVGLNLK.[A]	1xTMTpro [K11]; 1xTMTpro [N-Term]	FALSE	2.69948e-06	2.465e-05	1	1	3	Q09666	Q09666 [1579-1589]		0	1795.06	1.11	1.103	1.168	1.014	1.027	1.106	0.415118	0.306197	0.147836	1	1	0.717189	477998	475320	503168	436660	442546	476472	430755	5.84	2.89	4.41	4.91	4.12	0.41	4.16		High	High	High	High	High	High	High
	FALSE	High	[R].ISMSEVDLNVAAPK.[V]	1xTMTpro [K14]; 1xTMTpro [N-Term]	FALSE	9.9186e-06	2.465e-05	1	1	1	Q09666	Q09666 [569-582]		0	2082.18	1.159	1.018	1.165	0.996	0.907	1.125	0.40562	1	0.570842	1	0.606457	1	151593	133101	152302	130218	118667	147083	130774	0.82	5.67	1.78	9.16	6.25	0.28	9.78		High	High	High	High	High	High	High
	FALSE	High	[K].ISMQDVDLSLGSPK.[L]	1xOxidation [M3]; 1xTMTpro [K14]; 1xTMTpro [N-Term]	FALSE	2.09505e-05	2.465e-05	1	1	1	Q09666	Q09666 [500-513]		0	2114.17	1.074	1.066	1.115	1.017	1.087	0.905	1	1	1	1	1	1	82004.3	81356.8	85161.9	77612.1	82975.9	69105.3	76350.6	3.43	12.44	10.45	4.39	2.72	0.31	2.47		High	High	High	High	High	High	High
	FALSE	High	[K].ISMQDVDLSLGSPK.[L]	1xTMTpro [K14]; 1xTMTpro [N-Term]	FALSE	3.3741e-05	2.465e-05	1	1	1	Q09666	Q09666 [500-513]		0	2098.17	0.961	0.926	1.016	0.896	0.698	0.91	1	1	1	1	0.122364	1	228086	219698	241059	212616	165569	216004	237276	5.6	14.82	17.26	6.95	9.17	11.52	9.94		High	High	High	High	High	High	High
	FALSE	High	[K].ISMPGFKGEGPDVDVNLPK.[A]	2xTMTpro [K7; K19]; 1xTMTpro [N-Term]	FALSE	3.61978e-06	2.465e-05	1	1	1	Q09666	Q09666 [2774-2792]		1	2912.64	1.15	1.576	1.301	1.249	1.44	1.191	1	0.0415585	0.95223	0.94315	0.344766	1	32030.8	43912.9	36254.4	34794.3	40110.2	33190.5	27859.4	13.44	19.23	9.48	13.42	7.66	10.12	19.5		High	High	High	High	High	High	High
	FALSE	High	[K].ISMPEVDLNLK.[G]	1xTMTpro [K11]; 1xTMTpro [N-Term]	FALSE	1.82972e-05	2.465e-05	1	1	4	Q09666	Q09666 [4129-4139]; [4593-4603]		0	1867.09	1.028	1.045	1.148	0.887	0.807	1.1	1	1	0.862166	1	0.17345	1	327092	332528	365486	282329	256964	350143	318258	2.44	6.05	3.82	4.88	12.9	4.91	1.87		High	High	High	High	High	High	High
	FALSE	High	[K].ISMPDVDLHLK.[G]	1xTMTpro [K11]; 1xTMTpro [N-Term]	FALSE	1.79965e-05	2.465e-05	1	1	3	Q09666	Q09666 [818-828]; [1195-1205]; [1653-1663]; [1855-1865]; [1922-1932]; [1989-1999]; [2117-2127]		0	1876.09	0.979	0.95	1.11	0.931	0.822	1.04	1	0.477359	0.172215	0.39236	0.00105959	1	581418	564290	658748	553000	487735	617358	593678	2.54	3.67	0.77	2.8	3.6	3.59	1.17		High	High	High	High	High	High	High
	FALSE	High	[K].MDAEVPDVNIEGPDAK.[L]	1xTMTpro [K16]; 1xTMTpro [N-Term]	FALSE	4.38063e-06	2.465e-05	1	1	5	Q09666	Q09666 [1418-1433]		0	2308.2	1.118	1.091	1.215	1	0.899	1.178	0.233212	0.449486	0.0300655	1	0.851665	0.092771	255730	249523	277955	228862	205623	269489	228775	2.49	1.92	3.33	4.93	6.99	0.51	0.62		High	High	High	High	High	High	High
	FALSE	High	[K].MDIDVPDVEVQGPDWHLK.[M]	1xOxidation [M1]; 1xTMTpro [K18]; 1xTMTpro [N-Term]	FALSE	9.67419e-08	2.465e-05	1	1	1	Q09666	Q09666 [859-876]		0	2717.41	0.901	0.808	0.993	0.834	0.84	0.85	0.628197	0.0365949	1	0.0858972	0.0885625	0.359968	85883.2	77010.7	94609.5	79452.6	80035.2	80992.7	95284.3	1.91	2.27	8.24	3.91	3.7	0.89	13.25		High	High	High	High	High	High	High
	FALSE	High	[K].MDIDVPDVEVQGPDWHLK.[M]	1xTMTpro [K18]; 1xTMTpro [N-Term]	FALSE	4.90131e-06	2.465e-05	1	1	2	Q09666	Q09666 [859-876]		0	2701.42	1.088	0.961	1.138	0.94	0.841	1.113	1	1	0.745293	1	0.344825	1	375395	331614	392825	324330	290360	384193	345100	5.77	9.09	4.12	4.78	6.06	0.98	3.63		High	High	High	High	High	High	High
	FALSE	High	[K].MDIDAPDVEVQGPDWHLK.[M]	1xOxidation [M1]; 1xTMTpro [K18]; 1xTMTpro [N-Term]	FALSE	2.34922e-09	2.465e-05	1	1	2	Q09666	Q09666 [1236-1253]		0	2689.38	1.067	1.051	1.086	0.928	0.873	1.063	1	1	1	1	0.438517	1	124906	122987	127152	108560	102135	124374	117033	9.53	5.99	2.89	1.94	3.4	0.75	7.3		High	High	High	High	High	High	High
	FALSE	High	[K].MDIDAPDVEVQGPDWHLK.[M]	1xTMTpro [K18]; 1xTMTpro [N-Term]	FALSE	1.74344e-06	2.465e-05	1	1	2	Q09666	Q09666 [1236-1253]		0	2673.38	1.011	1.017	1.172	0.948	0.851	1.081	1	1	0.0861553	0.673455	0.0175704	0.978679	602425	605565	698018	564605	507061	643645	595582	1.68	1.75	2	6.5	5.23	2.91	0.69		High	High	High	High	High	High	High
	FALSE	High	[K].MDIDAPDVDVHGPDWHLK.[M]	1xOxidation [M1]; 1xTMTpro [K18]; 1xTMTpro [N-Term]	FALSE	1.26363e-05	2.465e-05	1	1	1	Q09666	Q09666 [2030-2047]		0	2684.36	0.843	0.978	1.016	0.893	0.816	1.001	1	1	1	1	0.731465	1	77690.3	90193.9	93710.2	82299.7	75214.7	92326.2	92195.1	21.28	9.38	13.63	2.15	2.92	2.65	8.34		High	High	High	High	High	High	High
	FALSE	High	[K].MDIDAPDVDVHGPDWHLK.[M]	1xTMTpro [K18]; 1xTMTpro [N-Term]	FALSE	8.91112e-08	2.465e-05	1	1	3	Q09666	Q09666 [2030-2047]		0	2668.37	1.049	0.991	1.174	0.899	0.842	1.09	1	1	0.0947381	0.764873	0.021865	0.867973	1.03418e+06	976967	1.15809e+06	886952	829794	1.07509e+06	986069	2.24	6.15	2.61	5.58	2.69	3.47	1.55		High	High	High	High	High	High	High
	FALSE	High	[K].MDAEVPDVNIEGPDAK.[L]	1xOxidation [M1]; 1xTMTpro [K16]; 1xTMTpro [N-Term]	FALSE	1.02974e-06	2.465e-05	1	1	3	Q09666	Q09666 [1418-1433]		0	2324.19	1.149	0.992	1.224	1.089	0.97	1.114	0.556249	1	0.128456	1	1	0.967109	175165	151265	186590	165997	147918	169869	152452	5.26	1.71	1.86	5.28	6.17	7.9	7.5		High	High	High	High	High	High	High
	FALSE	High	[K].MDVNVGDIDIEGPEGK.[L]	1xOxidation [M1]; 1xTMTpro [K16]; 1xTMTpro [N-Term]	FALSE	2.943e-07	2.465e-05	1	1	4	Q09666	Q09666 [1620-1635]		0	2312.19	0.972	0.861	1.005	0.891	0.808	0.96	1	0.195908	1	1	0.0509413	1	288099	255300	297977	264045	239430	284500	296440	4.73	2.12	5.49	7.82	1.48	4.51	9.43		High	High	High	High	High	High	High
	FALSE	High	[K].MDVNVGDIDIEGPEGK.[L]	1xTMTpro [K16]; 1xTMTpro [N-Term]	FALSE	6.57064e-08	2.465e-05	1	1	4	Q09666	Q09666 [1620-1635]		0	2296.2	1.179	1.051	1.307	1.04	0.95	1.141	0.16063	1	0.0219131	1	1	0.601521	246581	219901	273500	217531	198799	238586	209194	1.43	2.55	1.66	5.3	6.37	6.19	9.91		High	High	High	High	High	High	High
	FALSE	High	[K].MEGGGAEVHAQLPSLEGDLRGPDVK.[L]	1xTMTpro [K25]; 1xTMTpro [N-Term]	FALSE	1.70805e-06	2.465e-05	1	1	1	Q09666	Q09666 [5248-5272]		1	3170.68	1.198	1.072	1.154	1.186	1.086	1.087	1	1	1	1	1	1	56116.8	50206.6	54080.2	55584.9	50885.2	50940.7	46852.4	0.99	10.43	3.03	4.78	3.33	1.15	34.71		High	High	High	High	High	High	High
	FALSE	High	[K].MEGGGAEVHAQLPSLEGDLR.[G]	1xOxidation [M1]; 1xTMTpro [N-Term]	FALSE	3.87e-07	2.465e-05	1	1	3	Q09666	Q09666 [5248-5267]		0	2386.2	1.035	0.941	1	0.994	0.939	0.968	1	1	1	1	1	1	202182	183877	195339	194049	183309	188981	195307	5.88	6.21	0.92	6	4.19	11.82	3.38		High	High	High	High	High	High	High
	FALSE	High	[K].MEGGGAEVHAQLPSLEGDLR.[G]	1xTMTpro [N-Term]	FALSE	1.54104e-07	2.465e-05	1	1	3	Q09666	Q09666 [5248-5267]		0	2370.2	1.097	1.031	1.207	1.055	0.881	1.168	1	1	1	1	1	1	122410	115001	134670	117729	98327.9	130363	111582	1.69	12.63	3.14	17.32	11.03	3.41	4.47		High	High	High	High	High	High	High
	FALSE	High	[K].MEGDLKGPEVDIK.[G]	2xTMTpro [K6; K13]; 1xTMTpro [N-Term]	FALSE	3.7709e-06	2.465e-05	1	1	2	Q09666	Q09666 [3770-3782]		1	2343.34	1.018	1.044	1.05	0.919	0.799	1.039	1	1	1	0.802365	0.0353622	1	523321	536865	539657	472379	410736	533972	514168	1.55	6.15	8.24	2.17	7.41	0.54	3.52		High	High	High	High	High	High	High
	FALSE	High	[K].MEGDLKAPEVDIK.[G]	2xTMTpro [K6; K13]; 1xTMTpro [N-Term]	FALSE	3.04194e-06	2.465e-05	1	1	1	Q09666	Q09666 [4026-4038]		1	2357.36	1.06	1.178	1.123	1.044	0.965	1.135	1	0.230072	1	1	1	1	272166	302293	288259	267919	247780	291414	256668	1.76	12.29	0.41	2.03	6.83	0.23	13.12		High	High	High	High	High	High	High
	FALSE	High	[K].LPQFGISTPGSDLHVNAK.[G]	1xTMTpro [K18]; 1xTMTpro [N-Term]	FALSE	4.64161e-06	2.465e-05	1	1	2	Q09666	Q09666 [5408-5425]		0	2489.4	1.082	1.093	1.118	1.117	1.014	1.04	0.987092	1	1	1	1	1	175562	177361	181431	181339	164562	168869	162310	7.43	8.22	7.96	9.41	5.11	6.45	2.69		High	High	High	High	High	High	High
	FALSE	High	[K].LPTGQISGPEIK.[G]	1xTMTpro [K12]; 1xTMTpro [N-Term]	FALSE	1.91017e-05	2.465e-05	1	1	1	Q09666	Q09666 [5513-5524]		0	1848.11	1.073	1.055	1.082	0.9	0.911	1.078	1	1	1	1	1	1	734213	722244	740713	616133	623825	738000	684475	4.48	13.27	1.84	6.53	15.35	5.26	2.26		High	High	High	High	High	High	High
	FALSE	High	[R].LPSGSGAASPTGSAVDIR.[A]	1xTMTpro [N-Term]	FALSE	1.26429e-06	2.465e-05	1	1	2	Q09666	Q09666 [208-225]		0	1947.05	1.466	1.385	1.568	1.634	1.631	1.094	0.204956	0.232863	0.234488	0.13379	0.0762411	1	56821.8	53675.4	60760.8	63313.4	63212.1	42378.1	38748.8	5	19.42	1.98	20.72	6.99	16.98	6.69		High	High	High	High	High	High	High
	FALSE	High	[K].GHYEVTGSDDETGKLQGSGVSLASK.[K]	2xTMTpro [K14; K25]; 1xTMTpro [N-Term]	FALSE	4.13003e-07	2.465e-05	1	1	1	Q09666	Q09666 [5834-5858]		1	3434.82	1.314	1.291	1.326	1.232	1.331	1.307	0.0913046	0.104135	0.0992997	0.111871	0.0377302	0.150299	54713.9	53754.4	55238.1	51310.9	55418.5	54420.1	41651.6	7.16	3.62	4.56	7.58	6.96	12.75	6.43		High	High	High	High	High	High	High
	FALSE	High	[K].GHYEVTGSDDETGK.[L]	1xTMTpro [K14]; 1xTMTpro [N-Term]	FALSE	2.08277e-07	2.465e-05	1	1	1	Q09666	Q09666 [5834-5847]		0	2103.05	0.919	0.958	1.047	0.865	0.894	0.956	1	1	1	0.75362	1	1	60092.9	62647	68421.7	56540.9	58412.4	62527.3	65372.2	3.68	8.55	4.17	7.38	10.69	12.56	10.01		High	High	High	High	High	High	High
	FALSE	High	[K].GKGGVTGSPEASISGSK.[G]	2xTMTpro [K2; K17]; 1xTMTpro [N-Term]	FALSE	3.42354e-09	2.465e-05	1	1	4	Q09666	Q09666 [5724-5740]		1	2431.4	1.125	1.091	1.215	1.042	0.986	1.194	0.215091	0.507611	0.040418	1	1	0.0805765	471466	457005	509081	436376	413105	500190	418921	7.63	3.72	0.31	4.62	0.78	2.07	1.4		High	High	High	High	High	High	High
	FALSE	High	[K].GGVTGSPEASISGSK.[G]	1xTMTpro [K15]; 1xTMTpro [N-Term]	FALSE	2.88394e-05	2.465e-05	1	1	1	Q09666	Q09666 [5726-5740]		0	1942.07	1.177	1.058	1.163	1.018	0.902	1.172	0.480633	1	0.609673	1	1	0.591041	137243	123326	135551	118722	105126	136608	116584	6.57	4.23	7.12	9.46	6.07	2.03	0.15		High	High	High	High	High	High	High
	FALSE	High	[R].GGVQVPAVDISSSLGGR.[A]	1xTMTpro [N-Term]	FALSE	1.67289e-05	2.465e-05	1	1	1	Q09666	Q09666 [271-287]		0	1903.06	1.366	1.337	1.424	1.357	1.56	1.342	0.0675844	0.102827	0.114311	0.30195	0.0302802	0.289183	22749.1	22264.8	23714.9	22601.3	25981	22356.9	16653.5	6.22	8.94	0.28	15.02	9.42	1	5.36		High	High	High	High	High	High	High
	FALSE	High	[K].GEVDVSLANVEGDLK.[G]	1xTMTpro [K15]; 1xTMTpro [N-Term]	FALSE	2.17938e-05	2.465e-05	1	1	2	Q09666	Q09666 [3235-3249]		0	2153.19	0.838	1.011	1.015	0.761	0.644	1.138	1	1	1	0.959687	0.308477	1	23947.6	28882.3	29014.4	21747.8	18392.3	32517.2	28576.2	13.5	9.2	1.53	9.27	23.18	2.89	19.95		High	High	High	High	High	High	High
	FALSE	High	[K].GPQITGPSLEGDLGLK.[G]	1xTMTpro [K16]; 1xTMTpro [N-Term]	FALSE	3.87676e-05	2.465e-05	1	1	2	Q09666	Q09666 [372-387]		0	2190.26	1.219	1.002	1.296	0.962	1.062	1.175	0.339605	1	0.110221	1	1	0.684858	108818	89454.9	115652	85814.5	94791.3	104871	89246.4	7.61	2.76	0.57	2.04	12.57	0.95	3.07		High	High	High	High	High	High	High
	FALSE	High	[K].GPTVGGGLPGIGVQGLEGNLQMPGIK.[S]	1xTMTpro [K26]; 1xTMTpro [N-Term]	FALSE	4.88411e-07	2.465e-05	1	1	1	Q09666	Q09666 [5473-5498]		0	3054.73	1.039	1.035	1.23	1.01	0.898	1.114	1	1	0.237842	1	1	1	494083	492030	585135	480332	426973	529874	475588	8.32	3.03	4.78	4.13	11.23	0.48	1.35		High	High	High	High	High	High	High
	FALSE	High	[K].GPSLDIDTPDVNIEGPEGK.[L]	1xTMTpro [K19]; 1xTMTpro [N-Term]	FALSE	2.29228e-07	2.465e-05	1	1	5	Q09666	Q09666 [4423-4441]		0	2561.36	1.025	0.955	1.048	0.936	0.868	1.051	1	1	1	1	0.546461	1	82835	77151.2	84680.2	75612.6	70121.2	84935.2	80807.3	6.04	9.18	11.64	4.87	2.26	5.78	0.17		High	High	High	High	High	High	High
	FALSE	High	[K].GSLGATGEIK.[G]	1xTMTpro [K10]; 1xTMTpro [N-Term]	FALSE	2.28932e-05	2.465e-05	1	1	1	Q09666	Q09666 [5463-5472]		0	1540.92	0.945	0.832	0.964	0.805	0.724	1	1	0.0708427	1	0.0208781	0.00123903	1	1.22245e+06	1.0769e+06	1.24709e+06	1.04179e+06	936847	1.29411e+06	1.29364e+06	5.11	0.82	6.87	3.31	4.75	1.89	10.39		High	High	High	High	High	High	High
	FALSE	High	[K].GSEVGFHGAAPDISVK.[G]	1xTMTpro [K16]; 1xTMTpro [N-Term]	FALSE	2.40151e-08	2.465e-05	1	1	2	Q09666	Q09666 [5529-5544]		0	2179.2	0.963	1.004	1.052	0.928	0.838	1.027	1	1	1	1	0.0665848	1	538652	561864	588900	519441	468975	574717	559625	4.77	3.56	1.35	4.47	5.49	1.46	1.08		High	High	High	High	High	High	High
	FALSE	High	[K].GPHVDVSGPDIDIEGPEGK.[L]	1xTMTpro [K19]; 1xTMTpro [N-Term]	FALSE	5.39789e-09	2.465e-05	1	1	3	Q09666	Q09666 [2417-2435]		0	2526.33	1.088	1.006	1.082	0.925	0.814	1.03	0.948311	1	1	0.972445	0.0872063	1	384124	355392	382003	326667	287467	363524	353101	2.17	3.9	4.4	1.24	8.51	6.61	0.77		High	High	High	High	High	High	High
	FALSE	High	[K].GPFVEAEVPDVDLECPDAK.[L]	1xCarbamidomethyl [C15]; 1xTMTpro [K19]; 1xTMTpro [N-Term]	FALSE	1.25138e-06	2.465e-05	1	1	3	Q09666	Q09666 [1819-1837]		0	2695.38	0.913	0.954	0.933	0.883	0.911	0.903	0.865731	1	1	0.162595	0.541658	0.623074	135993	142114	138943	131589	135717	134575	148982	4.39	2.91	1.29	3.52	2.47	9.03	2.65		High	High	High	High	High	High	High
	FALSE	High	[K].GPEVDIEGPEGK.[L]	1xTMTpro [K12]; 1xTMTpro [N-Term]	FALSE	7.41662e-06	2.465e-05	1	1	2	Q09666	Q09666 [4490-4501]		0	1835	0.975	0.945	1.184	0.846	0.792	1.103	1	1	0.799848	0.761717	0.120091	1	140822	136464	170991	122183	114339	159291	144410	7.05	12.16	3.55	4.73	8.14	1.03	8.55		High	High	High	High	High	High	High
	FALSE	High	[K].GPAFNMASPESDFGINLK.[G]	1xTMTpro [K18]; 1xTMTpro [N-Term]	FALSE	1.52905e-05	2.465e-05	1	1	2	Q09666	Q09666 [5545-5562]		0	2503.31	0.952	0.955	1.065	0.926	0.813	1.083	1	1	1	1	0.425669	1	303104	304196	339206	294888	258756	344868	318426	9.06	5.28	1.44	7.58	9.15	6.17	2.28		High	High	High	High	High	High	High
	FALSE	High	[K].FSMPSLKGEGPEVDVNLPK.[A]	2xTMTpro [K7; K19]; 1xTMTpro [N-Term]	FALSE	9.58963e-06	2.465e-05	1	1	1	Q09666	Q09666 [1134-1152]		1	2956.66	1.218	1.673	1.373	1.295	1.389	1.143	1	0.586857	1	1	0.808516	1	29831.9	40993.7	33645.4	31731.9	34020.7	27998.4	24497.5	18.39	25.65	26.52	7.49	10.12	12.13	19.5		High	High	High	High	High	High	High
	FALSE	High	[K].FSMPGFKGEGPDVDVNLPK.[A]	2xTMTpro [K7; K19]; 1xTMTpro [N-Term]	FALSE	1.25097e-05	2.465e-05	1	1	1	Q09666	Q09666 [3030-3048]; [3812-3830]; [4196-4214]; [4660-4678]		1	2946.62	1.237	1.467	1.472	1.295	1.255	1.159	1	0.455123	1	1	1	1	65096.9	77166.1	77458.3	68128.9	66036.7	60990.6	52606.1	17.14	30.19	23.39	15.75	22.13	12.76	27.08		High	High	High	High	High	High	High
	FALSE	High	[K].FGTFGGLGSK.[S]	1xTMTpro [K10]; 1xTMTpro [N-Term]	FALSE	3.87676e-05	2.465e-05	1	1	1	Q09666	Q09666 [5822-5831]		0	1578.91	0.882	0.898	1.01	0.84	0.753	1.022	0.219187	0.17655	1	0.0124682	0.000304432	1	1.00646e+06	1.02374e+06	1.15213e+06	958283	859236	1.16526e+06	1.14051e+06	4.22	0.29	2.86	4.64	2.08	5.17	4		High	High	High	High	High	High	High
	FALSE	High	[K].GDINIEGPSMNIEGPDLNVEGPEGGLK.[G]	1xOxidation [M10]; 1xTMTpro [K27]; 1xTMTpro [N-Term]	FALSE	8.42389e-09	2.465e-05	1	1	3	Q09666	Q09666 [3501-3527]		0	3375.72	0.888	0.84	1.009	0.832	0.802	0.904	0.578107	0.0662533	1	0.257593	0.0243121	0.983557	276573	261682	314292	259241	250037	281706	311584	5.5	4.78	0.38	7.14	2.48	2.05	8.05		High	High	High	High	High	High	High
	FALSE	High	[K].GDINIEGPSMNIEGPDLNVEGPEGGLK.[G]	1xTMTpro [K27]; 1xTMTpro [N-Term]	FALSE	7.55332e-11	2.465e-05	1	1	1	Q09666	Q09666 [3501-3527]		0	3359.73	1.051	1.072	1.137	0.949	0.899	1.106	1	0.790071	0.312616	1	0.66384	0.713146	467854	477272	506080	422255	399984	492080	445077	4.4	4.13	3.21	2.45	4.48	8.05	0.96		High	High	High	High	High	High	High
	FALSE	High	[K].GDLDIAGPNLEGDFKGPK.[V]	2xTMTpro [K15; K18]; 1xTMTpro [N-Term]	FALSE	1.84142e-06	2.465e-05	1	1	1	Q09666	Q09666 [3431-3448]		1	2755.54	0.944	1.219	1.2	1.153	1.18	1.036	1	0.758056	1	1	1	1	26388.3	34066.2	33542.7	32212.7	32975.2	28949	27943.3	15.36	14.97	18.23	5.19	16.62	0.79	18.82		High	High	High	High	High	High	High
	FALSE	High	[K].GDVPSVGLEGPDVDLQGPEAK.[I]	1xTMTpro [K21]; 1xTMTpro [N-Term]	FALSE	5.07148e-07	2.465e-05	1	1	2	Q09666	Q09666 [5210-5230]		0	2687.44	1.048	0.984	1.05	0.852	0.791	1.073	1	1	1	0.292639	0.0364405	1	258221	242543	258830	210071	195037	264450	246483	5.49	3.72	2.88	3.9	7.65	0.81	8.01		High	High	High	High	High	High	High
	FALSE	High	[K].GDLDIAGPNLEGDFK.[G]	1xTMTpro [K15]; 1xTMTpro [N-Term]	FALSE	3.10531e-05	2.465e-05	1	1	1	Q09666	Q09666 [3431-3445]		0	2169.17	0.933	0.906	1.095	0.804	0.715	1.07	1	1	1	0.141435	0.0183617	1	415472	403593	487411	357811	318440	476646	445305	10.47	11.22	0.71	3.46	4.76	2.95	3.88		High	High	High	High	High	High	High
	FALSE	High	[K].GEGPEVDVTLPK.[A]	1xTMTpro [K12]; 1xTMTpro [N-Term]	FALSE	1.7937e-05	2.465e-05	1	1	3	Q09666	Q09666 [3617-3628]		0	1849.06	0.953	0.989	1.053	0.888	0.795	0.966	1	1	1	0.064977	0.00103682	1	290436	301395	320653	270493	242254	294307	304617	1.88	0.77	3.52	2.78	5.57	0.56	4.42		High	High	High	High	High	High	High
	FALSE	High	[K].GEGPEVDVNLPK.[A]	1xTMTpro [K12]; 1xTMTpro [N-Term]	FALSE	5.78968e-06	2.465e-05	1	1	5	Q09666	Q09666 [1141-1152]; [2258-2269]; [3165-3176]; [3947-3958]; [4075-4086]		0	1862.05	1.001	0.969	1.109	0.932	0.807	1.023	1	1	0.0269946	0.0961082	9.97512e-05	1	477646	462222	529206	444595	384984	487996	477017	1.4	2.08	2.12	0.93	3.55	1.93	0.7		High	High	High	High	High	High	High
	FALSE	High	[K].GEGPEFDVNLSK.[A]	1xTMTpro [K12]; 1xTMTpro [N-Term]	FALSE	2.79229e-05	2.465e-05	1	1	2	Q09666	Q09666 [1013-1024]		0	1900.03	1.063	0.975	1.159	0.913	0.786	1.021	1	1	0.6349	1	0.0638952	1	380389	348752	414605	326552	281028	365106	357724	5.04	6.99	1.4	0.68	6.49	12.76	4.78		High	High	High	High	High	High	High
	FALSE	High	[K].GEGPDVDVTLPK.[A]	1xTMTpro [K12]; 1xTMTpro [N-Term]	FALSE	2.17223e-05	2.465e-05	1	1	2	Q09666	Q09666 [4331-4342]		0	1835.04	0.916	0.913	1.042	0.864	0.747	0.943	0.936011	0.901291	1	0.138173	0.00325964	1	255662	254899	290862	241268	208580	263406	279223	6.24	3.07	5.58	6.86	0.86	3.96	5.09		High	High	High	High	High	High	High
	FALSE	High	[K].GEETGIDVTLPTGEVTVPGVSGDVSLPEIATGGLEGK.[M]	1xTMTpro [K37]; 1xTMTpro [N-Term]	FALSE	6.41047e-06	2.465e-05	1	1	2	Q09666	Q09666 [446-482]		0	4189.23	1.12	1.076	1.243	1.049	0.949	1.16	0.844122	1	0.159622	1	1	0.665489	133352	128031	147964	124881	113023	138070	119041	4.84	8.91	3.71	2.69	4.35	11.18	3.39		High	High	High	High	High	High	High
	FALSE	High	[K].KQGFDLNVPGGEIDASLK.[A]	2xTMTpro [K1; K18]; 1xTMTpro [N-Term]	FALSE	7.62772e-09	2.465e-05	1	1	2	Q09666	Q09666 [5039-5056]		1	2800.6	0.97	0.923	1.072	0.905	0.804	1.057	1	1	1	0.337647	0.00661783	1	197389	187869	218326	184254	163641	215259	203587	3.46	4.26	6.32	3.27	6.12	3.09	3.38		High	High	High	High	High	High	High
	FALSE	High	[R].HELTEISNVDVETQSGK.[T]	1xTMTpro [K17]; 1xTMTpro [N-Term]	FALSE	5.05415e-07	2.465e-05	1	1	1	Q09666	Q09666 [187-203]		0	2494.33	1.018	1.022	1.02	0.783	0.758	1.038	1	1	1	0.120498	0.0829007	1	234810	235759	235222	180473	174898	239398	230623	8.05	5.94	13.23	2.32	8.53	0.17	2.36		High	High	High	High	High	High	High
	FALSE	High	[K].TPSFGISAPQVSIPDVNVNLK.[G]	1xTMTpro [K21]; 1xTMTpro [N-Term]	FALSE	2.1406e-07	2.465e-05	1	1	2	Q09666	Q09666 [5184-5204]		0	2791.58	1.006	1.059	0.975	0.941	0.939	0.967	1	1	1	1	1	1	315302	331780	305472	294951	294276	303203	313436	9.3	7.56	0.2	2.01	3.74	3.8	2		High	High	High	High	High	High	High
	FALSE	High	[K].VEGDLKGPEADIK.[G]	2xTMTpro [K6; K13]; 1xTMTpro [N-Term]	FALSE	1.83579e-05	2.465e-05	1	1	3	Q09666	Q09666 [4746-4758]		1	2283.34	0.983	1.078	1.139	0.973	0.911	1.024	1	1	0.856434	1	1	1	299884	328832	347478	296916	277916	312479	305166	11.03	2.99	2.16	7.92	5.17	0.32	2.62		High	High	High	High	High	High	High
	FALSE	High	[K].VEGDLKGPEVDIK.[G]	2xTMTpro [K6; K13]; 1xTMTpro [N-Term]	FALSE	5.44937e-07	2.465e-05	1	1	18	Q09666	Q09666 [2604-2616]; [2732-2744]; [2860-2872]; [3696-3708]; [4154-4166]; [4282-4294]		1	2311.37	1.027	1.054	1.096	0.951	0.842	1.072	1	0.672232	0.934012	1	0.116337	1	2.30378e+06	2.36362e+06	2.45838e+06	2.13232e+06	1.88926e+06	2.40348e+06	2.24261e+06	1.77	7.45	2.44	5.39	4.69	2.84	4.04		High	High	High	High	High	High	High
	FALSE	High	[K].VEGDMQVPDLDIK.[G]	1xTMTpro [K13]; 1xTMTpro [N-Term]	FALSE	3.73349e-05	2.465e-05	1	1	4	Q09666	Q09666 [3898-3910]		0	2067.13	1.014	0.944	1.072	0.842	0.794	1.011	1	1	1	0.0835514	0.015859	1	153396	142808	162241	127475	120227	153029	151335	0.91	8.16	2.27	6.49	2.15	3.38	4.41		High	High	High	High	High	High	High
	FALSE	High	[K].VEGDLKGPEVDIR.[GD]	1xTMTpro [K6]; 1xTMTpro [N-Term]	FALSE	2.76533e-05	2.465e-05	1	1	2	Q09666	Q09666 [2988-3000]; [4618-4630]		1	2035.17	0.953	0.972	0.973	0.913	0.849	0.983	1	1	1	0.517302	0.0519786	1	530608	540908	541380	507834	472534	546855	556497	7.28	5.57	3.88	1.47	3.15	1.49	0.35		High	High	High	High	High	High	High
	FALSE	High	[K].VEGDLKGPEIDIK.[G]	2xTMTpro [K6; K13]; 1xTMTpro [N-Term]	FALSE	4.3509e-06	2.465e-05	1	1	2	Q09666	Q09666 [4410-4422]		1	2325.38	0.988	1.038	1.101	0.965	0.899	1.032	1	1	1	1	1	1	1.69505e+06	1.78099e+06	1.89021e+06	1.6557e+06	1.54263e+06	1.77123e+06	1.71641e+06	2.83	10.59	0.99	2.63	7.51	10.72	10.55		High	High	High	High	High	High	High
	FALSE	High	[K].VDTNAPDLSLEGPEGK.[L]	1xTMTpro [K16]; 1xTMTpro [N-Term]	FALSE	1.7979e-06	2.465e-05	1	1	3	Q09666	Q09666 [1034-1049]		0	2250.21	1.224	1.175	1.223	0.929	0.961	1.226	0.109246	0.435868	0.138538	1	1	0.152642	523886	502654	523487	397453	411269	524725	427872	2.64	7.94	0.39	5.7	7.44	1.39	3.43		High	High	High	High	High	High	High
	FALSE	High	[K].VEAPSLDVHMDSPDINIEGPDVK.[I]	1xOxidation [M10]; 1xTMTpro [K23]; 1xTMTpro [N-Term]	FALSE	1.33996e-06	2.465e-05	1	1	1	Q09666	Q09666 [4949-4971]		0	3101.6	0.841	0.713	0.773	0.729	0.634	0.785	0.36957	0.058983	0.237338	0.0360766	0.00367079	0.340045	61530.1	52168.4	56519.9	53321.1	46342.3	57393.7	73142	10.5	9.8	6.04	7.71	2.19	4.21	9.66		High	High	High	High	High	High	High
	FALSE	High	[K].VEAPSLDVHMDSPDINIEGPDVK.[I]	1xTMTpro [K23]; 1xTMTpro [N-Term]	FALSE	1.04875e-08	2.465e-05	1	1	4	Q09666	Q09666 [4949-4971]		0	3085.6	0.896	0.987	1.066	0.839	0.748	1.025	1	1	1	0.174989	0.0232295	1	121928	134329	145152	114199	101866	139576	136126	6.83	2.29	2.31	6.39	6.02	3.05	11.39		High	High	High	High	High	High	High
	FALSE	High	[K].VDVSAPDVEMQGPDWNLK.[M]	1xOxidation [M10]; 1xTMTpro [K18]; 1xTMTpro [N-Term]	FALSE	2.06856e-07	2.465e-05	1	1	1	Q09666	Q09666 [980-997]		0	2624.35	0.979	0.912	1.135	0.884	0.873	0.898	1	1	1	1	0.907749	1	71229.6	66357.6	82540.8	64287.4	63519.2	65336.5	72744.6	5.9	3.58	8.03	12.08	2.27	7.06	12.89		High	High	High	High	High	High	High
	FALSE	High	[K].VDVSAPDVEMQGPDWNLK.[M]	1xTMTpro [K18]; 1xTMTpro [N-Term]	FALSE	2.61967e-07	2.465e-05	1	1	2	Q09666	Q09666 [980-997]		0	2608.36	1.139	1.081	1.189	1.009	0.985	1.209	0.406569	1	0.402723	1	1	0.331808	226742	215208	236737	200931	196158	240686	199097	6.82	7.53	11.44	4.7	3.59	0.93	3.59		High	High	High	High	High	High	High
	FALSE	High	[K].VDVSAPDVEAHGPEWNLK.[M]	1xTMTpro [K18]; 1xTMTpro [N-Term]	FALSE	3.52377e-08	2.465e-05	1	1	2	Q09666	Q09666 [610-627]		0	2571.37	1.14	1.045	1.217	0.96	0.861	1.119	0.137625	0.964029	0.0215439	1	0.0704357	0.370841	724219	663950	772917	609914	546765	711043	635228	2.03	4.55	4.25	2.07	6.26	0.54	2.19		High	High	High	High	High	High	High
	FALSE	High	[K].VDVNAPDVQAPDWHLK.[M]	1xTMTpro [K16]; 1xTMTpro [N-Term]	FALSE	7.0881e-10	2.465e-05	1	1	2	Q09666	Q09666 [2494-2509]		0	2412.32	1.057	0.998	1.111	0.907	0.849	1.125	1	1	0.881665	0.800747	0.139516	0.78317	748969	706734	787279	642201	601029	797090	708306	3.12	6.55	0.68	2.83	7.92	5.66	4.3		High	High	High	High	High	High	High
	FALSE	High	[K].VDVEVPDVSLEGPEGK.[L]	1xTMTpro [K16]; 1xTMTpro [N-Term]	FALSE	4.37591e-05	2.465e-05	1	1	6	Q09666	Q09666 [1290-1305]; [2084-2099]; [2279-2294]		0	2277.25	1.046	1.027	1.098	0.917	0.831	1.038	0.923829	1	0.248465	0.21617	0.0019179	1	356030	349512	373713	312356	282992	353536	340445	2.06	5.06	0.96	0.5	2.46	3.99	1.62		High	High	High	High	High	High	High
	FALSE	High	[K].VDVEGPDVNIEGPEGK.[L]	1xTMTpro [K16]; 1xTMTpro [N-Term]	FALSE	4.85154e-06	2.465e-05	1	1	2	Q09666	Q09666 [2930-2945]		0	2262.21	1.027	1.012	1.15	0.859	0.793	1.055	1	1	0.807461	0.728116	0.0459125	1	173644	171197	194585	145290	134164	178463	169159	6.5	5.75	4.72	4.44	9.62	8.3	2.12		High	High	High	High	High	High	High
	FALSE	High	[KN].VDVDVPDVNIEGPDAK.[L]	1xTMTpro [K16]; 1xTMTpro [N-Term]	FALSE	2.12556e-06	2.465e-05	1	1	9	Q09666	Q09666 [3186-3201]; [3638-3653]; [3968-3983]; [4688-4703]		0	2290.24	1.112	1.034	1.138	0.951	0.898	1.068	0.00747994	0.983729	0.0076533	0.360304	0.0139064	0.316752	990285	921015	1.01304e+06	846561	800087	951248	890516	2.47	1.94	2.98	1.33	0.99	1.28	3.7		High	High	High	High	High	High	High
	FALSE	High	[K].VDVDIPDVNIEGPDAK.[L]	1xTMTpro [K16]; 1xTMTpro [N-Term]	FALSE	3.494e-05	2.465e-05	1	1	3	Q09666	Q09666 [4816-4831]		0	2304.26	0.978	0.929	1.103	0.875	0.815	1.015	1	0.485099	0.775883	0.194535	0.0122951	1	116785	110931	131728	104507	97405.7	121218	119447	4.07	7.69	5.31	1.39	2.78	4.06	1.61		High	High	High	High	High	High	High
	FALSE	High	[K].VESEIKVPDVELK.[S]	2xTMTpro [K6; K13]; 1xTMTpro [N-Term]	FALSE	1.1402e-07	2.465e-05	1	1	1	Q09666	Q09666 [843-855]		1	2397.44	1.026	1.069	1.102	0.986	0.885	1.118	1	1	0.840014	1	0.218689	0.698257	981040	1.02256e+06	1.05408e+06	942768	846157	1.06897e+06	956234	3.49	0.39	4.2	7.24	6.18	2.63	2.25		High	High	High	High	High	High	High
	FALSE	High	[K].VESDLKGPEVDIEGPEGK.[L]	2xTMTpro [K6; K18]; 1xTMTpro [N-Term]	FALSE	8.96352e-06	2.465e-05	1	1	4	Q09666	Q09666 [4484-4501]		1	2810.56	1.141	1.108	1.137	1.042	1.001	1.118	0.240102	0.730122	0.518174	1	1	0.796415	273138	265344	272376	249584	239626	267755	239474	5.44	4.19	8.04	4.07	3.38	2.32	7.36		High	High	High	High	High	High	High
	FALSE	High	[K].VDISAPDVDVHGPDWHLK.[M]	1xTMTpro [K18]; 1xTMTpro [N-Term]	FALSE	1.2592e-07	2.465e-05	1	1	1	Q09666	Q09666 [1364-1381]		0	2608.4	1.054	1.042	1.193	1.018	0.876	1.11	1	1	0.539147	1	0.449782	1	2.35499e+06	2.3276e+06	2.6647e+06	2.27349e+06	1.95618e+06	2.47962e+06	2.23377e+06	2.03	5.42	0.09	13.26	5.4	5.31	4.68		High	High	High	High	High	High	High
	FALSE	High	[K].VDINTPDVDVHGPDWHLK.[M]	1xTMTpro [K18]; 1xTMTpro [N-Term]	FALSE	4.02711e-08	2.465e-05	1	1	3	Q09666	Q09666 [4762-4779]		0	2665.42	1	0.937	1.115	0.835	0.754	1.042	1	1	1	0.689363	0.138349	1	2.30853e+06	2.16353e+06	2.57414e+06	1.92916e+06	1.7419e+06	2.40662e+06	2.30961e+06	9.38	3.48	7.92	4.63	7.8	14.6	5.98		High	High	High	High	High	High	High
	FALSE	High	[K].VDINAPDVGVQGPDWHLK.[M]	1xTMTpro [K18]; 1xTMTpro [N-Term]	FALSE	1.9449e-06	2.465e-05	1	1	1	Q09666	Q09666 [2620-2637]		0	2568.41	0.934	0.906	0.973	0.922	0.727	0.997	1	0.793348	1	0.661563	0.00224473	1	819597	795097	854295	809286	638394	875100	877942	8.47	3.84	2.36	5.91	3.3	0.91	4.13		High	High	High	High	High	High	High
	FALSE	High	[K].VDINAPDVEVQGK.[V]	1xTMTpro [K13]; 1xTMTpro [N-Term]	FALSE	1.07902e-05	2.465e-05	1	1	2	Q09666	Q09666 [3385-3397]		0	1992.13	1.368	1.064	1.303	0.999	0.973	1.185	0.0426478	1	0.153371	1	1	0.751524	475150	369559	452746	347237	338082	411623	347423	4.24	3.36	5.94	10.6	10.96	6.15	1.62		High	High	High	High	High	High	High
	FALSE	High	[K].VDINAPDVEVHGPDWHLK.[M]	1xTMTpro [K18]; 1xTMTpro [N-Term]	FALSE	2.07565e-07	2.465e-05	1	1	3	Q09666	Q09666 [1492-1509]		0	2649.43	1.067	0.972	1.128	0.958	0.928	1.019	1	1	0.528593	1	1	1	338566	308202	357861	303919	294372	323320	317170	2.62	2.45	1.09	6.55	4.79	6.93	6.22		High	High	High	High	High	High	High
	FALSE	High	[K].VDINAPDVDVR.[G]	1xTMTpro [N-Term]	FALSE	3.19607e-05	2.465e-05	1	1	4	Q09666	Q09666 [3914-3924]		0	1516.83	0.978	0.922	1.102	0.847	0.742	1.017	1	0.448761	0.45307	0.0259993	0.000182684	1	565999	533213	637672	490214	429205	588595	578603	4.7	1	2.7	0.96	4.64	3.71	5.45		High	High	High	High	High	High	High
	FALSE	High	[K].VDINAPDVDVQGPDWHLK.[M]	1xTMTpro [K18]; 1xTMTpro [N-Term]	FALSE	6.0969e-10	2.465e-05	1	1	3	Q09666	Q09666 [3132-3149]; [3786-3803]		0	2626.41	1.062	1.012	1.13	0.918	0.883	1.048	0.531637	1	0.0512268	0.195876	0.0111665	1	706933	674036	752585	611126	587879	698124	665928	0.65	1.86	2.37	1.59	5.4	0.17	2.19		High	High	High	High	High	High	High
	FALSE	High	[K].VDINAPDVDVHGPDWHLK.[M]	1xTMTpro [K18]; 1xTMTpro [N-Term]	FALSE	3.18406e-07	2.465e-05	1	1	4	Q09666	Q09666 [3584-3601]		0	2635.41	1.278	1.17	1.333	1.188	1.063	1.086	0.00210844	0.0432371	0.00135208	0.0204264	1	0.808358	425941	389987	444453	396004	354413	361866	333326	5.08	1.52	1.07	0.49	5.66	3.52	3.86		High	High	High	High	High	High	High
	FALSE	High	[K].VDIEGPDVNIEGPEGK.[L]	1xTMTpro [K16]; 1xTMTpro [N-Term]	FALSE	6.48128e-08	2.465e-05	1	1	5	Q09666	Q09666 [2546-2561]; [2674-2689]		0	2276.23	0.996	0.945	1.105	0.822	0.797	0.951	1	1	0.830548	0.0694146	0.00460447	1	835597	792885	926801	689747	669037	797956	839033	2.69	2.59	3.23	3.25	8.95	4.43	0.24		High	High	High	High	High	High	High
	FALSE	High	[K].VDIDVPDVNVQGPDWHLK.[M]	1xTMTpro [K18]; 1xTMTpro [N-Term]	FALSE	2.10855e-08	2.465e-05	1	1	2	Q09666	Q09666 [2876-2893]		0	2654.44	1.032	1.042	1.117	0.955	0.93	1.138	1	1	0.718442	1	1	0.531785	272914	275423	295315	252538	245913	301043	264427	7.22	2.24	4.77	7.04	3.65	2.74	0.08		High	High	High	High	High	High	High
	FALSE	High	[K].VDIDVPDVNLEAPEGK.[L]	1xTMTpro [K16]; 1xTMTpro [N-Term]	FALSE	7.23925e-07	2.465e-05	1	1	4	Q09666	Q09666 [1546-1561]		0	2318.27	1.051	0.956	1.076	0.83	0.773	1.06	1	1	1	0.510631	0.0530233	1	1.23733e+06	1.12607e+06	1.26687e+06	977256	910252	1.24814e+06	1.17766e+06	1.27	6.78	0.57	9.4	6.01	5.56	9.54		High	High	High	High	High	High	High
	FALSE	High	[K].VDIDVPDVDVQGPDWHLK.[M]	1xTMTpro [K18]; 1xTMTpro [N-Term]	FALSE	4.4836e-07	2.465e-05	1	1	3	Q09666	Q09666 [4170-4187]; [4634-4651]		0	2655.43	0.983	0.958	1.094	0.873	0.813	1.059	1	1	0.970222	0.226664	0.0139057	1	522524	509454	581617	464188	432433	563114	531662	6.53	4.81	4.23	0.91	6.76	1.06	2.21		High	High	High	High	High	High	High
	FALSE	High	[K].VDIDTPDINIEGSEGK.[F]	1xTMTpro [K16]; 1xTMTpro [N-Term]	FALSE	6.1638e-07	2.465e-05	1	1	4	Q09666	Q09666 [3712-3727]		0	2310.23	1.058	0.999	1.116	0.901	0.817	1.052	1	1	0.19544	0.342811	0.00267162	1	2.03893e+06	1.92431e+06	2.1504e+06	1.73691e+06	1.57407e+06	2.02716e+06	1.92712e+06	3.03	4.7	3.21	3.7	1.91	1.19	2.18		High	High	High	High	High	High	High
	FALSE	High	[K].VDIDTPDIDIHGPEGK.[L]	1xTMTpro [K16]; 1xTMTpro [N-Term]	FALSE	1.56542e-08	2.465e-05	1	1	4	Q09666	Q09666 [4096-4111]		0	2329.25	0.995	0.997	1.149	0.922	0.813	1.067	1	1	1	1	0.108545	1	2.30045e+06	2.3044e+06	2.65677e+06	2.13095e+06	1.87893e+06	2.46785e+06	2.31189e+06	4.08	5.34	2.47	6.65	15.71	5.29	0.98		High	High	High	High	High	High	High
	FALSE	High	[K].VDIDAPDVSIEGPDAK.[L]	1xTMTpro [K16]; 1xTMTpro [N-Term]	FALSE	1.87307e-07	2.465e-05	1	1	6	Q09666	Q09666 [4352-4367]		0	2249.22	0.962	0.875	1.028	0.855	0.802	0.969	1	0.229709	1	0.129307	0.00672856	1	1.1374e+06	1.03429e+06	1.2153e+06	1.01105e+06	947394	1.1451e+06	1.182e+06	4.3	5.19	0.89	1.78	7.6	4.77	5.19		High	High	High	High	High	High	High
	FALSE	High	[K].VDIDAPDVEVHDPDWHLK.[M]	1xTMTpro [K18]; 1xTMTpro [N-Term]	FALSE	3.9368e-07	2.465e-05	1	1	2	Q09666	Q09666 [1694-1711]		0	2708.42	0.974	0.952	1.122	0.92	0.771	1.039	1	1	0.229564	0.555253	0.000490772	1	1.82262e+06	1.78081e+06	2.09804e+06	1.72037e+06	1.44124e+06	1.9432e+06	1.87039e+06	6.5	3.58	0.02	1.36	2.26	3.31	0.65		High	High	High	High	High	High	High
	FALSE	High	[K].VDIDAPDVDVHGPDWHLK.[M]	1xTMTpro [K18]; 1xTMTpro [N-Term]	FALSE	1.82247e-07	2.465e-05	1	1	6	Q09666	Q09666 [731-748]; [2225-2242]; [2748-2765]; [4042-4059]; [4298-4315]		0	2636.4	0.969	0.944	1.184	0.939	0.844	0.962	1	1	0.158619	1	0.0680859	1	1.01878e+07	9.92244e+06	1.24502e+07	9.8718e+06	8.87383e+06	1.01117e+07	1.05155e+07	7.12	5.8	7.39	2.65	1.33	2.38	1.43		High	High	High	High	High	High	High
	FALSE	High	[K].VGVEVPDVNIEGPEGK.[L]	1xTMTpro [K16]; 1xTMTpro [N-Term]	FALSE	7.21452e-07	2.465e-05	1	1	2	Q09666	Q09666 [913-928]		0	2246.25	1.054	0.982	1.174	0.874	0.934	1.143	1	1	0.582264	0.786825	0.872135	0.923061	1.70575e+06	1.58863e+06	1.90034e+06	1.41439e+06	1.51171e+06	1.85042e+06	1.61823e+06	7.33	8.46	2.1	3.22	8.3	5.51	3.59		High	High	High	High	High	High	High
	FALSE	High	[K].VGIDTPDIDIHGPEGK.[L]	1xTMTpro [K16]; 1xTMTpro [N-Term]	FALSE	4.4378e-07	2.465e-05	1	1	4	Q09666	Q09666 [4560-4575]		0	2271.25	0.991	0.973	1.132	0.871	0.815	0.985	1	1	0.46443	0.234608	0.0246277	1	1.0192e+06	999858	1.1635e+06	894861	837434	1.01279e+06	1.02795e+06	3.85	3.58	2.42	5.76	4.13	7.58	3.97		High	High	High	High	High	High	High
	FALSE	High	[K].VGGSGVNVNAK.[G]	1xTMTpro [K11]; 1xTMTpro [N-Term]	FALSE	1.38656e-06	2.465e-05	1	1	2	Q09666	Q09666 [253-263]		0	1609.95	1.087	1.154	1.176	1.147	1.025	1.088	1	0.460051	0.8099	0.997491	1	1	127728	135600	138237	134835	120513	127877	117538	6.98	6.51	3.2	10.64	6.03	0.3	12.28		High	High	High	High	High	High	High
	FALSE	High	[K].VKTPSFGISAPQVSIPDVNVNLK.[G]	2xTMTpro [K2; K23]; 1xTMTpro [N-Term]	FALSE	2.8104e-05	2.465e-05	1	1	1	Q09666	Q09666 [5182-5204]		1	3322.96	0.916	1.096	1.126	1.074	1.114	1.104	1	1	1	1	1	1	43407.4	51905.8	53345	50850.9	52780.3	52304.8	47363.2	11.48	10.2	8.29	10.72	9.98	1.97	0.45		High	High	High	High	High	High	High
	FALSE	High	[K].VKTPEMIIQKPK.[I]	3xTMTpro [K2; K10; K12]; 1xTMTpro [N-Term]	FALSE	2.71212e-05	2.465e-05	1	1	1	Q09666	Q09666 [488-499]		1	2628.66	1.097	1.154	1.177	1.069	0.972	1.125	1	0.528068	0.707867	1	1	1	583076	613124	625328	568139	516541	597841	531308	4.2	11.49	11.4	4.92	5.88	3.91	2.22		High	High	High	High	High	High	High
	FALSE	High	[K].VKGEYDVTVPK.[L]	2xTMTpro [K2; K11]; 1xTMTpro [N-Term]	FALSE	2.22967e-06	2.465e-05	1	1	1	Q09666	Q09666 [711-721]		1	2147.29	1.026	1.022	1.139	0.92	0.821	1.062	1	1	0.139767	0.408776	0.00629066	1	2.76877e+06	2.75903e+06	3.07492e+06	2.48401e+06	2.21526e+06	2.86828e+06	2.69986e+06	2.41	6.15	1.21	1.59	4.18	3.11	1.5		High	High	High	High	High	High	High
	FALSE	High	[K].VKGEYDMTVPK.[L]	1xOxidation [M7]; 2xTMTpro [K2; K11]; 1xTMTpro [N-Term]	FALSE	3.3741e-05	2.465e-05	1	1	1	Q09666	Q09666 [960-970]		1	2195.26	0.961	0.912	1.101	0.844	0.858	0.955	1	1	0.945763	0.203854	0.188075	1	192224	182282	220149	168818	171650	190906	199956	3.22	4.16	4.47	6.98	5.15	7.04	1.23		High	High	High	High	High	High	High
	FALSE	High	[K].VKGEYDMTVPK.[L]	2xTMTpro [K2; K11]; 1xTMTpro [N-Term]	FALSE	4.37591e-05	2.465e-05	1	1	1	Q09666	Q09666 [960-970]		1	2179.26	0.881	0.949	0.998	0.882	0.763	0.952	0.434626	1	1	0.440196	0.00226997	1	2.86877e+06	3.09091e+06	3.25109e+06	2.87212e+06	2.48628e+06	3.09933e+06	3.25661e+06	4.47	1.58	4.01	6.23	2.74	0.33	8.3		High	High	High	High	High	High	High
	FALSE	High	[K].VKGDVDVTLPK.[V]	2xTMTpro [K2; K11]; 1xTMTpro [N-Term]	FALSE	2.68587e-05	2.465e-05	1	1	2	Q09666	Q09666 [4735-4745]		1	2083.29	1.084	1.091	1.184	1.077	1.007	1.098	0.800785	0.612934	0.0783942	1	1	0.761985	1.83507e+06	1.8457e+06	2.00288e+06	1.82173e+06	1.70444e+06	1.85788e+06	1.69221e+06	2.36	3.19	3.11	2.22	3.44	8.55	5.88		High	High	High	High	High	High	High
	FALSE	High	[K].VKGDVDVSLPK.[LVM]	2xTMTpro [K2; K11]; 1xTMTpro [N-Term]	FALSE	1.23845e-05	2.465e-05	1	1	2	Q09666	Q09666 [2131-2141]; [2593-2603]; [2721-2731]; [3759-3769]; [4015-4025]; [4271-4281]; [4399-4409]; [4473-4483]		1	2069.28	1.013	0.977	1.005	0.843	0.739	0.961	1	1	1	0.0589382	0.0050965	1	1.28185e+07	1.23656e+07	1.2723e+07	1.06637e+07	9.3534e+06	1.2166e+07	1.26558e+07	6.69	5.79	3.25	4.99	3.74	5.59	1.49		High	High	High	High	High	High	High
	FALSE	High	[K].VKGDMDISLPK.[V]	1xOxidation [M5]; 2xTMTpro [K2; K11]; 1xTMTpro [N-Term]	FALSE	3.44996e-05	2.465e-05	1	1	2	Q09666	Q09666 [4607-4617]		1	2131.26	0.934	0.943	1.064	0.951	0.831	0.957	1	0.940881	1	1	0.0405928	1	313771	316732	357414	319734	279372	321555	336040	5.49	5.67	4.88	1.94	3.01	4.97	7.87		High	High	High	High	High	High	High
	FALSE	High	[K].VKGDMDISLPK.[V]	2xTMTpro [K2; K11]; 1xTMTpro [N-Term]	FALSE	5.08817e-06	2.465e-05	1	1	2	Q09666	Q09666 [4607-4617]		1	2115.27	0.953	1.014	1.056	0.863	0.795	1.067	1	1	1	0.099527	0.00150814	1	643579	684745	712759	582440	536511	720471	675203	3.69	4.25	2.3	2.31	5.02	6.09	1.67		High	High	High	High	High	High	High
	FALSE	High	[K].VKGDLDIAGPNLEGDFKGPK.[V]	3xTMTpro [K2; K17; K20]; 1xTMTpro [N-Term]	FALSE	6.78359e-07	2.465e-05	1	1	1	Q09666	Q09666 [3429-3448]		2	3286.92	1.374	1.471	1.541	1.395	1.477	1.369	0.932107	0.355479	0.687884	0.712627	0.656735	1	75958.6	81339.5	85173.7	77148.7	81645.1	75661.2	55285.7	15.92	20.81	27.2	13.47	23.35	8.21	16.04		High	High	High	High	High	High	High
	FALSE	High	[R].VSAPEVSVGHK.[G]	1xTMTpro [K11]; 1xTMTpro [N-Term]	FALSE	3.5465e-06	2.465e-05	1	1	1	Q09666	Q09666 [331-341]		0	1718.01																											No Quan Values	High	High	High	High	High	High	High
	FALSE	High	[K].VSVGAPDLSLEASEGSIK.[L]	1xTMTpro [K18]; 1xTMTpro [N-Term]	FALSE	1.41128e-05	2.465e-05	1	1	2	Q09666	Q09666 [5385-5402]		0	2367.33	1.058	1.004	1.214	0.918	0.815	1.048	1	1	0.0776165	0.872812	0.0792339	1	191565	181863	219911	166225	147619	189697	181091	4.91	5.89	1.1	0.62	7.11	4.85	2.24		High	High	High	High	High	High	High
	FALSE	High	[K].VTAPDVDLHLK.[A]	1xTMTpro [K11]; 1xTMTpro [N-Term]	FALSE	2.9026e-05	2.465e-05	1	1	1	Q09666	Q09666 [4916-4926]		0	1816.08																											No Quan Values	High	High	High	High	High	High	High
	FALSE	High	[K].VQANLGAPDINIEGLDAK.[V]	1xTMTpro [K18]; 1xTMTpro [N-Term]	FALSE	9.01131e-07	2.465e-05	1	1	1	Q09666	Q09666 [5164-5181]		0	2446.38	0.907	0.93	1.033	0.869	0.81	1.038	1	1	1	0.44114	0.0192932	1	262436	269250	298956	251529	234415	300503	289478	4.69	6.98	5.55	4.21	6.47	5.23	1.6		High	High	High	High	High	High	High
	FALSE	High	[K].VNVEAPDVNLEGLGGK.[L]	1xTMTpro [K16]; 1xTMTpro [N-Term]	FALSE	3.73349e-05	2.465e-05	1	1	1	Q09666	Q09666 [664-679]		0	2219.25	1.04	0.974	1.073	0.967	0.902	1.166	1	1	1	1	0.838277	0.552364	579804	543492	598291	539530	503247	650449	557755	2.48	3.12	13.92	6.66	5.51	0.21	2.74		High	High	High	High	High	High	High
	FALSE	High	[K].QGFDLNVPGGEIDASLK.[A]	1xTMTpro [K17]; 1xTMTpro [N-Term]	FALSE	3.65209e-05	2.465e-05	1	1	1	Q09666	Q09666 [5040-5056]		0	2368.3	1.087	0.948	1.256	0.956	0.864	1.094	1	1	0.0191768	1	0.139555	0.908869	556671	485845	643238	489508	442544	560424	512287	5.23	2.59	2.33	4.8	5.19	0.46	5.35		High	High	High	High	High	High	High
	FALSE	High	[K].MYFPDVEFDIK.[S]	1xTMTpro [K11]; 1xTMTpro [N-Term]	FALSE	3.3741e-05	2.465e-05	1	1	1	Q09666	Q09666 [5088-5098]		0	2012.07	0.986	0.927	1.078	0.931	0.691	0.982	1	1	1	1	0.0106379	1	1.28882e+06	1.21239e+06	1.40925e+06	1.21728e+06	903513	1.28361e+06	1.30774e+06	9.6	7.85	6.61	5.41	5.04	6.8	3.7		High	High	High	High	High	High	High
	FALSE	High	[K].MSLPDVDLDLKGPK.[M]	2xTMTpro [K11; K14]; 1xTMTpro [N-Term]	FALSE	1.55475e-05	2.465e-05	1	1	2	Q09666	Q09666 [1067-1080]		1	2440.43	1.333	1.457	1.51	1.408	1.407	1.29	0.132637	0.0334141	0.0484719	0.0684009	0.037723	0.459512	287961	314759	326214	304095	303921	278653	215984	3.87	7.97	10.51	2.04	10.4	12.73	16.48		High	High	High	High	High	High	High
	FALSE	High	[K].MKLPQFGISTPGSDLHVNAK.[G]	2xTMTpro [K2; K20]; 1xTMTpro [N-Term]	FALSE	9.06496e-08	2.465e-05	1	1	1	Q09666	Q09666 [5406-5425]		1	3052.74	0.851	0.975	1.022	0.852	0.85	1.024	1	1	1	1	0.959053	1	49887.5	57136.7	59882.9	49928.2	49842	59996.3	58607.6	10.13	2.64	16.55	5.33	11.25	8.92	14.62		High	High	High	High	High	High	High
	FALSE	High	[K].MKGEVDVSLANVEGDLK.[G]	1xOxidation [M1]; 2xTMTpro [K2; K17]; 1xTMTpro [N-Term]	FALSE	4.83422e-07	2.465e-05	1	1	1	Q09666	Q09666 [3233-3249]		1	2732.53	0.973	0.808	1.146	0.888	0.816	0.936	1	0.568813	1	0.780174	0.253224	1	99146.8	82350.7	116799	90539.5	83218.7	95461	101945	6.34	12.08	0.05	7.01	8.27	8.23	5.35		High	High	High	High	High	High	High
	FALSE	High	[K].MKGEVDVSLANVEGDLK.[G]	2xTMTpro [K2; K17]; 1xTMTpro [N-Term]	FALSE	2.80134e-05	2.465e-05	1	1	2	Q09666	Q09666 [3233-3249]		1	2716.54	1.324	1.235	1.472	1.262	1.164	1.335	0.0705392	0.108662	0.0240035	0.119511	0.617975	0.137712	52099.1	48619.7	57926.2	49661.3	45804.5	52533.6	39353.9	4.01	9.39	0.81	10.1	3.87	2.78	14.04		High	High	High	High	High	High	High
	FALSE	High	[K].MKGDVVVSLPK.[V]	2xTMTpro [K2; K11]; 1xTMTpro [N-Term]	FALSE	1.72368e-05	2.465e-05	1	1	1	Q09666	Q09666 [3685-3695]		1	2085.29	1.022	1.049	1.099	0.89	0.808	1.067	1	1	0.718905	0.304602	0.0134809	1	868202	891676	934302	755934	686255	906816	849827	3.36	2.37	4.48	3.64	4.7	8.34	0.71		High	High	High	High	High	High	High
	FALSE	High	[K].SEDGVEGDLGETQSR.[T]	1xTMTpro [N-Term]	FALSE	1.65024e-07	2.465e-05	1	1	2	Q09666	Q09666 [135-149]		0	1882.89	0.788	0.783	0.842	0.678	0.713	0.73	0.0190406	0.0201887	0.19526	0.00120003	0.00111782	0.00818216	176995	175833	189042	152210	160090	163939	224521	5.11	6.16	0.92	6.99	4.51	3.98	1.48		High	High	High	High	High	High	High
	FALSE	High	[K].SPQISMSDIDLNLK.[G]	1xTMTpro [K14]; 1xTMTpro [N-Term]	FALSE	3.06573e-05	2.465e-05	1	1	1	Q09666	Q09666 [4516-4529]		0	2169.21	1.002	1.015	1.128	0.959	0.858	1.105	1	1	0.641777	1	0.120404	0.992621	220563	223260	248279	211091	188812	243134	220039	6.38	8.56	1.91	2.16	4.33	2.52	1.32		High	High	High	High	High	High	High
	FALSE	High	[K].SSGCDVNLPGVNVK.[L]	1xCarbamidomethyl [C4]; 1xTMTpro [K14]; 1xTMTpro [N-Term]	FALSE	2.03384e-05	2.465e-05	1	1	1	Q09666	Q09666 [5499-5512]		0	2054.12	1.125	1.075	1.115	1.052	1.165	1.026	0.632358	1	0.965563	1	0.270564	1	296407	283410	293703	277164	307038	270356	263515	1.28	6.08	0.95	6.28	3.78	13.02	1.73		High	High	High	High	High	High	High
	FALSE	High	[K].APEVNLNAPDVDVHGPDWNLK.[M]	1xTMTpro [K21]; 1xTMTpro [N-Term]	FALSE	1.71357e-07	2.465e-05	1	1	1	Q09666	Q09666 [3453-3473]		0	2908.54	0.988	0.915	1.029	0.796	0.707	0.997	1	1	1	0.405598	0.0446166	1	1.08841e+06	1.00838e+06	1.13403e+06	876960	778701	1.09827e+06	1.10159e+06	6.71	2.21	19.67	9.25	5.14	1.92	5.45		High	High	High	High	High	High	High
	FALSE	High	[K].APNISMPDVDLNLK.[G]	1xTMTpro [K14]; 1xTMTpro [N-Term]	FALSE	4.25607e-05	2.465e-05	1	1	1	Q09666	Q09666 [2450-2463]		0	2135.2	0.948	0.99	1.177	0.855	0.672	1.005	1	1	1	0.911734	0.0909303	1	126782	132442	157481	114457	89897.7	134535	133800	7.32	7.77	2.01	8.25	6.87	26.38	0.99		High	High	High	High	High	High	High
	FALSE	High	[K].APDVDVNIAGPDAALK.[V]	1xTMTpro [K16]; 1xTMTpro [N-Term]	FALSE	4.52625e-05	2.465e-05	1	1	1	Q09666	Q09666 [5057-5072]		0	2174.23	0.907	0.858	1.054	0.936	0.787	0.946	1	1	1	1	0.512519	1	140717	133069	163539	145188	122040	146752	155161	6.72	6.99	10.04	14.38	6.18	12.24	16.5		High	High	High	High	High	High	High
	FALSE	High	[K].AEASIQAGAGDGEWEESEVK.[L]	1xTMTpro [K20]; 1xTMTpro [N-Term]	FALSE	2.33318e-09	2.465e-05	1	1	4	Q09666	Q09666 [5687-5706]		0	2671.33	1.005	1.105	1.112	0.929	0.863	1.046	1	1	0.710699	0.704966	0.219698	1	476920	524481	527792	440954	409794	496370	474696	2.86	6.8	4.81	3.8	3.61	5.17	4.71		High	High	High	High	High	High	High
	FALSE	High	[K].EGDQIVGATIYFDNLQSGEVTQLLNTMGHHTVGLK.[L]	1xTMTpro [K35]; 1xTMTpro [N-Term]	FALSE	9.92844e-09	2.465e-05	1	1	2	Q09666	Q09666 [51-85]		0	4394.29	0.911	0.925	1.053	0.904	0.779	0.992	1	1	1	1	0.210465	1	137074	139233	158410	136074	117204	149304	150442	6.1	6.71	13	6.2	5.95	12.75	9.29		High	High	High	High	High	High	High
	FALSE	High	[R].AVEVQGPSLESGDHGK.[I]	1xTMTpro [K16]; 1xTMTpro [N-Term]	FALSE	6.92025e-10	2.465e-05	1	1	2	Q09666	Q09666 [288-303]		0	2218.2	0.685	0.74	0.629	0.726	0.646	0.686	0.000281785	0.00116403	0.000162025	0.000827723	7.89599e-05	0.000998118	760766	822090	698334	805954	717668	762235	1.11081e+06	4.19	6.14	5.97	3	1.73	2.11	6.78		High	High	High	High	High	High	High
	FALSE	High	[R].EFSGPSTPTGTLEFEGGEVSLEGGK.[V]	1xTMTpro [K25]; 1xTMTpro [N-Term]	FALSE	4.51439e-07	2.465e-05	1	1	1	Q09666	Q09666 [5788-5812]		0	3120.59	0.862	0.798	0.89	0.716	0.631	0.812	0.360679	0.0812059	0.856158	0.00313565	0.00040933	0.163379	125747	116299	129754	104408	91951.3	118447	145829	5.05	3.91	7.94	7.6	3.17	4.57	7.15		High	High	High	High	High	High	High
	FALSE	High	[K].ASLGSLEGEAEAEASSPK.[G]	1xTMTpro [K18]; 1xTMTpro [N-Term]	FALSE	1.09888e-06	2.465e-05	1	1	1	Q09666	Q09666 [5748-5765]		0	2341.24	1.006	1.114	1.169	0.879	0.833	1.106	1	0.986496	0.424552	0.412953	0.172702	1	69463.8	76907.9	80667.9	60679.1	57519.4	76312	69019.5	5.06	6.19	7.62	1.81	2.89	11.11	3.94		High	High	High	High	High	High	High
	FALSE	High	[R].DDGVFVQEVTQNSPAAR.[T]	1xTMTpro [N-Term]	FALSE	5.28408e-07	2.465e-05	1	1	8	Q09666	Q09666 [29-45]		0	2137.08	1.387	1.101	1.423	1.138	1.205	1.154	0.0088361	0.937344	0.00960345	0.294955	0.249657	0.69241	364525	289503	374055	299094	316708	303395	262860	6.58	1.12	3.03	6.75	4.17	8.13	10.29		High	High	High	High	High	High	High
	FALSE	High	[K].ADIDISGPNVDVDVPDVNIEGPDAK.[L]	1xTMTpro [K25]; 1xTMTpro [N-Term]	FALSE	1.91581e-08	2.465e-05	1	1	4	Q09666	Q09666 [3629-3653]		0	3172.65	0.905	0.927	1.006	0.876	0.776	0.967	1	1	1	0.319762	0.0782679	1	90548.1	92817	100688	87676	77634.9	96790.5	100105	7.63	7.23	8.66	10.56	3.32	2.94	2.56		High	High	High	High	High	High	High
	FALSE	High	[K].ADIDVSGPSVDTDAPDLDIEGPEGK.[L]	1xTMTpro [K25]; 1xTMTpro [N-Term]	FALSE	6.67434e-09	2.465e-05	1	1	9	Q09666	Q09666 [1739-1763]		0	3120.57	1.037	1.092	1.161	0.889	0.869	1.08	1	0.669147	0.213829	0.490306	0.130536	1	180932	190475	202562	155064	151667	188471	174443	3.99	4.4	3.06	5.06	2.53	3.54	8.15		High	High	High	High	High	High	High
	FALSE	High	[R].ELLLPNWQGSGSHGLTIAQR.[D]	1xTMTpro [N-Term]	FALSE	9.46107e-06	2.465e-05	1	1	1	Q09666	Q09666 [9-28]		0	2481.35	1.545	1.173	1.587	1.427	1.326	1.518	0.0236258	0.961579	0.0558435	0.12209	0.150137	0.111398	32630.6	24766.5	33523.7	30145.3	28005.3	32059.1	21118.9	12.49	5.84	10.12	14.45	12.08	0.12	6.9		High	High	High	High	High	High	High
	FALSE	High	[R].AGAISASGPELQGAGHSK.[L]	1xTMTpro [K18]; 1xTMTpro [N-Term]	FALSE	2.22274e-07	2.465e-05	1	1	2	Q09666	Q09666 [226-243]		0	2246.24	0.99	0.942	1.114	0.922	0.902	0.982	1	1	0.710397	0.996925	0.374828	1	417302	396840	469588	388612	380263	414032	421426	1.77	5.45	0.29	3.16	5.42	9.77	3.08		High	High	High	High	High	High	High
	FALSE	High	[K].AEGPDVAVDLPK.[G]	1xTMTpro [K12]; 1xTMTpro [N-Term]	FALSE	2.25263e-06	2.465e-05	1	1	4	Q09666	Q09666 [3489-3500]		0	1819.05	0.998	0.975	1.098	0.924	0.824	1.062	1	1	0.251342	0.198798	0.0016047	0.929774	492051	480912	541640	455847	406269	523735	493174	1.59	3.41	0.04	2.28	2	4.35	5.33		High	High	High	High	High	High	High
	FALSE	High	[K].AEGPEVDVNLPK.[A]	1xTMTpro [K12]; 1xTMTpro [N-Term]	FALSE	2.00719e-05	2.465e-05	1	1	7	Q09666	Q09666 [764-775]; [892-903]; [1727-1738]; [2063-2074]; [2525-2536]; [2909-2920]		0	1876.07	0.956	0.94	1.011	0.842	0.785	0.944	1	1	1	0.20425	0.0158438	1	654043	643069	692184	576300	537298	645723	684363	3.61	3.28	1.35	2.1	12.15	1.6	2.62		High	High	High	High	High	High	High
	FALSE	High	[R].EVFSSCSSEVVLSGDDEEYQR.[I]	1xCarbamidomethyl [C6]; 1xTMTpro [N-Term]	FALSE	2.12556e-06	2.465e-05	1	1	1	Q09666	Q09666 [103-123]		0	2726.24																											No Quan Values	Not Found	Not Found	Not Found	Not Found	Not Found	Not Found	Not Found
	FALSE	High	[K].MPSLEISAPK.[V]	1xTMTpro [K10]; 1xTMTpro [N-Term]	FALSE	7.0759e-05	4.46133e-05	1	1	2	Q09666	Q09666 [4906-4915]		0	1680.98	1.123	1.086	1.201	1.016	1.028	1.064	0.548784	0.693298	0.107918	1	1	1	323755	313078	345998	292811	296312	306522	288191	3.75	2.4	2.68	8.33	0.44	0.98	7.95		High	High	High	High	High	High	High
	FALSE	High	[K].MPSMNIQTHK.[I]	1xOxidation [M]; 1xTMTpro [K10]; 1xTMTpro [N-Term]	FALSE	7.05498e-05	4.46133e-05	1	1	4	Q09666	Q09666 [1569-1578]		0	1810.98	1.003	1.063	1.114	1.028	1.007	1.004	1	0.599084	0.206536	1	1	1	313530	332347	348184	321343	314916	313781	312664	2.63	2.41	0.37	4.64	2.72	0.23	5.32		High	High	High	High	High	High	High
	FALSE	High	[K].MPTFSTPGAK.[G]	1xTMTpro [K10]; 1xTMTpro [N-Term]	FALSE	0.00012185	4.46133e-05	1	1	2	Q09666	Q09666 [633-642]		0	1644.93	1.047	1.126	1.219	1.099	1.04	1.051	1	0.170501	0.0121656	0.386515	1	1	188923	203198	219967	198225	187635	189616	180404	2.67	3.5	2.32	5.48	2.53	0.91	3.95		High	High	High	High	High	High	High
	FALSE	High	[K].MPEMSIKPQK.[I]	2xTMTpro [K7; K10]; 1xTMTpro [N-Term]	FALSE	0.000248518	4.46133e-05	1	1	1	Q09666	Q09666 [1441-1450]		0	2101.23	0.925	0.986	1.118	0.889	0.87	1.091	1	1	1	0.990358	0.528	1	65149.7	69446.7	78747.6	62622.9	61264.4	76895.6	70454.6	12.47	5.68	8.17	1.28	6	9.06	6.84		High	High	High	High	High	High	High
	FALSE	High	[K].MPDMHVNMPK.[I]	1xTMTpro [K10]; 1xTMTpro [N-Term]	FALSE	0.000194259	4.46133e-05	1	1	1	Q09666	Q09666 [3283-3292]		0	1807.95	0.999	1.05	1.126	0.966	1.028	1.115	1	1	1	1	1	1	137438	144472	154881	132955	141474	153405	137566	3.57	6.72	8.78	5.82	4.76	11.93	12.75		High	High	High	High	High	High	High
	FALSE	High	[K].IEGEMQVPDVDIR.[G]	1xOxidation [M5]; 1xTMTpro [N-Term]	FALSE	5.21786e-05	4.46133e-05	1	1	4	Q09666	Q09666 [1092-1104]		0	1820.94	0.896	0.917	1.013	0.959	0.784	0.859	1	1	1	1	0.145455	0.842975	129123	132259	146009	138321	112997	123846	144177	9.64	3.96	2.87	7.59	6.05	1.13	11.37		High	High	High	High	High	High	High
	FALSE	High	[K].EGDQIVGATIYFDNLQSGEVTQLLNTMGHHTVGLK.[L]	1xOxidation [M27]; 1xTMTpro [K35]; 1xTMTpro [N-Term]	FALSE	0.000176398	4.46133e-05	1	1	1	Q09666	Q09666 [51-85]		0	4410.29																											No Quan Values	High	High	High	High	High	High	High
	FALSE	High	[K].VSMPDVDLNLK.[G]	1xTMTpro [K11]; 1xTMTpro [N-Term]	FALSE	0.000158262	4.46133e-05	1	1	3	Q09666	Q09666 [1781-1791]		0	1839.05	0.927	0.947	1.007	0.837	0.684	0.976	0.883304	0.958962	1	0.0833914	0.000259736	1	366713	374404	398346	331088	270416	386163	395513	1.59	4.04	2.75	4.95	6.8	3.44	0.46		High	High	High	High	High	High	High
	FALSE	High	[K].MKGEVDVSLANVEGDLKGPALDIK.[G]	3xTMTpro [K2; K17; K24]; 1xTMTpro [N-Term]	FALSE	4.94339e-05	4.46133e-05	1	1	1	Q09666	Q09666 [3233-3256]		2	3715.15																											No Quan Values	High	High	High	High	High	High	High
	FALSE	High	[K].MQVGGDGVK.[V]	1xOxidation [M1]; 1xTMTpro [K9]; 1xTMTpro [N-Term]	FALSE	8.16613e-05	4.46133e-05	1	1	2	Q09666	Q09666 [5338-5346]		0	1514.85	0.849	0.805	0.895	0.87	0.771	0.807	0.494225	0.452253	1	0.890398	0.0712341	0.580155	127085	120527	134024	130292	115488	120918	149756	7.69	5.5	4.1	12.47	10.15	4.69	2.93		High	High	High	High	High	High	High
	FALSE	High	[K].MQVGGDGVK.[V]	1xTMTpro [K9]; 1xTMTpro [N-Term]	FALSE	0.000101966	4.46133e-05	1	1	3	Q09666	Q09666 [5338-5346]		0	1498.85	0.973	0.95	1.13	0.977	0.894	0.998	1	0.605489	0.0391966	1	0.0346938	1	453922	443579	527289	455833	417083	465613	466743	1.58	1.6	1.81	4.29	2.9	2.57	0.89		High	High	High	High	High	High	High
	FALSE	High	[K].MSLPDVDLDLK.[G]	1xOxidation [M1]; 1xTMTpro [K11]; 1xTMTpro [N-Term]	FALSE	4.81067e-05	4.46133e-05	1	1	1	Q09666	Q09666 [1067-1077]		0	1870.05	0.997	0.922	1.023	0.904	0.747	0.917	1	1	1	1	0.169439	1	75844.5	70130.2	77799.6	68770.4	56775.5	69747.9	76044.8	0.7	6.05	2.41	4.19	15.33	8.88	7.91		High	High	High	High	High	High	High
	FALSE	High	[K].LNVGAPDVTLR.[G]	1xTMTpro [N-Term]	FALSE	9.81849e-05	4.46133e-05	1	1	3	Q09666	Q09666 [5356-5366]		0	1458.86	0.991	0.898	1.175	0.928	0.812	0.995	1	0.692817	0.209019	0.748234	0.0210683	1	1.45933e+06	1.32258e+06	1.73006e+06	1.36569e+06	1.19524e+06	1.46508e+06	1.47221e+06	1.58	7.17	2.92	3.92	3.81	8.29	3.35		High	High	High	High	High	High	High
	FALSE	High	[R].LSSSSSNDSGNK.[V]	1xTMTpro [K12]; 1xTMTpro [N-Term]	FALSE	0.000289109	4.46133e-05	1	1	1	Q09666	Q09666 [5862-5873]		0	1790.94	0.47	0.479	0.458	0.448	0.48	0.444	0.00303704	0.00291951	0.00579137	0.00267847	0.0028198	0.00560943	30059.8	30637.8	29279.3	28645.1	30722	28406.4	63988.6	7.5	12.93	1.1	9.54	15.42	13.65	18.99		High	High	High	High	High	High	High
	FALSE	High	[K].VPGIDATTK.[L]	1xTMTpro [K9]; 1xTMTpro [N-Term]	FALSE	0.000133879	4.46133e-05	1	1	2	Q09666	Q09666 [5347-5355]		0	1509.91	0.97	0.891	1.02	0.898	0.867	0.991	1	0.406491	1	0.197006	0.034001	1	358446	329492	376877	331944	320576	366352	369642	3.84	5.35	3.45	2.77	2.9	2.74	2.01		High	High	High	High	High	High	High
	FALSE	High	[K].ADVVVSGPK.[V]	1xTMTpro [K9]; 1xTMTpro [N-Term]	FALSE	0.000175111	4.46133e-05	1	1	3	Q09666	Q09666 [1153-1161]; [2075-2083]		0	1479.9	0.994	0.978	1.071	0.9	0.836	1.058	1	1	0.799598	0.073347	0.00373043	1	3.51026e+06	3.45454e+06	3.78484e+06	3.17858e+06	2.95465e+06	3.73838e+06	3.53278e+06	1.39	0.9	3.21	5.77	2.09	3.87	2.58		High	High	High	High	High	High	High
	FALSE	High	[K].LQVTMPGIK.[V]	1xTMTpro [K9]; 1xTMTpro [N-Term]	FALSE	0.000255479	4.46133e-05	1	1	1	Q09666	Q09666 [244-252]		0	1594.98	1.13	1.005	1.16	0.944	0.911	1.083	0.822627	1	0.562199	1	1	1	34689.9	30847.3	35583.7	28958	27963.2	33225.4	30687.7	4.14	3.72	6.17	5.01	5.84	11.38	6.04		High	High	High	High	High	High	High
	FALSE	High	[K].ISMPEVDLNLKGPK.[MV]	2xTMTpro [K11; K14]; 1xTMTpro [N-Term]	FALSE	0.000117503	4.46133e-05	1	1	2	Q09666	Q09666 [4129-4142]; [4593-4606]		1	2453.46	0.72	0.791	0.781	0.781	0.753	0.769	0.204177	0.838091	0.629383	0.29549	0.304731	0.592037	171377	188340	185950	185986	179230	183015	238042	10.73	11.76	13.85	8.48	10.42	9.33	6.41		High	High	High	High	High	High	High
	FALSE	High	[K].ISMPEIDLNLK.[G]	1xOxidation [M3]; 1xTMTpro [K11]; 1xTMTpro [N-Term]	FALSE	0.00026059	4.46133e-05	1	1	1	Q09666	Q09666 [3293-3303]		0	1897.1	0.876	0.812	0.914	0.847	0.711	0.901	0.804917	0.171529	1	0.417273	0.00854766	1	65802.6	61027.2	68657.9	63632.2	53417.9	67735.6	75156.8	7.92	3.85	0.22	5.98	10.4	4.15	8.52		High	High	High	High	High	High	High
	FALSE	High	[K].ISMPEIDLNLK.[G]	1xTMTpro [K11]; 1xTMTpro [N-Term]	FALSE	0.000130293	4.46133e-05	1	1	1	Q09666	Q09666 [3293-3303]		0	1881.1	1.19	0.954	1.343	0.967	0.898	0.987	0.106337	1	0.0153208	1	0.436349	1	402214	322567	454177	326859	303725	333583	338097	3.25	3.31	4.58	5.76	4.71	12.03	1.46		High	High	High	High	High	High	High
	FALSE	High	[K].ISMPDVDLHVK.[G]	1xTMTpro [K11]; 1xTMTpro [N-Term]	FALSE	9.31206e-05	4.46133e-05	1	1	1	Q09666	Q09666 [697-707]		0	1862.07	0.989	1.024	0.999	1.072	0.997	1.068	1	1	1	1	1	1	59951.8	62053.7	60576.4	65009.8	60461.9	64761.2	60624	6.83	9.6	19.14	2.21	6.01	2.65	14.36		High	High	High	High	High	High	High
	FALSE	High	[K].ISMPDVDLHMK.[G]	1xTMTpro [K11]; 1xTMTpro [N-Term]	FALSE	0.000171942	4.46133e-05	1	1	1	Q09666	Q09666 [946-956]		0	1894.04	1.218	1.03	1.301	1.033	0.921	1.264	1	1	0.422025	1	1	0.646883	36092.6	30528.5	38546.1	30612	27300	37445.8	29633.7	14.36	1.45	16.08	7.6	7.36	1.32	6.86		High	High	High	High	High	High	High
	FALSE	High	[K].ISMPDIDLNLKGPK.[VM]	2xTMTpro [K11; K14]; 1xTMTpro [N-Term]	FALSE	6.08733e-05	4.46133e-05	1	1	4	Q09666	Q09666 [2707-2720]; [3091-3104]; [3219-3232]; [3543-3556]; [3745-3758]; [3873-3886]; [4721-4734]		1	2453.46	1.278	1.516	1.451	1.267	1.468	1.203	1	0.150122	0.510696	1	0.406299	1	193657	229655	219885	191928	222491	182334	151515	11.19	18.42	20.93	10.46	12.96	0.72	17.94		High	High	High	High	High	High	High
	FALSE	High	[K].ISMPDIDFNLK.[G]	1xOxidation [M3]; 1xTMTpro [K11]; 1xTMTpro [N-Term]	FALSE	0.000166419	4.46133e-05	1	1	3	Q09666	Q09666 [4385-4395]		0	1917.06	0.932	0.855	0.982	0.928	0.787	0.849	1	0.601903	1	1	0.0781412	0.761647	152920	140404	161213	152271	129199	139422	164127	7.58	1.55	6.47	3.75	10.01	10.78	6.46		High	High	High	High	High	High	High
	FALSE	High	[K].LQGSGVSLASK.[K]	1xTMTpro [K11]; 1xTMTpro [N-Term]	FALSE	0.000158828	4.46133e-05	1	1	1	Q09666	Q09666 [5848-5858]		0	1655	1.064	1.005	1.073	0.886	0.822	1.171	1	1	1	0.848751	0.443785	0.877053	227483	214937	229433	189452	175785	250409	213791	8.08	2.68	9.64	7.61	8.36	7.05	7.7		High	High	High	High	High	High	High
	FALSE	High	[K].ADLGVSGPK.[V]	1xTMTpro [K9]; 1xTMTpro [N-Term]	FALSE	0.000228923	4.46133e-05	1	1	3	Q09666	Q09666 [1537-1545]		0	1451.87	1.015	0.964	1.117	0.866	0.752	1.079	1	1	0.525682	0.241214	0.00154549	1	325193	308831	358009	277596	241073	345639	320372	2.99	3.77	3.99	4.41	5.22	6.72	2.25		High	High	High	High	High	High	High
	FALSE	High	[K].IKGDMDISVPK.[L]	2xTMTpro [K2; K11]; 1xTMTpro [N-Term]	FALSE	0.000170695	4.46133e-05	1	1	3	Q09666	Q09666 [4533-4543]		1	2115.27	1.06	0.979	1.094	0.921	0.902	0.961	1	1	0.675397	0.725294	0.106421	1	793281	732868	819084	689340	675285	719283	748654	0.58	2.54	7.48	3.39	5.67	1.69	1.7		High	High	High	High	High	High	High
	FALSE	High	[K].LKGDVDVSLPEVEGEMK.[V]	2xTMTpro [K2; K17]; 1xTMTpro [N-Term]	FALSE	0.00012514	4.46133e-05	1	1	1	Q09666	Q09666 [1337-1353]		1	2757.55	1.085	1.351	1.343	1.306	1.172	1.36	1	0.174413	0.199524	0.504937	0.858032	0.19304	43952	54719.8	54411.2	52906.7	47486.6	55092.6	40508.6	7.28	8.3	1.96	11.31	2.37	13.4	10.84		High	High	High	High	High	High	High
	FALSE	High	[K].ADIDVSGPK.[V]	1xTMTpro [K9]; 1xTMTpro [N-Term]	FALSE	0.000128546	4.46133e-05	1	1	6	Q09666	Q09666 [1281-1289]; [2665-2673]; [2793-2801]; [3049-3057]; [3177-3185]; [3831-3839]; [3959-3967]; [4087-4095]; [4215-4223]; [4679-4687]; [4807-4815]		0	1509.88	0.915	0.923	1.024	0.813	0.708	0.973	0.0921852	0.0751443	1	0.000217348	4.01807e-06	1	8.89e+06	8.9596e+06	9.9466e+06	7.89686e+06	6.87448e+06	9.44765e+06	9.71209e+06	4.48	1.86	1.26	0.86	1.83	1.73	1.9		High	High	High	High	High	High	High
	FALSE	High	[K].ADIEISGPK.[V]	1xTMTpro [K9]; 1xTMTpro [N-Term]	FALSE	0.000120644	4.46133e-05	1	1	2	Q09666	Q09666 [4343-4351]		0	1537.91	0.937	0.968	1.094	0.873	0.798	1.066	1	1	1	0.216405	0.0256015	1	1.30034e+06	1.34317e+06	1.51805e+06	1.211e+06	1.10729e+06	1.47872e+06	1.3874e+06	7.62	2.98	5.97	3.26	3.04	8.79	2.24		High	High	High	High	High	High	High
	FALSE	High	[K].ADVDVSGPK.[MV]	1xTMTpro [K9]; 1xTMTpro [N-Term]	FALSE	0.000113353	4.46133e-05	1	1	2	Q09666	Q09666 [1409-1417]; [2270-2278]; [2921-2929]		0	1495.86	0.985	0.955	1.134	0.824	0.711	1.028	1	1	0.250642	0.0133708	0.000414191	1	4.858e+06	4.71036e+06	5.59337e+06	4.06265e+06	3.50827e+06	5.068e+06	4.93159e+06	2.66	3.22	4.84	2	6.46	2.63	4		High	High	High	High	High	High	High
	FALSE	High	[K].ADVDISGPK.[IV]	1xTMTpro [K9]; 1xTMTpro [N-Term]	FALSE	0.000177698	4.46133e-05	1	1	3	Q09666	Q09666 [776-784]; [904-912]; [2537-2545]		0	1509.88	1.077	1.027	1.23	1.031	1.029	1.029	0.47486	1	0.00548337	1	1	1	526494	501737	600958	503630	502709	502613	488643	1.35	2.18	1.16	4.18	3.65	3.72	5.09		High	High	High	High	High	High	High
	FALSE	High	[K].GKKPDIDITGPK.[V]	3xTMTpro [K2; K3; K12]; 1xTMTpro [N-Term]	FALSE	6.38127e-05	4.46133e-05	1	1	3	Q09666	Q09666 [3373-3384]		1	2485.55	0.986	1	1.134	1.001	0.949	1.014	1	1	0.507399	1	1	1	465392	472169	535584	472424	448045	478764	472170	1.07	3.07	3.5	3.3	2.74	13.45	2.44		High	High	High	High	High	High	High
	FALSE	High	[K].VDIDVPDVNIEGPEGK.[L]	1xTMTpro [K16]; 1xTMTpro [N-Term]	FALSE	0.000229814	4.46133e-05	1	1	2	Q09666	Q09666 [3058-3073]; [3840-3855]		0	2304.26	1.034	1.04	1.084	0.894	0.826	1.072	1	1	1	1	0.297978	1	122525	123265	128429	105870	97854	126960	118472	5.89	12.19	4.95	5.33	4.74	1.49	2.81		High	High	High	High	High	High	High
	FALSE	High	[R].VDIETPNLEGTLTGPR.[L]	1xTMTpro [N-Term]	FALSE	0.000256492	4.46133e-05	1	1	1	Q09666	Q09666 [541-556]		0	2016.09	1.142	0.936	1.217	0.97	0.972	1.001	1	1	0.985996	1	1	1	23268.3	19076.3	24799.8	19769.1	19800.1	20391.5	20371.4	10.81	14.83	1.67	7.75	8.13	14.93	5.2		High	High	High	High	High	High	High
	FALSE	High	[K].VDIEAPDVSLEGPEGK.[L]	1xTMTpro [K16]; 1xTMTpro [N-Term]	FALSE	6.03372e-05	4.46133e-05	1	1	3	Q09666	Q09666 [1162-1177]		0	2263.23	1.063	1.095	1.154	0.957	0.787	1.169	1	1	1	1	0.0797273	1	452417	466018	491161	407298	335174	497723	425650	3.47	8.51	9.96	3.45	15.54	3.36	6.52		High	High	High	High	High	High	High
	FALSE	High	[R].EMGVDVHFPK.[A]	1xTMTpro [K10]; 1xTMTpro [N-Term]	FALSE	9.16926e-05	4.46133e-05	1	1	1	Q09666	Q09666 [5677-5686]		0	1766.98	1.064	0.949	1.067	0.897	0.76	1.073	1	1	1	0.917759	0.0508131	1	153242	136665	153650	129208	109428	154611	144038	8.87	6.5	11.28	6.36	9.3	1.17	1.69		High	High	High	High	High	High	High
	FALSE	High	[K].VDVECPDVNIEGPEGK.[W]	1xCarbamidomethyl [C5]; 1xTMTpro [K16]; 1xTMTpro [N-Term]	FALSE	6.17772e-05	4.46133e-05	1	1	2	Q09666	Q09666 [2802-2817]		0	2365.22	0.899	0.886	0.868	0.842	0.92	0.925	1	0.850229	0.929043	0.387904	0.972318	1	234821	231267	226521	219798	240148	241484	261104	2.35	5.83	0.1	2.57	10.57	13.67	8.26		High	High	High	High	High	High	High
	FALSE	High	[K].GPGVDVNLK.[G]	1xTMTpro [K9]; 1xTMTpro [N-Term]	FALSE	0.000223664	4.46133e-05	1	1	2	Q09666	Q09666 [5435-5443]		0	1506.91	0.91	0.925	1.057	0.89	0.778	0.979	0.886764	0.698573	1	0.117224	0.00143825	1	1.00845e+06	1.02511e+06	1.1712e+06	986917	862255	1.08472e+06	1.1085e+06	5.85	2.45	1.04	4.17	3.47	3.84	2.45		High	High	High	High	High	High	High
	FALSE	High	[K].GPEVDVSGPK.[L]	1xTMTpro [K10]; 1xTMTpro [N-Term]	FALSE	0.00024368	4.46133e-05	1	1	1	Q09666	Q09666 [3331-3340]		0	1592.91	1.112	1.006	1.113	0.93	0.984	1.084	1	1	1	1	1	1	823772	745459	824197	688973	728777	802674	740706	1.82	1.34	3.55	9.92	6.95	11.57	12.69		High	High	High	High	High	High	High
	FALSE	High	[K].VKGDLDIAGPNLEGDFK.[G]	2xTMTpro [K2; K17]; 1xTMTpro [N-Term]	FALSE	0.000116735	4.46133e-05	1	1	1	Q09666	Q09666 [3429-3445]		1	2700.54	0.983	0.976	1.046	0.927	0.825	0.988	1	1	1	1	0.0235365	1	243172	241331	258767	229228	204061	244282	247350	5.45	2.75	4.75	5.71	1.27	6.72	4.02		High	High	High	High	High	High	High
	FALSE	High	[K].GNVDISAPK.[I]	1xTMTpro [K9]; 1xTMTpro [N-Term]	FALSE	0.000255479	4.46133e-05	1	1	1	Q09666	Q09666 [1083-1091]		0	1508.89	0.951	0.922	1.111	0.835	0.75	0.982	1	0.916456	0.776738	0.1837	0.00258684	1	764446	740716	893338	671028	603161	789493	803739	4.28	3.82	0.16	8.7	3.9	4.12	1.23		High	High	High	High	High	High	High
	FALSE	High	[R].GPSLQGDLAVSGDIK.[C]	1xTMTpro [K15]; 1xTMTpro [N-Term]	FALSE	0.000168235	4.46133e-05	1	1	1	Q09666	Q09666 [5367-5381]		0	2065.18	0.987	0.705	1.004	0.89	0.72	0.804	1	0.936082	1	1	1	1	19025.3	13585.6	19350.3	17146.5	13872.9	15490.9	19270.1	16.16	17.58	17.85	21.39	20.99	3.49	13.81		High	High	High	High	High	High	High
	FALSE	High	[K].GPQVSGELK.[G]	1xTMTpro [K9]; 1xTMTpro [N-Term]	FALSE	0.000163446	4.46133e-05	1	1	1	Q09666	Q09666 [5426-5434]		0	1522.91	0.986	0.932	1.086	0.815	0.754	1.002	1	0.769265	0.688105	0.0102544	0.000540408	1	832633	786882	917027	688611	636649	846464	844736	6.13	0.94	1.36	3.5	3.19	2.68	2.68		High	High	High	High	High	High	High
	FALSE	High	[K].GPQVSSALNLDTSK.[F]	1xTMTpro [K14]; 1xTMTpro [N-Term]	FALSE	0.000135256	4.46133e-05	1	1	1	Q09666	Q09666 [5599-5612]		0	2025.15																											No Quan Values	High	High	High	High	High	High	High
	FALSE	High	[K].VKGDFDVSVPK.[V]	2xTMTpro [K2; K11]; 1xTMTpro [N-Term]	FALSE	0.000125981	4.46133e-05	1	1	2	Q09666	Q09666 [4863-4873]		1	2103.26																											No Quan Values	High	High	High	High	High	High	High
	FALSE	High	[K].GPTVGGGLPGIGVQGLEGNLQMPGIK.[S]	1xOxidation [M22]; 1xTMTpro [K26]; 1xTMTpro [N-Term]	FALSE	7.26725e-05	4.46133e-05	1	1	1	Q09666	Q09666 [5473-5498]		0	3070.72	0.916	0.932	0.905	1.08	0.979	0.98	1	1	1	1	1	1	18514.6	18829.4	18294.2	21822.8	19774.4	19812.7	20207	14.79	3.83	1.12	10.74	4.91	15.89	5.86		High	High	High	High	High	High	High
	FALSE	High	[K].TDVDVSLPK.[V]	1xTMTpro [K9]; 1xTMTpro [N-Term]	FALSE	0.000114093	4.46133e-05	1	1	1	Q09666	Q09666 [1595-1603]		0	1581.93	0.948	0.905	1.042	0.881	0.802	1.01	1	0.92327	1	0.468721	0.0515264	1	165392	157856	181904	153662	139904	176192	174489	7.79	3.17	0.85	9.24	1.68	1.94	7.39		High	High	High	High	High	High	High
	FALSE	High	[K].FKMPEMSIKPQK.[I]	3xTMTpro [K2; K9; K12]; 1xTMTpro [N-Term]	FALSE	4.9285e-05	4.46133e-05	1	1	1	Q09666	Q09666 [1439-1450]		1	2680.6	1.092	1.19	1.187	1.084	1.036	1.099	1	0.215028	0.792856	1	1	1	313475	341616	340593	311172	297220	315301	287014	2.43	10.48	14.23	5.19	8.18	3.49	8.76		High	High	High	High	High	High	High
	FALSE	High	[K].GEGPDVDVNLPK.[A]	1xTMTpro [K12]; 1xTMTpro [N-Term]	FALSE	0.000100369	4.46133e-05	1	1	5	Q09666	Q09666 [2781-2792]; [3037-3048]; [3819-3830]; [4203-4214]; [4667-4678]		0	1848.04	0.925	0.82	1.128	0.866	0.707	0.911	1	0.530253	1	0.325078	0.0107397	1	1.011e+06	896519	1.23319e+06	946715	773500	996137	1.09346e+06	3.49	9.86	10.73	5.5	6.2	3.06	1.05		High	High	High	High	High	High	High
	FALSE	High	[K].GEGPDVDVSLPK.[A]	1xTMTpro [K12]; 1xTMTpro [N-Term]	FALSE	5.65405e-05	4.46133e-05	1	1	2	Q09666	Q09666 [4795-4806]		0	1821.02	0.931	0.946	1.064	0.853	0.782	1.016	0.606114	0.994021	1	0.041251	0.0047801	1	175620	178488	200850	160967	147568	191718	188704	6.11	3.61	2.63	6.01	2.09	1.9	2.1		High	High	High	High	High	High	High
	FALSE	High	[K].GEGPEVDVK.[L]	1xTMTpro [K9]; 1xTMTpro [N-Term]	FALSE	0.000157138	4.46133e-05	1	1	3	Q09666	Q09666 [1397-1405]		0	1537.87	0.911	0.922	0.96	0.808	0.719	0.961	0.771092	1	1	0.0501707	0.00173684	1	1.07116e+06	1.08367e+06	1.12885e+06	949785	845676	1.13032e+06	1.17576e+06	4.35	2.5	4.67	4.7	7.28	5.35	6.3		High	High	High	High	High	High	High
	FALSE	High	[K].GEGPEVDMNLPK.[A]	1xOxidation [M8]; 1xTMTpro [K12]; 1xTMTpro [N-Term]	FALSE	5.67081e-05	4.46133e-05	1	1	4	Q09666	Q09666 [1525-1536]		0	1910.02	0.976	0.919	1.067	0.979	0.835	0.947	1	1	1	1	0.12765	1	389423	366421	425634	390396	332910	377570	398809	0.87	2.13	1.6	3.57	7.56	3.36	15.5		High	High	High	High	High	High	High
	FALSE	High	[K].GDLDASVPSMK.[V]	1xTMTpro [K11]; 1xTMTpro [N-Term]	FALSE	5.80657e-05	4.46133e-05	1	1	1	Q09666	Q09666 [5313-5323]		0	1727.95	1.031	1.068	1.1	0.901	0.844	1.05	1	0.920592	0.594753	0.405058	0.0197245	1	271243	280980	289428	237185	221977	276239	263146	7.33	3.58	1.61	1.45	2.52	1.57	2.64		High	High	High	High	High	High	High
	FALSE	High	[K].GDLDASVPSMK.[V]	1xOxidation [M10]; 1xTMTpro [K11]; 1xTMTpro [N-Term]	FALSE	0.000117118	4.46133e-05	1	1	1	Q09666	Q09666 [5313-5323]		0	1743.94	0.789	0.802	0.853	0.927	0.763	0.816	0.259695	0.271905	0.927639	1	0.0857294	0.619693	49670	50480.2	53704.8	58361.6	48023.2	51359	62970.5	12.6	3.91	8.26	9.53	3.17	8.16	6.32		High	High	High	High	High	High	High
	FALSE	High	[K].GDMDISVPK.[L]	1xTMTpro [K9]; 1xTMTpro [N-Term]	FALSE	0.00017967	4.46133e-05	1	1	1	Q09666	Q09666 [4535-4543]		0	1569.88	1.246	1.294	1.261	1.118	1.144	1.177	0.181882	0.0651156	0.135708	0.703419	0.742322	0.559598	194909	202320	197168	174913	178885	184128	156383	6.58	5.49	1.9	6.42	6.49	6.33	8.37		High	High	High	High	High	High	High
	FALSE	High	[K].GDMDVSVPK.[V]	1xTMTpro [K9]; 1xTMTpro [N-Term]	FALSE	0.000211943	4.46133e-05	1	1	1	Q09666	Q09666 [1669-1677]; [2005-2013]; [2200-2208]		0	1555.86	0.993	0.983	1.102	0.907	0.804	1.084	1	1	1	0.878958	0.0792428	1	660818	653938	733147	603450	534907	720933	665204	10.2	1.93	4.79	1.09	5.95	0.24	8.67		High	High	High	High	High	High	High
	FALSE	High	[K].GDISISGPK.[V]	1xTMTpro [K9]; 1xTMTpro [N-Term]	FALSE	0.000253468	4.46133e-05	1	1	2	Q09666	Q09666 [655-663]		0	1481.88	1.049	0.97	1.05	0.971	0.84	1.029	1	1	1	1	0.00870638	1	552571	511161	553485	511537	442917	542122	526978	1.68	1.86	5.93	3.7	3.89	1.73	0.01		High	High	High	High	High	High	High
	FALSE	High	[K].GDMDVSLPK.[V]	1xTMTpro [K9]; 1xTMTpro [N-Term]	FALSE	0.000164627	4.46133e-05	1	1	1	Q09666	Q09666 [3107-3115]; [3889-3897]		0	1569.88	1.181	1.058	1.164	0.942	0.953	1.082	0.776501	1	0.701359	1	1	1	208710	186888	205657	166398	168453	191127	176712	10.81	6.13	8.79	5.58	3.29	0.11	1.92		High	High	High	High	High	High	High
	FALSE	High	[K].FKAEAPLPSPK.[L]	2xTMTpro [K2; K11]; 1xTMTpro [N-Term]	FALSE	7.85312e-05	4.46133e-05	1	1	3	Q09666	Q09666 [5102-5112]		1	2097.29	0.843	0.813	0.901	0.747	0.668	0.827	0.0159552	0.00815216	0.421959	0.00068138	4.6129e-05	0.03133	2.65535e+06	2.56242e+06	2.83836e+06	2.35463e+06	2.10511e+06	2.60586e+06	3.15121e+06	2.39	3.17	1.72	7.29	2.78	1.37	0.13		High	High	High	High	High	High	High
	FALSE	High	[K].GDVDVSLPEVEGEMK.[V]	1xTMTpro [K15]; 1xTMTpro [N-Term]	FALSE	7.5089e-05	4.46133e-05	1	1	2	Q09666	Q09666 [1339-1353]		0	2212.17	0.922	0.94	1.045	0.71	0.69	0.906	1	1	1	0.128743	0.0463586	1	42072.2	42862.5	47657.7	32403.6	31475	41348.7	45617.7	4.19	14.09	3.38	7.95	7.56	12.82	8.69		High	High	High	High	High	High	High
	FALSE	High	[K].VEGTLKGPEVDLK.[G]	2xTMTpro [K6; K13]; 1xTMTpro [N-Term]	FALSE	7.20285e-05	4.46133e-05	1	1	1	Q09666	Q09666 [4874-4886]		1	2297.39	1.022	1.196	1.179	1.086	1.088	1.05	1	0.595805	1	1	1	1	92194.5	107856	106356	97936.4	98158.8	94662.7	90191.9	15.98	16.35	5.43	7.73	15.68	6.29	7.6		High	High	High	High	High	High	High
	FALSE	High	[K].VEGDMQVPDLDIK.[G]	1xOxidation [M5]; 1xTMTpro [K13]; 1xTMTpro [N-Term]	FALSE	9.31206e-05	4.46133e-05	1	1	4	Q09666	Q09666 [3898-3910]		0	2083.12	0.934	0.831	0.986	0.893	0.737	0.872	0.6886	0.00334597	1	0.122841	0.000205378	0.0952815	326793	290942	344891	312345	257857	305078	349933	0.77	4.15	1.72	1.88	3.56	1.46	7.04		High	High	High	High	High	High	High
	FALSE	High	[K].SPSLDVTVPEAELNLETPEISVGGK.[G]	1xTMTpro [K25]; 1xTMTpro [N-Term]	FALSE	0.00010294	4.46133e-05	1	1	2	Q09666	Q09666 [4993-5017]		0	3189.74	0.982	0.995	1.18	0.928	0.858	1.033	1	1	1	1	1	1	56817.8	57578.1	68295.8	53712.9	49643.4	59809.9	57876.7	16.46	0.73	1.99	15.66	8.96	16.74	6.41		High	High	High	High	High	High	High
	FALSE	High	[K].GEYDMTVPK.[L]	1xTMTpro [K9]; 1xTMTpro [N-Term]	FALSE	8.26535e-05	4.46133e-05	1	1	1	Q09666	Q09666 [962-970]		0	1647.89	1.063	0.918	1.139	0.952	0.896	0.979	1	1	0.602255	1	0.489869	1	158768	137168	170184	142217	133775	146173	149357	9.6	5.28	5.05	1.71	3.37	3.28	0.6		High	High	High	High	High	High	High
	FALSE	High	[K].GEYDVTMPK.[V]	1xTMTpro [K9]; 1xTMTpro [N-Term]	FALSE	0.000196461	4.46133e-05	1	1	3	Q09666	Q09666 [834-842]		0	1647.89	1.09	1.076	1.117	0.96	0.877	1.083	0.19179	0.389918	0.10114	1	0.00723581	0.439113	495885	489345	508028	436813	398793	492536	454872	1.85	0.73	5.37	2.45	3.33	3.86	0.93		High	High	High	High	High	High	High
	FALSE	High	[K].ISMPEVDLNLK.[G]	1xOxidation [M3]; 1xTMTpro [K11]; 1xTMTpro [N-Term]	FALSE	0.000322433	7.16456e-05	1	1	4	Q09666	Q09666 [4129-4139]; [4593-4603]		0	1883.08	0.972	0.926	1.074	0.938	0.833	1.027	1	0.790874	1	1	0.0560967	1	168750	160706	186485	162755	144590	178313	173580	3.87	1.18	4.12	0.85	5.53	8.33	2.63		High	High	High	High	High	High	High
	FALSE	High	[K].ISMPDIDLNLK.[G]	1xTMTpro [K11]; 1xTMTpro [N-Term]	FALSE	0.000300991	7.16456e-05	1	1	14	Q09666	Q09666 [2707-2717]; [3091-3101]; [3219-3229]; [3543-3553]; [3745-3755]; [3873-3883]; [4721-4731]		0	1867.09	1.103	0.961	1.206	0.924	0.832	1.084	1	1	0.994352	1	0.337495	1	7.17459e+06	6.24885e+06	7.8424e+06	6.008e+06	5.40926e+06	7.05258e+06	6.5052e+06	13.72	8.3	0.09	2.56	13.15	12.48	5.83		High	High	High	High	High	High	High
	FALSE	High	[K].VSGPDLDLNLK.[G]	1xTMTpro [K11]; 1xTMTpro [N-Term]	FALSE	0.000305893	7.16456e-05	1	1	1	Q09666	Q09666 [5297-5307]		0	1779.05	0.942	0.899	1.16	0.927	0.779	0.937	1	1	1	1	0.311778	1	644581	615659	794189	634617	533544	641517	684498	3.04	11.96	1.92	16.46	7.77	16.02	11.63		High	High	High	High	High	High	High
	FALSE	High	[K].VEGDLKGPEVDIRDPK.[V]	2xTMTpro [K6; K16]; 1xTMTpro [N-Term]	FALSE	0.000309626	7.16456e-05	1	1	1	Q09666	Q09666 [4618-4633]		2	2679.55	1.273	1.337	1.319	1.091	1.277	1.199	0.582778	0.516062	0.72378	1	0.731789	1	28530.1	29963.8	29568.8	24449.1	28633.8	26884.5	22418.9	8.43	7.11	8.29	14.52	14.18	22.7	2.1		High	High	High	High	High	High	High
	FALSE	High	[K].MKGDYDVTVPK.[V]	2xTMTpro [K2; K11]; 1xTMTpro [N-Term]	FALSE	0.000318532	7.16456e-05	1	1	1	Q09666	Q09666 [1465-1475]		1	2165.25	1.087	1.153	1.182	1.085	1.125	1.143	1	0.44192	0.451834	1	0.626791	0.850525	139564	148002	151685	139288	144445	146705	128379	1.56	3.28	2.87	9.88	4.67	8.66	8.6		High	High	High	High	High	High	High
	FALSE	High	[K].LEGELKGPELDVK.[G]	2xTMTpro [K6; K13]; 1xTMTpro [N-Term]	FALSE	0.000308376	7.16456e-05	1	1	1	Q09666	Q09666 [2337-2349]		1	2339.4	1.035	1.067	1.145	0.985	0.896	1.079	1	0.946158	0.986168	1	0.691805	1	389847	401885	430975	370912	337284	406399	376511	4.82	10.87	2.73	4.01	9.85	5.73	5.37		High	High	High	High	High	High	High
	FALSE	High	[K].DIDISSPEFK.[I]	1xTMTpro [K10]; 1xTMTpro [N-Term]	FALSE	0.000501742	9.17528e-05	1	1	1	Q09666	Q09666 [172-181]		0	1758.98	1.11	0.992	1.122	1.061	1.016	1.203	1	1	1	1	1	1	30029.8	26841.2	30354.9	28684.6	27467.6	32521.9	27044.9	6.8	8.39	2.78	8.82	20.33	1.09	4.33		High	High	High	High	High	High	High
	FALSE	High	[K].VKGDMDVSVPK.[V]	1xOxidation [M5]; 2xTMTpro [K2; K11]; 1xTMTpro [N-Term]	FALSE	0.000432239	9.17528e-05	1	1	1	Q09666	Q09666 [1667-1677]; [2003-2013]; [2198-2208]		1	2103.23	0.886	0.815	0.894	0.812	0.665	0.829	0.968999	0.552284	1	0.237285	0.0127332	0.78107	396593	364988	400351	363872	297954	371462	447854	8.55	4.75	9.16	11.29	6.46	0.63	11.14		High	High	High	High	High	High	High
	FALSE	High	[K].GDFDVSVPK.[V]	1xTMTpro [K9]; 1xTMTpro [N-Term]	FALSE	0.000382961	9.17528e-05	1	1	2	Q09666	Q09666 [4865-4873]		0	1571.89	1.005	0.954	1.065	0.938	0.853	1.013	1	1	0.767585	0.682429	0.00873026	1	439884	417924	466513	410839	373531	443439	437858	3.64	2.78	3.31	3.38	2.86	0.6	0.14		High	High	High	High	High	High	High
	FALSE	High	[K].GDVDVSGPK.[L]	1xTMTpro [K9]; 1xTMTpro [N-Term]	FALSE	0.000378239	9.17528e-05	1	1	1	Q09666	Q09666 [3309-3317]		0	1481.85	0.994	1.005	1.116	0.835	0.794	0.955	1	1	1	0.267976	0.0739279	1	104637	105837	117503	87888.2	83606.3	100530	105261	11.41	7.74	5.3	0.65	3.08	2.2	2.51		High	High	High	High	High	High	High
	FALSE	High	[K].GDVDVSLPK.[LVM]	1xTMTpro [K9]; 1xTMTpro [N-Term]	FALSE	0.000450894	9.17528e-05	1	1	2	Q09666	Q09666 [2133-2141]; [2595-2603]; [2723-2731]; [3761-3769]; [4017-4025]; [4145-4153]; [4273-4281]; [4401-4409]; [4475-4483]		0	1537.91	0.99	0.99	1.102	0.875	0.832	1.058	1	1	0.198703	0.0148671	0.00227759	0.989885	925259	925429	1.03029e+06	818116	778211	989182	935036	3.41	4.26	0.39	1.66	1.69	1.52	4.03		High	High	High	High	High	High	High
	FALSE	High	[K].GDVDVTGPK.[V]	1xTMTpro [K9]; 1xTMTpro [N-Term]	FALSE	0.000354142	9.17528e-05	1	1	1	Q09666	Q09666 [2851-2859]		0	1495.86	0.927	0.966	1.04	0.824	0.797	1.05	1	1	1	0.0411949	0.0104393	1	419003	436680	470067	372523	360308	474755	451975	3.35	4.9	1.93	3.75	6.9	0.57	7.26		High	High	High	High	High	High	High
	FALSE	High	[K].VSAPGVQGDVK.[G]	1xTMTpro [K11]; 1xTMTpro [N-Term]	FALSE	0.00038936	9.17528e-05	1	1	2	Q09666	Q09666 [520-530]		0	1664.98	0.955	1.001	0.902	0.927	0.877	0.831	1	1	1	1	1	0.647265	71687.8	75155.7	67711.2	69625.7	65868.3	62375.8	75086.7	7.97	4.88	13.37	4.24	7.46	0.65	11.41		High	High	High	High	High	High	High
	FALSE	High	[K].GEGPDVHMTLPK.[G]	1xTMTpro [K12]; 1xTMTpro [N-Term]	FALSE	0.00045281	9.17528e-05	1	1	1	Q09666	Q09666 [643-654]		0	1889.04	1.17	1.06	1.394	1.01	1.021	1.145	0.315626	0.964215	0.0470765	1	1	1	124167	112484	147984	107221	108382	121569	106150	6.7	12.3	2.48	6.41	4.66	5.72	7.25		High	High	High	High	High	High	High
	FALSE	High	[K].MKGDVVVSLPK.[V]	1xOxidation [M1]; 2xTMTpro [K2; K11]; 1xTMTpro [N-Term]	FALSE	0.00041971	9.17528e-05	1	1	2	Q09666	Q09666 [3685-3695]		1	2101.29	1.052	1.059	1.081	0.995	0.993	1.032	1	1	1	1	1	1	264006	265718	271251	249674	249097	258872	250857	2.78	5.72	3.19	2.81	6.43	4.14	10.16		High	High	High	High	High	High	High
	FALSE	High	[K].VSMPDVELNLK.[S]	1xOxidation [M3]; 1xTMTpro [K11]; 1xTMTpro [N-Term]	FALSE	0.000508277	9.17528e-05	1	1	2	Q09666	Q09666 [3415-3425]		0	1869.06	0.861	0.73	0.967	0.852	0.731	0.974	0.412159	0.0473013	1	0.292706	0.0421773	1	152650	129474	171416	151145	129591	172798	177354	5.65	8.97	2.48	9.55	4.63	0	11.14		High	High	High	High	High	High	High
	FALSE	High	[K].IHMSGPK.[I]	1xTMTpro [K7]; 1xTMTpro [N-Term]	FALSE	0.000528478	9.17528e-05	1	1	1	Q09666	Q09666 [5028-5034]		0	1377.82	0.908	0.985	0.959	0.869	0.844	0.952	0.628197	1	1	0.15395	0.0767652	1	47929	51976.5	50618.5	45874.9	44537.3	50227.3	52766.9	4.65	4.51	7.59	6.89	2.56	4.68	1.54		High	High	High	High	High	High	High
	FALSE	High	[K].MPEMHFK.[TA]	1xTMTpro [K7]; 1xTMTpro [N-Term]	FALSE	0.000460568	9.17528e-05	1	1	3	Q09666	Q09666 [1185-1191]; [1313-1319]; [1643-1649]; [1845-1851]; [1979-1985]; [2107-2113]; [2174-2180]; [2302-2308]; [2825-2831]		0	1527.83	0.969	0.969	1.178	0.912	0.782	1.051	1	1	0.577336	1	0.0879887	1	1.37735e+07	1.37679e+07	1.6731e+07	1.29601e+07	1.11046e+07	1.49317e+07	1.42079e+07	11.87	2.36	8.92	5.44	3.47	5.81	2.28		High	High	High	High	High	High	High
	FALSE	High	[K].IPEMHLK.[A]	1xTMTpro [K7]; 1xTMTpro [N-Term]	FALSE	0.000357057	9.17528e-05	1	1	3	Q09666	Q09666 [3735-3741]		0	1475.89	0.944	0.928	1.119	0.913	0.803	1.028	1	0.49757	0.291497	0.332665	0.00482192	1	432804	425623	513076	418807	368276	471328	458677	6.13	2.27	1.43	3.43	3.07	3.57	2.41		High	High	High	High	High	High	High
	FALSE	High	[K].AEAPLPSPK.[L]	1xTMTpro [K9]; 1xTMTpro [N-Term]	FALSE	0.000480646	9.17528e-05	1	1	2	Q09666	Q09666 [5104-5112]		0	1517.92	0.635	0.666	0.64	0.594	0.584	0.587	0.00016965	0.000378703	0.000506172	6.4468e-05	2.10481e-05	0.000175618	205920	215934	207726	192586	189509	190538	324341	4.37	4.39	5.1	3.93	7.69	2.2	3.85		High	High	High	High	High	High	High
	FALSE	High	[K].ANVDISAPK.[V]	1xTMTpro [K9]; 1xTMTpro [N-Term]	FALSE	0.000379806	9.17528e-05	1	1	1	Q09666	Q09666 [1025-1033]		0	1522.91	1.007	1.031	1.083	0.892	0.82	1.058	1	1	0.375855	0.0330513	0.000826516	0.953871	837547	857419	900633	741633	681684	879668	831513	2.72	4.23	0.23	1.49	3.22	1.71	2.46		High	High	High	High	High	High	High
	FALSE	High	[K].MPDVDISVPK.[I]	1xTMTpro [K10]; 1xTMTpro [N-Term]	FALSE	0.000589612	0.000133663	1	1	2	Q09666	Q09666 [5145-5154]		0	1708.98	1.173	1.11	1.194	1.12	1.118	1.057	0.219757	0.700325	0.208515	0.538795	0.70499	1	176123	166660	179320	168245	167911	158661	150154	1.2	4.37	4.93	10.38	1.86	3.17	3.41		High	High	High	High	High	High	High
	FALSE	High	[K].MYFPDVEFDIK.[S]	1xOxidation [M1]; 1xTMTpro [K11]; 1xTMTpro [N-Term]	FALSE	0.000879132	0.000133663	1	1	1	Q09666	Q09666 [5088-5098]		0	2028.06	0.865	0.902	1	0.871	0.822	0.972	1	1	1	1	0.245415	1	91708.3	95673.6	106048	92315.6	87123.7	103082	106018	13.43	8.04	7.02	7.55	7.8	6.37	6.25		High	High	High	High	High	High	High
	FALSE	High	[K].VSMPDVELNLK.[S]	1xTMTpro [K11]; 1xTMTpro [N-Term]	FALSE	0.000879132	0.000133663	1	1	2	Q09666	Q09666 [3415-3425]		0	1853.07	1.021	1.047	1.1	1.122	0.974	1.065	1	1	1	1	1	1	67162.4	68854.6	72311.7	73815.3	64023.1	70004.1	65760.3	7.72	3.04	2.63	7.12	5.73	6.81	5.63		High	High	High	High	High	High	High
	FALSE	High	[K].MPSMNIQTHK.[I]	1xTMTpro [K10]; 1xTMTpro [N-Term]	FALSE	0.00084621	0.000133663	1	1	1	Q09666	Q09666 [1569-1578]		0	1794.99	1.29	1.201	1.275	1.186	1.145	1.167	0.0183949	0.0542191	0.034897	0.194374	0.217175	0.346916	169633	157896	167634	155941	150587	153411	131491	5.38	6.48	5.44	3.5	2.11	6.33	6.24		High	High	High	High	High	High	High
	FALSE	High	[R].VTAYTVDVTGR.[E]	1xTMTpro [N-Term]	FALSE	0.000581861	0.000133663	1	1	2	Q09666	Q09666 [157-167]		0	1485.82	1.145	1.176	1.216	1.105	1.132	1.217	0.818853	0.392252	0.323705	1	1	0.359535	168544	173104	178947	162627	166514	179108	147160	4.12	6.57	6.12	9.07	6.83	1.86	6.62		High	High	High	High	High	High	High
	FALSE	High	[K].FKIPEMHLK.[A]	2xTMTpro [K2; K9]; 1xTMTpro [N-Term]	FALSE	0.000870759	0.000133663	1	1	1	Q09666	Q09666 [3733-3741]		1	2055.26	1.081	1.105	1.06	1.091	1.092	1.245	1	1	1	1	1	1	29991.3	30647.3	29396.4	30277.5	30283	34540.5	27740.5	1.92	8.21	10.13	10.85	6.85	6.25	28.18		High	High	High	High	High	High	High
	FALSE	High	[K].FKMPEMSIK.[PA]	2xTMTpro [K2; K9]; 1xTMTpro [N-Term]	FALSE	0.000854299	0.000133663	1	1	1	Q09666	Q09666 [1439-1447]; [4709-4717]		1	2023.19	1.032	1.121	1.213	1.003	0.949	1.137	1	0.614023	0.498175	1	1	1	293239	318506	344641	285019	269512	323012	284128	4.79	10.85	7.68	5.54	5.17	6.76	10.52		High	High	High	High	High	High	High
	FALSE	High	[K].GEIDASVPELEGDLR.[G]	1xTMTpro [N-Term]	FALSE	0.000587015	0.000133663	1	1	1	Q09666	Q09666 [1797-1811]		0	1903.99	1.478	1.108	1.364	1.174	1.406	1.262	1	1	1	1	1	1	14024.5	10509.1	12939.5	11138.1	13340.5	11975.4	9485.85	12.65	2.04	37.37	36.84	13.24	0.26	0.57		High	High	High	High	High	High	High
	FALSE	High	[K].GDMDVSVPK.[V]	1xOxidation [M3]; 1xTMTpro [K9]; 1xTMTpro [N-Term]	FALSE	0.000659152	0.000133663	1	1	2	Q09666	Q09666 [1669-1677]; [2005-2013]; [2200-2208]		0	1571.86	0.879	0.837	1.001	0.858	0.75	0.836	0.59015	0.166479	1	0.246514	0.0153735	0.299976	219806	209221	250321	214599	187605	209019	250018	4.74	6.55	1.35	2.66	10.04	0.95	3.13		High	High	High	High	High	High	High
	FALSE	High	[K].ISMPDFDLHLK.[G]	1xOxidation [M3]; 1xTMTpro [K11]; 1xTMTpro [N-Term]	FALSE	0.000807131	0.000133663	1	1	1	Q09666	Q09666 [2579-2589]; [4001-4011]; [4257-4267]; [4459-4469]		0	1940.08	0.993	0.946	1.059	0.983	0.942	0.961	1	1	1	1	1	1	86014.9	81996	91727.8	85225.2	81598.1	83302.5	86657.4	3.99	9.19	1.19	1.32	2.13	7.35	4.36		High	High	High	High	High	High	High
	FALSE	High	[K].ISMPDIDLNLK.[G]	1xOxidation [M3]; 1xTMTpro [K11]; 1xTMTpro [N-Term]	FALSE	0.00079958	0.000133663	1	1	26	Q09666	Q09666 [2707-2717]; [3091-3101]; [3219-3229]; [3543-3553]; [3745-3755]; [3873-3883]; [4721-4731]		0	1883.08	0.937	0.918	0.99	0.922	0.846	0.955	0.79085	0.446922	1	0.644586	0.0218784	1	534053	523475	564183	525344	481884	544219	569937	2.14	1.42	5.15	3.23	1.55	0.65	9.95		High	High	High	High	High	High	High
	FALSE	High	[K].VKGDMDVSLPK.[V]	1xOxidation [M5]; 2xTMTpro [K2; K11]; 1xTMTpro [N-Term]	FALSE	0.000633052	0.000133663	1	1	1	Q09666	Q09666 [3105-3115]; [3887-3897]		1	2117.25	0.758	0.825	0.95	0.882	0.746	0.83	0.870877	0.933296	1	1	0.416365	1	65821.1	71605.1	82438	76589.5	64783.8	72017.2	86789.5	20.31	15.53	8.29	8.83	3.86	5.02	12.22		High	High	High	High	High	High	High
	FALSE	High	[K].GDVDISLPK.[VL]	1xTMTpro [K9]; 1xTMTpro [N-Term]	FALSE	0.00079958	0.000133663	1	1	2	Q09666	Q09666 [2979-2987]; [3559-3567]		0	1551.92	0.946	0.896	1.121	0.865	0.76	1.015	1	0.102497	0.101576	0.0183119	0.000144475	1	347383	328800	411608	317389	278803	372655	367032	4.94	2.73	1.84	1.51	3.37	1	0.1		High	High	High	High	High	High	High
	FALSE	High	[K].GEGPDGDVK.[L]	1xTMTpro [K9]; 1xTMTpro [N-Term]	FALSE	0.000977961	0.000155736	1	1	2	Q09666	Q09666 [2653-2661]		0	1481.81	0.993	0.915	1.026	0.852	0.717	0.98	1	1	1	0.447042	0.0171969	1	2.22256e+06	2.04681e+06	2.29509e+06	1.90779e+06	1.60554e+06	2.19347e+06	2.23799e+06	3.2	4.96	1.45	9.5	4.95	6.01	12.17		High	High	High	High	High	High	High
	FALSE	High	[K].GDVDVTLPK.[V]	1xTMTpro [K9]; 1xTMTpro [N-Term]	FALSE	0.00107431	0.000173807	1	1	2	Q09666	Q09666 [4737-4745]		0	1551.92	0.851	0.821	0.875	0.81	0.754	0.886	0.0140104	0.00646915	0.13883	0.00690326	0.000399222	0.247832	229413	221297	235926	218235	203303	238973	269587	3.57	0.61	4.44	4.29	3.6	1.91	5.69		High	High	High	High	High	High	High
	FALSE	High	[K].ISMPDFDLNLK.[G]	1xOxidation [M3]; 1xTMTpro [K11]; 1xTMTpro [N-Term]	FALSE	0.00107969	0.000173807	1	1	1	Q09666	Q09666 [3671-3681]		0	1917.06	0.921	0.943	1.14	0.978	0.767	1.09	1	1	1	1	0.220142	1	27552.2	28208.9	34123.3	29281.5	22956	32635.5	29929.1	7.87	6.21	1.96	1.38	15.25	3.17	0.94		High	High	High	High	High	High	High
	FALSE	High	[K].TPEMIIQKPK.[I]	1xOxidation [M4]; 2xTMTpro [K8; K10]; 1xTMTpro [N-Term]	FALSE	0.0010273	0.000173807	1	1	2	Q09666	Q09666 [490-499]		0	2113.29	0.892	0.873	1.059	0.957	0.792	0.939	0.678211	0.112687	1	1	0.0101999	1	166885	163198	197972	178869	148038	175534	187002	6.83	6.83	1.61	4.6	3.4	0.21	0.06		High	High	High	High	High	High	High
	FALSE	High	[K].ISMPDIDLNLTGPK.[I]	1xOxidation [M3]; 1xTMTpro [K14]; 1xTMTpro [N-Term]	FALSE	0.00123198	0.000173807	1	1	1	Q09666	Q09666 [2835-2848]		0	2138.2	1.229	1.086	1.297	1.296	1.254	1.078	0.0608906	0.587402	0.0355548	0.0215163	0.0215778	1	122331	108101	129129	128945	124787	107335	99526.9	2.66	6.74	2.89	3.96	3.27	11.44	5.85		High	High	High	High	High	High	High
	FALSE	High	[K].VDIDVPDVNIEGPDAK.[L]	1xTMTpro [K16]; 1xTMTpro [N-Term]	FALSE	0.00106895	0.000173807	1	1	2	Q09666	Q09666 [4224-4239]		0	2304.26	0.976	1.015	1.093	0.906	0.833	1.078	1	1	0.487477	0.470957	0.00920639	0.808358	134358	139792	150516	124724	114684	148424	137728	0.84	0.75	4.12	4.04	5.54	3.2	1.55		High	High	High	High	High	High	High
	FALSE	High	[K].FKMPEMNIK.[VA]	2xTMTpro [K2; K9]; 1xTMTpro [N-Term]	FALSE	0.00101719	0.000173807	1	1	2	Q09666	Q09666 [806-814]; [934-942]; [2695-2703]; [2951-2959]; [3079-3087]; [3207-3215]; [3659-3667]; [3861-3869]; [3989-3997]; [4245-4253]; [4373-4381]; [4447-4455]		1	2050.2	1.055	1.099	1.159	1.055	0.959	1.038	1	0.696761	1	1	1	1	1.81226e+06	1.88931e+06	1.99104e+06	1.81321e+06	1.64871e+06	1.78403e+06	1.71856e+06	3.34	11.8	13.6	3.72	7.91	7.76	6.28		High	High	High	High	High	High	High
	FALSE	High	[K].MKGNVDISAPK.[I]	1xOxidation [M1]; 2xTMTpro [K2; K11]; 1xTMTpro [N-Term]	FALSE	0.00124475	0.000173807	1	1	1	Q09666	Q09666 [1081-1091]		1	2088.23	1.243	1.2	1.216	1.227	1.07	1.397	0.0681887	0.382475	0.209086	0.14209	1	0.0142262	86276.3	83265.6	84406.2	85125.6	74212.4	96959.7	69386.7	5.84	6.58	0.34	4.45	9.07	0	2.8		High	High	High	High	High	High	High
	FALSE	High	[K].LEGELKGPK.[V]	2xTMTpro [K6; K9]; 1xTMTpro [N-Term]	FALSE	0.00151256	0.000186768	1	1	1	Q09666	Q09666 [722-730]		1	1883.18	0.951	1.187	1.076	1.016	1.089	1.007	1	0.915901	1	1	1	1	182149	227294	206035	194607	208475	192746	191477	11.62	12.54	7.78	10.69	10.53	11.1	7.98		High	High	High	High	High	High	High
	FALSE	High	[K].ISIPDVDLDLK.[G]	1xTMTpro [K11]; 1xTMTpro [N-Term]	FALSE	0.00198048	0.000186768	1	1	2	Q09666	Q09666 [4849-4859]		0	1836.1	0.918	0.788	1.028	0.772	0.641	0.992	1	0.148538	1	0.090409	0.00233948	1	242290	207993	271184	203621	168968	261657	263795	1.88	5.8	5.97	4.68	12.35	4.92	2.82		High	High	High	High	High	High	High
	FALSE	High	[K].GDVDVSVPK.[VL]	1xTMTpro [K9]; 1xTMTpro [N-Term]	FALSE	0.00175222	0.000186768	1	1	1	Q09666	Q09666 [1211-1219]; [1938-1946]		0	1523.89	0.973	0.929	1.152	0.875	0.771	1.088	1	1	0.327273	0.149189	0.00556464	1	904756	864136	1.07136e+06	813881	716696	1.01179e+06	929899	6.91	6.59	4.1	4.4	0.16	3.14	1.11		High	High	High	High	High	High	High
	FALSE	High	[K].LQVTMPGIK.[V]	1xOxidation [M5]; 1xTMTpro [K9]; 1xTMTpro [N-Term]	FALSE	0.00187279	0.000186768	1	1	3	Q09666	Q09666 [244-252]		0	1610.98	1.126	1.054	1.235	1.131	1.127	1.07	0.329639	1	0.0610023	0.299597	0.464939	1	160948	150580	176424	161527	160975	152826	142876	6.94	4.87	2.95	2.42	2.39	4.76	8.01		High	High	High	High	High	High	High
	FALSE	High	[R].SPEPGQTWTR.[E]	1xTMTpro [N-Term]	FALSE	0.00159651	0.000186768	1	1	2	Q09666	Q09666 [93-102]		0	1462.76	0.519	0.601	0.504	0.522	0.595	0.517	9.66819e-06	4.08562e-05	1.96314e-05	1.43299e-05	4.02928e-05	3.57798e-05	171517	198794	166684	172526	196677	171135	330772	3.89	5.74	9.51	3.93	2.68	2.54	6.39		High	High	High	High	High	High	High
	FALSE	High	[K].MEGDLKAPEVDIK.[G]	1xOxidation [M1]; 2xTMTpro [K6; K13]; 1xTMTpro [N-Term]	FALSE	0.00202547	0.000186768	1	1	2	Q09666	Q09666 [4026-4038]		1	2373.35	0.949	0.955	1.059	1.028	0.935	0.932	1	1	1	1	0.978783	1	145466	146400	162463	157577	143403	142972	153341	5.58	4.9	7.12	4.66	4.82	1.32	11.44		High	High	High	High	High	High	High
	FALSE	High	[K].MPFLSISSPK.[V]	1xTMTpro [K10]; 1xTMTpro [N-Term]	FALSE	0.00129745	0.000186768	1	1	1	Q09666	Q09666 [3405-3414]		0	1715.01																											No Quan Values	High	High	High	High	High	High	High
	FALSE	High	[K].MPDMHFK.[A]	1xTMTpro [K7]; 1xTMTpro [N-Term]	FALSE	0.00153718	0.000186768	1	1	2	Q09666	Q09666 [1912-1918]; [2376-2382]; [2443-2449]		0	1513.82	0.945	0.944	1.117	0.902	0.719	1.069	0.990103	0.877589	0.211533	0.332	6.28179e-05	0.965667	5.89145e+06	5.88845e+06	6.96965e+06	5.62829e+06	4.48705e+06	6.6667e+06	6.23723e+06	3.9	1.68	2.49	3.11	2.69	3.61	5.74		High	High	High	High	High	High	High
	FALSE	High	[K].GEGPEVDMNLPK.[A]	1xTMTpro [K12]; 1xTMTpro [N-Term]	FALSE	0.00217954	0.00022536	1	1	2	Q09666	Q09666 [1525-1536]		0	1894.02	1.078	1.125	1.162	0.965	0.897	1.237	1	1	1	1	1	0.814079	52743.2	55015.6	56832.8	47221.2	43869.2	60532.7	48915.8	7.59	5.98	14.62	6.96	10.92	4.3	16.49		High	High	High	High	High	High	High
	FALSE	High	[K].GDVDVSAPK.[L]	1xTMTpro [K9]; 1xTMTpro [N-Term]	FALSE	0.00252597	0.00022536	1	1	1	Q09666	Q09666 [2328-2336]		0	1495.86	1.056	0.956	1.132	0.922	0.904	0.859	1	1	0.783525	1	0.907859	0.526251	59470.7	53846.6	63743.4	51904.9	50898.4	48349.3	56311.8	3.11	8.76	6.6	6.77	3.39	4.99	2.72		High	High	High	High	High	High	High
	FALSE	High	[K].VQTPEVDVK.[G]	1xTMTpro [K9]; 1xTMTpro [N-Term]	FALSE	0.00208329	0.00022536	1	1	1	Q09666	Q09666 [3364-3372]		0	1622.96	1.011	1.06	1.12	1.082	0.997	1.038	1	1	1	1	1	1	29292.5	30697	32450.1	31341.7	28889	30067.9	28964.4	6.64	7.56	1.9	13.63	19.14	2.86	5.57		High	High	High	High	High	High	High
	FALSE	High	[K].MPTFSTPGAK.[G]	1xOxidation [M1]; 1xTMTpro [K10]; 1xTMTpro [N-Term]	FALSE	0.00244128	0.00022536	1	1	4	Q09666	Q09666 [633-642]		0	1660.92	0.951	0.925	0.97	0.926	0.833	1.007	0.758067	0.425479	1	0.726804	0.0219354	1	278524	270903	284250	271382	244168	294888	292983	4.51	1.75	5.11	1.32	3.46	1.86	6.71		High	High	High	High	High	High	High
	FALSE	High	[K].IPMPDFDLHLK.[G]	1xTMTpro [K11]; 1xTMTpro [N-Term]	FALSE	0.00258407	0.00022536	1	1	1	Q09666	Q09666 [2963-2973]		0	1934.11	0.868	0.942	1.109	0.948	0.754	0.972	1	1	1	1	0.0333244	1	24783.7	26890.6	31654.1	27051.5	21531.7	27752.9	28540.4	9.34	2.89	0.13	8.97	8.1	8.25	3.29		High	High	High	High	High	High	High
	FALSE	High	[K].LKMPDMHVNMPK.[I]	2xTMTpro [K2; K12]; 1xTMTpro [N-Term]	FALSE	0.00275074	0.00024518	1	1	1	Q09666	Q09666 [3281-3292]		1	2353.34	1.128	1.222	1.16	1.022	1.061	1.135	0.901145	0.259451	0.896475	1	1	1	137473	148891	141362	124516	129300	138328	121861	8.96	7.14	0.67	10.59	6.43	4.86	2.22		High	High	High	High	High	High	High
	FALSE	High	[K].MPDLHLK.[A]	1xTMTpro [K7]; 1xTMTpro [N-Term]	FALSE	0.00294439	0.000264286	1	1	2	Q09666	Q09666 [4119-4125]; [4583-4589]		0	1461.87	0.905	0.904	1.071	0.85	0.696	0.99	0.764417	1	1	0.634274	0.00427444	1	6.62689e+06	6.62251e+06	7.83944e+06	6.22572e+06	5.09805e+06	7.25047e+06	7.32293e+06	8.13	3.54	7.34	4.93	6.33	10.74	4.7		High	High	High	High	High	High	High
	FALSE	High	[K].LEVPDMNIR.[G]	1xTMTpro [N-Term]	FALSE	0.00308057	0.000304861	1	1	2	Q09666	Q09666 [2482-2490]		0	1390.77	0.835	0.901	0.976	0.777	0.688	0.969	0.226241	0.34202	1	0.00839641	0.000435029	1	1.01841e+06	1.09814e+06	1.19035e+06	947019	838960	1.1818e+06	1.21923e+06	7.67	2.91	4.69	1.27	6.72	0.92	0.86		High	High	High	High	High	High	High
	FALSE	High	[KN].ISMPDVDLNLK.[G]	1xOxidation [M3]; 1xTMTpro [K11]; 1xTMTpro [N-Term]	FALSE	0.00308057	0.000304861	1	1	1	Q09666	Q09666 [1323-1333]; [2453-2463]		0	1869.06																											No Quan Values	High	High	High	High	High	High	High
	FALSE	High	[K].VKGDVDVSVPK.[VL]	2xTMTpro [K2; K11]; 1xTMTpro [N-Term]	FALSE	0.00354414	0.000320889	1	1	1	Q09666	Q09666 [1209-1219]; [1936-1946]		1	2055.26	1.033	1.062	1.121	0.953	0.877	1.156	1	1	0.92946	1	0.317322	0.643524	1.84505e+06	1.89605e+06	2.00191e+06	1.70076e+06	1.56613e+06	2.06305e+06	1.78526e+06	10.6	4.97	5.24	4.3	4.05	1.42	0.3		High	High	High	High	High	High	High
	FALSE	High	[PR].EVDVNLPK.[A]	1xTMTpro [K8]; 1xTMTpro [N-Term]	FALSE	0.00325898	0.000320889	1	1	1	Q09666	Q09666 [768-775]; [896-903]; [1145-1152]; [1273-1280]; [1731-1738]; [2067-2074]; [2262-2269]; [2529-2536]; [2913-2920]; [3169-3176]; [3951-3958]; [4079-4086]		0	1521.91	0.931	0.892	1.012	0.862	0.765	0.967	1	0.799031	1	0.245114	0.00758872	1	1.50558e+06	1.44323e+06	1.63802e+06	1.39491e+06	1.23849e+06	1.56413e+06	1.61791e+06	6.18	4.13	1.08	2.41	5.78	0.73	9.41		High	High	High	High	High	High	High
	FALSE	High	[K].MKGDVDVSLPK.[V]	1xOxidation [M1]; 2xTMTpro [K2; K11]; 1xTMTpro [N-Term]	FALSE	0.00342752	0.000320889	1	1	2	Q09666	Q09666 [4143-4153]		1	2117.25	0.969	0.951	1.076	0.969	0.865	0.897	1	1	1	1	0.146998	0.892026	219954	215715	244053	219903	196230	203602	226890	5.48	1.73	7.56	2.31	2.89	2.77	11.4		High	High	High	High	High	High	High
	FALSE	High	[K].FKMPEMNIK.[VA]	1xOxidation [M]; 2xTMTpro [K2; K9]; 1xTMTpro [N-Term]	FALSE	0.00324073	0.000320889	1	1	3	Q09666	Q09666 [806-814]; [934-942]; [2695-2703]; [2951-2959]; [3079-3087]; [3207-3215]; [3659-3667]; [3861-3869]; [3989-3997]; [4245-4253]; [4373-4381]; [4447-4455]		1	2066.2	1.01	1.126	1.119	1.036	0.978	0.988	1	1	1	1	1	1	357829	398898	396338	367092	346545	349801	354229	10.54	6.7	3.86	1.26	8.42	3.14	8.19		High	High	High	High	High	High	High
	FALSE	High	[K].ISMPDVNLNLK.[G]	1xTMTpro [K11]; 1xTMTpro [N-Term]	FALSE	0.0037669	0.000340439	1	1	2	Q09666	Q09666 [2184-2194]		0	1852.09	1.062	1.03	1.153	0.885	0.769	1.06	1	1	0.756669	0.469978	0.0382236	1	800070	776092	868656	666703	579246	798336	753323	8.06	2.83	4.78	9.3	2.6	6.12	7.77		High	High	High	High	High	High	High
	FALSE	High	[K].VKGDVDISLPK.[VL]	2xTMTpro [K2; K11]; 1xTMTpro [N-Term]	FALSE	0.00395781	0.000375714	1	1	2	Q09666	Q09666 [2977-2987]; [3557-3567]		1	2083.29	1.006	1.056	1.182	0.908	0.815	1.017	1	0.984955	0.312411	0.844634	0.0882142	1	1.24921e+06	1.31231e+06	1.46835e+06	1.12754e+06	1.01259e+06	1.26388e+06	1.24233e+06	7.85	6.6	9.13	0.99	3.75	4.12	0.1		High	High	High	High	High	High	High
	FALSE	High	[K].FSVSGAK.[G]	1xTMTpro [K7]; 1xTMTpro [N-Term]	FALSE	0.00402317	0.000375714	1	1	3	Q09666	Q09666 [439-445]		0	1303.79	1.164	1.008	1.185	1.003	0.912	1.166	0.42612	1	0.258578	1	0.486194	0.412719	1.15394e+06	999864	1.1746e+06	994452	904054	1.15643e+06	991500	4.62	5.33	7.34	3.91	5.79	1.75	7.36		High	High	High	High	High	High	High
	FALSE	High	[K].MPEMSIKPQK.[I]	1xOxidation [M]; 2xTMTpro [K7; K10]; 1xTMTpro [N-Term]	FALSE	0.00415646	0.000375714	1	1	3	Q09666	Q09666 [1441-1450]		0	2117.23	0.908	0.899	1.041	0.956	0.878	0.93	0.883946	0.940479	1	1	0.515614	1	209066	207001	239462	219973	202152	213957	230138	4.1	6.11	1.65	2.99	6.15	2.28	10.51		High	High	High	High	High	High	High
	FALSE	High	[K].MPEMHFR.[A]	1xOxidation [M]; 1xTMTpro [N-Term]	FALSE	0.00395781	0.000375714	1	1	5	Q09666	Q09666 [1057-1063]		0	1267.62	1.119	0.965	1.095	0.986	0.883	0.971	1	1	1	1	0.485334	1	271515	234155	265663	239181	214313	235538	242591	6.93	4.89	10.78	2.83	0.96	0.86	6.2		High	High	High	High	High	High	High
	FALSE	High	[K].GGVDVTLPR.[V]	1xTMTpro [N-Term]	FALSE	0.00558426	0.000584971	1	1	2	Q09666	Q09666 [585-593]		0	1217.72	1.169	1.042	1.285	0.996	0.924	1.042	0.0705184	1	0.0176623	1	0.334244	1	103996	92690.9	114301	88598.9	82155.7	92657	88949.9	3.48	4.08	4.66	5.48	6.73	2.61	1.85		High	High	High	High	High	High	High
	FALSE	High	[K].LDADMPEVAVEGPNGK.[W]	1xOxidation [M5]; 1xTMTpro [K16]; 1xTMTpro [N-Term]	FALSE	0.00547514	0.000584971	1	1	2	Q09666	Q09666 [2353-2368]		0	2266.19	1.264	1.051	1.364	1.161	1.094	1.234	0.0222252	1	0.0203386	0.387203	1	0.188804	184429	153361	199034	169353	159629	180123	145918	6.66	5.76	6.69	3.6	2.88	11.33	4.39		High	High	High	High	High	High	High
	FALSE	High	[K].VPDVEIK.[SG]	1xTMTpro [K7]; 1xTMTpro [N-Term]	FALSE	0.00561173	0.000584971	1	1	6	Q09666	Q09666 [849-855]; [1226-1232]		0	1407.87	0.978	0.943	1.088	0.822	0.727	1.055	1	0.856023	0.827382	0.0303814	0.000234354	1	754707	727740	840081	634215	560969	814323	771889	3.66	2.69	3.95	4.5	5.47	2.85	3.62		High	High	High	High	High	High	High
	FALSE	High	[R].LDFEGPDAK.[L]	1xTMTpro [K9]; 1xTMTpro [N-Term]	FALSE	0.00591928	0.00063813	1	1	4	Q09666	Q09666 [4890-4898]		0	1599.89	1.076	0.986	1.063	0.976	0.943	1.018	0.635628	1	1	1	0.701663	1	160951	147604	159098	146017	141081	152378	149645	4.16	5.93	5.03	1.65	2.92	1.62	2.02		High	High	High	High	High	High	High
	FALSE	High	[K].MPDLHLK.[A]	1xOxidation [M1]; 1xTMTpro [K7]; 1xTMTpro [N-Term]	FALSE	0.00603354	0.00063813	1	1	3	Q09666	Q09666 [4119-4125]; [4583-4589]		0	1477.87	0.85	0.846	0.972	0.864	0.697	0.893	0.241063	0.0913314	1	0.327898	0.00120865	0.993163	760206	756014	869047	772466	623148	798650	893856	1.56	7.26	4.99	1.28	8.26	3.37	8.11		High	High	High	High	High	High	High
	FALSE	High	[K].ISMPGFK.[G]	1xTMTpro [K7]; 1xTMTpro [N-Term]	FALSE	0.00632493	0.000654903	1	1	2	Q09666	Q09666 [2774-2780]; [3158-3164]; [3940-3946]		0	1387.83	0.891	0.92	1.054	0.826	0.748	0.998	0.448771	0.518295	1	0.0208586	0.000421468	1	969440	1.00054e+06	1.14578e+06	898831	813053	1.08514e+06	1.08755e+06	4.79	1.9	0.76	4.92	2.43	6.28	0.31		High	High	High	High	High	High	High
	FALSE	High	[K].MPEMSIK.[PA]	1xTMTpro [K7]; 1xTMTpro [N-Term]	FALSE	0.00650378	0.000691686	1	1	2	Q09666	Q09666 [1441-1447]; [4711-4717]		0	1443.82	1.054	0.981	1.08	0.935	0.811	1.067	1	1	0.775219	0.613469	0.00306623	1	314181	292367	321840	278697	241555	318106	297996	4.68	0.28	2.06	2.3	2.16	6.15	5.54		High	High	High	High	High	High	High
	FALSE	High	[K].MPSMNIQTHK.[I]	2xOxidation [M1; M4]; 1xTMTpro [K10]; 1xTMTpro [N-Term]	FALSE	0.0071229	0.000742523	1	1	2	Q09666	Q09666 [1569-1578]		0	1826.97	0.79	0.703	0.813	0.805	0.696	0.84	0.722328	0.207257	0.8863	0.617482	0.113502	1	50809.7	45202.4	52309.7	51788.7	44761.9	54012.6	64333.3	19.5	9.51	5.55	0.2	6.28	12.09	1.81		High	High	High	High	High	High	High
	FALSE	High	[K].IGFSGPK.[L]	1xTMTpro [K7]; 1xTMTpro [N-Term]	FALSE	0.0071229	0.000742523	1	1	1	Q09666	Q09666 [4930-4936]		0	1313.81	1.022	1.111	1.218	1.106	1.011	1.046	1	1	0.138802	0.861446	1	1	164361	178651	195925	177936	162566	168238	160849	6.05	5.65	3.55	6.35	1.81	6.37	6.07		High	High	High	High	High	High	High
	FALSE	High	[K].VSMPDVDLNLK.[G]	1xOxidation [M3]; 1xTMTpro [K11]; 1xTMTpro [N-Term]	FALSE	0.00728361	0.000759977	1	1	2	Q09666	Q09666 [1781-1791]		0	1855.05	1.009	0.914	1.173	1.034	0.971	1.059	1	1	0.376887	1	1	1	109322	98997.9	127133	112070	105204	114789	108343	3.2	4.51	10.44	3.01	4.71	9.77	3.69		High	High	High	High	High	High	High
	FALSE	High	[K].MPEMHFK.[TA]	1xOxidation [M]; 1xTMTpro [K7]; 1xTMTpro [N-Term]	FALSE	0.00741395	0.000772582	1	1	13	Q09666	Q09666 [1185-1191]; [1313-1319]; [1643-1649]; [1845-1851]; [1979-1985]; [2107-2113]; [2174-2180]; [2302-2308]; [2825-2831]		0	1543.83	0.944	0.938	1.122	0.948	0.807	0.973	0.862346	0.351689	0.125141	0.914728	0.00118549	1	2.5974e+06	2.58199e+06	3.0874e+06	2.60906e+06	2.22009e+06	2.67905e+06	2.75241e+06	1.42	4.32	1.98	0.85	3.14	2.32	5.52		High	High	High	High	High	High	High
	FALSE	High	[K].GSGGEWK.[G]	1xTMTpro [K7]; 1xTMTpro [N-Term]	FALSE	0.0076459	0.000772582	1	1	1	Q09666	Q09666 [5592-5598]		0	1328.75	0.842	0.908	0.964	0.791	0.713	0.987	0.545278	0.957401	1	0.0739562	0.00479535	1	1.09848e+06	1.18373e+06	1.25697e+06	1.03141e+06	930148	1.28723e+06	1.30426e+06	5.49	4.71	2.97	9.08	5.43	10.04	4.6		High	High	High	High	High	High	High
	FALSE	High	[K].FNFSGSK.[V]	1xTMTpro [K7]; 1xTMTpro [N-Term]	FALSE	0.00747972	0.000772582	1	1	2	Q09666	Q09666 [3357-3363]		0	1394.79	0.949	0.941	1.031	0.856	0.727	1.029	0.895798	1	1	0.0408835	0.000167671	1	953009	945306	1.03521e+06	859961	730512	1.03292e+06	1.00415e+06	5.55	2.6	5.02	3	4.01	3.17	1.38		High	High	High	High	High	High	High
	FALSE	High	[K].ISMPDVGLNLK.[A]	1xOxidation [M3]; 1xTMTpro [K11]; 1xTMTpro [N-Term]	FALSE	0.00744678	0.000772582	1	1	1	Q09666	Q09666 [1579-1589]		0	1811.06	1.101	0.989	0.925	0.894	0.936	1.161	1	1	1	1	1	1	27051.2	24318.8	22731.9	21982.9	23011.1	28533.4	24577.1	17.34	38.38	5.13	14.43	6.51	3.76	2.37		High	High	High	High	High	High	High
	FALSE	High	[K].ISMPDVDFNLK.[G]	1xOxidation [M3]; 1xTMTpro [K11]; 1xTMTpro [N-Term]	FALSE	0.00747972	0.000772582	1	1	1	Q09666	Q09666 [2312-2322]		0	1903.05	0.888	0.886	0.954	0.901	0.843	0.991	0.79351	0.504452	1	1	0.227584	1	91089	90879.4	97925.6	92503.6	86514	101682	102614	3.59	4.09	1.57	9.04	3.64	0.03	9.96		High	High	High	High	High	High	High
	FALSE	High	[K].GPALDIK.[G]	1xTMTpro [K7]; 1xTMTpro [N-Term]	FALSE	0.00791707	0.000788339	1	1	2	Q09666	Q09666 [3250-3256]		0	1321.83	0.953	0.874	1.069	0.837	0.696	1.005	1	0.477416	1	0.074006	0.00123695	1	2.25574e+06	2.06865e+06	2.52925e+06	1.98138e+06	1.64639e+06	2.37764e+06	2.36599e+06	4.23	3.91	6.7	7.26	3.06	5.68	4.42		High	High	High	High	High	High	High
	FALSE	High	[K].ISMPDVDFNLK.[G]	1xTMTpro [K11]; 1xTMTpro [N-Term]	FALSE	0.00822986	0.000824475	1	1	2	Q09666	Q09666 [2312-2322]		0	1887.05	1.063	0.952	1.098	0.963	0.904	1.078	1	1	1	1	0.512911	1	114438	102467	118208	103694	97348.1	116091	107667	5.77	5.05	5.6	8.14	6.82	3.67	2.05		High	High	High	High	High	High	High
	FALSE	High	[K].MKGDVDVSLPK.[V]	2xTMTpro [K2; K11]; 1xTMTpro [N-Term]	FALSE	0.00830048	0.000880484	1	1	2	Q09666	Q09666 [4143-4153]		1	2101.25	1.004	0.988	1.131	1.01	0.918	1.046	1	1	0.752212	1	0.675986	1	788565	775748	888229	793407	720801	821237	785452	2.8	7.84	7.27	3.79	7.21	2.67	2.77		High	High	High	High	High	High	High
	FALSE	High	[K].LEGPDVSLK.[G]	1xTMTpro [K9]; 1xTMTpro [N-Term]	FALSE	0.00880662	0.000967546	1	1	1	Q09666	Q09666 [5273-5281]		0	1565.94	1.138	1.171	1.186	1.141	1.211	1.139	1	0.599225	1	0.956283	0.358033	1	139863	143970	145756	140271	148841	140013	122936	8.36	15.5	4.77	6.94	12.38	10.66	4.13		High	High	High	High	High	High	High
	FALSE	High	[K].GPEVDIRDPK.[V]	1xTMTpro [K10]; 1xTMTpro [N-Term]	FALSE	0.00876976	0.000967546	1	1	1	Q09666	Q09666 [4624-4633]		1	1734	0.985	0.993	1.151	1.019	0.805	0.943	1	1	0.374938	1	0.0302339	1	135404	136431	158152	140064	110566	129540	137416	3.19	3.04	3.56	6.36	4.74	7.25	5.64		High	High	High	High	High	High	High
	FALSE	High	[K].TPEMIIQKPK.[I]	2xTMTpro [K8; K10]; 1xTMTpro [N-Term]	FALSE	0.00895521	0.000984666	1	1	1	Q09666	Q09666 [490-499]		0	2097.29	1.016	0.996	1.149	1.031	0.908	0.976	1	1	0.348243	1	0.543125	1	112331	110083	126967	114000	100388	107881	110530	4.25	5.2	1.16	3.89	7.19	4.25	2.03		High	High	High	High	High	High	High
	FALSE	High	[KN].ISMPDVDLNLK.[G]	1xTMTpro [K11]; 1xTMTpro [N-Term]	FALSE	0.00899265	0.00100139	1	1	3	Q09666	Q09666 [1323-1333]; [2453-2463]		0	1853.07	0.992	0.929	1.051	0.919	0.849	1.058	1	1	1	0.892051	0.177344	1	108716	101802	115125	100739	93045.8	115897	109576	5.26	8.05	0.42	5.39	2.5	5.75	3.94		High	High	High	High	High	High	High
	FALSE	High	[K].MSLPDVDLDLK.[G]	1xTMTpro [K11]; 1xTMTpro [N-Term]	FALSE	0.00899265	0.00100139	1	1	2	Q09666	Q09666 [1067-1077]		0	1854.05	0.764	0.752	0.863	0.763	0.654	0.889	0.879479	0.728067	1	0.663999	0.164761	1	24358.5	23951.1	27499.4	24325.7	20854.7	28322.2	31867.8	22.24	5.42	19.5	2.3	13.18	0.15	13.97		High	High	High	High	High	High	High
	FALSE	High	[K].MPDVHFK.[S]	1xTMTpro [K7]; 1xTMTpro [N-Term]	FALSE	0.00903021	0.00100139	1	1	2	Q09666	Q09666 [4509-4515]		0	1481.84	0.98	0.894	1.094	0.873	0.771	1.013	0.78744	0.0344396	0.184111	0.00974392	5.9541e-05	1	481607	438924	537337	428974	378928	497508	491217	5.66	0.99	0.08	0.38	0.34	0.75	2.3		High	High	High	High	High	High	High
	FALSE	High	[K].VKGDMDVSVPK.[V]	2xTMTpro [K2; K11]; 1xTMTpro [N-Term]	FALSE	0.00914359	0.00101596	1	1	1	Q09666	Q09666 [1667-1677]; [2003-2013]; [2198-2208]		1	2087.24	1.041	1.062	1.074	1.089	0.963	1.026	1	1	1	1	1	1	173468	176914	179007	181451	160466	170961	166658	1.83	8.75	4.8	3.97	5.85	8.91	1.12		High	High	High	High	High	High	High
	FALSE	High	[K].MPEINIK.[A]	1xTMTpro [K7]; 1xTMTpro [N-Term]	FALSE	0.00964806	0.0010867	1	1	2	Q09666	Q09666 [4839-4845]		0	1452.87	0.928	0.919	0.978	0.849	0.774	1	0.316206	0.175832	1	0.0106613	0.000297157	1	276224	273542	290960	252558	230308	297405	297527	3.66	2.3	6.68	1.23	0.56	3.34	3		High	High	High	High	High	High	High
	FALSE	High	[K].KPDIDITGPK.[V]	2xTMTpro [K1; K10]; 1xTMTpro [N-Term]	FALSE	0.00964806	0.0010867	1	1	1	Q09666	Q09666 [3375-3384]		0	1996.23	0.974	0.921	1.187	0.934	0.843	1.045	1	0.950027	0.214343	1	0.166408	1	256122	242438	312309	245793	221816	274881	263093	6.6	4.93	3.79	6.03	4.63	0.06	5.53		High	High	High	High	High	High	High
	FALSE	High	[K].IGIPGVK.[M]	1xTMTpro [K7]; 1xTMTpro [N-Term]	FALSE	0.00992938	0.00113833	1	1	3	Q09666	Q09666 [5241-5247]		0	1291.86	0.933	0.926	1.041	0.889	0.814	0.959	0.293765	0.442167	1	0.0534748	0.00111458	1	1.09322e+06	1.08538e+06	1.22008e+06	1.0421e+06	953383	1.12418e+06	1.17166e+06	3.31	2.81	0.38	2.55	0.29	5.94	3.66		High	High	High	High	High	High	High
	FALSE	High	[K].GPEADIK.[G]	1xTMTpro [K7]; 1xTMTpro [N-Term]	FALSE	0.00997019	0.00113833	1	1	2	Q09666	Q09666 [4752-4758]		0	1337.79	0.946	0.915	0.993	0.812	0.652	0.948	1	1	1	0.439389	0.0303819	1	1.24974e+06	1.20865e+06	1.31279e+06	1.07343e+06	861804	1.25226e+06	1.32165e+06	3.68	1.33	2.03	11.28	13.32	10.82	8.76		High	High	High	High	High	High	High
	FALSE	High	[K].MPEMHFR.[A]	1xTMTpro [N-Term]	FALSE	0.0100523	0.00117303	1	1	5	Q09666	Q09666 [1057-1063]		0	1251.63	1.027	1.011	1.19	0.896	0.852	1.196	1	1	0.112173	0.506726	0.047424	0.113685	516944	508827	599322	450958	429081	602359	503533	5.42	1.99	6.14	1.83	3.66	8.03	4.57		High	High	High	High	High	High	High
	FALSE	High	[K].FSVSGLK.[A]	1xTMTpro [K7]; 1xTMTpro [N-Term]	FALSE	0.0100523	0.00117303	1	1	2	Q09666	Q09666 [3482-3488]		0	1345.83	0.919	0.956	1.026	0.837	0.751	1.022	0.345193	1	1	0.00419543	7.56863e-05	1	2.12925e+06	2.21669e+06	2.37746e+06	1.93986e+06	1.74041e+06	2.36963e+06	2.31818e+06	2.48	1.36	3.03	4.96	2.58	1.24	1.64		High	High	High	High	High	High	High
	FALSE	High	[K].MPEINIK.[A]	1xOxidation [M1]; 1xTMTpro [K7]; 1xTMTpro [N-Term]	FALSE	0.011664	0.00134858	1	1	2	Q09666	Q09666 [4839-4845]		0	1468.87	1.053	0.976	1.135	1.116	1.028	0.961	1	1	0.906111	1	1	1	80521.3	74583.9	86769.7	85343.8	78621.7	73457.8	76454.9	2.74	2.34	3.46	5.18	12.89	5.93	0.1		High	High	High	High	High	High	High
	FALSE	High	[K].IPMPDFDLHLK.[G]	1xOxidation [M3]; 1xTMTpro [K11]; 1xTMTpro [N-Term]	FALSE	0.0120648	0.00136603	1	1	1	Q09666	Q09666 [2963-2973]		0	1950.1	0.963	0.864	1.023	0.952	0.724	0.851	1	1	1	1	0.376888	1	19318.7	17331.7	20529.7	19099.6	14519.2	17068.2	20066.1	16.21	14.88	24.42	7.61	1.38	8.65	7.09		High	High	High	High	High	High	High
	FALSE	High	[K].GPEIDIK.[G]	1xTMTpro [K7]; 1xTMTpro [N-Term]	FALSE	0.0127039	0.00139259	2	2	2	Q09666; Q8IVF2	Q09666 [4416-4422]; Q8IVF2 [1428-1434]; [2253-2259]; [3903-3909]		0	1379.84	0.917	0.859	0.962	0.84	0.705	0.936	0.902404	0.2373	1	0.117201	0.000712846	1	518494	485622	544187	474919	398968	529480	565626	9.01	1.93	2.63	0.73	4.67	3.67	7.13	Shared	High	High	High	High	High	High	High
	FALSE	High	[K].VKGGVDVTLPR.[V]	1xTMTpro [K2]; 1xTMTpro [N-Term]	FALSE	0.0129282	0.00140774	1	1	1	Q09666	Q09666 [583-593]		1	1749.09	1.12	1.259	1.224	1.096	1.029	1.214	0.848695	0.0355778	0.0726148	0.816235	1	0.106111	71812.6	80686.5	78491.6	70249.1	65992.5	77816.5	64113	5.93	6.77	3.16	4.33	1.92	4.95	3.07		High	High	High	High	High	High	High
	FALSE	High	[K].MPDMNIK.[A]	1xTMTpro [K7]; 1xTMTpro [N-Term]	FALSE	0.0135167	0.00143901	1	1	1	Q09666	Q09666 [3533-3539]		0	1456.81	0.953	0.937	1.082	0.872	0.755	1.062	1	1	0.99094	0.239308	0.00091227	1	650351	639230	738117	594634	514789	724217	682169	3.38	3.05	1	2.73	8.16	1.2	1.47		High	High	High	High	High	High	High
	FALSE	High	[K].MPEMNIK.[VA]	1xOxidation [M]; 1xTMTpro [K7]; 1xTMTpro [N-Term]	FALSE	0.0140829	0.00151958	1	1	5	Q09666	Q09666 [808-814]; [936-942]; [2569-2575]; [2697-2703]; [2953-2959]; [3081-3087]; [3209-3215]; [3661-3667]; [3863-3869]; [3991-3997]; [4247-4253]; [4375-4381]; [4449-4455]		0	1486.83	0.903	0.879	1	0.885	0.794	0.94	0.127399	0.0195583	1	0.0181592	0.000270829	0.777573	641891	624638	710675	629444	564430	668031	710967	2.05	2.74	1.28	3.6	2.93	1.32	3.62		High	High	High	High	High	High	High
	FALSE	High	[K].GPEIDVK.[AG]	1xTMTpro [K7]; 1xTMTpro [N-Term]	FALSE	0.015041	0.00161543	1	1	2	Q09666	Q09666 [1610-1616]; [2343-2349]		0	1365.82	0.953	0.889	1.018	0.801	0.723	0.997	1	0.4031	1	0.0249525	0.00165686	1	1.99404e+06	1.85905e+06	2.1296e+06	1.67481e+06	1.51185e+06	2.08525e+06	2.09181e+06	3.75	3.81	1.69	8.08	6.05	5.97	3.22		High	High	High	High	High	High	High
	FALSE	High	[K].FSVPGFK.[A]	1xTMTpro [K7]; 1xTMTpro [N-Term]	FALSE	0.015791	0.00162611	1	1	1	Q09666	Q09666 [757-763]		0	1389.84	0.973	0.895	1.09	0.937	0.777	1.001	1	0.450295	1	0.941501	0.00431603	1	2.08107e+06	1.91512e+06	2.33183e+06	2.00523e+06	1.6632e+06	2.14118e+06	2.13979e+06	4.37	2.49	3.02	3.08	6.28	9.22	1.58		High	High	High	High	High	High	High
	FALSE	High	[K].FSMPGFK.[AG]	1xOxidation [M3]; 1xTMTpro [K7]; 1xTMTpro [N-Term]	FALSE	0.018534	0.00164351	1	1	16	Q09666	Q09666 [885-891]; [1262-1268]; [1390-1396]; [1518-1524]; [1720-1726]; [2056-2062]; [2251-2257]; [2518-2524]; [2646-2652]; [2902-2908]; [3030-3036]; [3610-3616]; [3812-3818]; [4068-4074]; [4196-4202]; [4324-4330]; [4660-4666]; [4788-4794]		0	1437.81	0.883	0.805	0.934	0.824	0.714	0.878	0.0809108	0.00418942	0.912809	0.00529044	4.26933e-05	0.144392	2.10641e+06	1.91956e+06	2.22766e+06	1.96402e+06	1.70321e+06	2.09448e+06	2.38472e+06	3	3.87	1.14	1.73	4.71	0.03	5.51		High	High	High	High	High	High	High
	FALSE	High	[K].FKMPDLHLK.[A]	2xTMTpro [K2; K9]; 1xTMTpro [N-Term]	FALSE	0.0177596	0.00164351	1	1	1	Q09666	Q09666 [4117-4125]; [4581-4589]		1	2041.24	1.075	1.12	1.269	1.098	1.01	1.115	1	0.904115	0.875662	1	1	1	766550	798556	904614	783237	719912	795100	713115	6.81	20	18.59	4.05	11.75	1.85	6.43		High	High	High	High	High	High	High
	FALSE	High	[K].MPDMHFK.[A]	1xOxidation [M]; 1xTMTpro [K7]; 1xTMTpro [N-Term]	FALSE	0.0169456	0.00164351	1	1	3	Q09666	Q09666 [1912-1918]; [2376-2382]; [2443-2449]		0	1529.81	0.911	0.837	1.034	0.946	0.828	0.9	0.916326	0.118872	1	1	0.0170835	0.837571	1.75803e+06	1.6167e+06	1.99666e+06	1.82681e+06	1.59876e+06	1.73723e+06	1.93057e+06	2.84	4.66	8.92	1.58	6.92	0.53	3.78		High	High	High	High	High	High	High
	FALSE	High	[K].LKGPDVK.[L]	2xTMTpro [K2; K7]; 1xTMTpro [N-Term]	FALSE	0.0169456	0.00164351	1	1	2	Q09666	Q09666 [680-686]		1	1669.08	1.03	1.033	1.151	0.91	0.774	0.986	1	1	0.299026	1	0.00467152	1	822354	825004	918578	726223	618239	787496	798314	1.91	1.98	8.31	7.83	2.39	2.01	3.74		High	High	High	High	High	High	High
	FALSE	High	[K].LKGDVDVSGPK.[L]	2xTMTpro [K2; K11]; 1xTMTpro [N-Term]	FALSE	0.0175736	0.00164351	1	1	1	Q09666	Q09666 [3307-3317]		1	2027.23	0.939	0.959	1.214	0.992	0.922	0.96	1	1	0.658398	1	1	1	528125	539261	682346	557606	518537	539960	562242	7.11	9.17	3.01	1.07	4.94	20.16	2.13		High	High	High	High	High	High	High
	FALSE	High	[K].MPEMNIK.[VA]	1xTMTpro [K7]; 1xTMTpro [N-Term]	FALSE	0.0193586	0.00165885	1	1	3	Q09666	Q09666 [808-814]; [936-942]; [2569-2575]; [2697-2703]; [2953-2959]; [3081-3087]; [3209-3215]; [3661-3667]; [3863-3869]; [3991-3997]; [4247-4253]; [4375-4381]; [4449-4455]		0	1470.83	1.054	1.053	1.217	0.958	0.896	1.075	0.968157	1	0.050439	1	0.452469	1	2.02675e+06	2.02479e+06	2.33976e+06	1.84282e+06	1.72421e+06	2.06693e+06	1.92333e+06	5.35	2.71	0.97	5.93	4.95	4	2.54		High	High	High	High	High	High	High
	FALSE	High	[K].APSLDIK.[G]	1xTMTpro [K7]; 1xTMTpro [N-Term]	FALSE	0.0221489	0.00185057	1	1	2	Q09666	Q09666 [3324-3330]		0	1351.84	0.95	0.915	1.03	0.883	0.686	1.007	1	0.991775	1	0.166807	0.00382368	1	2.43287e+06	2.34313e+06	2.63856e+06	2.26192e+06	1.75679e+06	2.57938e+06	2.5605e+06	3.17	1.06	0.04	9.5	8	3.81	3.05		High	High	High	High	High	High	High
	FALSE	High	[K].VPDVDIK.[GE]	1xTMTpro [K7]; 1xTMTpro [N-Term]	FALSE	0.0235896	0.00192926	1	2	3	Q09666	Q09666 [1354-1360]; [1684-1690]; [2020-2026]; [3122-3128]		0	1393.85	0.988	0.9	1.08	0.866	0.725	1.042	1	0.646991	1	0.12862	0.000727215	1	5.72478e+06	5.21015e+06	6.25387e+06	5.01819e+06	4.19752e+06	6.03642e+06	5.79161e+06	3.33	4.22	2.66	6.04	6.35	1.33	2.56		High	High	High	High	High	High	High
	FALSE	High	[K].VKVPEVDVR.[G]	1xTMTpro [K2]; 1xTMTpro [N-Term]	FALSE	0.0247025	0.00200903	1	1	1	Q09666	Q09666 [598-606]		1	1649.02	1.011	1.042	1.106	0.92	0.857	1.051	1	1	0.422959	0.611044	0.0109485	1	200205	206398	219015	182154	169745	208156	197999	1.8	3.96	2.3	2.83	6.32	2.06	0.92		High	High	High	High	High	High	High
	FALSE	High	[K].APDVDIK.[G]	1xTMTpro [K7]; 1xTMTpro [N-Term]	FALSE	0.0286992	0.00222745	1	1	1	Q09666	Q09666 [1482-1488]		0	1365.82	1.022	1.018	1.186	1.01	0.919	1.081	1	1	0.082843	1	0.458813	1	244124	243279	283299	241450	219522	258281	238966	5.91	2.54	7.61	3.23	2.46	4.17	1.11		High	High	High	High	High	High	High
	FALSE	High	[K].FNFSKPK.[G]	2xTMTpro [K5; K7]; 1xTMTpro [N-Term]	FALSE	0.0286992	0.00222745	1	1	1	Q09666	Q09666 [5717-5723]		0	1780.09	0.952	1.014	1.111	0.878	0.773	0.987	1	1	0.29774	0.0605008	0.000789563	1	4.13766e+06	4.40977e+06	4.83024e+06	3.81653e+06	3.36149e+06	4.29023e+06	4.34708e+06	3.26	4.61	3.79	1.39	4.64	1.39	1.81		High	High	High	High	High	High	High
	FALSE	High	[QK].VPDVDIR.[G]	1xTMTpro [N-Term]	FALSE	0.0302153	0.0023057	1	1	1	Q09666	Q09666 [1098-1104]; [2215-2221]		0	1117.65	0.954	0.911	1.098	0.859	0.736	1.043	1	1	1	0.423062	0.00319991	1	401232	383398	462199	361392	309792	438809	420782	2.68	6.82	7.47	3.28	8.59	4.04	6.04		High	High	High	High	High	High	High
	FALSE	High	[K].GEVDVDVPK.[L]	1xTMTpro [K9]; 1xTMTpro [N-Term]	FALSE	0.0300435	0.0023057	1	1	1	Q09666	Q09666 [2402-2410]		0	1565.9	1.006	0.986	0.956	0.936	0.957	0.948	1	1	1	1	1	1	174556	171091	165941	162500	166036	164541	173567	7.7	3.9	0.94	6.06	6.65	3.57	3.47		High	High	High	High	High	High	High
	FALSE	High	[K].MPEMHFK.[TA]	2xOxidation [M1; M4]; 1xTMTpro [K7]; 1xTMTpro [N-Term]	FALSE	0.0327031	0.0024631	1	1	1	Q09666	Q09666 [1185-1191]; [1313-1319]; [1643-1649]; [1845-1851]; [1979-1985]; [2107-2113]; [2174-2180]; [2302-2308]; [2825-2831]		0	1559.82	0.613	0.54	0.725	0.64	0.525	0.565	0.374797	0.145523	1	0.813249	0.113086	0.365029	71767.3	63288.8	84855.4	74955.3	61464.9	66151.4	117119	18.44	1.35	9.21	18.12	17.89	3.21	43.3		High	High	High	High	High	High	High
	FALSE	High	[K].FSMPSLK.[G]	1xTMTpro [K7]; 1xTMTpro [N-Term]	FALSE	0.0340035	0.00255946	1	1	1	Q09666	Q09666 [1006-1012]; [1134-1140]		0	1417.84	0.911	0.949	1.02	0.827	0.787	1.074	1	1	1	1	1	1	12520.2	13044.7	14018.8	11371.1	10818.6	14760.7	13742.5	31.99	8.06	8.65	18.97	5.9	0.25	10.56		High	High	High	High	High	High	High
	FALSE	High	[K].FSMPGFK.[AG]	1xTMTpro [K7]; 1xTMTpro [N-Term]	FALSE	0.0351471	0.00261958	1	1	3	Q09666	Q09666 [885-891]; [1262-1268]; [1390-1396]; [1518-1524]; [1720-1726]; [2056-2062]; [2251-2257]; [2518-2524]; [2646-2652]; [2902-2908]; [3030-3036]; [3610-3616]; [3812-3818]; [4068-4074]; [4196-4202]; [4324-4330]; [4660-4666]; [4788-4794]		0	1421.81	1.022	0.999	1.126	0.921	0.789	0.98	1	1	0.601689	0.9773	0.0112214	1	461138	450981	508048	415538	356250	442527	451357	7.66	3.96	0.79	0.78	1.66	7.22	6.62		High	High	High	High	High	High	High
	FALSE	High	[K].GDMDISVPK.[L]	1xOxidation [M3]; 1xTMTpro [K9]; 1xTMTpro [N-Term]	FALSE	0.0379164	0.00277335	1	1	1	Q09666	Q09666 [4535-4543]		0	1585.88	1.053	0.901	1.089	0.94	0.944	1.002	1	1	1	1	1	1	88380.5	75629.6	91415.8	78904.2	79257	84110.9	83940.1	7.26	10.63	0.73	9.05	6.38	10.88	7.73		High	High	High	High	High	High	High
	FALSE	High	[K].LEVPDMNIR.[G]	1xOxidation [M6]; 1xTMTpro [N-Term]	FALSE	0.0379164	0.00277335	1	1	3	Q09666	Q09666 [2482-2490]		0	1406.76	1.023	0.871	1.052	0.981	0.803	0.968	1	0.225797	1	1	0.0147623	1	311118	264966	320048	298409	244315	294454	304241	0.67	2.48	0.09	8.09	2.82	0.67	7.54		High	High	High	High	High	High	High
	FALSE	High	[K].ISMPDVNLNLKGPK.[V]	1xOxidation [M3]; 2xTMTpro [K11; K14]; 1xTMTpro [N-Term]	FALSE	0.0389385	0.00285351	1	1	1	Q09666	Q09666 [2184-2197]		1	2454.46																											No Quan Values	High	High	High	High	High	High	High
	FALSE	High	[K].LPDMSVK.[T]	1xTMTpro [K7]; 1xTMTpro [N-Term]	FALSE	0.0395598	0.00288361	1	1	1	Q09666	Q09666 [687-693]		0	1397.83	1.223	1.087	1.344	1.101	1.105	1.127	0.00784302	0.563321	0.000836011	0.195607	0.45184	0.23991	485802	431862	533959	437535	439060	447649	397311	5.04	3.76	0.28	1.96	4.06	4.2	0.61		High	High	High	High	High	High	High
	FALSE	High	[K].FKMPDLHLK.[A]	1xOxidation [M3]; 2xTMTpro [K2; K9]; 1xTMTpro [N-Term]	FALSE	0.0399773	0.00293106	1	1	2	Q09666	Q09666 [4117-4125]; [4581-4589]		1	2057.24	0.918	0.922	0.997	0.964	0.855	0.966	1	1	1	1	0.788223	1	251412	252617	273000	264035	234187	264451	273865	6.22	9.25	2.36	4.45	6.65	6.89	11.95		High	High	High	High	High	High	High
	FALSE	High	[RK].GPQVDVK.[G]	1xTMTpro [K7]; 1xTMTpro [N-Term]	FALSE	0.0406083	0.00296087	2	2	1	Q09666; Q8IVF2	Q09666 [1812-1818]; Q8IVF2 [1098-1104]; [4233-4239]; [4563-4569]		0	1350.82	0.916	0.869	0.938	0.806	0.64	0.933	1	0.682566	1	0.107311	0.00391881	1	1.38005e+06	1.30845e+06	1.41203e+06	1.21434e+06	963649	1.40519e+06	1.50611e+06	4.45	4.75	1.95	3.9	10.29	13.18	4.12	Shared	High	High	High	High	High	High	High
	FALSE	High	[K].VPDVDIKGPK.[VM]	2xTMTpro [K7; K10]; 1xTMTpro [N-Term]	FALSE	0.0408199	0.00297371	1	1	1	Q09666	Q09666 [1354-1363]; [1684-1693]; [2020-2029]; [3122-3131]		1	1980.23																											No Quan Values	High	High	High	High	High	High	High
	FALSE	High	[K].VESEIK.[V]	1xTMTpro [K6]; 1xTMTpro [N-Term]	FALSE	0.0458539	0.0033322	1	1	2	Q09666	Q09666 [843-848]		0	1312.8	0.958	0.909	1.087	0.838	0.774	0.963	1	0.780151	1	0.269773	0.0315933	1	434576	412121	492856	380132	350966	436411	453402	4.49	5.36	9.48	2.42	3.81	9.58	10.24		High	High	High	High	High	High	High
	FALSE	High	[K].ISMPGFK.[G]	1xOxidation [M3]; 1xTMTpro [K7]; 1xTMTpro [N-Term]	FALSE	0.0488394	0.00362578	1	1	4	Q09666	Q09666 [2774-2780]; [3158-3164]; [3940-3946]		0	1403.82	0.931	0.892	0.997	0.949	0.839	0.939	1	0.609709	1	1	0.043353	1	311228	298501	333312	317289	280608	314062	334468	2.98	3.45	1.92	5.48	9.15	1.02	4.51		High	High	High	High	High	High	High
	FALSE	High	[KN].VEGDLK.[G]	1xTMTpro [K6]; 1xTMTpro [N-Term]	FALSE	0.0493079	0.00365552	1	1	3	Q09666	Q09666 [1604-1609]; [2604-2609]; [2732-2737]; [2860-2865]; [2988-2993]; [3244-3249]; [3696-3701]; [4154-4159]; [4282-4287]; [4410-4415]; [4618-4623]; [4746-4751]		0	1268.77	0.931	0.889	0.999	0.777	0.633	0.924	1	0.950462	1	0.143251	0.00290749	1	2.39606e+06	2.28823e+06	2.5712e+06	2.00114e+06	1.62843e+06	2.37758e+06	2.57412e+06	4.09	3.25	4.24	6.52	4.44	14.74	13.73		High	High	High	High	High	High	High
	FALSE	High	[K].FGFGAK.[S]	1xTMTpro [K6]; 1xTMTpro [N-Term]	FALSE	0.0502524	0.0037799	1	1	1	Q09666	Q09666 [4980-4985]		0	1234.74	0.95	0.961	0.969	0.814	0.793	1.043	1	1	1	0.021684	0.00256884	1	218808	221417	223291	187625	182763	240408	230424	6.76	2.98	2.64	2.96	5.32	0.63	0.48		High	High	High	High	High	High	High
	FALSE	High	[HQR].GPDWHLK.[M]	1xTMTpro [K7]; 1xTMTpro [N-Term]	FALSE	0.0521727	0.0039148	1	1	1	Q09666	Q09666 [742-748]; [870-876]; [1247-1253]; [1375-1381]; [1503-1509]; [2041-2047]; [2236-2242]; [2631-2637]; [2759-2765]; [2887-2893]; [3015-3021]; [3143-3149]; [3595-3601]; [3797-3803]; [3925-3931]; [4053-4059]; [4181-4187]; [4309-4315]; [4645-4651]; [4773-4779]		0	1460.85	0.943	0.93	1.207	0.907	0.724	1.102	1	1	0.47085	1	0.0194137	1	2.27142e+06	2.24057e+06	2.90667e+06	2.18367e+06	1.74342e+06	2.65439e+06	2.40885e+06	6.62	9.78	4.22	5.89	9.51	1.3	2.22		High	High	High	High	High	High	High
	FALSE	High	[K].FSMPSLK.[G]	1xOxidation [M3]; 1xTMTpro [K7]; 1xTMTpro [N-Term]	FALSE	0.0564039	0.004196	1	1	2	Q09666	Q09666 [1006-1012]; [1134-1140]		0	1433.83	0.91	0.802	0.99	0.882	0.807	0.851	1	0.559283	1	1	0.184141	1	204572	180276	222494	198235	181340	191210	224736	10.11	7.96	12.15	3.01	10.02	5.76	10.76		High	High	High	High	High	High	High
	FALSE	High	[K].VKGDMDVSLPK.[V]	2xTMTpro [K2; K11]; 1xTMTpro [N-Term]	FALSE	0.0566598	0.004196	1	1	1	Q09666	Q09666 [3105-3115]; [3887-3897]		1	2101.25	1.046	1.077	1.261	1.071	1.003	0.997	1	1	0.100818	1	1	1	137326	141403	165548	140628	131624	130898	131294	2.15	6.79	5.65	8.63	5.26	5.73	0.79		High	High	High	High	High	High	High
	FALSE	High	[K].GPEVDIK.[G]	1xTMTpro [K7]; 1xTMTpro [N-Term]	FALSE	0.0611408	0.00463066	1	1	8	Q09666	Q09666 [2610-2616]; [2738-2744]; [2866-2872]; [3574-3580]; [3702-3708]; [3776-3782]; [4160-4166]; [4288-4294]; [4880-4886]		0	1365.82	0.931	0.894	1.086	0.914	0.755	0.997	0.999724	0.26543	0.784991	0.403373	0.000564849	1	1.01985e+07	9.79304e+06	1.18932e+07	1.0011e+07	8.26409e+06	1.09195e+07	1.09526e+07	4.37	5.47	1.05	0.98	4.58	0.47	4.16		High	High	High	High	High	High	High
	FALSE	High	[KE].VEGEMK.[V]	1xTMTpro [K6]; 1xTMTpro [N-Term]	FALSE	0.0616853	0.00469034	1	1	2	Q09666	Q09666 [1220-1225]; [1348-1353]; [1678-1683]; [2014-2019]; [2209-2214]		0	1300.74	0.963	0.99	1.042	0.827	0.731	1.008	1	1	1	0.0656716	0.00941513	1	4.93076e+06	5.07132e+06	5.33729e+06	4.23787e+06	3.74281e+06	5.16291e+06	5.12135e+06	6.56	3.04	1.41	6.06	4.4	2.36	12.37		High	High	High	High	High	High	High
	FALSE	High	[K].VEGTLK.[G]	1xTMTpro [K6]; 1xTMTpro [N-Term]	FALSE	0.064183	0.00487655	1	1	1	Q09666	Q09666 [4874-4879]		0	1254.79	0.899	0.881	1.007	0.776	0.724	0.916	0.830915	0.481606	1	0.0235729	0.00179126	1	207272	203024	232082	178834	166928	211235	230528	2.03	3.2	2.32	5.55	10.19	3.21	4.22		High	High	High	High	High	High	High
	FALSE	High	[K].IEGDLK.[LMDGA]	1xTMTpro [K6]; 1xTMTpro [N-Term]	FALSE	0.0644654	0.00487655	2	11	18	P35749; Q09666	P35749 [1622-1627]; Q09666 [971-976]; [2411-2416]; [3318-3323]; [3568-3573]; [4544-4549]; [5155-5160]		0	1282.79	0.956	0.89	1.043	0.843	0.697	1.019	0.550229	0.0120284	1	0.000801211	2.51346e-06	1	7.55694e+06	7.03401e+06	8.23719e+06	6.66e+06	5.5044e+06	8.05215e+06	7.90124e+06	2.49	2.14	0.18	1.94	0.93	3.24	4.89	Shared	High	High	High	High	High	High	High
	FALSE	High	[K].ISMPDFDLNLK.[G]	1xTMTpro [K11]; 1xTMTpro [N-Term]	FALSE	0.0658928	0.00502523	1	1	1	Q09666	Q09666 [3671-3681]		0	1901.07	1.189	1.174	1.26	1.321	1.135	1.328	0.179879	0.105797	0.0548242	0.00828581	0.283869	0.0198671	260574	257261	275977	289494	248578	290875	219090	7.37	4.05	6.72	1.87	5.11	7.17	1.8		High	High	High	High	High	High	High
	FALSE	High	[K].LNIEGK.[S]	1xTMTpro [K6]; 1xTMTpro [N-Term]	FALSE	0.0685266	0.005354	1	1	1	Q09666	Q09666 [3341-3346]		0	1281.8	0.958	0.931	1.058	0.903	0.879	0.956	1	0.632604	1	0.137481	0.0223292	1	450740	437778	497496	424855	413538	449715	470341	2.92	1.66	5.15	4.71	2.35	0.18	1.41		High	High	High	High	High	High	High
	FALSE	High	[K].MPEMNIK.[VA]	2xOxidation [M1; M4]; 1xTMTpro [K7]; 1xTMTpro [N-Term]	FALSE	0.0731056	0.00571273	1	1	1	Q09666	Q09666 [808-814]; [936-942]; [2569-2575]; [2697-2703]; [2953-2959]; [3081-3087]; [3209-3215]; [3661-3667]; [3863-3869]; [3991-3997]; [4247-4253]; [4375-4381]; [4449-4455]		0	1502.82	0.62	0.586	0.791	0.741	0.595	0.605	0.156941	0.0690484	1	0.531023	0.0868575	0.183965	66697.5	63079	85125.3	79711.1	63967.5	65080.9	107557	11.68	10.47	0.82	13.24	14.72	10.1	28.23		High	High	High	High	High	High	High
	FALSE	High	[R].TITVTR.[R]	1xTMTpro [N-Term]	FALSE	0.0750067	0.00596734	1	1	4	Q09666	Q09666 [150-155]		0	994.622	1.071	1.032	1.092	0.905	0.843	1.041	0.450836	1	0.388012	0.164985	0.00529716	1	687300	661890	700649	580780	541122	668147	641629	3.83	3.04	2.27	0.58	2.14	2.29	6.18		High	High	High	High	High	High	High
	FALSE	High	[K].IKFPTMK.[V]	1xOxidation [M6]; 2xTMTpro [K2; K7]; 1xTMTpro [N-Term]	FALSE	0.0766235	0.0062516	1	1	1	Q09666	Q09666 [304-310]		1	1793.12	0.933	0.923	1.008	0.92	0.838	0.981	1	0.715974	1	0.656731	0.0706762	1	179866	178013	194292	177375	161469	189071	192768	6	2.79	2.34	4.1	1.01	4.03	10.78		High	High	High	High	High	High	High
	FALSE	High	[R].LGSPSGK.[T]	1xTMTpro [K7]; 1xTMTpro [N-Term]	FALSE	0.0779407	0.00636899	1	1	1	Q09666	Q09666 [557-563]		0	1253.77	0.896	0.847	0.943	0.802	0.619	0.923	1	0.93754	1	0.327078	0.00976653	1	1.05053e+06	992709	1.1048e+06	939905	725938	1.08132e+06	1.17199e+06	7.26	3.22	8.77	7.39	10.91	9.82	16.8		High	High	High	High	High	High	High
	FALSE	High	[K].AKGEVDVDVPK.[L]	2xTMTpro [K2; K11]; 1xTMTpro [N-Term]	FALSE	0.0803055	0.00651034	1	1	1	Q09666	Q09666 [2400-2410]		1	2069.24	0.969	0.818	1.105	0.862	0.77	0.983	1	0.315843	1	0.438642	0.0164753	1	814498	686909	928361	724288	646785	825566	840181	5.35	10.95	2.86	3.18	1.39	1.98	4.14		High	High	High	High	High	High	High
	FALSE	High	[K].VEGDMK.[V]	1xOxidation [M5]; 1xTMTpro [K6]; 1xTMTpro [N-Term]	FALSE	0.0834794	0.00665895	1	1	1	Q09666	Q09666 [3116-3121]		0	1302.72	0.964	0.965	1.164	0.984	0.839	0.912	1	1	0.579863	1	0.139484	1	215107	215325	259706	219574	187202	203475	223086	5.01	9.09	3.96	1.74	7.04	3	7.9		High	High	High	High	High	High	High
	FALSE	High	[K].FKMPDMHFK.[A]	1xOxidation [M3]; 2xTMTpro [K2; K9]; 1xTMTpro [N-Term]	FALSE	0.0824031	0.00665895	1	1	1	Q09666	Q09666 [1910-1918]; [2374-2382]; [2441-2449]		1	2109.18	1.053	1.119	1.051	0.992	0.86	1.064	1	1	1	1	0.852939	1	139965	148642	139637	131746	114328	141341	132872	3.36	8.87	3.27	10.06	8.29	10.83	3.5		High	High	High	High	High	High	High
	FALSE	High	[R].EGQTPK.[A]	1xTMTpro [K6]; 1xTMTpro [N-Term]	FALSE	0.0849449	0.00674347	1	1	1	Q09666	Q09666 [321-326]		0	1267.75	0.971	0.953	1.091	0.97	0.905	1.041	1	1	1	1	1	1	53149.1	52197.7	59749.3	53130.4	49549.1	57015.4	54753.4	3.82	16.65	5.52	9.66	15.22	17.14	14.25		High	High	High	High	High	High	High
	FALSE	High	[K].FKMPEMHFK.[TA]	1xOxidation [M3]; 2xTMTpro [K2; K9]; 1xTMTpro [N-Term]	FALSE	0.0899711	0.00712992	1	1	1	Q09666	Q09666 [1183-1191]; [1311-1319]; [1641-1649]; [1843-1851]; [1977-1985]; [2172-2180]; [2300-2308]; [2823-2831]		1	2123.2	1.019	1.002	1.073	0.973	0.887	0.974	1	1	1	1	0.28471	1	302959	298085	319309	289525	263878	289588	297456	1.64	4.46	1.49	7.62	8.02	2.01	10.92		High	High	High	High	High	High	High
	FALSE	High	[K].VEGDMK.[V]	1xTMTpro [K6]; 1xTMTpro [N-Term]	FALSE	0.0920227	0.00731633	1	1	1	Q09666	Q09666 [3116-3121]		0	1286.73	0.992	1.056	1.011	0.83	0.864	0.979	1	1	1	1	0.820831	1	789666	840573	805404	660678	687834	779651	796332	5.44	6.06	1.91	9.84	9.6	10.82	15.79		High	High	High	High	High	High	High
	FALSE	High	[K].GPQVALK.[G]	1xTMTpro [K7]; 1xTMTpro [N-Term]	FALSE	0.0924416	0.00732873	1	1	1	Q09666	Q09666 [531-537]		0	1320.85	1.043	0.972	1.158	0.912	0.797	1.118	1	1	0.927408	1	0.13553	1	1.33906e+06	1.24777e+06	1.48624e+06	1.17104e+06	1.02328e+06	1.43478e+06	1.28363e+06	2.79	9.45	6.54	0.61	12.96	3.06	5.99		High	High	High	High	High	High	High
	FALSE	High	[K].APEVDIK.[G]	1xTMTpro [K7]; 1xTMTpro [N-Term]	FALSE	0.0941471	0.0074394	1	1	1	Q09666	Q09666 [4032-4038]		0	1379.84	1.252	1.087	1.234	1.166	1.133	1.051	0.0850874	1	0.242327	0.293546	0.477441	1	135059	117257	133120	125820	122205	113396	107902	4.78	8.5	0.89	8.08	5.72	6.47	6.72		High	High	High	High	High	High	High
	FALSE	High	[K].FKMPEMHFK.[TA]	2xTMTpro [K2; K9]; 1xTMTpro [N-Term]	FALSE	0.107615	0.00836168	1	1	1	Q09666	Q09666 [1183-1191]; [1311-1319]; [1641-1649]; [1843-1851]; [1977-1985]; [2172-2180]; [2300-2308]; [2823-2831]		1	2107.2	1.06	1.137	1.211	1.147	1.006	1.098	1	1	0.823353	1	1	1	60126.3	64516.8	68676.1	65072	57081.3	62275.2	56729.3	9.95	12.51	8.61	7.28	1.73	4.43	13.17		High	High	High	High	High	High	High
	FALSE	High	[K].MEGDLK.[GA]	1xTMTpro [K6]; 1xTMTpro [N-Term]	FALSE	0.119191	0.0089671	1	1	1	Q09666	Q09666 [3770-3775]; [4026-4031]		0	1300.74	0.914	0.878	1.02	0.799	0.637	0.989	1	0.932371	1	0.169231	0.00278928	1	1.84496e+06	1.7716e+06	2.05754e+06	1.61244e+06	1.28426e+06	1.99572e+06	2.01747e+06	6.09	9.72	7.38	2.23	6.17	1.35	11.63		High	High	High	High	High	High	High
	FALSE	High	[K].VPEVDVR.[G]	1xTMTpro [N-Term]	FALSE	0.136709	0.00956476	1	1	1	Q09666	Q09666 [600-606]		0	1117.65	1.223	1.02	1.239	1.017	0.864	1.091	0.37377	1	0.240781	1	0.3357	1	306572	255835	310649	255141	216714	273488	250755	9.4	4.23	2.41	6.14	6.88	2.67	8.7		High	High	High	High	High	High	High
FALSE	High	Master Protein	P35579	Myosin-9 OS=Homo sapiens OX=9606 GN=MYH9 PE=1 SV=4	0	FALSE	1328.27	69	169	820	138	1960	226.4	5.6	3044.33	169	38	0.916	1.048	0.849	0.953	1.05	0.854	3.7126e-05	0.00384369	5.0722e-07	0.00426082	0.00733826	9.1811e-07	2.31873e+08	2.6535e+08	2.14909e+08	2.41203e+08	2.6583e+08	2.16341e+08	2.53212e+08	0.52	0.82	1.31	0.83	1.01	1.4	0.42	1.76605e+08	1.77428e+08	1.65166e+08	2.13551e+08	2.055e+08	2.09109e+08
	Checked	Confidence	Annotated Sequence	Modifications	Contaminant	Qvality PEP	Qvality q-value	# Protein Groups	# Proteins	# PSMs	Master Protein Accessions	Positions in Master Proteins	Modifications in Master Proteins	# Missed Cleavages	Theo. MH+ [Da]	Abundance Ratio: (MSC-glial_14d) / (MSC-normal_7d)	Abundance Ratio: (MSC-glial_21d) / (MSC-normal_7d)	Abundance Ratio: (MSC-glial_7d) / (MSC-normal_7d)	Abundance Ratio: (MSC-neural_14d) / (MSC-normal_7d)	Abundance Ratio: (MSC-neural_21d) / (MSC-normal_7d)	Abundance Ratio: (MSC-neural_7d) / (MSC-normal_7d)	Abundance Ratio Adj. P-Value: (MSC-glial_14d) / (MSC-normal_7d)	Abundance Ratio Adj. P-Value: (MSC-glial_21d) / (MSC-normal_7d)	Abundance Ratio Adj. P-Value: (MSC-glial_7d) / (MSC-normal_7d)	Abundance Ratio Adj. P-Value: (MSC-neural_14d) / (MSC-normal_7d)	Abundance Ratio Adj. P-Value: (MSC-neural_21d) / (MSC-normal_7d)	Abundance Ratio Adj. P-Value: (MSC-neural_7d) / (MSC-normal_7d)	Abundances (Grouped): MSC-glial_14d	Abundances (Grouped): MSC-glial_21d	Abundances (Grouped): MSC-glial_7d	Abundances (Grouped): MSC-neural_14d	Abundances (Grouped): MSC-neural_21d	Abundances (Grouped): MSC-neural_7d	Abundances (Grouped): MSC-normal_7d	Abundances (Grouped) CV [%]: MSC-glial_14d	Abundances (Grouped) CV [%]: MSC-glial_21d	Abundances (Grouped) CV [%]: MSC-glial_7d	Abundances (Grouped) CV [%]: MSC-neural_14d	Abundances (Grouped) CV [%]: MSC-neural_21d	Abundances (Grouped) CV [%]: MSC-neural_7d	Abundances (Grouped) CV [%]: MSC-normal_7d	Quan Info	Found in Sample: [S7] F1: 129C, Sample, MSC-glial_14d	Found in Sample: [S8] F1: 130N, Sample, MSC-glial_14d	Found in Sample: [S9] F1: 130C, Sample, MSC-glial_14d	Found in Sample: [S13] F1: 132C, Sample, MSC-glial_21d	Found in Sample: [S14] F1: 133N, Sample, MSC-glial_21d	Found in Sample: [S15] F1: 133C, Sample, MSC-glial_21d	Found in Sample: [S3] F1: 127C, Sample, MSC-glial_7d
	FALSE	High	[R].IIGLDQVAGMSETALPGAFK.[T]	1xTMTpro [K20]; 1xTMTpro [N-Term]	FALSE	1.39608e-06	2.465e-05	1	1	3	P35579	P35579 [618-637]		0	2626.48	0.938	1.022	0.839	0.869	1.069	0.881	0.635608	1	0.0442375	0.313792	1	0.244645	719059	782959	643408	666076	819265	674885	766421	2.88	1.06	0.51	7.27	2.44	4.42	2.74		High	High	High	High	High	High	High
	FALSE	High	[K].LKDVLLQVDDERR.[N]	1xTMTpro [K2]; 1xTMTpro [N-Term]	FALSE	4.20524e-06	2.465e-05	1	1	5	P35579	P35579 [1844-1856]		2	2207.3	0.875	1.096	0.836	0.962	1.092	0.9	1	0.801344	0.422759	1	0.824858	1	7.79032e+06	9.75508e+06	7.43949e+06	8.56511e+06	9.7172e+06	8.00631e+06	8.89995e+06	8.92	4.64	6.3	7.13	5.06	5.2	6.97		High	High	High	High	High	High	High
	FALSE	High	[K].LKDVLLQVDDER.[R]	1xTMTpro [K2]; 1xTMTpro [N-Term]	FALSE	4.3894e-05	2.465e-05	1	1	1	P35579	P35579 [1844-1855]		1	2051.2	0.894	0.902	0.778	0.817	0.83	0.822	0.471408	0.664798	0.0565639	0.100164	0.451726	0.21805	1.50714e+06	1.52047e+06	1.31096e+06	1.37718e+06	1.39921e+06	1.38491e+06	1.68533e+06	5.84	4.26	2.36	2.16	10.47	3.77	4.08		High	High	High	High	High	High	High
	FALSE	High	[R].IIGLDQVAGMSETALPGAFK.[T]	1xOxidation [M10]; 1xTMTpro [K20]; 1xTMTpro [N-Term]	FALSE	1.06193e-06	2.465e-05	1	1	4	P35579	P35579 [618-637]		0	2642.47	0.805	0.866	0.835	0.923	1.019	0.734	0.372759	0.787218	0.65352	1	1	0.101098	839757	903478	871852	962928	1.06405e+06	765983	1.04375e+06	6.96	4.83	4.59	9.6	10.42	1.59	7.9		High	High	High	High	High	High	High
	FALSE	High	[R].IAEFTTNLTEEEEK.[S]	1xTMTpro [K14]; 1xTMTpro [N-Term]	FALSE	1.09365e-05	2.465e-05	1	1	2	P35579	P35579 [1001-1014]		0	2262.2	0.905	1.036	0.872	0.976	1.069	0.801	0.384433	1	0.312525	1	1	0.037659	185326	212199	178530	199954	218911	164102	204820	4.38	0.37	11.33	3.35	4.05	0.53	1.79		High	High	High	High	High	High	High
	FALSE	High	[K].IAQLEEQLDNETK.[E]	1xTMTpro [K13]; 1xTMTpro [N-Term]	FALSE	6.54231e-06	2.465e-05	1	1	13	P35579	P35579 [1816-1828]		0	2139.18	0.846	1.046	0.812	0.893	1.014	0.791	0.197183	1	0.115032	0.934072	1	0.0732874	5.70323e+06	7.04514e+06	5.4713e+06	6.01805e+06	6.83193e+06	5.32754e+06	6.73772e+06	6.77	1.69	2.3	4.86	3.97	11.85	2.1		High	High	High	High	High	High	High
	FALSE	High	[R].IAQLEEELEEEQGNTELINDR.[L]	1xTMTpro [N-Term]	FALSE	7.38536e-10	2.465e-05	1	1	8	P35579	P35579 [1731-1751]		0	2776.38	0.981	1.018	0.9	1.06	1.009	0.891	1	1	0.788159	1	1	0.701341	479950	498229	440449	518720	493661	435750	489240	8.09	5.57	4.96	2.2	3	3.37	0.68		High	High	High	High	High	High	High
	FALSE	High	[K].KVEAQLQELQVK.[F]	2xTMTpro [K1; K12]; 1xTMTpro [N-Term]	FALSE	1.49428e-07	2.465e-05	1	1	4	P35579	P35579 [1249-1260]		1	2325.43	0.976	1.06	0.871	0.996	1.052	0.883	1	0.908146	0.355776	1	1	0.552628	3.88063e+06	4.21455e+06	3.4629e+06	3.9616e+06	4.18567e+06	3.51189e+06	3.97748e+06	1.74	4.05	3.42	6.43	1.2	8.2	6.61		High	High	High	High	High	High	High
	FALSE	High	[K].LEEEQIILEDQNCK.[L]	1xCarbamidomethyl [C13]; 1xTMTpro [K14]; 1xTMTpro [N-Term]	FALSE	1.75835e-05	2.465e-05	1	1	3	P35579	P35579 [976-989]		0	2369.25	0.848	0.917	0.902	0.945	1.12	0.758	0.408736	1	1	1	0.960616	0.14279	96943.7	104772	103110	107943	128002	86664.8	114263	3.61	4.19	3.45	3.56	13.25	9.38	7.08		High	High	High	High	High	High	High
	FALSE	High	[R].LTEMETLQSQLMAEK.[L]	2xOxidation [M4; M12]; 1xTMTpro [K15]; 1xTMTpro [N-Term]	FALSE	7.67209e-06	2.465e-05	1	1	1	P35579	P35579 [868-882]		0	2392.26	0.908	0.859	0.842	1.006	0.951	0.694	1	1	1	1	1	0.602548	98266.6	92990.2	91096.1	108865	102854	75077.9	108191	5.96	3.2	8.42	5.87	14.65	4.48	39.09		High	High	High	High	High	High	High
	FALSE	High	[R].LTEMETLQSQLMAEK.[L]	1xOxidation [M]; 1xTMTpro [K15]; 1xTMTpro [N-Term]	FALSE	9.38893e-07	2.465e-05	1	1	4	P35579	P35579 [868-882]		0	2376.26	0.97	0.983	0.935	0.93	1.062	0.839	1	1	1	1	1	0.596874	315030	319414	303763	302067	345014	272534	324806	3.53	5.1	0.94	10.91	2.49	6.23	12.4		High	High	High	High	High	High	High
	FALSE	High	[R].LTEMETLQSQLMAEK.[L]	1xTMTpro [K15]; 1xTMTpro [N-Term]	FALSE	2.00563e-06	2.465e-05	1	1	2	P35579	P35579 [868-882]		0	2360.27	0.894	1.098	0.902	0.911	1.004	0.914	0.885416	0.780159	0.799864	1	1	1	447973	550246	451950	456477	503479	458235	501231	5.09	1.3	3.74	6.64	6.8	2.1	3.2		High	High	High	High	High	High	High
	FALSE	High	[K].MEDSVGCLETAEEVKR.[K]	1xCarbamidomethyl [C7]; 1xOxidation [M1]; 1xTMTpro [K15]; 1xTMTpro [N-Term]	FALSE	1.88976e-08	2.465e-05	1	1	2	P35579	P35579 [1373-1388]		1	2477.25	0.818	0.962	0.785	0.982	1.13	0.719	0.371348	1	0.233217	1	0.590029	0.0633869	223771	263217	214822	268796	309179	196902	273668	10.26	4.64	1.59	5.5	7.42	10.83	8.35		High	High	High	High	High	High	High
	FALSE	High	[K].MEDSVGCLETAEEVKR.[K]	1xCarbamidomethyl [C7]; 1xTMTpro [K15]; 1xTMTpro [N-Term]	FALSE	1.26604e-08	2.465e-05	1	1	2	P35579	P35579 [1373-1388]		1	2461.26	1.01	1.165	1.012	1.121	1.343	0.955	1	0.242786	1	0.36171	0.00308269	1	493324	569097	494106	547495	655873	466224	488337	1.13	2.34	5.15	2.51	4.6	13.22	1.07		High	High	High	High	High	High	High
	FALSE	High	[K].MEDSVGCLETAEEVK.[R]	1xCarbamidomethyl [C7]; 1xOxidation [M1]; 1xTMTpro [K15]; 1xTMTpro [N-Term]	FALSE	2.10389e-06	2.465e-05	1	1	1	P35579	P35579 [1373-1387]		0	2321.15	0.705	0.83	0.783	0.871	0.881	0.705	0.0172212	0.36833	0.238186	0.999766	0.816281	0.0506785	37213.6	43768.1	41301.1	45959.3	46481	37222.9	52763.9	5.14	7.36	1	7.51	3.16	13.29	12.47		High	High	High	High	High	High	High
	FALSE	High	[K].MEDSVGCLETAEEVK.[R]	1xCarbamidomethyl [C7]; 1xTMTpro [K15]; 1xTMTpro [N-Term]	FALSE	2.91991e-06	2.465e-05	1	1	3	P35579	P35579 [1373-1387]		0	2305.15	0.859	1.077	0.795	0.932	1.206	0.779	0.419358	1	0.205074	1	0.531673	0.166312	99832.2	125103	92308.5	108272	140068	90517.5	116181	5.77	6.46	4.03	4.82	7.67	12.98	1.93		High	High	High	High	High	High	High
	FALSE	High	[R].INFDVNGYIVGANIETYLLEK.[S]	1xTMTpro [K21]; 1xTMTpro [N-Term]	FALSE	1.13856e-08	2.465e-05	1	1	2	P35579	P35579 [241-261]		0	2993.65	0.926	1.007	0.936	0.946	0.914	0.931	1	1	1	1	1	1	113701	123640	114898	116212	112248	114347	122815	8.98	5.04	2.06	5.14	14.89	6.06	15.7		High	High	High	High	High	High	High
	FALSE	High	[K].LQLQEQLQAETELCAEAEELR.[A]	1xCarbamidomethyl [C14]; 1xTMTpro [N-Term]	FALSE	2.61225e-09	2.465e-05	1	1	26	P35579	P35579 [883-903]		0	2805.43	1.038	1.13	1.185	1.076	1.115	0.942	1	1	0.831084	1	0.739067	1	206480	224761	235786	214055	221714	187297	198922	5.9	2.33	13.09	5.72	14.31	1.59	3.86		High	High	High	High	High	High	High
	FALSE	High	[R].LQQELDDLLVDLDHQR.[Q]	1xTMTpro [N-Term]	FALSE	5.48034e-08	2.465e-05	1	1	8	P35579	P35579 [1418-1433]		0	2254.2	0.932	0.973	0.902	0.946	0.991	0.946	1	1	0.689268	1	1	1	209059	218146	202235	212218	222161	212218	224242	1.44	4.79	9.81	1.78	5.62	2.13	1.6		High	High	High	High	High	High	High
	FALSE	High	[K].IRELESQISELQEDLESER.[A]	1xTMTpro [N-Term]	FALSE	1.6559e-07	2.465e-05	1	1	8	P35579	P35579 [1106-1124]		1	2607.34	1.02	1.192	0.896	0.976	1.312	0.967	1	0.704198	1	1	0.159185	1	186965	218598	164265	178937	240525	177339	183366	9.77	3.38	0.62	11.49	1.56	11.35	15.13		High	High	High	High	High	High	High
	FALSE	High	[K].LQQLFNHTMFILEQEEYQR.[E]	1xOxidation [M9]; 1xTMTpro [N-Term]	FALSE	3.67155e-08	2.465e-05	3	3	8	P35580; P35749; P35579	P35580 [483-501]; P35749 [483-501]; P35579 [476-494]		0	2787.41	0.981	1.076	0.929	1.051	1.124	0.849	1	1	1	1	1	0.582672	428838	470305	405693	459261	490926	371106	436929	1.59	7.57	4.64	4.06	8.85	0.91	10.03	Shared	High	High	High	High	High	High	High
	FALSE	High	[K].LQQLFNHTMFILEQEEYQR.[E]	1xTMTpro [N-Term]	FALSE	1.13856e-08	2.465e-05	3	3	5	P35580; P35749; P35579	P35580 [483-501]; P35749 [483-501]; P35579 [476-494]		0	2771.41	0.988	1.19	0.899	1.052	1.152	0.929	1	0.297538	0.881181	1	0.234906	1	464555	559380	422793	494632	541345	436462	470051	1.24	5.99	3.12	2.84	4.02	10.01	8.14	Shared	High	High	High	High	High	High	High
	FALSE	High	[K].LQVELDNVTGLLSQSDSK.[S]	1xTMTpro [K18]; 1xTMTpro [N-Term]	FALSE	5.31405e-08	2.465e-05	1	1	5	P35579	P35579 [1278-1295]		0	2554.42	0.911	1.035	0.777	1.015	1.116	0.822	0.982281	1	0.0694522	1	0.693782	0.261047	7.50685e+06	8.52916e+06	6.40282e+06	8.35823e+06	9.19227e+06	6.77527e+06	8.23833e+06	9	4.05	1.44	7.81	5.27	0.08	3.27		High	High	High	High	High	High	High
	FALSE	High	[R].KGAGDGSDEEVDGK.[A]	2xTMTpro [K1; K14]; 1xTMTpro [N-Term]	FALSE	1.92238e-08	2.465e-05	1	1	3	P35579	P35579 [1937-1950]		1	2276.22	1.094	1.372	1.024	1.006	1.3	1.104	1	0.0576714	1	1	0.0941606	1	784975	984307	735105	721580	932455	791874	717531	3.19	2.4	15.18	8.01	5.21	10.53	12.82		High	High	High	High	High	High	High
	FALSE	High	[K].KLEEEQIILEDQNCK.[L]	1xCarbamidomethyl [C14]; 2xTMTpro [K1; K15]; 1xTMTpro [N-Term]	FALSE	3.42857e-08	2.465e-05	1	1	3	P35579	P35579 [975-989]		1	2801.55	0.998	1.146	0.875	0.971	1.306	0.891	1	0.957465	1	1	0.188075	1	459671	527869	403230	447455	601902	410438	460815	8.45	0.62	1.88	6.08	4.77	23.12	0.29		High	High	High	High	High	High	High
	FALSE	High	[R].KKVEAQLQELQVK.[F]	3xTMTpro [K1; K2; K13]; 1xTMTpro [N-Term]	FALSE	6.63169e-06	2.465e-05	1	1	2	P35579	P35579 [1248-1260]		2	2757.73	1.03	1.127	0.959	1.107	1.42	0.94	1	0.639167	1	1	0.00549363	1	3.66474e+06	4.00942e+06	3.41207e+06	3.93989e+06	5.05321e+06	3.34406e+06	3.55819e+06	5.59	2.7	13.37	5.44	5.83	3.3	0.03		High	High	High	High	High	High	High
	FALSE	High	[K].KANLQIDQINTDLNLER.[S]	1xTMTpro [K1]; 1xTMTpro [N-Term]	FALSE	9.74066e-08	2.465e-05	1	1	4	P35579	P35579 [1754-1770]		1	2606.48	0.963	1.121	0.894	0.97	1.162	0.876	1	0.0400562	0.113263	1	0.0151954	0.0558917	3.51404e+06	4.08883e+06	3.26253e+06	3.53934e+06	4.2396e+06	3.19657e+06	3.64881e+06	2.77	1.27	1.14	3.17	2.9	5.92	1.34		High	High	High	High	High	High	High
	FALSE	High	[KR].KFDQLLAEEK.[SNTA]	2xTMTpro [K1; K10]; 1xTMTpro [N-Term]	FALSE	3.06573e-05	2.465e-05	3	4	3	P35580; P35749; P35579	P35580 [1452-1461]; P35749 [1452-1461]; P35579 [1445-1454]		1	2133.27	0.942	1.121	0.853	1.113	1.085	1.001	1	0.691347	0.346405	1	1	1	1.67227e+06	1.9898e+06	1.51435e+06	1.97521e+06	1.92464e+06	1.77551e+06	1.77441e+06	5.62	3.7	4.97	7.57	5.22	4.61	2.97	Shared	High	High	High	High	High	High	High
	FALSE	High	[K].KMQQNIQELEEQLEEEESAR.[Q]	1xOxidation [M2]; 1xTMTpro [K1]; 1xTMTpro [N-Term]	FALSE	3.24582e-08	2.465e-05	1	1	7	P35579	P35579 [940-959]		1	3085.56	0.965	1.17	0.846	1.039	1.196	0.9	1	0.0774645	0.122282	1	0.0252905	0.702705	76712	93014.9	67294	82571.3	95073.3	71588	79499.2	0.48	4.15	6.75	2.89	5.56	3.09	6.84		High	High	High	High	High	High	High
	FALSE	High	[K].KMQQNIQELEEQLEEEESAR.[Q]	1xTMTpro [K1]; 1xTMTpro [N-Term]	FALSE	2.29466e-11	2.465e-05	1	1	6	P35579	P35579 [940-959]		1	3069.57	0.947	1.182	0.906	1.015	1.235	0.871	1	0.00995876	0.273404	1	0.00113174	0.0688092	1.37468e+06	1.71597e+06	1.31525e+06	1.47378e+06	1.79342e+06	1.26494e+06	1.45185e+06	3.99	3.32	3.35	1.54	4.13	0.79	2.34		High	High	High	High	High	High	High
	FALSE	High	[K].KQELEEICHDLEAR.[V]	1xCarbamidomethyl [C8]; 1xTMTpro [K1]; 1xTMTpro [N-Term]	FALSE	3.89658e-07	2.465e-05	1	1	3	P35579	P35579 [910-923]		1	2378.26	0.775	1.047	0.663	0.943	1.244	0.747	0.256728	1	0.0224403	1	0.304415	0.163874	1.29532e+06	1.75033e+06	1.10842e+06	1.57628e+06	2.07818e+06	1.24761e+06	1.67119e+06	6.46	5.36	4.27	6.92	2.75	20.57	0.52		High	High	High	High	High	High	High
	FALSE	High	[R].KLEGDSTDLSDQIAELQAQIAELK.[M]	2xTMTpro [K1; K24]; 1xTMTpro [N-Term]	FALSE	1.37307e-11	2.465e-05	1	1	7	P35579	P35579 [1052-1075]		1	3527.96	0.965	1.01	0.908	1.011	1.107	0.877	1	1	0.887026	1	0.587399	0.484669	2.28414e+06	2.39088e+06	2.14959e+06	2.39259e+06	2.62133e+06	2.07617e+06	2.36769e+06	0.46	6.14	4.47	8.67	0.96	1.98	0.63		High	High	High	High	High	High	High
	FALSE	High	[K].KMEDSVGCLETAEEVKR.[K]	1xCarbamidomethyl [C8]; 2xTMTpro [K1; K16]; 1xTMTpro [N-Term]	FALSE	1.94889e-08	2.465e-05	1	1	2	P35579	P35579 [1372-1388]		2	2893.56	0.913	1.168	0.766	1.043	1.355	0.815	1	0.592281	0.175915	1	0.0586509	0.521377	741983	948744	622057	847528	1.10094e+06	662194	812560	5.46	3.61	1.65	8.82	3.27	18.85	3.41		High	High	High	High	High	High	High
	FALSE	High	[K].KMEDSVGCLETAEEVK.[R]	1xCarbamidomethyl [C8]; 2xTMTpro [K1; K16]; 1xTMTpro [N-Term]	FALSE	2.53151e-07	2.465e-05	1	1	1	P35579	P35579 [1372-1387]		1	2737.46	0.895	1.053	0.732	0.93	1.224	0.813	0.710734	1	0.109365	1	0.598653	0.582158	183697	216152	150264	190879	251234	166879	205222	11.21	4	7.87	4.44	8.57	12.41	1.73		High	High	High	High	High	High	High
	FALSE	High	[R].HEMPPHIYAITDTAYR.[S]	1xOxidation [M3]; 1xTMTpro [N-Term]	FALSE	3.74529e-06	2.465e-05	1	1	3	P35579	P35579 [144-159]		0	2235.12	1.111	1.245	1.107	1.123	1.358	0.97	1	0.247149	1	1	0.0385678	1	181585	203608	181045	183542	222018	158611	163479	1.67	5.8	11.21	6.88	4.77	8.33	16.17		High	High	High	High	High	High	High
	FALSE	High	[K].HSQAVEELAEQLEQTKR.[V]	1xTMTpro [K16]; 1xTMTpro [N-Term]	FALSE	3.37038e-08	2.465e-05	1	1	4	P35579	P35579 [1194-1210]		1	2604.42	0.971	1.163	0.876	0.978	1.158	0.837	1	1	1	1	0.777626	0.901621	2.76285e+06	3.31173e+06	2.49295e+06	2.78454e+06	3.2955e+06	2.38306e+06	2.84681e+06	8.19	9.47	5.05	12.49	5.96	5.5	5.52		High	High	High	High	High	High	High
	FALSE	High	[K].HSQAVEELAEQLEQTK.[R]	1xTMTpro [K16]; 1xTMTpro [N-Term]	FALSE	7.36417e-07	2.465e-05	1	1	9	P35579	P35579 [1194-1209]		0	2448.32	1.003	1.096	0.928	0.999	1.103	0.97	1	1	1	1	0.215999	1	925866	1.01221e+06	857184	922665	1.01842e+06	896035	923431	1.45	7.19	2.13	0.87	4.11	0.39	6.55		High	High	High	High	High	High	High
	FALSE	High	[RK].TQLEELEDELQATEDAK.[L]	1xTMTpro [K17]; 1xTMTpro [N-Term]	FALSE	6.37837e-07	2.465e-05	3	3	14	P35580; P35749; P35579	P35580 [1546-1562]; P35749 [1546-1562]; P35579 [1539-1555]		0	2570.33	0.957	1.086	0.988	1.053	1.219	0.817	1	0.940406	1	1	0.0259322	0.0645966	1.02323e+06	1.16078e+06	1.05554e+06	1.12524e+06	1.3033e+06	873281	1.06876e+06	4.8	3.43	6.17	4.98	4.23	5	3.34	Shared	High	High	High	High	High	High	High
	FALSE	High	[K].VEDMAELTCLNEASVLHNLK.[DE]	1xCarbamidomethyl [C9]; 1xTMTpro [K20]; 1xTMTpro [N-Term]	FALSE	8.67038e-08	2.465e-05	2	2	1	P35580; P35579	P35580 [87-106]; P35579 [83-102]		0	2894.52	0.849	1.04	0.749	0.892	1.049	0.845	0.68965	1	0.209926	1	1	1	522866	640614	461243	549487	646401	520421	616145	3.99	3.09	9.29	10.2	13.12	12.21	0.24	Shared	High	High	High	High	High	High	High
	FALSE	High	[R].TFHIFYYLLSGAGEHLK.[T]	1xTMTpro [K17]; 1xTMTpro [N-Term]	FALSE	5.27779e-08	2.465e-05	1	1	3	P35579	P35579 [273-289]		0	2604.45	0.879	0.883	0.709	0.772	0.818	0.789	0.993912	1	0.28472	0.249501	0.86968	0.871552	498628	500768	402059	437792	463589	447374	567005	13.91	12.71	8.62	10.65	9.94	8.23	7.39		High	High	High	High	High	High	High
	FALSE	High	[R].TEMEDLMSSKDDVGK.[S]	2xTMTpro [K10; K15]; 1xTMTpro [N-Term]	FALSE	1.60614e-06	2.465e-05	1	1	1	P35579	P35579 [1504-1518]		1	2597.36	1.132	1.612	1.124	1.364	1.733	1.038	1	0.0637215	1	0.673156	0.0553034	1	201378	286779	199944	242734	308384	184765	177946	6.87	18.04	12.79	9.01	12.33	6.33	26.18		High	High	High	High	High	High	High
	FALSE	High	[K].TELEDTLDSTAAQQELR.[S]	1xTMTpro [N-Term]	FALSE	6.41047e-06	2.465e-05	1	1	2	P35579	P35579 [1146-1162]		0	2224.13	1.137	1.139	0.841	1.321	1.402	0.69	1	1	1	1	1	1	5665.79	5672.41	4188.8	6583.09	6986.67	3435.45	4981.64	33.4	11.75	32.34	30.95	12.85	30.65	17.09		High	High	High	High	High	High	High
	FALSE	High	[K].THEAQIQEMR.[Q]	1xOxidation [M9]; 1xTMTpro [N-Term]	FALSE	2.04729e-05	2.465e-05	1	1	22	P35579	P35579 [1182-1191]		0	1562.79	0.916	0.939	0.859	0.944	0.983	0.847	0.148871	0.679246	0.0444756	0.775265	1	0.0312893	507915	520982	476476	523481	545054	469493	554610	3.35	0.62	5.46	1.59	3.71	5.59	1.68		High	High	High	High	High	High	High
	FALSE	High	[K].THEAQIQEMR.[Q]	1xTMTpro [N-Term]	FALSE	1.45437e-05	2.465e-05	1	1	11	P35579	P35579 [1182-1191]		0	1546.8	0.952	1.05	0.859	0.897	1.006	0.865	1	1	0.470753	0.725152	1	0.596545	590067	650702	531953	555577	623528	535805	619520	4.4	4.12	4.56	2.45	6.81	7.06	10.68		High	High	High	High	High	High	High
	FALSE	High	[K].VIQYLAYVASSHK.[S]	1xTMTpro [K13]; 1xTMTpro [N-Term]	FALSE	5.90041e-09	2.465e-05	1	1	2	P35579	P35579 [187-199]		0	2087.21	0.869	1.015	0.779	0.9	0.963	0.863	0.515118	1	0.0749384	0.487785	1	0.645307	151160	176608	135589	156576	167526	150146	174006	4.7	3.98	0.37	9.84	6.3	0.15	5.79		High	High	High	High	High	High	High
	FALSE	High	[K].VKLQEMEGTVK.[S]	2xTMTpro [K2; K11]; 1xTMTpro [N-Term]	FALSE	1.69642e-06	2.465e-05	1	1	2	P35579	P35579 [1792-1802]		1	2174.3	1.118	1.4	1.013	1.135	1.444	0.962	1	0.188515	1	1	0.127888	1	504878	632354	457402	512571	652209	434329	451588	7.57	19.87	10.77	9.16	6.74	1.25	19.01		High	High	High	High	High	High	High
	FALSE	High	[K].VSHLLGINVTDFTR.[G]	1xTMTpro [N-Term]	FALSE	7.59446e-07	2.465e-05	1	1	7	P35579	P35579 [374-387]		0	1876.06	1.041	1.07	0.993	1.008	1.156	0.922	1	1	1	1	1	1	534677	549553	510155	517519	593567	473448	513564	6.17	11.72	5.85	3.75	9.63	2.11	0.62		High	High	High	High	High	High	High
	FALSE	High	[K].VMQEQGTHPK.[F]	1xOxidation [M2]; 1xTMTpro [K10]; 1xTMTpro [N-Term]	FALSE	1.50878e-05	2.465e-05	1	1	7	P35579	P35579 [546-555]		0	1778.97	0.85	0.989	0.963	0.922	1.004	0.838	0.488136	1	1	1	1	0.474319	349935	406878	396398	379450	413333	344870	411538	4.12	1.41	10.42	3.29	11.57	1.42	4.2		High	High	High	High	High	High	High
	FALSE	High	[K].VMQEQGTHPK.[F]	1xTMTpro [K10]; 1xTMTpro [N-Term]	FALSE	3.40966e-07	2.465e-05	1	1	3	P35579	P35579 [546-555]		0	1762.98	0.963	1.099	0.83	0.937	1.012	0.934	1	0.969396	0.179478	1	1	1	126162	143953	108657	122691	132604	122279	130986	3.84	3.23	8.97	5.15	7.84	1.46	3.07		High	High	High	High	High	High	High
	FALSE	High	[R].QAQQERDELADEIANSSGK.[G]	1xTMTpro [K19]; 1xTMTpro [N-Term]	FALSE	4.48016e-10	2.465e-05	1	1	5	P35579	P35579 [1698-1716]		1	2697.39	0.916	1.2	0.924	1.058	1.303	0.933	1	0.120948	1	1	0.0175507	1	386615	506404	389701	446600	549814	393567	421976	9.1	4.16	1.88	6.95	2.12	3.77	8.47		High	High	High	High	High	High	High
	FALSE	High	[R].QEEEMMAKEEELVK.[V]	2xTMTpro [K8; K14]; 1xTMTpro [N-Term]	FALSE	2.48855e-07	2.465e-05	1	1	1	P35579	P35579 [843-856]		1	2635.41	1.083	1.619	1.004	1.378	1.732	1.036	1	0.129682	1	0.965556	0.0768145	1	182635	273000	169263	232391	292056	174741	168659	14.95	13.75	21.32	13.29	8.57	9.24	26.85		High	High	High	High	High	High	High
	FALSE	High	[R].NTDQASMPDNTAAQK.[V]	1xTMTpro [K15]; 1xTMTpro [N-Term]	FALSE	4.40292e-05	2.465e-05	2	2	2	P35749; P35579	P35749 [366-380]; P35579 [359-373]		0	2200.12	1.065	1.354	1.07	1.127	1.268	0.964	1	0.143613	1	1	0.305597	1	1.36207e+06	1.73207e+06	1.36867e+06	1.44217e+06	1.62248e+06	1.23315e+06	1.27927e+06	5	7.63	19.59	8.16	6.96	15.09	4.52	Shared	High	High	High	High	High	High	High
	FALSE	High	[R].NTDQASMPDNTAAQK.[V]	1xOxidation [M7]; 1xTMTpro [K15]; 1xTMTpro [N-Term]	FALSE	8.87314e-06	2.465e-05	2	2	20	P35749; P35579	P35749 [366-380]; P35579 [359-373]		0	2216.11	0.849	1.006	0.826	0.932	1.015	0.792	0.036468	1	0.0134436	0.425093	1	0.00439805	1.2913e+06	1.53021e+06	1.25695e+06	1.41721e+06	1.54332e+06	1.20518e+06	1.52094e+06	6.42	1.82	1.95	2.62	1.48	4.36	0.46	Shared	High	High	High	High	High	High	High
	FALSE	High	[KR].QLLQANPILEAFGNAK.[T]	1xTMTpro [K16]; 1xTMTpro [N-Term]	FALSE	9.65456e-06	2.465e-05	2	3	1	P35749; P35579	P35749 [217-232]; P35579 [210-225]		0	2335.36	1.013	1.133	0.946	1.071	1.184	0.901	1	0.566495	1	0.956054	0.308131	1	791064	884938	738248	835983	924398	703236	780752	3.7	4.16	7.18	7.78	3.62	10.46	7.48	Shared	High	High	High	High	High	High	High
	FALSE	High	[R].QLEEAEEEAQR.[A]	1xTMTpro [N-Term]	FALSE	6.81409e-06	2.465e-05	1	1	2	P35579	P35579 [1878-1888]		0	1635.81	0.915	1.027	0.759	0.899	0.921	0.812	0.525133	1	0.00331426	0.169954	0.6548	0.0259485	465390	522491	385930	456988	468436	413010	508599	4.64	4.48	2.83	4.47	3.01	4.43	2.66		High	High	High	High	High	High	High
	FALSE	High	[K].QIATLHAQVADMK.[K]	1xOxidation [M12]; 1xTMTpro [K13]; 1xTMTpro [N-Term]	FALSE	3.00407e-07	2.465e-05	1	1	4	P35579	P35579 [1358-1370]		0	2050.16	0.819	0.958	0.82	0.922	0.871	0.722	0.393067	1	0.550648	1	1	0.0912598	1.07511e+06	1.25735e+06	1.07579e+06	1.21049e+06	1.14368e+06	947376	1.31269e+06	4.26	11.33	1.15	5.95	9.59	3.24	10.41		High	High	High	High	High	High	High
	FALSE	High	[K].QIATLHAQVADMK.[K]	1xTMTpro [K13]; 1xTMTpro [N-Term]	FALSE	3.65901e-08	2.465e-05	1	1	6	P35579	P35579 [1358-1370]		0	2034.17	0.939	1.078	0.9	0.935	1.082	0.952	1	0.271171	0.463091	1	0.693485	1	7.38678e+06	8.48224e+06	7.07852e+06	7.36042e+06	8.50955e+06	7.48658e+06	7.86809e+06	3.93	7.25	0.24	2.35	1.33	4.94	0.48		High	High	High	High	High	High	High
	FALSE	High	[R].NAEQYKDQADK.[A]	2xTMTpro [K6; K11]; 1xTMTpro [N-Term]	FALSE	1.43507e-05	2.465e-05	1	1	5	P35579	P35579 [1857-1867]		1	2222.22	0.935	1.109	0.872	0.977	1.075	0.892	0.685223	0.243366	0.0685713	1	0.772775	0.188158	955459	1.13342e+06	891627	998396	1.09898e+06	911596	1.02196e+06	0.96	3.48	0.05	3.17	2.47	7	2.44		High	High	High	High	High	High	High
	FALSE	High	[K].MQQNIQELEEQLEEEESAR.[Q]	1xOxidation [M1]; 1xTMTpro [N-Term]	FALSE	6.85966e-09	2.465e-05	1	1	28	P35579	P35579 [941-959]		0	2653.26	0.888	1.047	0.883	1.005	1.02	0.922	0.958372	1	0.986627	1	1	1	149364	176046	148434	169066	171513	155084	168160	7.23	10.47	2.81	4.43	4.69	4.35	6.67		High	High	High	High	High	High	High
	FALSE	High	[K].MQQNIQELEEQLEEEESAR.[Q]	1xTMTpro [N-Term]	FALSE	2.55039e-09	2.465e-05	1	1	6	P35579	P35579 [941-959]		0	2637.26	1.023	1.027	0.904	1.047	1.016	0.882	1	1	1	1	1	1	132187	132668	116806	135240	131177	113962	129155	11.86	3.44	3.71	12.18	2.05	10	7.78		High	High	High	High	High	High	High
	FALSE	High	[K].NMDPLNDNIATLLHQSSDK.[F]	1xTMTpro [K19]; 1xTMTpro [N-Term]	FALSE	8.67467e-10	2.465e-05	1	1	2	P35579	P35579 [588-606]		0	2734.43	1.003	1.107	1.029	1.034	1.07	0.962	1	1	1	1	1	1	266280	293843	273048	274499	284023	255208	265417	6.92	11.87	0.31	10.26	8.57	4.91	1.9		High	High	High	High	High	High	High
	FALSE	High	[K].NLPIYSEEIVEMYK.[G]	1xOxidation [M12]; 1xTMTpro [K14]; 1xTMTpro [N-Term]	FALSE	1.75835e-05	2.465e-05	1	1	1	P35579	P35579 [126-139]		0	2352.27	0.807	0.877	0.847	0.796	0.944	0.805	0.599879	1	1	0.901437	1	0.964001	55736	60586.3	58510.2	54963.2	65200.5	55609.2	69080.1	4.34	6.37	12.75	7.61	16.56	11.06	12.66		High	High	High	High	High	High	High
	FALSE	High	[K].NFINNPLAQADWAAK.[K]	1xTMTpro [K15]; 1xTMTpro [N-Term]	FALSE	5.46472e-06	2.465e-05	1	1	3	P35579	P35579 [15-29]		0	2281.26	1.043	1.065	0.953	1.015	1.095	0.936	1	0.605354	1	1	0.314859	1	419203	427940	382975	408131	440213	375995	401909	6.34	2.68	4.24	1.46	2.74	0.98	1.65		High	High	High	High	High	High	High
	FALSE	High	[K].SGFEPASLKEEVGEEAIVELVENGKK.[V]	3xTMTpro [K9; K25; K26]; 1xTMTpro [N-Term]	FALSE	1.44894e-07	2.465e-05	1	1	5	P35579	P35579 [39-64]		2	4005.25	0.976	1.122	0.887	1.024	1.145	0.886	1	0.32954	0.423839	1	0.120683	0.458973	6.04472e+06	6.9488e+06	5.4917e+06	6.34261e+06	7.09005e+06	5.48503e+06	6.19413e+06	4.81	3.29	4.45	5.18	1.33	5.81	5.37		High	High	High	High	High	High	High
	FALSE	High	[K].SMEAEMIQLQEELAAAER.[A]	2xOxidation [M2; M6]; 1xTMTpro [N-Term]	FALSE	2.55764e-07	2.465e-05	1	1	7	P35579	P35579 [1677-1694]		0	2385.16	0.988	0.912	0.966	0.904	0.944	0.876	1	0.567003	1	0.395647	1	0.380797	147715	136335	144431	135212	141203	131030	149570	4.54	0.85	4.63	4.61	4.29	8.54	1.84		High	High	High	High	High	High	High
	FALSE	High	[K].SMEAEMIQLQEELAAAER.[A]	1xOxidation [M]; 1xTMTpro [N-Term]	FALSE	1.221e-07	2.465e-05	1	1	11	P35579	P35579 [1677-1694]		0	2369.16	0.957	0.909	0.997	0.949	0.9	0.907	1	1	1	1	1	1	38156	36254.3	39746.6	37839.4	35877.6	36167.4	39864.2	14.27	14.63	1.91	4.26	8.1	8.86	6.17		High	High	High	High	High	High	High
	FALSE	High	[K].SMEAEMIQLQEELAAAER.[A]	1xTMTpro [N-Term]	FALSE	1.66158e-07	2.465e-05	1	1	13	P35579	P35579 [1677-1694]		0	2353.17	0.725	1.092	0.87	0.861	0.907	0.75	0.756692	1	1	1	1	0.984427	2.07244e+06	3.12073e+06	2.48633e+06	2.46066e+06	2.59083e+06	2.14238e+06	2.857e+06	17.2	20.76	0.72	8.87	5.85	23.12	2.19		High	High	High	High	High	High	High
	FALSE	High	[R].RGDLPFVVPR.[R]	1xTMTpro [N-Term]	FALSE	2.00719e-05	2.465e-05	1	1	3	P35579	P35579 [1923-1932]		1	1459.87	0.955	1.03	0.89	0.987	0.994	0.896	0.676517	1	0.0733111	1	1	0.119067	520435	561384	484785	537951	541876	488355	544873	3.37	2.57	2.44	4.42	0.4	0.63	1.79		High	High	High	High	High	High	High
	FALSE	High	[K].RDLGEELEALKTELEDTLDSTAAQQELR.[S]	1xTMTpro [K11]; 1xTMTpro [N-Term]	FALSE	3.71296e-12	2.465e-05	1	1	4	P35579	P35579 [1135-1162]		2	3782	0.974	1.154	0.96	1.023	1.233	0.938	1	1	1	1	0.384386	1	75481	89364.3	74335.7	79266.1	95484.7	72651.3	77457.3	5.95	6.3	12.64	3.15	7.91	3.49	17.67		High	High	High	High	High	High	High
	FALSE	High	[K].QTLENERGELANEVK.[V]	1xTMTpro [K15]; 1xTMTpro [N-Term]	FALSE	3.5224e-06	2.465e-05	1	1	4	P35579	P35579 [1220-1234]		1	2338.29	0.956	1.188	0.875	1.02	1.218	0.874	1	0.107955	0.743288	1	0.136404	0.793142	1.63102e+06	2.02733e+06	1.4937e+06	1.74186e+06	2.07946e+06	1.49183e+06	1.70688e+06	3.85	6.33	7.7	5.95	6.5	0.17	8.64		High	High	High	High	High	High	High
	FALSE	High	[R].RKLEGDSTDLSDQIAELQAQIAELK.[M]	2xTMTpro [K2; K25]; 1xTMTpro [N-Term]	FALSE	1.35113e-08	2.465e-05	1	1	2	P35579	P35579 [1051-1075]		2	3684.06	1.034	1.411	0.924	1.203	1.407	0.95	1	0.0311892	1	0.57134	0.040611	1	301974	411818	269828	351200	410747	277451	291960	9.88	7.3	4.55	7.91	7.08	4.76	10.8		High	High	High	High	High	High	High
	FALSE	High	[K].RHEMPPHIYAITDTAYR.[S]	1xOxidation [M4]; 1xTMTpro [N-Term]	FALSE	2.64265e-05	2.465e-05	1	1	1	P35579	P35579 [143-159]		1	2391.22	1.113	1.27	1.098	1.127	1.193	0.965	1	0.884786	1	1	1	1	19607.8	22383.5	19341.6	19863.6	21027.4	17000.1	17621.4	6.67	8.07	1.76	10.65	22.41	9.77	18.03		High	High	High	High	High	High	High
	FALSE	High	[K].RHEMPPHIYAITDTAYR.[S]	1xTMTpro [N-Term]	FALSE	2.74595e-06	2.465e-05	1	1	5	P35579	P35579 [143-159]		1	2375.22	0.984	1.049	0.987	0.992	1.038	0.984	1	1	1	1	1	1	257914	275011	258918	260127	272226	258057	262202	1.06	1.03	1.36	2.78	2.73	14.01	3.05		High	High	High	High	High	High	High
	FALSE	High	[K].RQLEEAEEEAQR.[A]	1xTMTpro [N-Term]	FALSE	1.95487e-05	2.465e-05	1	1	2	P35579	P35579 [1877-1888]		1	1791.92	0.906	1.045	0.883	0.918	1.074	0.802	0.820472	0.851413	0.675968	0.710721	0.741524	0.0942362	466584	538127	454666	472652	552949	413036	515043	1.22	9.18	0.51	6.09	5.87	2.96	1.33		High	High	High	High	High	High	High
	FALSE	High	[K].DFSALESQLQDTQELLQEENR.[Q]	1xTMTpro [N-Term]	FALSE	1.06164e-09	2.465e-05	1	1	16	P35579	P35579 [1302-1322]		0	2797.38	1.061	1.039	0.945	1.038	1.18	0.946	1	1	1	1	0.0534328	1	233381	228707	208027	228330	259689	208103	220025	3.69	5.49	7.15	2.13	2.28	4.44	2.41		High	High	High	High	High	High	High
	FALSE	High	[K].EQADFAIEALAK.[A]	1xTMTpro [K12]; 1xTMTpro [N-Term]	FALSE	1.48877e-05	2.465e-05	1	2	12	P35579	P35579 [408-419]		0	1914.08	1.011	1.133	0.947	1.008	1.037	0.918	1	1	1	1	1	1	304670	341299	285402	303591	312339	276574	301295	7.43	7.67	1.54	5.08	2.39	2.16	4.62		High	High	High	High	High	High	High
	FALSE	High	[R].EQLEEEEEAKHNLEK.[Q]	2xTMTpro [K10; K15]; 1xTMTpro [N-Term]	FALSE	3.46397e-08	2.465e-05	1	1	8	P35579	P35579 [1343-1357]		1	2767.49	0.932	1.113	0.864	0.955	1.144	0.89	0.185685	0.00950159	0.00439741	0.72608	0.00420847	0.0239306	2.87367e+06	3.43169e+06	2.66433e+06	2.94455e+06	3.52769e+06	2.74486e+06	3.08439e+06	2.53	1.91	1.14	2.07	2.24	1.33	3.53		High	High	High	High	High	High	High
	FALSE	High	[R].DELADEIANSSGK.[G]	1xTMTpro [K13]; 1xTMTpro [N-Term]	FALSE	1.44469e-05	2.465e-05	1	1	6	P35579	P35579 [1704-1716]		0	1957.04	0.964	0.977	0.865	0.938	0.983	0.83	1	1	0.179044	1	1	0.061159	698327	707220	626607	679518	711509	601286	724144	2.44	6.45	2.93	2.67	5.16	2.32	4.01		High	High	High	High	High	High	High
	FALSE	High	[R].EDQSILCTGESGAGK.[T]	1xCarbamidomethyl [C7]; 1xTMTpro [K15]; 1xTMTpro [N-Term]	FALSE	4.30669e-06	2.465e-05	3	4	4	P35580; P35749; P35579	P35580 [170-184]; P35749 [170-184]; P35579 [166-180]		0	2160.11	0.93	1.102	0.897	1.041	1.323	0.86	0.867768	0.580844	0.45052	1	0.00125543	0.145093	308414	365793	297656	345310	439065	285338	331792	3.88	3.58	0.15	4.47	5.12	5.22	1.21	Shared	High	High	High	High	High	High	High
	FALSE	High	[K].ANLQIDQINTDLNLER.[S]	1xTMTpro [N-Term]	FALSE	2.21546e-05	2.465e-05	1	1	4	P35579	P35579 [1755-1770]		0	2174.17	1.054	1.155	0.924	0.961	1.129	0.924	1	1	1	1	1	1	625971	685893	548564	570384	670081	548774	593643	9.56	9.89	14.13	9.17	13.78	6.62	9.46		High	High	High	High	High	High	High
	FALSE	High	[K].ERNTDQASMPDNTAAQK.[V]	1xTMTpro [K17]; 1xTMTpro [N-Term]	FALSE	1.76209e-09	2.465e-05	2	2	1	P35749; P35579	P35749 [364-380]; P35579 [357-373]		1	2485.26	0.93	1.302	0.912	1.051	1.613	0.899	1	1	1	1	0.230978	1	116990	163850	114739	132278	202950	113145	125824	17.67	19.09	27.27	22.71	3.57	9.95	3.84	Shared	High	High	High	High	High	High	High
	FALSE	High	[R].AGVLAHLEEER.[D]	1xTMTpro [N-Term]	FALSE	1.87316e-06	2.465e-05	2	2	12	P35580; P35579	P35580 [772-782]; P35579 [765-775]		0	1527.85	0.959	1.145	0.879	1.1	1.157	0.876	1	0.345533	0.799354	1	0.853256	0.822839	1.07174e+07	1.27979e+07	9.82575e+06	1.22879e+07	1.29327e+07	9.78959e+06	1.11739e+07	2.19	10.04	3.57	1.69	7.92	1.41	6.15	Shared	High	High	High	High	High	High	High
	FALSE	High	[R].ELEDATETADAMNR.[E]	1xTMTpro [N-Term]	FALSE	6.60923e-06	2.465e-05	1	1	3	P35579	P35579 [1899-1912]		0	1869.88	1.009	0.989	0.874	1.011	1.05	0.879	1	1	0.91928	1	1	1	140368	137518	121540	140578	145983	122265	139056	8.49	6.81	3.6	6.83	6.01	0.59	9.72		High	High	High	High	High	High	High
	FALSE	High	[R].ELEDATETADAMNR.[E]	1xOxidation [M12]; 1xTMTpro [N-Term]	FALSE	1.31991e-05	2.465e-05	1	1	8	P35579	P35579 [1899-1912]		0	1885.88	1.062	1.004	0.991	0.997	1.006	0.938	0.620562	1	1	1	1	0.801239	148897	140765	139052	139880	141080	131542	140265	2.21	3.35	1.45	3.63	3.66	1.08	1.88		High	High	High	High	High	High	High
	FALSE	High	[R].ELESQISELQEDLESER.[A]	1xTMTpro [N-Term]	FALSE	1.54159e-06	2.465e-05	1	1	6	P35579	P35579 [1108-1124]		0	2338.16	1.178	0.851	0.962	1.184	0.865	0.97	1	1	1	1	1	1	22969.9	16608.4	18769.3	23094.9	16868.5	18920.7	19506.9	11.32	20.73	35.95	11.15	26.95	13.32	8.24		High	High	High	High	High	High	High
	FALSE	High	[R].EMEAELEDER.[K]	1xTMTpro [N-Term]	FALSE	2.52504e-05	2.465e-05	1	1	3	P35579	P35579 [1593-1602]		0	1554.73	0.888	0.97	0.727	0.902	0.998	0.771	0.145648	1	0.000255959	0.145617	1	0.00148691	2.28203e+06	2.4925e+06	1.86828e+06	2.31638e+06	2.56486e+06	1.98177e+06	2.56936e+06	2.3	3.62	2.1	2.06	3.05	0.17	7.09		High	High	High	High	High	High	High
	FALSE	High	[R].EMEAELEDERK.[Q]	1xTMTpro [K11]; 1xTMTpro [N-Term]	FALSE	3.72176e-05	2.465e-05	1	1	3	P35579	P35579 [1593-1603]		1	1987.03	1.099	1.21	0.879	1.085	1.095	0.964	0.945937	0.215717	0.862137	1	0.994234	1	2.13749e+06	2.35347e+06	1.71032e+06	2.11107e+06	2.12961e+06	1.87591e+06	1.94533e+06	3.56	7.31	0.42	10.8	5.24	2.71	0.26		High	High	High	High	High	High	High
	FALSE	High	[R].ASREEILAQAK.[E]	1xTMTpro [K11]; 1xTMTpro [N-Term]	FALSE	3.5162e-05	2.465e-05	1	1	1	P35579	P35579 [1659-1669]		1	1824.08	1.028	1.077	0.99	1.025	1.128	0.968	1	1	1	1	0.960016	1	110638	115895	106472	110303	121392	104156	107593	7.74	8.71	3.7	3.57	8.6	8.04	10.67		High	High	High	High	High	High	High
	FALSE	High	[K].EEVGEEAIVELVENGKK.[V]	2xTMTpro [K16; K17]; 1xTMTpro [N-Term]	FALSE	3.51173e-08	2.465e-05	1	1	1	P35579	P35579 [48-64]		1	2784.58	0.902	0.907	0.885	0.905	0.974	0.794	0.923711	0.607311	0.50003	0.318964	1	0.0349856	178765	179632	175305	179217	192944	157292	198092	6.38	1.07	8.07	5.62	2.96	1.6	2.91		High	High	High	High	High	High	High
	FALSE	High	[K].EEVGEEAIVELVENGK.[K]	1xTMTpro [K16]; 1xTMTpro [N-Term]	FALSE	3.28367e-07	2.465e-05	1	1	3	P35579	P35579 [48-63]		0	2352.28	0.951	0.921	0.935	0.881	0.997	0.847	1	1	1	1	1	0.74884	461318	446721	453207	427171	483337	410836	484835	8.55	4.53	13	6.75	1.79	10.8	2.09		High	High	High	High	High	High	High
	FALSE	High	[R].DLGEELEALK.[T]	1xTMTpro [K10]; 1xTMTpro [N-Term]	FALSE	3.38484e-05	2.465e-05	2	2	9	P35749; P35579	P35749 [1143-1152]; P35579 [1136-1145]		0	1724.99	0.928	0.991	0.879	0.779	0.909	0.742	1	1	1	0.56666	1	0.206014	3.40248e+06	3.6317e+06	3.21987e+06	2.8569e+06	3.33316e+06	2.7212e+06	3.6651e+06	3.76	2.9	6.49	12.33	6.16	9.62	16.26	Shared	High	High	High	High	High	High	High
	FALSE	High	[R].DLGEELEALKTELEDTLDSTAAQQELR.[S]	1xTMTpro [K10]; 1xTMTpro [N-Term]	FALSE	1.42232e-08	2.465e-05	1	1	3	P35579	P35579 [1136-1162]		1	3625.89	1.167	1.015	1.282	1.383	1.468	1.216	1	1	1	1	1	1	13049.1	11350.7	14330.9	15457.1	16408.7	13592.6	11180.3	10.52	29.96	12.67	24.73	37.59	8.31	20.58		High	High	High	High	High	High	High
	FALSE	High	[K].ALELDSNLYR.[I]	1xTMTpro [N-Term]	FALSE	3.68678e-05	2.465e-05	1	1	9	P35579	P35579 [746-755]		0	1497.82	0.947	0.976	0.848	0.872	0.964	0.848	0.850202	1	0.0977802	0.179971	1	0.115103	1.13077e+07	1.16536e+07	1.01291e+07	1.04108e+07	1.15099e+07	1.01319e+07	1.19433e+07	5.47	4.42	0.62	1.69	5.24	2.45	5.09		High	High	High	High	High	High	High
	FALSE	High	[R].ALEQQVEEMKTQLEELEDELQATEDAK.[L]	1xOxidation [M9]; 2xTMTpro [K10; K27]; 1xTMTpro [N-Term]	FALSE	1.15024e-05	2.465e-05	1	1	2	P35579	P35579 [1529-1555]		1	4076.1	0.527	0.89	0.689	0.752	1	0.76	1	1	1	1	1	1	3055.64	5158.7	3992.27	4358.6	5792.49	4401.83	5794.84	35.83	12.65	29.54	50.49	22.22	67.71	22.36		High	High	High	High	High	High	High
	FALSE	High	[K].DLEAHIDSANK.[N]	1xTMTpro [K11]; 1xTMTpro [N-Term]	FALSE	3.99107e-07	2.465e-05	1	1	4	P35579	P35579 [1621-1631]		0	1821	1.012	1.093	0.967	1.038	1.166	0.974	1	1	1	1	0.66255	1	122394	132149	117000	125544	140965	117740	120945	7.46	8.67	3.82	4.46	5.58	5.24	4.06		High	High	High	High	High	High	High
	FALSE	High	[K].DVLLQVDDER.[R]	1xTMTpro [N-Term]	FALSE	2.25211e-05	2.465e-05	1	1	1	P35579	P35579 [1846-1855]		0	1505.81	0.923	0.924	0.867	1.003	1.033	0.897	1	1	1	1	1	1	83932.3	84013.2	78877.1	91182.3	93966.8	81546.4	90952.5	8.59	7.96	17.87	3.11	3.34	6.23	4.83		High	High	High	High	High	High	High
	FALSE	High	[K].DVLLQVDDERR.[N]	1xTMTpro [N-Term]	FALSE	3.28367e-07	2.465e-05	1	1	7	P35579	P35579 [1846-1856]		1	1661.91	0.902	1.024	0.87	0.926	0.96	0.832	0.493116	1	0.154453	0.881137	1	0.0433364	670456	760894	646345	688241	713636	617868	743031	4.66	4.03	4.83	3.47	2.22	5.48	1.68		High	High	High	High	High	High	High
	FALSE	High	[K].ADGAEAKPAE.[-]	1xTMTpro [K7]; 1xTMTpro [N-Term]	FALSE	0.00025751	4.46133e-05	1	1	4	P35579	P35579 [1951-1960]		0	1566.86	0.909	1.065	0.81	0.899	1.006	0.847	1	1	0.394954	1	1	0.810461	348968	408724	310813	344966	386040	325139	383778	5.58	7.94	8.06	2.65	6.7	8.39	13.63		High	High	High	High	High	High	High
	FALSE	High	[K].DMFQETMEAMR.[I]	1xTMTpro [N-Term]	FALSE	4.83991e-05	4.46133e-05	1	1	3	P35579	P35579 [317-327]		0	1692.77	1.102	1.011	0.992	0.915	0.972	0.932	1	1	1	1	1	1	163910	150455	147533	136141	144565	138671	148759	19.29	0.47	9.13	2.23	2.44	2.75	2.02		High	High	High	High	High	High	High
	FALSE	High	[K].DMFQETMEAMR.[I]	1xOxidation [M]; 1xTMTpro [N-Term]	FALSE	0.000106612	4.46133e-05	1	1	8	P35579	P35579 [317-327]		0	1708.77	1.104	0.996	1.043	1.055	1.022	0.955	0.0315227	1	1	0.595088	1	0.953694	694143	626417	656085	663768	642957	600428	629031	1.53	2.03	2.81	1.85	2.63	1.46	3.82		High	High	High	High	High	High	High
	FALSE	High	[K].RDLGEELEALK.[T]	1xTMTpro [K11]; 1xTMTpro [N-Term]	FALSE	0.000104257	4.46133e-05	2	2	1	P35749; P35579	P35749 [1142-1152]; P35579 [1135-1145]		1	1881.09	0.889	0.99	0.938	0.889	0.89	0.857	1	1	1	0.980765	1	0.864047	70965.2	78972.4	74892.1	70941.8	70990.7	68381.2	79804.6	11.55	6.43	3.36	2.63	7.12	10.03	2.73	Shared	High	High	High	High	High	High	High
	FALSE	High	[R].DLQGRDEQSEEK.[K]	1xTMTpro [K12]; 1xTMTpro [N-Term]	FALSE	5.42402e-05	4.46133e-05	1	1	1	P35579	P35579 [1572-1583]		1	2042.06	1.127	1.859	1.109	1.35	2.026	0.958	1	0.236225	1	1	0.247955	1	304809	502577	299846	364875	547774	258928	270375	27.31	37.69	28.9	13.85	23.39	7.44	35.07		High	High	High	High	High	High	High
	FALSE	High	[K].LDPHLVLDQLR.[C]	1xTMTpro [N-Term]	FALSE	0.000149549	4.46133e-05	2	2	6	P35580; P35579	P35580 [690-700]; P35579 [683-693]		0	1622.95	0.857	0.908	0.936	0.89	0.898	0.916	0.0200566	0.184556	0.912918	0.165103	0.0671467	0.559024	345584	366380	377361	359027	362042	369456	403346	1.86	2.64	0.56	2.48	3.21	6.84	4.87	Shared	High	High	High	High	High	High	High
	FALSE	High	[R].VISGVLQLGNIVFK.[K]	1xTMTpro [K14]; 1xTMTpro [N-Term]	FALSE	4.9285e-05	4.46133e-05	1	1	1	P35579	P35579 [342-355]		0	2095.31	0.848	0.972	0.801	0.847	1.009	0.877	0.247395	1	0.198764	0.734395	1	0.958315	1.0808e+06	1.23958e+06	1.02184e+06	1.07955e+06	1.28705e+06	1.11794e+06	1.27501e+06	4.57	10.75	2.48	7.36	4.84	6.84	1.18		High	High	High	High	High	High	High
	FALSE	High	[R].LEVNLQAMK.[A]	1xOxidation [M8]; 1xTMTpro [K9]; 1xTMTpro [N-Term]	FALSE	8.91888e-05	4.46133e-05	1	1	2	P35579	P35579 [1558-1566]		0	1669.98	1.25	1.224	1.22	1.199	1.488	1.079	0.338028	0.193178	0.662555	0.255039	0.0219105	1	74359.5	72788	72577.8	71294.6	88513.6	64155	59470.5	7.85	10.03	3.44	12.8	8.8	1.15	0.44		High	High	High	High	High	High	High
	FALSE	High	[R].LEVNLQAMK.[A]	1xTMTpro [K9]; 1xTMTpro [N-Term]	FALSE	0.000167627	4.46133e-05	1	1	3	P35579	P35579 [1558-1566]		0	1653.99	1.002	1.06	0.992	1.032	1.072	0.914	1	0.599655	1	1	0.759315	0.994233	524508	555301	519244	540260	561467	478573	523661	3.32	7.61	2.85	5.14	3.17	0.37	4		High	High	High	High	High	High	High
	FALSE	High	[R].IMGIPEEEQMGLLR.[V]	1xTMTpro [N-Term]	FALSE	0.000100053	4.46133e-05	1	1	4	P35579	P35579 [328-341]		0	1920.03	0.975	1.056	0.921	1.003	1.033	0.899	1	1	1	1	1	1	472880	511781	446719	486376	500736	436022	484867	6.33	5.48	3.51	5.5	4.69	8.62	10.41		High	High	High	High	High	High	High
	FALSE	High	[R].IMGIPEEEQMGLLR.[V]	1xOxidation [M10]; 1xTMTpro [N-Term]	FALSE	0.000207938	4.46133e-05	1	1	1	P35579	P35579 [328-341]		0	1936.02	0.748	0.865	0.705	0.812	0.76	0.735	0.111781	0.801716	0.145544	0.496257	0.387027	0.284314	26763.3	30927	25211.6	29029.6	27182.6	26284	35759.9	8.13	14.12	8.45	6.77	8.9	10.81	4.97		High	High	High	High	High	High	High
	FALSE	High	[K].LQEMEGTVK.[S]	1xTMTpro [K9]; 1xTMTpro [N-Term]	FALSE	0.000197201	4.46133e-05	1	1	3	P35579	P35579 [1794-1802]		0	1642.93	0.871	0.929	0.825	0.846	0.877	0.903	0.434221	1	0.133518	0.224765	0.514478	0.985364	903454	963395	855951	876968	909553	936236	1.03693e+06	2.68	1.86	0.25	4.36	6.04	9.29	8.85		High	High	High	High	High	High	High
	FALSE	High	[K].EEELQAALAR.[LVA]	1xTMTpro [N-Term]	FALSE	0.000150076	4.46133e-05	2	3	2	P35749; P35579	P35749 [1089-1098]; P35579 [1082-1091]		0	1433.79	0.898	0.916	0.859	0.959	0.945	0.868	1	1	1	1	1	1	62111.8	63353.4	59402.7	66353.3	65388.3	60004	69166.2	12.03	5.54	13.6	2.32	9.32	0.43	8.05	Shared	High	High	High	High	High	High	High
	FALSE	High	[K].NLPIYSEEIVEMYK.[G]	1xTMTpro [K14]; 1xTMTpro [N-Term]	FALSE	5.55441e-05	4.46133e-05	1	1	1	P35579	P35579 [126-139]		0	2336.27	0.924	0.981	0.863	0.868	0.976	0.825	1	1	0.520133	0.779714	1	0.235827	557040	591576	520147	523481	588426	497255	602812	5.45	5.15	4.96	6.87	7.04	3.03	4.42		High	High	High	High	High	High	High
	FALSE	High	[K].VNKDDIQK.[M]	2xTMTpro [K3; K8]; 1xTMTpro [N-Term]	FALSE	0.000267942	4.46133e-05	1	1	1	P35579	P35579 [67-74]		1	1872.14	0.885	1.057	0.882	1.136	1.2	0.759	1	1	1	1	0.562315	0.231402	514176	613815	512250	659807	697116	440838	580750	6.9	8.01	5.65	10.43	7.04	10.11	6.41		High	High	High	High	High	High	High
	FALSE	High	[R].ALEEAMEQK.[A]	1xTMTpro [K9]; 1xTMTpro [N-Term]	FALSE	0.000135256	4.46133e-05	1	1	6	P35579	P35579 [1484-1492]		0	1656.91	0.931	1.013	0.848	0.919	1.009	0.877	0.75418	1	0.0786857	0.35222	1	0.262368	784316	853923	714653	774698	849925	739370	842599	2.85	0.16	3.37	4.91	5.41	4.85	3.76		High	High	High	High	High	High	High
	FALSE	High	[KR].KEEELQAALAR.[LVA]	1xTMTpro [K1]; 1xTMTpro [N-Term]	FALSE	0.00010229	4.46133e-05	2	3	3	P35749; P35579	P35749 [1088-1098]; P35579 [1081-1091]		1	1866.09	0.905	0.94	0.76	0.866	0.871	0.88	0.587863	0.992805	0.00772196	0.262913	0.132879	0.435807	803590	834526	675304	768925	773825	781512	888017	0.94	3.42	2.56	4.51	7.55	5.89	1.22	Shared	High	High	High	High	High	High	High
	FALSE	High	[K].VEAQLQELQVK.[F]	1xTMTpro [K11]; 1xTMTpro [N-Term]	FALSE	0.000178352	4.46133e-05	1	1	1	P35579	P35579 [1250-1260]		0	1893.13	1.064	1.19	0.966	1.09	1.201	0.918	1	0.861918	1	1	0.962334	1	255717	286069	232268	262042	288824	220664	240391	11.2	2.38	15.86	9.71	7.75	10.05	8.59		High	High	High	High	High	High	High
	FALSE	High	[R].EMEAELEDER.[K]	1xOxidation [M2]; 1xTMTpro [N-Term]	FALSE	6.01595e-05	4.46133e-05	1	1	3	P35579	P35579 [1593-1602]		0	1570.72	0.842	0.932	0.783	0.876	0.912	0.737	0.0934586	1	0.0445488	0.555679	1	0.0144949	194490	215492	180898	202362	210779	170358	231094	4.63	2.23	3.38	3.68	3.86	7.37	11.78		High	High	High	High	High	High	High
	FALSE	High	[R].TEMEDLMSSK.[D]	1xOxidation [M7]; 1xTMTpro [K10]; 1xTMTpro [N-Term]	FALSE	5.17125e-05	4.46133e-05	1	1	5	P35579	P35579 [1504-1513]		0	1794.91	0.78	0.869	0.792	0.866	0.931	0.75	0.0855197	0.603008	0.200212	0.418377	1	0.0875593	619113	690080	628449	687360	739409	595227	793920	4.53	6.4	4.26	8.89	5.32	10.97	6.3		High	High	High	High	High	High	High
	FALSE	High	[R].TEMEDLMSSK.[D]	1xTMTpro [K10]; 1xTMTpro [N-Term]	FALSE	0.000275531	4.46133e-05	1	1	2	P35579	P35579 [1504-1513]		0	1778.92	0.923	1.019	0.902	0.944	0.943	0.924	0.833247	1	0.840014	1	1	1	213035	235141	207968	217875	217425	213235	230682	1.86	6.68	4.81	4.25	6.61	4.45	3.65		High	High	High	High	High	High	High
	FALSE	High	[K].HEAMITDLEER.[L]	1xTMTpro [N-Term]	FALSE	9.63595e-05	4.46133e-05	1	1	1	P35579	P35579 [1025-1035]		0	1647.83	0.93	0.868	0.841	0.816	0.951	0.847	1	0.680435	0.883493	0.919806	1	1	25877.8	24129.5	23400.4	22688.2	26461	23551.1	27812	6.97	4.94	7.1	12.53	7.95	4.95	12.26		High	High	High	High	High	High	High
	FALSE	High	[R].EQLEEEEEAK.[H]	1xTMTpro [K10]; 1xTMTpro [N-Term]	FALSE	7.20285e-05	4.46133e-05	1	1	1	P35579	P35579 [1343-1352]		0	1841.96	1.068	1.205	0.991	1.189	1.279	0.96	1	0.50705	1	0.744292	0.0850028	1	886841	1.0006e+06	823124	987092	1.06176e+06	797357	830319	6.13	6.3	2.27	12.48	1.82	0.7	3.36		High	High	High	High	High	High	High
	FALSE	High	[R].ALEQQVEEMK.[T]	1xOxidation [M9]; 1xTMTpro [K10]; 1xTMTpro [N-Term]	FALSE	0.000107988	4.46133e-05	1	1	19	P35579	P35579 [1529-1538]		0	1829	1.01	1.016	0.941	0.972	1.02	0.966	1	1	0.151861	1	1	0.913059	887160	891845	826489	853778	895449	847935	877949	1.32	1.57	2.03	1.39	0.82	3.41	1.25		High	High	High	High	High	High	High
	FALSE	High	[R].ALEQQVEEMK.[T]	1xTMTpro [K10]; 1xTMTpro [N-Term]	FALSE	0.000115593	4.46133e-05	1	1	4	P35579	P35579 [1529-1538]		0	1813	0.929	1.025	0.833	0.992	0.967	0.811	1	1	0.596725	1	1	0.45556	239926	264689	214957	256173	249669	209444	258178	4.31	8.72	1.93	10.17	5.85	8.86	7.41		High	High	High	High	High	High	High
	FALSE	High	[K].KLVWVPSDK.[S]	2xTMTpro [K1; K9]; 1xTMTpro [N-Term]	FALSE	0.000211943	4.46133e-05	1	1	5	P35579	P35579 [30-38]		1	1984.24	0.933	1.051	0.837	0.992	1.101	0.868	1	1	0.161422	1	1	0.438105	1.51407e+07	1.70528e+07	1.35875e+07	1.6099e+07	1.78688e+07	1.40897e+07	1.62294e+07	2.86	3.34	2.45	3.6	9.45	3.38	1.88		High	High	High	High	High	High	High
	FALSE	High	[R].GDLPFVVPR.[R]	1xTMTpro [N-Term]	FALSE	0.000238951	4.46133e-05	1	1	2	P35579	P35579 [1924-1932]		0	1303.77	0.931	0.962	0.84	0.89	0.942	0.822	0.532886	1	0.221087	0.615841	1	0.15204	418797	432700	377981	400376	423973	369699	449889	9.81	4.74	6.54	0.89	0.7	3.47	0.39		High	High	High	High	High	High	High
	FALSE	High	[K].ASITALEAK.[I]	1xTMTpro [K9]; 1xTMTpro [N-Term]	FALSE	0.000264763	4.46133e-05	1	1	4	P35579	P35579 [1807-1815]		0	1511.93	0.928	1.003	0.85	0.933	1.023	0.931	0.937834	1	0.370968	1	1	1	888585	960457	813712	893205	979862	891015	957547	3.8	6.99	2.17	3.64	1.43	13.56	2.84		High	High	High	High	High	High	High
	FALSE	High	[R].QEEEMMAKEEELVK.[V]	1xOxidation [M]; 2xTMTpro [K8; K14]; 1xTMTpro [N-Term]	FALSE	0.000297371	7.16456e-05	1	1	4	P35579	P35579 [843-856]		1	2651.41	1.067	1.316	0.949	1.187	1.632	0.907	1	0.372604	1	1	0.122136	1	312499	385453	277910	347672	478259	265613	292985	10.76	17.62	14.76	7.31	14.28	4.26	24.27		High	High	High	High	High	High	High
	FALSE	High	[K].GALALEEK.[R]	1xTMTpro [K8]; 1xTMTpro [N-Term]	FALSE	0.000317242	7.16456e-05	1	1	6	P35579	P35579 [1717-1724]		0	1438.88	0.867	0.914	0.741	0.864	0.937	0.763	1	1	0.171594	0.672058	1	0.299602	4.35869e+06	4.59898e+06	3.72788e+06	4.34477e+06	4.71217e+06	3.83933e+06	5.03016e+06	4.19	7.2	8.51	8.34	1.68	19.96	6.36		High	High	High	High	High	High	High
	FALSE	High	[K].DKADFCIIHYAGK.[V]	1xCarbamidomethyl [C6]; 2xTMTpro [K2; K13]; 1xTMTpro [N-Term]	FALSE	0.000382961	9.17528e-05	2	2	1	P35580; P35579	P35580 [571-583]; P35579 [564-576]		1	2450.37	0.84	1.164	0.776	1.005	1.28	0.816	0.774104	0.717073	0.425166	1	0.161663	0.821216	144779	200651	133709	173165	220706	140701	172375	14.52	6.35	1.14	5.88	7.8	14.88	4.49	Shared	High	High	High	High	High	High	High
	FALSE	High	[R].GELANEVK.[V]	1xTMTpro [K8]; 1xTMTpro [N-Term]	FALSE	0.000484782	9.17528e-05	1	1	5	P35579	P35579 [1227-1234]		0	1467.87	0.915	0.949	0.771	0.801	0.844	0.831	1	1	0.152942	0.22472	0.224693	0.585982	993453	1.03021e+06	836380	869804	916350	901816	1.08544e+06	6.62	2.97	1.72	2.02	7.65	15.05	10.36		High	High	High	High	High	High	High
	FALSE	High	[K].RQQQLTAMK.[V]	1xTMTpro [K9]; 1xTMTpro [N-Term]	FALSE	0.000432239	9.17528e-05	2	2	4	P35749; P35579	P35749 [809-817]; P35579 [802-810]		1	1712.01	1.023	1.293	0.946	1.029	1.177	1.003	1	0.020925	1	1	0.109228	1	670217	846791	619554	674232	770888	657313	655031	4.41	7.65	1.14	3.58	1.38	4.87	4.91	Shared	High	High	High	High	High	High	High
	FALSE	High	[R].QEEEMMAK.[E]	1xTMTpro [K8]; 1xTMTpro [N-Term]	FALSE	0.000460568	9.17528e-05	1	1	3	P35579	P35579 [843-850]		0	1603.83	0.945	1.055	0.816	0.867	1.005	0.854	1	1	0.0798233	0.355684	1	0.291522	1.3599e+06	1.51819e+06	1.17409e+06	1.24809e+06	1.44566e+06	1.2294e+06	1.43908e+06	4.79	0.32	5.57	6.46	6.79	3.08	2.51		High	High	High	High	High	High	High
	FALSE	High	[R].ALEEAMEQK.[A]	1xOxidation [M6]; 1xTMTpro [K9]; 1xTMTpro [N-Term]	FALSE	0.000334454	9.17528e-05	1	1	6	P35579	P35579 [1484-1492]		0	1672.91	0.773	0.781	0.743	0.788	0.812	0.786	0.00224503	0.00225019	0.00174422	0.00938761	0.00764204	0.00920687	1.35721e+06	1.37109e+06	1.30466e+06	1.38255e+06	1.42599e+06	1.37868e+06	1.75511e+06	0.77	1.65	0.13	6.99	0.33	7.79	3.1		High	High	High	High	High	High	High
	FALSE	High	[R].QRYEILTPNSIPK.[G]	1xTMTpro [K13]; 1xTMTpro [N-Term]	FALSE	0.00036297	9.17528e-05	1	1	1	P35579	P35579 [719-731]		1	2167.27	0.993	1.276	0.982	1.138	1.238	0.924	1	0.116864	1	1	0.146606	1	180062	231418	178100	206325	224472	167568	181364	4.56	8.26	0.81	8.85	5.24	11.76	10.1		High	High	High	High	High	High	High
	FALSE	High	[R].QQQLTAMK.[V]	1xTMTpro [K8]; 1xTMTpro [N-Term]	FALSE	0.000508277	9.17528e-05	2	2	2	P35749; P35579	P35749 [810-817]; P35579 [803-810]		0	1555.91	0.924	1.043	0.813	0.931	0.997	0.873	1	1	0.58271	1	1	1	1.57055e+06	1.77394e+06	1.3819e+06	1.58324e+06	1.69513e+06	1.48502e+06	1.70041e+06	2.62	8.8	1.08	1.71	6.05	22.49	4.46	Shared	High	High	High	High	High	High	High
	FALSE	High	[R].QQQLTAMK.[V]	1xOxidation [M7]; 1xTMTpro [K8]; 1xTMTpro [N-Term]	FALSE	0.000547211	0.00011715	2	2	4	P35749; P35579	P35749 [810-817]; P35579 [803-810]		0	1571.91	0.794	0.901	0.737	0.886	0.983	0.737	0.120017	0.808316	0.0233574	0.81038	1	0.0281899	258654	293563	240167	288825	320129	240148	325820	8.69	0.82	3.43	5.05	7.94	2.62	6.66	Shared	High	High	High	High	High	High	High
	FALSE	High	[R].VEEEAAQK.[N]	1xTMTpro [K8]; 1xTMTpro [N-Term]	FALSE	0.000759552	0.000133663	1	1	1	P35579	P35579 [1092-1099]		0	1511.86	0.931	1.192	0.942	1.214	1.299	0.896	1	1	1	1	0.655667	1	1.37356e+06	1.75942e+06	1.39004e+06	1.79131e+06	1.91693e+06	1.32293e+06	1.47605e+06	4.25	11.87	0.3	15.21	10.83	5.09	19.46		High	High	High	High	High	High	High
	FALSE	High	[R].EEILAQAK.[E]	1xTMTpro [K8]; 1xTMTpro [N-Term]	FALSE	0.000883355	0.000133663	1	1	2	P35579	P35579 [1662-1669]		0	1509.91	0.857	0.969	0.773	0.91	1.059	0.787	0.0801142	1	0.0134115	0.87302	1	0.0251691	7.41186e+06	8.38148e+06	6.68949e+06	7.87068e+06	9.15904e+06	6.80672e+06	8.65149e+06	2.82	4.18	11.14	2.64	4.38	2.3	0.29		High	High	High	High	High	High	High
	FALSE	High	[R].KLQAQMK.[D]	2xTMTpro [K1; K7]; 1xTMTpro [N-Term]	FALSE	0.000605478	0.000133663	3	3	2	P35580; P35749; P35579	P35580 [1649-1655]; P35749 [1649-1655]; P35579 [1642-1648]		1	1759.11																											No Quan Values	High	High	High	High	High	High	High
	FALSE	High	[R].IMGIPEEEQMGLLR.[V]	2xOxidation [M2; M10]; 1xTMTpro [N-Term]	FALSE	0.000624627	0.000133663	1	1	2	P35579	P35579 [328-341]		0	1952.02	0.976	0.966	1.042	1.104	1.202	0.915	1	1	1	1	0.669185	1	306364	303283	327009	346432	377286	287129	313838	2.58	8.67	4.34	9.84	4.73	7.29	15.13		High	High	High	High	High	High	High
	FALSE	High	[R].QEEEMMAK.[E]	1xOxidation [M]; 1xTMTpro [K8]; 1xTMTpro [N-Term]	FALSE	0.000708819	0.000133663	1	1	6	P35579	P35579 [843-850]		0	1619.83	0.866	0.876	0.777	0.922	0.911	0.792	0.243245	0.435362	0.0907316	1	1	0.155634	1.07096e+06	1.08258e+06	960491	1.13973e+06	1.12679e+06	979312	1.23629e+06	7.32	6	3.78	2.72	9.53	3	5.97		High	High	High	High	High	High	High
	FALSE	High	[R].VEEEEER.[NC]	1xTMTpro [N-Term]	FALSE	0.000940545	0.000155736	2	2	6	P35580; P35579	P35580 [931-937]; P35579 [924-930]		0	1223.61	1.03	1.175	0.938	1.047	1.221	0.951	1	0.191772	1	1	0.10381	1	140131	159790	127623	142419	166090	129378	136025	5.74	1.8	2.29	2.49	6.93	5.66	8.66	Shared	High	High	High	High	High	High	High
	FALSE	High	[K].RALEQQVEEMK.[T]	1xTMTpro [K11]; 1xTMTpro [N-Term]	FALSE	0.000973187	0.000155736	1	1	1	P35579	P35579 [1528-1538]		1	1969.1	0.879	1.023	0.861	0.925	1.047	0.838	0.932442	1	0.984671	1	1	0.823515	44842.8	52167.1	43897.3	47159.5	53406.1	42754.2	51005.1	1.56	3.31	7.61	7.09	15.38	4.18	3.81		High	High	High	High	High	High	High
	FALSE	High	[K].VAAYDKLEK.[T]	2xTMTpro [K6; K9]; 1xTMTpro [N-Term]	FALSE	0.000904841	0.000155736	1	1	2	P35579	P35579 [1405-1413]		1	1949.19	0.99	1.28	0.978	1.123	1.2	0.942	1	0.0991908	1	0.777694	0.273196	1	1.46557e+06	1.89557e+06	1.44728e+06	1.66337e+06	1.77592e+06	1.3946e+06	1.48054e+06	6.13	3.75	7.83	6.57	6.91	0.56	11.68		High	High	High	High	High	High	High
	FALSE	High	[K].LQEMEGTVK.[S]	1xOxidation [M4]; 1xTMTpro [K9]; 1xTMTpro [N-Term]	FALSE	0.00108511	0.000173807	1	1	1	P35579	P35579 [1794-1802]		0	1658.93																											No Quan Values	High	High	High	High	High	High	High
	FALSE	High	[K].QVEDEKNSFR.[E]	1xTMTpro [K6]; 1xTMTpro [N-Term]	FALSE	0.00118853	0.000173807	1	1	2	P35579	P35579 [1333-1342]		1	1860.01	0.857	1.034	0.687	0.822	1.325	0.853	1	1	0.857239	1	1	1	15572.3	18788.8	12477.9	14939.3	24082.5	15502.4	18169.5	13.62	10.87	42.43	20.51	12.32	8.49	1.55		High	High	High	High	High	High	High
	FALSE	High	[R].NTNPNFVR.[C]	1xTMTpro [N-Term]	FALSE	0.00107969	0.000173807	2	2	6	P35580; P35579	P35580 [670-677]; P35579 [663-670]		0	1265.69	0.906	1.048	0.83	0.95	1.076	0.878	0.521537	1	0.0275184	1	0.907306	0.203423	848479	981435	777521	889198	1.00802e+06	822003	936418	2.98	3.33	2.16	4.16	2.76	7.68	0.12	Shared	High	High	High	High	High	High	High
	FALSE	High	[R].RNAEQYKDQADK.[A]	2xTMTpro [K7; K12]; 1xTMTpro [N-Term]	FALSE	0.000987595	0.000173807	1	1	1	P35579	P35579 [1856-1867]		2	2378.32	0.927	1.158	0.791	0.997	1.21	0.973	1	0.882536	0.456146	1	0.565726	1	160442	200470	136970	172590	209489	168557	173148	8	11.83	7.05	9.8	3.95	12.42	0.36		High	High	High	High	High	High	High
	FALSE	High	[K].TDLLLEPYNK.[Y]	1xTMTpro [K10]; 1xTMTpro [N-Term]	FALSE	0.00103239	0.000173807	1	1	2	P35579	P35579 [290-299]		0	1814.06	1.07	1.127	0.916	1.012	1.024	0.981	1	0.810568	1	1	1	1	419181	441580	358983	396712	401432	384562	391900	6.65	3.64	9.36	5.66	7.96	0.57	3.62		High	High	High	High	High	High	High
	FALSE	High	[R].CQHLQAEK.[K]	1xCarbamidomethyl [C1]; 1xTMTpro [K8]; 1xTMTpro [N-Term]	FALSE	0.00165858	0.000186768	1	1	2	P35579	P35579 [931-938]		0	1621.9	0.924	0.965	0.942	0.951	1.193	0.899	1	1	1	1	1	1	32474.6	33925.7	33107.3	33445	41933.1	31606.6	35157.9	2.92	12.36	4.4	15.06	9.21	14.65	11.34		High	High	High	High	High	High	High
	FALSE	High	[K].FDQLLAEEK.[SNTA]	1xTMTpro [K9]; 1xTMTpro [N-Term]	FALSE	0.00199162	0.000186768	3	4	2	P35580; P35749; P35579	P35580 [1453-1461]; P35749 [1453-1461]; P35579 [1446-1454]		0	1700.97	1.197	1.114	1.116	1.234	1.286	1.124	0.0625726	0.102487	0.550076	0.0232918	0.00731612	0.514731	123117	114638	114837	126932	132230	115622	102862	2.55	7.67	2.18	3.11	3.99	2.46	4.47	Shared	High	High	High	High	High	High	High
	FALSE	High	[R].DRAEAEAR.[E]	1xTMTpro [N-Term]	FALSE	0.00198048	0.000186768	3	3	1	P35580; P35749; P35579	P35580 [1472-1479]; P35749 [1472-1479]; P35579 [1465-1472]		1	1221.65	0.903	1.107	0.906	1.002	1.03	0.869	1	1	1	1	1	1	58227.6	71431.1	58453.2	64619.5	66470.5	56082.3	64514.4	3.03	9.01	14.73	14.15	12.03	1.29	3.7	Shared	High	High	High	High	High	High	High
	FALSE	High	[K].TLEEEAK.[T]	1xTMTpro [K7]; 1xTMTpro [N-Term]	FALSE	0.00198048	0.000186768	1	1	3	P35579	P35579 [1175-1181]		0	1427.82	0.842	0.927	0.777	0.846	0.868	0.793	0.545962	1	0.152688	1	0.511499	0.250593	1.97882e+06	2.17811e+06	1.82516e+06	1.98793e+06	2.03984e+06	1.86225e+06	2.34922e+06	3.08	1.24	3.74	9.92	6.57	13.37	7.09		High	High	High	High	High	High	High
	FALSE	High	[K].SVHELEK.[S]	1xTMTpro [K7]; 1xTMTpro [N-Term]	FALSE	0.00203689	0.000186768	1	1	1	P35579	P35579 [1519-1525]		0	1449.86	0.963	1.12	0.92	1.09	1.129	0.942	1	0.0924167	0.419786	0.376839	0.0472041	0.981286	110846	128933	105868	125523	129973	108432	115130	3.67	1.52	0.41	3.11	2.35	5.92	1.97		High	High	High	High	High	High	High
	FALSE	High	[R].EMEAELEDERK.[Q]	1xOxidation [M2]; 1xTMTpro [K11]; 1xTMTpro [N-Term]	FALSE	0.00144918	0.000186768	1	1	8	P35579	P35579 [1593-1603]		1	2003.02	0.898	0.923	0.896	0.958	0.965	0.831	0.198226	0.340028	0.215483	1	1	0.0162737	636876	654336	635391	679353	683951	589460	709060	2.23	1.95	1.39	3.16	1.77	8.03	3.03		High	High	High	High	High	High	High
	FALSE	High	[K].SGFEPASLK.[E]	1xTMTpro [K9]; 1xTMTpro [N-Term]	FALSE	0.00144918	0.000186768	1	1	1	P35579	P35579 [39-47]		0	1543.9	0.933	0.952	0.717	0.744	0.794	0.921	1	1	0.11424	0.179277	0.580421	1	321651	328225	247194	256652	273739	317520	344731	0.5	1.81	12.31	5.81	17.23	5.71	3.34		High	High	High	High	High	High	High
	FALSE	High	[K].DLEGLSQR.[H]	1xTMTpro [N-Term]	FALSE	0.00191505	0.000186768	1	1	6	P35579	P35579 [1393-1400]		0	1221.68	0.897	0.929	0.831	0.867	0.868	0.837	0.132993	0.742677	0.0279329	0.0782577	0.0707012	0.0412194	1.40585e+06	1.45656e+06	1.30352e+06	1.35849e+06	1.36086e+06	1.31174e+06	1.56769e+06	4.56	1.33	3.45	1.55	3.43	8.04	1.15		High	High	High	High	High	High	High
	FALSE	High	[RK].AGKLDPHLVLDQLR.[C]	1xTMTpro [K3]; 1xTMTpro [N-Term]	FALSE	0.00177168	0.000186768	2	2	1	P35580; P35579	P35580 [687-700]; P35579 [680-693]		1	2183.32	1.145	1.633	1.07	1.321	1.924	1.008	1	0.226259	1	0.99009	0.15634	1	144479	206078	135057	166634	242704	127236	126168	19.85	29.55	28.64	11.65	18.7	6.38	23.06	Shared	High	High	High	High	High	High	High
	FALSE	High	[R].YEILTPNSIPK.[G]	1xTMTpro [K11]; 1xTMTpro [N-Term]	FALSE	0.00254037	0.00022536	1	1	2	P35579	P35579 [721-731]		0	1883.11	1.069	1.162	0.985	1.039	1.066	1.082	1	0.0513631	1	1	0.620554	1	318952	346933	293960	310064	318069	323050	298441	3.23	2.58	6.61	1.31	7.19	2.58	1.7		High	High	High	High	High	High	High
	FALSE	High	[K].KMEDSVGCLETAEEVKR.[K]	1xCarbamidomethyl [C8]; 1xOxidation [M2]; 2xTMTpro [K1; K16]; 1xTMTpro [N-Term]	FALSE	0.00228053	0.00022536	1	1	1	P35579	P35579 [1372-1388]		2	2909.55	0.766	0.868	0.806	0.855	0.893	0.84	0.0426407	0.571048	0.180493	0.459077	0.973938	0.457553	830316	940820	873779	927395	968249	911261	1.08419e+06	9.82	2.34	2.07	5.94	4.02	10.89	1.11		High	High	High	High	High	High	High
	FALSE	High	[R].TVGQLYK.[E]	1xTMTpro [K7]; 1xTMTpro [N-Term]	FALSE	0.00267371	0.00024518	3	4	3	P35580; P35749; P35579	P35580 [652-658]; P35749 [652-658]; P35579 [645-651]		0	1416.87	1.018	1.14	0.827	1.004	1.111	0.96	1	0.946285	0.704128	1	1	1	1.59832e+06	1.78956e+06	1.2977e+06	1.57674e+06	1.74387e+06	1.50634e+06	1.56978e+06	1.41	3.43	1.08	10.81	12.88	11.38	3.83	Shared	High	High	High	High	High	High	High
	FALSE	High	[R].KLQAQMK.[D]	1xOxidation [M6]; 2xTMTpro [K1; K7]; 1xTMTpro [N-Term]	FALSE	0.00286218	0.000264286	3	3	8	P35580; P35749; P35579	P35580 [1649-1655]; P35749 [1649-1655]; P35579 [1642-1648]		1	1775.1	0.994	1.155	0.932	1.064	1.178	0.924	1	0.00836908	0.542061	0.717028	0.00465882	0.417321	665136	773320	624052	712230	788545	618314	669313	2.5	1.05	5	1.91	3.59	1.97	2.58	Shared	High	High	High	High	High	High	High
	FALSE	High	[K].FVSELWK.[D]	1xTMTpro [K7]; 1xTMTpro [N-Term]	FALSE	0.00306324	0.000304861	1	1	2	P35579	P35579 [607-613]		0	1516.9	0.917	0.985	0.864	0.894	0.923	0.846	0.529787	1	0.484716	0.930881	1	0.352167	252365	271145	237736	246148	254141	232799	275245	7.37	1.93	4	3.42	7.88	6.91	2.55		High	High	High	High	High	High	High
	FALSE	High	[K].DQGELER.[Q]	1xTMTpro [N-Term]	FALSE	0.00368455	0.000320889	1	1	5	P35579	P35579 [203-209]		0	1150.6	0.893	1.03	0.794	0.913	0.999	0.795	0.549519	1	0.0347292	0.852276	1	0.0423097	834178	961434	741644	852826	933059	742077	933644	4.04	3.25	6.43	0.78	4.56	8.68	6.43		High	High	High	High	High	High	High
	FALSE	High	[R].NCAAYLK.[L]	1xCarbamidomethyl [C2]; 1xTMTpro [K7]; 1xTMTpro [N-Term]	FALSE	0.00417901	0.000375714	3	4	2	P35580; P35749; P35579	P35580 [822-828]; P35749 [822-828]; P35579 [815-821]		0	1447.82	0.826	1.167	0.765	0.98	1.166	0.87	0.144646	0.236239	0.0265566	1	0.169486	0.556372	222053	313566	205638	263373	313242	233729	268694	3.67	4.2	0.43	5.69	4.42	12.24	0.36	Shared	High	High	High	High	High	High	High
	FALSE	High	[R].TEMEDLMSSK.[D]	2xOxidation [M3; M7]; 1xTMTpro [K10]; 1xTMTpro [N-Term]	FALSE	0.00406722	0.000375714	1	1	1	P35579	P35579 [1504-1513]		0	1810.91	1.159	1.324	1.134	1.318	1.166	1.184	0.895352	0.396236	1	0.469899	0.557637	1	85455	97614	83573	97150.3	85960.1	87280.9	73713.6	12.77	4.05	16.31	6	14.26	12.09	1.62		High	High	High	High	High	High	High
	FALSE	High	[R].VRTELADK.[V]	1xTMTpro [K8]; 1xTMTpro [N-Term]	FALSE	0.00500004	0.000470601	1	1	1	P35579	P35579 [1267-1274]		1	1539.94	0.944	1.194	0.853	1.03	1.517	0.971	1	1	1	1	0.251007	1	714213	902996	645339	778935	1.14701e+06	734087	756312	3.97	25.56	22.43	20.24	6.92	1.08	0.14		High	High	High	High	High	High	High
	FALSE	High	[K].RQQQLTAMK.[V]	1xOxidation [M8]; 1xTMTpro [K9]; 1xTMTpro [N-Term]	FALSE	0.0061782	0.000654903	2	2	1	P35749; P35579	P35749 [809-817]; P35579 [802-810]		1	1728.01																											No Quan Values	High	High	High	High	High	High	High
	FALSE	High	[K].QACVLMIK.[A]	1xCarbamidomethyl [C3]; 1xTMTpro [K8]; 1xTMTpro [N-Term]	FALSE	0.00638421	0.000654903	1	1	1	P35579	P35579 [738-745]		0	1570.93	1.555	1.592	1.657	1.525	1.826	1.323	0.00824247	0.00307835	0.00678258	0.0154895	0.000582855	0.215739	138259	141523	147259	135555	162362	117644	88897.7	3.91	7.55	7.94	10.22	2.7	16.96	1.89		High	High	High	High	High	High	High
	FALSE	High	[K].QTLENER.[G]	1xTMTpro [N-Term]	FALSE	0.00906788	0.00100139	1	1	1	P35579	P35579 [1220-1226]		0	1193.64	0.861	0.998	0.816	0.901	1.005	0.815	0.287045	1	0.0810526	0.845855	1	0.0921918	217947	252639	206723	228220	254410	206457	253215	5.37	6.07	1.12	5.9	4.56	4.18	2.52		High	High	High	High	High	High	High
	FALSE	High	[R].DEQSEEK.[K]	1xTMTpro [K7]; 1xTMTpro [N-Term]	FALSE	0.00997019	0.00113833	1	1	1	P35579	P35579 [1577-1583]		0	1472.77																											No Quan Values	High	High	High	High	High	High	High
	FALSE	High	[K].NRDEAIK.[Q]	1xTMTpro [K7]; 1xTMTpro [N-Term]	FALSE	0.00997019	0.00113833	1	1	1	P35579	P35579 [1632-1638]		1	1453.86	0.831	1.008	0.775	0.839	0.936	0.795	0.251802	1	0.102951	0.414602	1	0.193163	159680	193572	148838	161072	179821	152622	192092	4.17	2.49	2.88	8	2.6	13.84	8.95		High	High	High	High	High	High	High
	FALSE	High	[K].KDQGELER.[Q]	1xTMTpro [K1]; 1xTMTpro [N-Term]	FALSE	0.011713	0.00134858	1	1	6	P35579	P35579 [202-209]		1	1582.9	0.892	1.062	0.783	0.896	1.042	0.836	0.555518	0.954407	0.0115079	0.514812	1	0.0855971	466389	555365	409424	468377	545165	437152	522947	4.61	2.9	0.1	3.28	3.42	8.15	5.67		High	High	High	High	High	High	High
	FALSE	High	[K].RQAQQER.[D]	1xTMTpro [N-Term]	FALSE	0.011862	0.00134858	1	1	2	P35579	P35579 [1697-1703]		1	1219.68	0.894	0.947	0.701	0.996	0.969	0.865	1	1	0.315816	1	1	1	91721.2	97172.3	71928.6	102195	99515.5	88757.4	102653	9.16	7.64	11.07	13.65	12.02	0.96	21.78		High	High	High	High	High	High	High
	FALSE	High	[R].TELADK.[V]	1xTMTpro [K6]; 1xTMTpro [N-Term]	FALSE	0.0132764	0.00142349	1	1	5	P35579	P35579 [1269-1274]		0	1284.77	0.858	0.952	0.729	0.788	0.837	0.79	0.899418	1	0.120504	0.343546	0.793734	0.444133	2.71202e+06	3.00877e+06	2.30404e+06	2.49277e+06	2.64767e+06	2.49863e+06	3.16149e+06	3.77	2.4	3.59	10.67	7.81	9.36	16.87		High	High	High	High	High	High	High
	FALSE	High	[R].QSACNLEK.[K]	1xCarbamidomethyl [C4]; 1xTMTpro [K8]; 1xTMTpro [N-Term]	FALSE	0.0137639	0.00147045	1	1	1	P35579	P35579 [1434-1441]		0	1557.86	0.963	0.998	1.071	0.952	0.994	1.033	1	1	1	1	1	1	73060.3	75732.4	81250.2	72180.2	75368.1	78367.3	75858	3.35	2.96	4.05	8.29	7.37	7.57	6.69		High	High	High	High	High	High	High
	FALSE	High	[K].LRLEVNLQAMK.[A]	1xTMTpro [K11]; 1xTMTpro [N-Term]	FALSE	0.0155598	0.00162611	1	1	1	P35579	P35579 [1556-1566]		1	1923.17	0.632	0.633	0.708	0.637	0.642	0.624	0.0338368	0.0218553	0.233803	0.0205476	0.0417762	0.0628219	56670.2	56741.7	63480.3	57173.3	57590.3	55994	89706.3	4.29	14.69	2.54	9.17	8.36	20.6	1.95		High	High	High	High	High	High	High
	FALSE	High	[K].LVWVPSDK.[S]	1xTMTpro [K8]; 1xTMTpro [N-Term]	FALSE	0.0208104	0.00170288	1	1	3	P35579	P35579 [31-38]		0	1551.94	1.032	0.94	0.895	0.902	0.95	0.869	1	1	0.83923	0.708396	1	0.54582	1.27329e+06	1.15899e+06	1.10364e+06	1.11253e+06	1.17158e+06	1.07202e+06	1.23356e+06	10.32	2.72	2.14	3.22	4.38	3.43	0.82		High	High	High	High	High	High	High
	FALSE	High	[K].VAAYDK.[L]	1xTMTpro [K6]; 1xTMTpro [N-Term]	FALSE	0.0226608	0.00189755	1	1	3	P35579	P35579 [1405-1410]		0	1274.76	0.963	0.923	0.817	0.94	0.931	0.847	1	1	0.750829	1	1	1	1.00139e+06	959847	849452	977611	968466	881199	1.04e+06	6.57	4.89	10.43	11.01	5.91	9.56	15.95		High	High	High	High	High	High	High
	FALSE	High	[K].LKQVEDEKNSFR.[E]	2xTMTpro [K2; K8]; 1xTMTpro [N-Term]	FALSE	0.0238626	0.00196148	1	1	1	P35579	P35579 [1331-1342]		2	2405.4	0.968	1.252	0.889	1.131	1.353	0.903	1	0.558418	1	1	0.560346	1	646874	836528	593840	755318	903625	603241	667961	14.34	28.79	16.14	2.76	13.32	5.19	26.94		High	High	High	High	High	High	High
	FALSE	High	[K].YLYVDK.[N]	1xTMTpro [K6]; 1xTMTpro [N-Term]	FALSE	0.0252796	0.00204017	1	1	4	P35579	P35579 [9-14]		0	1408.83	0.839	0.951	0.838	0.908	0.883	0.796	0.0147052	1	0.0255806	0.113716	0.0970195	0.00610216	1.52979e+07	1.73346e+07	1.52771e+07	1.65484e+07	1.60948e+07	1.45128e+07	1.82308e+07	3.61	5.4	1.61	4.04	0.86	3.68	0.09		High	High	High	High	High	High	High
	FALSE	High	[K].FNEGER.[V]	1xTMTpro [N-Term]	FALSE	0.0261712	0.00208581	1	1	7	P35579	P35579 [1261-1266]		0	1055.54	0.858	0.968	0.797	0.864	0.924	0.796	0.077774	1	0.0139281	0.151559	0.478513	0.0168261	4.19975e+06	4.73903e+06	3.90126e+06	4.23048e+06	4.52438e+06	3.89866e+06	4.8951e+06	0.73	4.66	0.49	5.89	2.91	4.55	5.68		High	High	High	High	High	High	High
	FALSE	High	[R].SMAVAAR.[K]	1xOxidation [M2]; 1xTMTpro [N-Term]	FALSE	0.0269378	0.00210019	1	1	5	P35579	P35579 [1606-1612]		0	1025.57	0.79	0.848	0.76	0.877	1.025	0.701	0.190288	0.524116	0.14377	0.829972	1	0.0449581	477484	512417	459079	529753	619279	423449	604293	4.8	5	4.43	3.5	14.39	5.29	0.5		High	High	High	High	High	High	High
	FALSE	High	[R].QEEEMMAK.[E]	2xOxidation [M5; M6]; 1xTMTpro [K8]; 1xTMTpro [N-Term]	FALSE	0.0267828	0.00210019	1	1	1	P35579	P35579 [843-850]		0	1635.82	1.003	0.864	1.34	1.093	0.805	1.131	1	1	0.814369	1	1	1	20347.5	17526.7	27177	22162.8	16319.1	22943.9	20279.4	22.42	9.26	1.62	14.9	13.04	4.3	10.64		High	High	High	High	High	High	High
	FALSE	High	[K].ADEWLMK.[N]	1xTMTpro [K7]; 1xTMTpro [N-Term]	FALSE	0.0307353	0.00232086	2	2	3	P35580; P35579	P35580 [588-594]; P35579 [581-587]		0	1500.84	1.001	1.088	0.902	0.949	0.952	1.003	1	1	1	1	1	1	571171	621248	514858	541535	543613	572417	570870	10.69	3.65	4.78	7.05	1.83	1.01	7.36	Shared	High	High	High	High	High	High	High
	FALSE	High	[K].VKPLLQVSR.[Q]	1xTMTpro [K2]; 1xTMTpro [N-Term]	FALSE	0.0334417	0.00252786	1	1	2	P35579	P35579 [834-842]		0	1648.08	1.038	1.135	0.9	1.028	1.118	0.897	1	0.951228	1	1	1	1	61850.8	67626.9	53610.4	61202.2	66611	53421.4	59558.5	4.24	9.71	4.1	14.16	8.79	4.44	3.28		High	High	High	High	High	High	High
	FALSE	High	[R].KKLEMDLK.[D]	3xTMTpro [K1; K2; K8]; 1xTMTpro [N-Term]	FALSE	0.0355342	0.00263539	1	1	2	P35579	P35579 [1613-1620]		2	2221.41	0.897	1.131	0.832	0.994	1.101	0.878	0.992965	0.295439	0.254634	1	1	0.77997	7.7488e+06	9.7687e+06	7.18728e+06	8.58857e+06	9.50551e+06	7.58096e+06	8.63688e+06	5.11	7.17	6.9	2.77	7.7	3.46	4.12		High	High	High	High	High	High	High
	FALSE	High	[K].KTLEEEAK.[T]	2xTMTpro [K1; K8]; 1xTMTpro [N-Term]	FALSE	0.0365144	0.00267978	1	1	1	P35579	P35579 [1174-1181]		1	1860.13	0.837	1.018	0.938	0.987	1.147	0.919	0.768229	1	1	1	0.407403	1	201264	244689	225531	237373	275829	221044	240436	10.72	6.17	5.42	4.48	4.77	4.44	0.06		High	High	High	High	High	High	High
	FALSE	High	[K].LQAQMK.[D]	1xOxidation [M5]; 1xTMTpro [K6]; 1xTMTpro [N-Term]	FALSE	0.0385277	0.00278842	3	3	2	P35580; P35749; P35579	P35580 [1650-1655]; P35749 [1650-1655]; P35579 [1643-1648]		0	1342.8	0.945	1.003	0.88	0.999	1.036	0.832	1	1	1	1	1	1	117273	124488	109219	123977	128625	103331	124155	8.78	7.71	16.92	4.19	11.67	15.96	2.11	Shared	High	High	High	High	High	High	High
	FALSE	High	[R].SMMQDR.[E]	1xTMTpro [N-Term]	FALSE	0.0389385	0.00285351	1	1	5	P35579	P35579 [160-165]		0	1071.52	0.892	0.942	0.84	0.934	1.03	0.844	0.424044	1	0.150126	1	1	0.194419	4.55705e+06	4.81298e+06	4.29496e+06	4.77567e+06	5.26388e+06	4.31368e+06	5.11083e+06	2.39	4.84	3.29	1.98	6.15	9.84	2.49		High	High	High	High	High	High	High
	FALSE	High	[K].QVEDEK.[N]	1xTMTpro [K6]; 1xTMTpro [N-Term]	FALSE	0.0399773	0.00293106	1	1	1	P35579	P35579 [1333-1338]		0	1355.77	0.906	0.98	0.794	0.869	0.946	0.791	1	1	0.72841	1	1	0.772277	103793	112291	90957.2	99542.6	108425	90676	114587	7.45	13.98	8.54	10.93	3.78	3.05	16.42		High	High	High	High	High	High	High
	FALSE	High	[K].LSLSTK.[L]	1xTMTpro [K6]; 1xTMTpro [N-Term]	FALSE	0.0516886	0.0039148	1	1	2	P35579	P35579 [1325-1330]		0	1256.81	0.918	1.037	0.845	0.903	1.02	0.9	0.817956	1	0.12359	0.546709	1	0.719395	528487	596519	486340	519913	586777	518113	575502	2.41	1.77	3.44	1.66	3.74	10.8	6.25		High	High	High	High	High	High	High
	FALSE	High	[K].GFMDGK.[Q]	1xTMTpro [K6]; 1xTMTpro [N-Term]	FALSE	0.0536416	0.00400481	3	4	2	P35580; P35749; P35579	P35580 [739-744]; P35749 [739-744]; P35579 [732-737]		0	1262.71	0.944	1.076	0.854	0.982	1.046	0.961	0.91796	0.751744	0.0621817	1	1	1	344957	393137	312106	358868	382366	351017	365421	0.87	2.76	4.31	1.78	4.7	6.1	4.75	Shared	High	High	High	High	High	High	High
	FALSE	High	[K].KLEMDLK.[D]	2xTMTpro [K1; K7]; 1xTMTpro [N-Term]	FALSE	0.0676394	0.00518537	1	1	1	P35579	P35579 [1614-1620]		1	1789.11	0.996	0.957	1.023	0.936	1.015	0.976	1	1	1	1	1	1	51079.3	49049.4	52436.6	47972.1	52039.7	50055	51273.1	8.4	9.27	0.16	3.21	18.17	9.34	13.92		High	High	High	High	High	High	High
	FALSE	High	[K].LQAQMK.[D]	1xTMTpro [K6]; 1xTMTpro [N-Term]	FALSE	0.0782737	0.00639781	3	3	1	P35580; P35749; P35579	P35580 [1650-1655]; P35749 [1650-1655]; P35579 [1643-1648]		0	1326.81	0.957	0.975	0.891	0.84	0.98	0.817	1	1	1	0.628221	1	0.40541	858687	874377	798868	753284	879248	733087	897024	6.08	7.84	8.49	7.79	5.14	2.93	9.42	Shared	High	High	High	High	High	High	High
	FALSE	High	[K].LKQVEDEK.[N]	2xTMTpro [K2; K8]; 1xTMTpro [N-Term]	FALSE	0.0813455	0.00654925	1	1	1	P35579	P35579 [1331-1338]		1	1901.15	0.875	1.01	0.802	0.857	0.89	1.018	1	1	0.386682	0.972445	0.942477	1	393011	453873	360492	384912	399829	457319	449335	13.7	2.34	7.15	5.17	7.55	8.04	0.13		High	High	High	High	High	High	High
	FALSE	High	[K].ADEWLMK.[N]	1xOxidation [M6]; 1xTMTpro [K7]; 1xTMTpro [N-Term]	FALSE	0.0813455	0.00654925	2	2	3	P35580; P35579	P35580 [588-594]; P35579 [581-587]		0	1516.83	0.861	0.969	0.888	0.986	0.947	0.797	0.766369	1	0.959817	1	1	0.169085	468557	527566	483219	536958	515685	433777	544334	5.69	2.72	6.23	10.08	4.6	0.47	8.36	Shared	High	High	High	High	High	High	High
	FALSE	High	[K].VLLQGK.[G]	1xTMTpro [K6]; 1xTMTpro [N-Term]	FALSE	0.0831185	0.00665895	1	1	2	P35579	P35579 [1235-1240]		0	1265.84	0.866	0.983	0.867	0.971	1.019	0.847	0.1073	1	0.173846	1	1	0.100053	2.43453e+06	2.76343e+06	2.43608e+06	2.72754e+06	2.86439e+06	2.38046e+06	2.81007e+06	2.82	2.04	2.11	3.5	7.3	4.34	1.96		High	High	High	High	High	High	High
	FALSE	High	[K].QLAAENR.[L]	1xTMTpro [N-Term]	FALSE	0.0868284	0.00690468	1	1	1	P35579	P35579 [861-867]		0	1105.63	0.76	0.842	0.765	0.865	0.872	0.711	0.0590825	0.307958	0.0893057	0.328295	0.564792	0.0276723	320772	355526	323005	364882	367864	300215	422028	8.23	4.95	6.29	8.58	4.31	7.73	3.68		High	High	High	High	High	High	High
	FALSE	High	[R].ELDDTR.[A]	1xTMTpro [N-Term]	FALSE	0.0991021	0.00771917	1	1	2	P35579	P35579 [1653-1658]		0	1052.55	0.867	0.955	0.812	0.871	0.967	0.774	0.677839	1	0.294021	0.775806	1	0.142297	472779	520902	442547	474750	527521	421800	545250	3.29	3.24	5.68	9.27	1.51	4.7	15.35		High	High	High	High	High	High	High
	FALSE	High	[R].EVSSLK.[N]	1xTMTpro [K6]; 1xTMTpro [N-Term]	FALSE	0.100048	0.00779047	1	1	1	P35579	P35579 [1913-1918]		0	1270.79	0.899	1.022	0.831	0.867	0.906	0.795	0.94419	1	0.609915	0.772727	1	0.352357	1.14535e+06	1.30251e+06	1.05937e+06	1.10404e+06	1.15485e+06	1.01248e+06	1.27412e+06	4.2	2.51	5.71	8.58	6.55	6.77	16.52		High	High	High	High	High	High	High
	FALSE	High	[K].LMATLR.[N]	1xTMTpro [N-Term]	FALSE	0.102971	0.00792838	2	2	2	P35580; P35579	P35580 [664-669]; P35579 [657-662]		0	1008.62	0.882	1.022	0.839	0.894	0.916	0.833	0.0507952	1	0.0191772	0.078511	0.321039	0.0178421	474891	550677	452079	481268	493378	448550	538603	4.34	3.65	5.29	2.97	0.46	2.55	1.73	Shared	High	High	High	High	High	High	High
	FALSE	High	[R].GILTPR.[AI]	1xTMTpro [N-Term]	FALSE	0.106555	0.00821449	2	2	4	O75525; P35579	O75525 [240-245]; P35579 [388-393]		0	960.616	0.881	0.987	0.782	0.9	0.967	0.816	0.041621	1	0.00515721	0.105578	1	0.0219485	349902	392024	310714	357603	384125	324233	397142	5.15	3.76	3.93	4.68	2.35	2.08	0.19	Shared	High	High	High	High	High	High	High
	FALSE	High	[K].LMATLR.[N]	1xOxidation [M2]; 1xTMTpro [N-Term]	FALSE	0.107083	0.00833406	2	2	2	P35580; P35579	P35580 [664-669]; P35579 [657-662]		0	1024.61	1.127	1.092	1.063	1.116	1.112	1.004	0.556531	0.557204	1	0.600649	0.296633	1	189775	183957	179156	187940	187335	169191	168462	4.03	5.08	4.4	5.21	3.75	4.59	2.6	Shared	High	High	High	High	High	High	High
	FALSE	High	[R].NAEQYK.[D]	1xTMTpro [K6]; 1xTMTpro [N-Term]	FALSE	0.110337	0.0084992	1	1	1	P35579	P35579 [1857-1862]		0	1360.77	0.944	1.196	0.948	1.001	1.224	0.812	1	1	1	1	1	1	22448.9	28459	22559.3	23825	29110	19315.5	23790.2	11.02	4.07	19.64	7.3	13.21	19.98	18.02		High	High	High	High	High	High	High
	FALSE	High	[R].NWQWWR.[L]	1xTMTpro [N-Term]	FALSE	0.110337	0.0084992	2	2	2	P35749; P35579	P35749 [831-836]; P35579 [824-829]		0	1279.67	1.072	1.169	1.123	1.106	1.023	1.172	0.0941597	0.00610304	0.0407128	0.0445661	1	0.0073066	175832	191785	184293	181394	167785	192190	164036	3.47	3.94	0.41	0.59	1.16	3.16	0.06	Shared	High	High	High	High	High	High	High
	FALSE	High	[K].GFMDGK.[Q]	1xOxidation [M3]; 1xTMTpro [K6]; 1xTMTpro [N-Term]	FALSE	0.122395	0.00906032	3	4	1	P35580; P35749; P35579	P35580 [739-744]; P35749 [739-744]; P35579 [732-737]		0	1278.7	0.952	1.038	0.889	0.939	1.106	0.857	1	1	0.590289	1	0.883906	0.284314	290517	316458	271075	286362	337464	261534	305011	5.31	6.44	1.39	3.66	4.26	4.41	5	Shared	High	High	High	High	High	High	High
	FALSE	High	[K].LEMDLK.[D]	1xOxidation [M3]; 1xTMTpro [K6]; 1xTMTpro [N-Term]	FALSE	0.134395	0.00951235	1	1	1	P35579	P35579 [1615-1620]		0	1372.8	0.841	0.804	0.81	1.068	0.956	0.645	1	1	1	1	1	0.402281	26205.7	25044.9	25234.5	33277.9	29773.1	20096	31148.8	25.64	8.59	6.8	3.69	19.72	5.54	5.06		High	High	High	High	High	High	High
	FALSE	High	[KR].KLLEDR.[IL]	1xTMTpro [K1]; 1xTMTpro [N-Term]	FALSE	0.145745	0.00987942	1	2	1	P35579	P35579 [995-1000]		1	1381.87	0.945	1.129	0.879	1.119	1.098	0.897	1	0.968569	0.723907	1	0.691414	1	119419	142764	111120	141460	138836	113333	126409	0.42	5.28	8.38	6.7	8.43	0.86	0.51		High	High	High	High	High	High	High
FALSE	High	Master Protein	Q14204	Cytoplasmic dynein 1 heavy chain 1 OS=Homo sapiens OX=9606 GN=DYNC1H1 PE=1 SV=5	0	FALSE	1203.82	54	233	392	231	4646	532.1	6.4	1397.67	233	2	0.877	0.932	0.814	0.893	0.903	0.836	3.47102e-07	4.81441e-05	8.8307e-09	1.01288e-06	2.96137e-06	7.40149e-08	5.94243e+07	6.31448e+07	5.51354e+07	6.04677e+07	6.11558e+07	5.66068e+07	6.77326e+07	0.47	0.55	0.05	0.84	0.55	1.39	1.36	4.5626e+07	4.52335e+07	4.20637e+07	5.02386e+07	4.91154e+07	4.9288e+07
	Checked	Confidence	Annotated Sequence	Modifications	Contaminant	Qvality PEP	Qvality q-value	# Protein Groups	# Proteins	# PSMs	Master Protein Accessions	Positions in Master Proteins	Modifications in Master Proteins	# Missed Cleavages	Theo. MH+ [Da]	Abundance Ratio: (MSC-glial_14d) / (MSC-normal_7d)	Abundance Ratio: (MSC-glial_21d) / (MSC-normal_7d)	Abundance Ratio: (MSC-glial_7d) / (MSC-normal_7d)	Abundance Ratio: (MSC-neural_14d) / (MSC-normal_7d)	Abundance Ratio: (MSC-neural_21d) / (MSC-normal_7d)	Abundance Ratio: (MSC-neural_7d) / (MSC-normal_7d)	Abundance Ratio Adj. P-Value: (MSC-glial_14d) / (MSC-normal_7d)	Abundance Ratio Adj. P-Value: (MSC-glial_21d) / (MSC-normal_7d)	Abundance Ratio Adj. P-Value: (MSC-glial_7d) / (MSC-normal_7d)	Abundance Ratio Adj. P-Value: (MSC-neural_14d) / (MSC-normal_7d)	Abundance Ratio Adj. P-Value: (MSC-neural_21d) / (MSC-normal_7d)	Abundance Ratio Adj. P-Value: (MSC-neural_7d) / (MSC-normal_7d)	Abundances (Grouped): MSC-glial_14d	Abundances (Grouped): MSC-glial_21d	Abundances (Grouped): MSC-glial_7d	Abundances (Grouped): MSC-neural_14d	Abundances (Grouped): MSC-neural_21d	Abundances (Grouped): MSC-neural_7d	Abundances (Grouped): MSC-normal_7d	Abundances (Grouped) CV [%]: MSC-glial_14d	Abundances (Grouped) CV [%]: MSC-glial_21d	Abundances (Grouped) CV [%]: MSC-glial_7d	Abundances (Grouped) CV [%]: MSC-neural_14d	Abundances (Grouped) CV [%]: MSC-neural_21d	Abundances (Grouped) CV [%]: MSC-neural_7d	Abundances (Grouped) CV [%]: MSC-normal_7d	Quan Info	Found in Sample: [S7] F1: 129C, Sample, MSC-glial_14d	Found in Sample: [S8] F1: 130N, Sample, MSC-glial_14d	Found in Sample: [S9] F1: 130C, Sample, MSC-glial_14d	Found in Sample: [S13] F1: 132C, Sample, MSC-glial_21d	Found in Sample: [S14] F1: 133N, Sample, MSC-glial_21d	Found in Sample: [S15] F1: 133C, Sample, MSC-glial_21d	Found in Sample: [S3] F1: 127C, Sample, MSC-glial_7d
	FALSE	High	[R].ILDDDTIITTLENLKR.[E]	1xTMTpro [K15]; 1xTMTpro [N-Term]	FALSE	2.02464e-10	2.465e-05	1	1	2	Q14204	Q14204 [3760-3775]		1	2481.44	0.917	1.026	0.852	0.967	1	0.875	0.751333	1	0.285879	1	1	0.565562	964325	1.07825e+06	896102	1.0166e+06	1.05118e+06	919534	1.05132e+06	2.54	7.17	5.41	0.95	4.43	3.3	9.95		High	High	High	High	High	High	High
	FALSE	High	[R].ILDDDTIITTLENLK.[R]	1xTMTpro [K15]; 1xTMTpro [N-Term]	FALSE	3.22355e-06	2.465e-05	1	1	2	Q14204	Q14204 [3760-3774]		0	2325.34	0.79	0.838	0.732	0.801	0.782	0.792	0.180807	0.406813	0.0447259	0.156531	0.0753458	0.219708	218009	231019	201788	220970	215813	218310	275802	7.28	11.28	3.91	2.4	7.27	4.94	1.61		High	High	High	High	High	High	High
	FALSE	High	[K].LLAESVTEVEIFGK.[A]	1xTMTpro [K14]; 1xTMTpro [N-Term]	FALSE	2.82862e-05	2.465e-05	1	1	1	Q14204	Q14204 [1716-1729]		0	2143.25	0.726	0.867	0.859	1.044	0.865	0.899	1	1	1	1	1	1	15135	18064.1	17901.8	21755	18029.4	18740.8	20840.5	20.2	12.15	1.8	18.37	9.3	18.65	14.78		High	High	High	High	High	High	High
	FALSE	High	[R].LHVNWVVSELTLGQIWDVDLQK.[N]	1xTMTpro [K22]; 1xTMTpro [N-Term]	FALSE	1.83957e-10	2.465e-05	1	1	1	Q14204	Q14204 [1420-1441]		0	3200.8	0.906	0.975	0.868	1.007	0.958	0.857	1	1	0.844883	1	1	0.781684	77569.6	83470.8	74314.5	86168.1	81953.5	73382.9	85590.7	8.69	9.68	4.24	3.84	5.77	6.36	2.24		High	High	High	High	High	High	High
	FALSE	High	[K].LKVNFLPEIITLSK.[E]	2xTMTpro [K2; K14]; 1xTMTpro [N-Term]	FALSE	2.28362e-06	2.465e-05	1	1	1	Q14204	Q14204 [735-748]		1	2527.6	1.027	1.078	1.041	1.117	1.053	1.108	1	0.864947	1	0.977113	1	1	108225	113609	109718	117747	110965	116838	105402	4.11	9.48	0.34	1.5	3.06	10.68	9.52		High	High	High	High	High	High	High
	FALSE	High	[K].IKETVDQVEELRR.[D]	1xTMTpro [K2]; 1xTMTpro [N-Term]	FALSE	3.33142e-05	2.465e-05	1	1	1	Q14204	Q14204 [3208-3220]		2	2223.3	0.807	0.957	0.747	0.855	0.933	0.765	0.0245473	1	0.00498366	0.128217	1	0.0109453	956349	1.13373e+06	885809	1.01347e+06	1.10605e+06	906831	1.18525e+06	3.46	3.25	3.13	4.32	6.63	1.12	6.56		High	High	High	High	High	High	High
	FALSE	High	[K].IKETVDQVEELR.[R]	1xTMTpro [K2]; 1xTMTpro [N-Term]	FALSE	2.30437e-05	2.465e-05	1	1	1	Q14204	Q14204 [3208-3219]		1	2067.19																											No Quan Values	High	High	High	High	High	High	High
	FALSE	High	[K].IAFIMDESNVLDSGFLER.[M]	1xOxidation [M5]; 1xTMTpro [N-Term]	FALSE	1.96503e-07	2.465e-05	1	1	1	Q14204	Q14204 [2990-3007]		0	2376.21	0.801	0.83	0.861	0.857	0.89	0.772	0.968718	0.69056	1	0.918649	1	0.599082	61714.4	63958.5	66294.6	66036.3	68581.1	59486.6	77022.8	11.31	11.37	4.2	12.85	11.02	4.55	1.46		High	High	High	High	High	High	High
	FALSE	High	[K].IAFIMDESNVLDSGFLER.[M]	1xTMTpro [N-Term]	FALSE	5.9361e-07	2.465e-05	1	1	2	Q14204	Q14204 [2990-3007]		0	2360.21	1.046	1.1	1.109	1.052	1.267	1.037	1	1	1	1	1	1	6254.55	6577.38	6631.62	6288.38	7576.46	6200.95	5979.57	13.83	12.11	28.78	23.13	17.76	27.94	11.83		High	High	High	High	High	High	High
	FALSE	High	[R].KYTGEDFDEDLR.[T]	1xTMTpro [K1]; 1xTMTpro [N-Term]	FALSE	3.68678e-05	2.465e-05	1	1	2	Q14204	Q14204 [2966-2977]		1	2096.08	0.864	0.94	0.803	0.86	0.87	0.802	0.0136409	0.303344	0.00154871	0.0166423	0.0143487	0.00186362	347515	377904	322834	345966	349989	322344	402080	3.02	2.68	2.77	3.41	0.36	3.58	3.81		High	High	High	High	High	High	High
	FALSE	High	[K].KVMSQEIQEQLHK.[Q]	2xTMTpro [K1; K13]; 1xTMTpro [N-Term]	FALSE	1.62896e-05	2.465e-05	1	1	1	Q14204	Q14204 [3254-3266]		1	2510.46	1.013	0.92	0.952	0.969	1.003	0.984	1	1	1	1	1	1	69349.5	62987.5	65151.8	66316.8	68639.3	67370.5	68463.6	6.41	12.01	1.62	4.06	6.44	0.67	0.54		High	High	High	High	High	High	High
	FALSE	High	[K].LEDDAKDNQQK.[A]	2xTMTpro [K6; K11]; 1xTMTpro [N-Term]	FALSE	2.96878e-05	2.465e-05	1	1	2	Q14204	Q14204 [3419-3429]		1	2216.23	0.806	1.016	0.725	0.889	0.941	0.821	0.216568	1	0.0188831	0.690951	1	0.269292	646307	815137	581681	713390	754642	658364	802146	10.78	1.87	7.83	3.33	5.31	0.62	6.1		High	High	High	High	High	High	High
	FALSE	High	[R].LEGVEGVAHIIDPK.[A]	1xTMTpro [K14]; 1xTMTpro [N-Term]	FALSE	3.50432e-07	2.465e-05	1	1	2	Q14204	Q14204 [2244-2257]		0	2085.22	0.943	1.001	0.92	0.948	0.979	0.903	0.834083	1	0.803933	1	1	0.559588	351428	373247	342826	353366	364830	336551	372838	2.13	2.99	8.11	1.22	3.15	5.33	5.11		High	High	High	High	High	High	High
	FALSE	High	[K].LEHLITELVHQR.[D]	1xTMTpro [N-Term]	FALSE	8.15401e-06	2.465e-05	1	1	2	Q14204	Q14204 [1808-1819]		0	1792.04	0.685	0.784	0.705	0.818	0.809	0.778	0.000607495	0.0107038	0.00175714	0.0493669	0.0180941	0.0204272	62350.9	71304.2	64179.2	74400	73610.3	70799.5	90987.9	5.33	4.01	9.08	2.63	1.72	4.92	4.94		High	High	High	High	High	High	High
	FALSE	High	[K].LDRDPASGTALQEISFWLNLER.[A]	1xTMTpro [N-Term]	FALSE	2.34922e-09	2.465e-05	1	1	2	Q14204	Q14204 [262-283]		1	2835.5	0.92	0.993	0.891	0.933	1.053	0.883	0.535674	1	0.345327	0.480363	1	0.292561	192987	208317	186987	195632	220889	185190	209786	1.04	2.39	2.89	6.92	1.99	6.22	1.2		High	High	High	High	High	High	High
	FALSE	High	[R].ITNQVIYLNPPIEECR.[Y]	1xCarbamidomethyl [C15]; 1xTMTpro [N-Term]	FALSE	1.58087e-05	2.465e-05	1	1	1	Q14204	Q14204 [964-979]		0	2263.21																											No Quan Values	High	High	High	High	High	High	High
	FALSE	High	[K].MFAGVSSIILNEDNSVVLGISSR.[E]	1xTMTpro [N-Term]	FALSE	1.44894e-07	2.465e-05	1	1	1	Q14204	Q14204 [1657-1679]		0	2712.46	0.938	0.87	0.837	0.761	0.814	0.926	1	0.822363	1	0.441788	0.756398	1	16149.5	14982.2	14411	13109.3	14026	15942.5	17220.8	10.53	15.02	7.51	5.02	5.86	26.38	8.2		High	High	High	High	High	High	High
	FALSE	High	[K].LVPLLLEDGGEAPAALEAALEEK.[S]	1xTMTpro [K23]; 1xTMTpro [N-Term]	FALSE	4.12018e-06	2.465e-05	1	1	1	Q14204	Q14204 [37-59]		0	2956.67	0.857	0.902	0.738	1.107	0.959	0.759	1	1	0.663486	1	1	0.877271	17705.6	18630.9	15244.4	22876.2	19823.4	15675.1	20660.6	8.19	18.41	10.22	16.47	10.3	6.47	5.58		High	High	High	High	High	High	High
	FALSE	High	[R].IQGLTVEQAEAVVR.[L]	1xTMTpro [N-Term]	FALSE	3.00407e-07	2.465e-05	1	1	2	Q14204	Q14204 [3924-3937]		0	1817.05	1.049	1.09	0.977	1.051	1.115	0.995	1	0.612708	1	1	0.657791	1	169886	176573	158133	170145	180608	161173	161936	4.14	2.58	5.32	3.46	6.08	4.93	0.24		High	High	High	High	High	High	High
	FALSE	High	[R].IQFVGACNPPTDPGR.[K]	1xCarbamidomethyl [C7]; 1xTMTpro [N-Term]	FALSE	2.50048e-05	2.465e-05	1	1	1	Q14204	Q14204 [2706-2720]		0	1932.99	1.196	1.285	1.238	1.418	1.284	1.11	0.408744	0.260289	0.579546	0.152933	0.195961	1	104454	112217	108091	123846	112172	96900.5	87327.9	8.07	8.07	2.53	13.87	4.99	2.96	8.49		High	High	High	High	High	High	High
	FALSE	High	[K].GKEDEGEEAASPMLQIQR.[D]	1xOxidation [M13]; 1xTMTpro [K2]; 1xTMTpro [N-Term]	FALSE	1.74315e-07	2.465e-05	1	1	2	Q14204	Q14204 [2400-2417]		1	2612.35	0.939	0.901	0.911	1.064	0.936	0.791	1	1	1	1	1	0.316963	95569.1	91794.5	92812.7	108332	95267.8	80510	101826	8.97	1.23	8.75	2.69	3.11	8.16	16.8		High	High	High	High	High	High	High
	FALSE	High	[K].GKEDEGEEAASPMLQIQR.[D]	1xTMTpro [K2]; 1xTMTpro [N-Term]	FALSE	6.9678e-10	2.465e-05	1	1	2	Q14204	Q14204 [2400-2417]		1	2596.35	0.948	0.995	0.811	0.865	0.951	0.85	0.911973	1	0.010384	0.144381	1	0.0590754	251240	263609	214816	229272	251974	225298	264991	1.79	1.43	3.72	7.05	2.72	2.34	1.77		High	High	High	High	High	High	High
	FALSE	High	[R].GIFEALRPLETLPVEGLIR.[I]	1xTMTpro [N-Term]	FALSE	1.83514e-06	2.465e-05	1	1	1	Q14204	Q14204 [2805-2823]		0	2427.43	0.999	1.045	1.192	1.087	1.046	1.015	1	1	0.358989	1	1	1	96722.3	101210	115390	105302	101322	98252.5	96832.7	5.82	2.18	5.32	2.85	3.1	12.65	10.04		High	High	High	High	High	High	High
	FALSE	High	[R].GNEIVLSAGSTPR.[I]	1xTMTpro [N-Term]	FALSE	1.47458e-06	2.465e-05	1	1	2	Q14204	Q14204 [3911-3923]		0	1604.89	0.936	0.94	0.869	1.082	1.041	0.835	1	1	1	1	1	0.966275	175410	176123	162719	202611	194961	156455	187340	0.97	8.91	6.85	6.97	15.59	8.71	4.22		High	High	High	High	High	High	High
	FALSE	High	[K].FNYGFEYLGVQDK.[L]	1xTMTpro [K13]; 1xTMTpro [N-Term]	FALSE	1.73749e-06	2.465e-05	1	1	2	Q14204	Q14204 [1866-1878]		0	2188.16	0.948	0.966	0.858	0.931	0.92	0.854	0.889408	1	0.038292	0.707166	0.205092	0.039048	578217	589748	523353	567951	561243	521012	610239	3.01	3.57	0.63	2.99	4.88	2.63	0.05		High	High	High	High	High	High	High
	FALSE	High	[R].FTQDTQPHYIYSPR.[E]	1xTMTpro [N-Term]	FALSE	6.57786e-07	2.465e-05	1	1	2	Q14204	Q14204 [2784-2797]		0	2057.04	1.033	1.067	0.968	1.078	1.123	0.927	1	1	1	0.73777	0.640629	1	260668	269180	244364	272051	283349	233947	252334	4.44	4.11	6.53	6.75	3.1	8.64	1.18		High	High	High	High	High	High	High
	FALSE	High	[R].FQSISTEFLALMK.[K]	1xTMTpro [K13]; 1xTMTpro [N-Term]	FALSE	5.21074e-06	2.465e-05	1	1	1	Q14204	Q14204 [1568-1580]		0	2123.21	0.827	0.971	0.846	0.878	0.924	0.805	0.904401	1	1	1	1	0.814867	38713.5	45448.8	39579.3	41079.8	43224.7	37662.5	46802	5.57	6.66	12.16	12.47	6.37	17.71	8.25		High	High	High	High	High	High	High
	FALSE	High	[K].FGQMLGSNMTEFHSQISK.[S]	1xTMTpro [K18]; 1xTMTpro [N-Term]	FALSE	1.06922e-06	2.465e-05	1	1	2	Q14204	Q14204 [1131-1148]		0	2650.36	1.008	1.062	0.975	1.003	1.078	0.996	1	1	1	1	0.556175	1	281327	296377	272126	279845	301014	278024	279146	3.07	7.89	0.46	2.25	3.99	4.84	3.48		High	High	High	High	High	High	High
	FALSE	High	[R].FGNPLLVQDVESYDPVLNPVLNR.[E]	1xTMTpro [N-Term]	FALSE	2.85544e-09	2.465e-05	1	1	1	Q14204	Q14204 [3629-3651]		0	2902.56	0.776	0.781	0.8	0.817	0.761	0.61	1	1	1	1	0.894911	0.48444	18779	18909.1	19345.4	19764.3	18421.5	14759.7	24195.9	4.53	13.38	24.18	31.8	8.56	1.55	14.85		High	High	High	High	High	High	High
	FALSE	High	[K].FLSDPQVHTVLVER.[S]	1xTMTpro [N-Term]	FALSE	5.33228e-08	2.465e-05	1	1	1	Q14204	Q14204 [68-81]		0	1944.09	0.835	0.853	0.824	0.83	0.837	0.716	0.432584	0.426784	0.329203	0.182072	0.297573	0.0274696	84152	85963.9	82989.8	83592.5	84353.9	72099.6	100747	7.38	1.31	3.15	4.51	3.71	3.99	16.15		High	High	High	High	High	High	High
	FALSE	High	[R].FYFVGDEDLLEIIGNSK.[N]	1xTMTpro [K17]; 1xTMTpro [N-Term]	FALSE	4.67331e-06	2.465e-05	1	1	2	Q14204	Q14204 [1629-1645]		0	2567.39	0.87	0.865	0.795	0.85	0.721	0.801	0.342636	0.308791	0.204906	0.241942	0.0175855	0.272409	169886	168930	155261	166093	140894	156575	195364	7.24	9.17	2.9	7.4	5.68	3.66	5.21		High	High	High	High	High	High	High
	FALSE	High	[K].KASVVTLPVYLNFTR.[A]	1xTMTpro [K1]; 1xTMTpro [N-Term]	FALSE	2.87332e-07	2.465e-05	1	1	1	Q14204	Q14204 [4601-4615]		1	2316.39	0.806	0.983	0.795	0.891	0.96	0.806	0.0442289	1	0.0483258	0.40528	1	0.0801967	185501	226277	183063	205169	220926	185616	230163	6.33	0.65	5.1	4.68	7.88	0.36	3.37		High	High	High	High	High	High	High
	FALSE	High	[K].KEFGPVVIDYGK.[V]	2xTMTpro [K1; K12]; 1xTMTpro [N-Term]	FALSE	1.66198e-06	2.465e-05	1	1	1	Q14204	Q14204 [1100-1111]		1	2264.35	0.834	0.838	0.724	0.814	0.791	0.831	0.054197	0.0952097	0.00367621	0.0290144	0.0245337	0.123289	387833	389357	336551	378429	367615	386014	464752	7.28	2.06	2.04	1.24	7.69	3.6	0.48		High	High	High	High	High	High	High
	FALSE	High	[K].KNYMSNPSYNYEIVNR.[A]	1xTMTpro [K1]; 1xTMTpro [N-Term]	FALSE	2.58322e-05	2.465e-05	1	1	1	Q14204	Q14204 [3369-3384]		1	2600.34	1.489	1.513	1.44	1.455	1.554	1.272	0.0249899	0.0238523	0.104742	0.0361071	0.0199918	0.57529	108980	110667	105327	106473	113711	93079.1	73165.6	5.16	8.81	2.03	15.87	9.35	2.08	8.49		High	High	High	High	High	High	High
	FALSE	High	[R].KLEHLITELVHQR.[D]	1xTMTpro [K1]; 1xTMTpro [N-Term]	FALSE	7.26406e-07	2.465e-05	1	1	2	Q14204	Q14204 [1807-1819]		1	2224.34	0.821	0.955	0.816	0.895	0.888	0.858	0.391939	1	0.502013	0.950599	0.717269	0.990127	325881	379125	323679	355302	352521	340340	396833	8.39	9.43	2.83	7.93	5.12	9.24	8.01		High	High	High	High	High	High	High
	FALSE	High	[R].KLMHVAYEEFEK.[V]	2xTMTpro [K1; K12]; 1xTMTpro [N-Term]	FALSE	5.33623e-06	2.465e-05	1	1	2	Q14204	Q14204 [400-411]		1	2436.38	0.954	1.017	0.9	1.015	1.004	0.976	1	1	0.830869	1	1	1	295739	315382	279117	314768	311103	302522	309992	5.88	3.17	7.19	3.95	3.19	7.56	5.22		High	High	High	High	High	High	High
	FALSE	High	[R].KLVPLLLEDGGEAPAALEAALEEK.[S]	2xTMTpro [K1; K24]; 1xTMTpro [N-Term]	FALSE	3.06972e-11	2.465e-05	1	1	1	Q14204	Q14204 [36-59]		1	3388.98	0.824	0.996	0.777	0.933	0.982	0.831	0.613059	1	0.224828	1	1	0.678417	84088.7	101648	79258.4	95206.4	100204	84794.1	102066	6.56	12.54	3.76	3.09	1.65	12.19	7.73		High	High	High	High	High	High	High
	FALSE	High	[K].GTVGEPTYDAEFQHFLR.[G]	1xTMTpro [N-Term]	FALSE	3.06829e-09	2.465e-05	1	1	2	Q14204	Q14204 [3894-3910]		0	2271.14	1.12	1.137	1.094	1.102	1.186	1.048	0.399103	0.0545099	0.629556	0.54626	0.0175728	1	336709	341757	328789	331324	356600	314894	300588	3.59	6.2	3.73	3.78	1.74	1.74	0.79		High	High	High	High	High	High	High
	FALSE	High	[R].HVPVVYVDYPGPASLTQIYGTFNR.[A]	1xTMTpro [N-Term]	FALSE	2.19698e-08	2.465e-05	1	1	1	Q14204	Q14204 [2730-2753]		0	2997.58	1.529	1.374	1.437	1.435	1.249	1.28	0.0322351	0.122264	0.121767	0.10308	0.53923	0.576361	68975.3	61963.4	64812.7	64749.4	56330	57749.8	45111.3	17.94	7.49	9.42	4.9	3.78	5.99	5.78		High	High	High	High	High	High	High
	FALSE	High	[R].HYLDFINHYANLFHEK.[R]	1xTMTpro [K16]; 1xTMTpro [N-Term]	FALSE	1.15821e-08	2.465e-05	1	1	2	Q14204	Q14204 [3175-3190]		0	2669.41	0.839	0.86	0.838	0.881	0.882	0.793	0.102539	0.479974	0.147571	0.296302	0.352915	0.0428164	440101	451104	439689	462300	462863	416077	524619	2.47	7.66	9.9	1.82	1.81	4.4	2.25		High	High	High	High	High	High	High
	FALSE	High	[R].TYAEPLTAAMVEFYTMSQER.[F]	1xTMTpro [N-Term]	FALSE	3.68893e-07	2.465e-05	1	1	1	Q14204	Q14204 [2764-2783]		0	2642.28	1.018	0.8	0.883	0.919	0.975	1.043	1	0.804876	1	1	1	1	18592.9	14619.5	16138.7	16794.9	17805.3	19058.3	18269	17.85	6.57	8.36	14.52	5.36	3.93	7.37		High	High	High	High	High	High	High
	FALSE	High	[K].VFEEDALSWEDKLNR.[I]	1xTMTpro [K12]; 1xTMTpro [N-Term]	FALSE	9.52514e-06	2.465e-05	1	1	1	Q14204	Q14204 [1515-1529]		1	2459.31	1.045	1.224	0.958	1.042	1.233	0.953	1	0.88796	1	1	0.988758	1	68668	80427.7	62923.8	68492.2	81010.2	62622.7	65708.6	8.77	23.36	23.2	12.36	10.29	15.78	18.55		High	High	High	High	High	High	High
	FALSE	High	[K].VDDLLIIEEK.[I]	1xTMTpro [K10]; 1xTMTpro [N-Term]	FALSE	2.21546e-05	2.465e-05	1	1	3	Q14204	Q14204 [847-856]		0	1795.07	0.961	0.936	0.934	0.985	0.926	0.865	1	1	1	1	1	1	65207.8	63496.9	63366.3	66840	62817.4	58688.8	67826.9	5.72	12.63	0.44	2.57	7.18	12.28	2.31		High	High	High	High	High	High	High
	FALSE	High	[R].STLKEDVGDEGEEEK.[E]	2xTMTpro [K4; K15]; 1xTMTpro [N-Term]	FALSE	1.28789e-08	2.465e-05	1	1	2	Q14204	Q14204 [82-96]		1	2577.37	0.82	0.809	0.757	0.81	0.778	0.831	0.15965	0.147538	0.114209	0.195106	0.131325	0.591095	105111	103630	97025.9	103823	99745.3	106481	128172	7.16	7.92	1.38	4.95	12.06	2.64	1.54		High	High	High	High	High	High	High
	FALSE	High	[K].TKPVTGNLRPEEALQALTIYEGK.[F]	2xTMTpro [K2; K23]; 1xTMTpro [N-Term]	FALSE	9.30274e-06	2.465e-05	1	1	1	Q14204	Q14204 [1264-1286]		0	3440.99	0.984	1.107	0.936	1.093	1.168	0.954	1	1	1	1	0.284671	1	247184	278090	235160	274637	293453	239744	251323	7.6	6.11	6.42	8.1	4.27	5.69	3.42		High	High	High	High	High	High	High
	FALSE	High	[K].TLMAQSIYGGR.[V]	1xTMTpro [N-Term]	FALSE	1.45437e-05	2.465e-05	1	1	2	Q14204	Q14204 [4245-4255]		0	1500.82	0.858	0.92	0.73	0.807	0.882	0.857	0.0826632	0.885427	0.00323538	0.0242344	0.191567	0.232049	184267	197671	156802	173276	189445	184128	214838	3.15	2.32	3.3	4.51	7.29	4.98	3.85		High	High	High	High	High	High	High
	FALSE	High	[R].TEYLSNADER.[L]	1xTMTpro [N-Term]	FALSE	4.07525e-05	2.465e-05	1	1	2	Q14204	Q14204 [3550-3559]		0	1501.75	0.955	0.951	0.806	0.963	0.983	0.951	1	1	0.0911159	1	1	1	143122	142550	120703	144364	147295	142452	149839	4.6	5.99	1.92	6.26	3.94	7.15	6.39		High	High	High	High	High	High	High
	FALSE	High	[R].WVYLEGIFTGSADIK.[H]	1xTMTpro [K15]; 1xTMTpro [N-Term]	FALSE	3.42813e-05	2.465e-05	1	1	1	Q14204	Q14204 [1544-1558]		0	2307.29	0.78	0.849	0.741	0.774	0.879	0.795	0.152626	0.630104	0.0888731	0.167828	0.665437	0.329323	63912.7	69598.7	60749.3	63439.4	72084.5	65197.7	81976.3	7.76	12.44	7.16	5.81	3.34	2.96	5.93		High	High	High	High	High	High	High
	FALSE	High	[K].VWLQYQCLWDMQAENIYNR.[L]	1xCarbamidomethyl [C7]; 1xTMTpro [N-Term]	FALSE	9.13547e-07	2.465e-05	1	1	1	Q14204	Q14204 [1053-1071]		0	2834.37	1.101	1.152	0.986	1.165	1.164	0.981	1	0.772766	1	1	1	1	48114.9	50336.8	43097	50889.3	50853.3	42876.8	43697.3	3.36	14.73	17.12	5.82	6.39	6.47	17.21		High	High	High	High	High	High	High
	FALSE	High	[R].YPLIIDPSGQATEFIMNEYK.[D]	1xTMTpro [K20]; 1xTMTpro [N-Term]	FALSE	1.96134e-05	2.465e-05	1	1	1	Q14204	Q14204 [3586-3605]		0	2937.56	0.893	1.004	0.885	0.962	0.811	0.886	1	1	1	1	0.295769	1	244519	274924	242538	263585	222100	242802	273963	4.05	8.79	3.57	8.91	9.05	6.4	2.79		High	High	High	High	High	High	High
	FALSE	High	[R].YQVGVHYELTEEEK.[F]	1xTMTpro [K14]; 1xTMTpro [N-Term]	FALSE	1.50241e-08	2.465e-05	1	1	2	Q14204	Q14204 [1004-1017]		0	2332.23	0.903	0.945	0.799	0.89	0.926	0.879	0.160047	1	0.0162523	0.23215	0.660583	0.315486	948982	993394	839748	935883	973315	923753	1.05121e+06	6.46	2.9	1.57	3.14	3.67	4.82	3.69		High	High	High	High	High	High	High
	FALSE	High	[R].YKEEYAVLISEAQAIK.[A]	2xTMTpro [K2; K16]; 1xTMTpro [N-Term]	FALSE	8.41536e-07	2.465e-05	1	1	2	Q14204	Q14204 [3447-3462]		1	2767.61	0.907	0.882	0.835	0.885	0.922	0.871	0.188413	0.3087	0.0313292	0.160068	0.60857	0.154129	201236	195792	185236	196402	204678	193364	221970	2.61	6.07	2.16	0.98	3.9	0.05	5.45		High	High	High	High	High	High	High
	FALSE	High	[K].VLQLYQITQINHGLMMVGPSGSGK.[S]	1xTMTpro [K24]; 1xTMTpro [N-Term]	FALSE	1.56615e-10	2.465e-05	1	1	1	Q14204	Q14204 [2207-2230]		0	3179.76	0.932	1.11	0.843	0.824	1	0.912	1	1	1	1	1	1	28814.5	34305.3	26052	25481	30921.1	28191.7	30918.1	18.19	4.77	7.6	12.23	9.64	12.68	2.42		High	High	High	High	High	High	High
	FALSE	High	[R].VLRPQVTAVAQQNQGEVPEPQDMK.[V]	1xOxidation [M23]; 1xTMTpro [K24]; 1xTMTpro [N-Term]	FALSE	1.31724e-06	2.465e-05	1	1	1	Q14204	Q14204 [483-506]		0	3286.77	0.903	1.104	1.084	1.066	1.152	0.901	1	1	1	1	0.891549	1	30230	36989.7	36320	35718.8	38575.3	30171.9	33492.3	13.09	9.91	18.72	6.67	4.54	0.72	1.21		High	High	High	High	High	High	High
	FALSE	High	[R].VLRPQVTAVAQQNQGEVPEPQDMK.[V]	1xTMTpro [K24]; 1xTMTpro [N-Term]	FALSE	7.77071e-08	2.465e-05	1	1	2	Q14204	Q14204 [483-506]		0	3270.78	1.159	1.128	1.146	1.098	1.267	1.047	0.0361677	0.185464	0.228067	0.190664	0.00552574	1	265087	257899	262195	251122	289830	239378	228700	6.44	2.91	2.99	5.93	2.33	0.76	2.32		High	High	High	High	High	High	High
	FALSE	High	[K].VQYPQSQACK.[M]	1xCarbamidomethyl [C9]; 1xTMTpro [K10]; 1xTMTpro [N-Term]	FALSE	1.51382e-05	2.465e-05	1	1	1	Q14204	Q14204 [625-634]		0	1816.99	0.813	1.063	0.684	1.016	1.118	0.742	0.74985	1	0.211012	1	1	0.541989	53871.2	70461.3	45361.7	67346.1	74086.3	49157.3	66290.1	12.23	15.28	3.14	8.41	8.12	18.29	0.13		High	High	High	High	High	High	High
	FALSE	High	[K].VTDFGDKVEDPTFLNQLQSGVNR.[W]	1xTMTpro [K7]; 1xTMTpro [N-Term]	FALSE	2.38512e-08	2.465e-05	1	1	2	Q14204	Q14204 [229-251]		1	3187.69	0.982	1.065	0.938	1.007	1.003	0.905	1	1	1	1	1	0.652445	343960	372956	328555	352581	351380	317060	350206	0.8	4.45	7.61	3.18	5.15	0.29	2.9		High	High	High	High	High	High	High
	FALSE	High	[K].VMSQEIQEQLHK.[Q]	1xOxidation [M2]; 1xTMTpro [K12]; 1xTMTpro [N-Term]	FALSE	7.8241e-08	2.465e-05	1	1	1	Q14204	Q14204 [3255-3266]		0	2094.15	0.985	0.961	0.919	1.024	1.152	0.902	1	1	1	1	0.51249	1	78909.8	77003.6	73638.5	82084.8	92281.4	72240.6	80126.3	9.86	1.78	5.49	2.23	6.76	13.57	10.13		High	High	High	High	High	High	High
	FALSE	High	[K].VQADEQFGIWLDSSSPEQTVPYLWSEETPATPIGQAIHR.[L]	1xTMTpro [N-Term]	FALSE	6.59317e-08	2.465e-05	1	1	1	Q14204	Q14204 [3951-3989]		0	4687.33	1.648	1.539	0.965	1.239	1.127	0.609	1	1	1	1	1	1	4708.61	4397.99	2758.39	3541.72	3220.45	1740.92	2857.88	23.26	22.45	66.92	43.56	29.45	23.6	27.63		High	High	High	High	High	High	High
	FALSE	High	[R].QALVAIFTHLR.[K]	1xTMTpro [N-Term]	FALSE	1.95156e-06	2.465e-05	1	1	1	Q14204	Q14204 [355-365]		0	1572.95	0.727	0.956	0.848	0.923	0.877	0.826	0.842926	1	1	1	1	1	57562.2	75635.3	67123.4	73024.1	69392.5	65359.4	79156.7	19.79	16.44	25.46	13.31	5.26	11.66	3.76		High	High	High	High	High	High	High
	FALSE	High	[K].NYMSNPSYNYEIVNR.[A]	1xOxidation [M3]; 1xTMTpro [N-Term]	FALSE	4.73736e-06	2.465e-05	1	1	2	Q14204	Q14204 [3370-3384]		0	2184.04	1.057	1.063	1.059	1.009	1.117	0.977	1	1	1	1	1	1	157053	158063	157444	149939	166029	145239	148647	7.97	5.99	1.42	9.21	5.49	1.44	5.88		High	High	High	High	High	High	High
	FALSE	High	[R].QDLADVVQVCEGK.[K]	1xCarbamidomethyl [C10]; 1xTMTpro [K13]; 1xTMTpro [N-Term]	FALSE	2.23738e-05	2.465e-05	1	1	1	Q14204	Q14204 [4429-4441]		0	2069.12	0.883	1.071	0.87	1.018	1.221	0.879	0.996808	1	0.871947	1	0.335748	1	81760.5	99224.7	80570.1	94318.6	113065	81432.6	92610.7	10.57	5.75	5.53	4.07	8.02	0.78	5.91		High	High	High	High	High	High	High
	FALSE	High	[R].NVAQYNANHPDFPMQIEQLER.[Y]	1xTMTpro [N-Term]	FALSE	1.03296e-09	2.465e-05	1	1	2	Q14204	Q14204 [2468-2488]		0	2818.39	1.041	1.12	0.953	1.009	1.153	1.008	1	0.152438	1	1	0.0742863	1	178677	192278	163587	173267	197988	173108	171715	2.09	3.26	6.78	7.09	1.21	2.7	1.3		High	High	High	High	High	High	High
	FALSE	High	[K].QLQNISLAAASGGAK.[E]	1xTMTpro [K15]; 1xTMTpro [N-Term]	FALSE	2.50417e-06	2.465e-05	1	1	2	Q14204	Q14204 [4488-4502]		0	2037.19	1.037	1.103	0.976	1.147	1.116	1.036	1	0.906676	1	0.309606	0.528226	1	223709	238135	210706	247573	240764	223494	215812	2.22	5.6	2.09	7.46	4.75	5.05	3.12		High	High	High	High	High	High	High
	FALSE	High	[R].QNISPDKIPWSALK.[T]	2xTMTpro [K7; K14]; 1xTMTpro [N-Term]	FALSE	2.94973e-05	2.465e-05	1	1	1	Q14204	Q14204 [4231-4244]		1	2509.5	1.012	1.121	1.043	1.142	1.233	0.975	1	0.458034	1	0.488017	0.0322519	1	87914.9	97339.7	90621.8	99216.1	107125	84727.9	86857	8.46	2.81	4.57	3.73	2.84	8.64	3.38		High	High	High	High	High	High	High
	FALSE	High	[R].QNLFTTWSHHLQQANIQFR.[T]	1xTMTpro [N-Term]	FALSE	8.9193e-07	2.465e-05	1	1	1	Q14204	Q14204 [3526-3544]		0	2673.4	1.05	1.029	1.051	0.949	0.898	1.133	1	1	1	1	1	1	70287.2	68915.8	70388.8	63520.9	60093.2	75883.2	66947.6	12.41	3.5	8.37	1.72	5.44	20.37	2.68		High	High	High	High	High	High	High
	FALSE	High	[K].MQMLEDEDDLAYAETEKK.[T]	2xTMTpro [K17; K18]; 1xTMTpro [N-Term]	FALSE	4.64161e-06	2.465e-05	1	1	2	Q14204	Q14204 [4346-4363]		1	3071.57	1.041	1.024	0.952	1.038	1.153	1.031	1	1	1	1	0.32828	1	72129.4	70937.4	65946.8	71930.3	79867.4	71454.2	69298.1	6.74	2.02	11.54	6.97	1.84	2.63	1.93		High	High	High	High	High	High	High
	FALSE	High	[R].NLHVVFTMNPSSEGLK.[D]	1xTMTpro [K16]; 1xTMTpro [N-Term]	FALSE	1.15988e-07	2.465e-05	1	1	2	Q14204	Q14204 [3061-3076]		0	2381.31	0.978	1.036	0.888	0.987	1.053	0.945	1	1	0.638876	1	1	1	132903	140844	120666	134144	143215	128520	135947	8.22	2.38	5.56	5.09	2.84	4.48	2.24		High	High	High	High	High	High	High
	FALSE	High	[K].NIHVCLGGLFVPEAYITATR.[Q]	1xCarbamidomethyl [C5]; 1xTMTpro [N-Term]	FALSE	8.38662e-07	2.465e-05	1	1	2	Q14204	Q14204 [4506-4525]		0	2535.37	0.812	0.906	1.043	0.905	1.036	0.82	1	1	1	1	1	1	15348.3	17131.2	19719.7	17104.2	19586.6	15509.6	18903.5	20.14	24.67	2.5	5.06	12.15	10.76	5.84		High	High	High	High	High	High	High
	FALSE	High	[R].SELEEQQMHLNVGLR.[K]	1xOxidation [M8]; 1xTMTpro [N-Term]	FALSE	5.48034e-08	2.465e-05	1	1	1	Q14204	Q14204 [3192-3206]		0	2103.08	0.803	0.86	0.744	0.83	0.815	0.707	0.246558	0.33063	0.0775488	0.324458	0.271105	0.0378618	196986	210950	182545	203477	199766	173317	245200	5.57	8.99	4.5	8	7.32	3.51	7.89		High	High	High	High	High	High	High
	FALSE	High	[R].SELEEQQMHLNVGLR.[K]	1xTMTpro [N-Term]	FALSE	1.37917e-08	2.465e-05	1	1	2	Q14204	Q14204 [3192-3206]		0	2087.09	0.886	0.908	0.851	0.901	0.813	0.895	0.677839	0.815039	0.509861	0.571411	0.112897	1	235736	241531	226436	239711	216461	238097	266113	1.33	4.96	4.73	10.82	4.07	8.39	0.51		High	High	High	High	High	High	High
	FALSE	High	[K].SPLVMDVLNIQGVQR.[S]	1xTMTpro [N-Term]	FALSE	5.53952e-06	2.465e-05	1	1	2	Q14204	Q14204 [1585-1599]		0	1973.12	0.977	0.957	0.951	0.98	0.9	0.87	1	1	1	1	1	1	145932	143030	142052	146400	134468	130064	149425	6.97	2.8	13.25	8.81	7.72	0.9	10.52		High	High	High	High	High	High	High
	FALSE	High	[K].SRQELEQHSVDTASTSDAVTFITYVQSLK.[R]	1xTMTpro [K29]; 1xTMTpro [N-Term]	FALSE	1.71115e-08	2.465e-05	1	1	2	Q14204	Q14204 [1149-1177]		1	3849.02	1.123	1.162	1.054	1.124	1.302	0.985	0.976947	0.278991	1	0.650494	0.0595536	1	167720	173574	157459	167832	194520	147142	149347	4.6	8.66	4.92	5.49	9.96	4.87	7.37		High	High	High	High	High	High	High
	FALSE	High	[R].SIPLDEGEDEAQRR.[R]	1xTMTpro [N-Term]	FALSE	1.27656e-07	2.465e-05	1	1	1	Q14204	Q14204 [2384-2397]		1	1918.98	0.87	0.904	0.758	0.8	0.891	0.778	0.808092	0.830678	0.104096	0.224631	1	0.191675	206997	215107	180335	190259	212028	185131	237857	1.48	9.98	3.42	10.32	6.97	5.09	0.95		High	High	High	High	High	High	High
	FALSE	High	[R].SIPLDEGEDEAQR.[R]	1xTMTpro [N-Term]	FALSE	4.73596e-07	2.465e-05	1	1	2	Q14204	Q14204 [2384-2396]		0	1762.88	0.931	0.962	0.904	0.934	0.98	0.894	0.761664	1	0.355972	0.590118	1	0.26709	128129	132444	124542	128664	134884	123050	137695	3.62	3.03	3.35	3.7	3.49	4.17	2.59		High	High	High	High	High	High	High
	FALSE	High	[K].SLLQALNEVK.[G]	1xTMTpro [K10]; 1xTMTpro [N-Term]	FALSE	4.56799e-05	2.465e-05	1	1	1	Q14204	Q14204 [3748-3757]		0	1723.06	0.954	0.914	0.867	0.962	0.949	0.933	1	0.967211	0.343457	1	1	1	297671	285259	270415	300118	296173	291170	312068	6.19	6.53	2.84	4.83	3.83	2.49	3.48		High	High	High	High	High	High	High
	FALSE	High	[R].REEFVQWVELLPDTQTPSWLGLPNNAER.[V]	1xTMTpro [N-Term]	FALSE	2.66489e-07	2.465e-05	1	1	1	Q14204	Q14204 [4302-4329]		1	3628.87	1.149	1.255	0.999	1.018	1.136	1.093	1	0.955059	1	1	1	1	25640.3	28016.6	22287.9	22726.5	25363.1	24383.4	22318	11.3	8.48	7.89	21.75	7.92	15.54	0.88		High	High	High	High	High	High	High
	FALSE	High	[R].QPQGHLLLIGVSGAGK.[T]	1xTMTpro [K16]; 1xTMTpro [N-Term]	FALSE	1.32175e-06	2.465e-05	1	1	3	Q14204	Q14204 [2928-2943]		0	2183.32	1.007	1.156	0.921	1.053	1.087	0.919	1	0.520987	1	1	0.679934	1	77685.9	89185.3	71102.1	81272.1	83868.4	70897.2	77168.2	4.11	5.8	2.29	9.06	9.01	1.62	8.73		High	High	High	High	High	High	High
	FALSE	High	[K].QTDVLQQLSIQMANAK.[F]	1xTMTpro [K16]; 1xTMTpro [N-Term]	FALSE	1.83499e-07	2.465e-05	1	1	2	Q14204	Q14204 [1850-1865]		0	2396.35	0.907	1.027	0.754	0.883	1.068	0.857	1	1	0.039896	0.705891	1	0.596083	239989	271932	199534	233613	282749	226924	264659	6.25	9.57	4.32	3.84	6.19	3.03	1.12		High	High	High	High	High	High	High
	FALSE	High	[K].RSELEEQQMHLNVGLR.[K]	1xTMTpro [N-Term]	FALSE	2.21514e-07	2.465e-05	1	1	2	Q14204	Q14204 [3191-3206]		1	2243.19	0.893	0.966	0.848	0.857	0.972	0.798	0.579435	1	0.286174	0.162914	1	0.0819141	263759	285426	250516	253265	287109	235839	295427	4.9	2.66	2.5	9.07	2.22	7.04	4.11		High	High	High	High	High	High	High
	FALSE	High	[K].DFPLNDLLSATELDK.[I]	1xTMTpro [K15]; 1xTMTpro [N-Term]	FALSE	7.26738e-06	2.465e-05	1	1	1	Q14204	Q14204 [338-352]		0	2299.27	0.996	1.07	0.998	0.91	1.056	0.994	1	1	1	1	1	1	66097.8	70974.2	66204.6	60394.8	70022	65958.8	66333.7	8.74	8.02	12.6	15.72	1.45	2.08	1.3		High	High	High	High	High	High	High
	FALSE	High	[K].EDLDKVEPAVIEAQNAVK.[S]	2xTMTpro [K5; K18]; 1xTMTpro [N-Term]	FALSE	6.76637e-09	2.465e-05	1	1	1	Q14204	Q14204 [3280-3297]		1	2880.65	0.975	1.08	0.866	1.002	0.984	0.917	1	1	0.77982	1	1	1	38909.7	43086.3	34564.6	39976.8	39251.8	36571.4	39898.4	8.33	6.02	0.41	4.9	9.17	7.23	2.04		High	High	High	High	High	High	High
	FALSE	High	[K].DYIPVDQEELR.[D]	1xTMTpro [N-Term]	FALSE	1.84188e-05	2.465e-05	1	1	2	Q14204	Q14204 [2880-2890]		0	1680.88	0.922	0.882	0.885	0.989	0.974	0.832	0.72283	0.618504	0.682413	1	1	0.206817	121604	116305	116653	130382	128469	109697	131836	4.73	5.08	7.34	6.19	4.8	0.83	5.6		High	High	High	High	High	High	High
	FALSE	High	[K].ETVDQVEELR.[R]	1xTMTpro [N-Term]	FALSE	3.60628e-05	2.465e-05	1	1	1	Q14204	Q14204 [3210-3219]		0	1521.81	0.846	0.796	0.679	0.806	0.775	0.816	0.230518	0.108662	0.0127149	0.0968072	0.0864366	0.38031	179684	169109	144089	171049	164628	173246	212339	8.93	6.19	7.16	6.9	7.47	1.96	3.74		High	High	High	High	High	High	High
	FALSE	High	[K].ETVDQVEELRR.[D]	1xTMTpro [N-Term]	FALSE	2.40481e-07	2.465e-05	1	1	2	Q14204	Q14204 [3210-3220]		1	1677.91	0.737	0.796	0.717	0.903	0.838	0.765	0.771092	1	0.507051	1	0.819655	0.904687	98554.6	106374	95821.5	120748	112041	102312	133669	13.52	15.05	12.81	13.3	8.32	16.64	7.33		High	High	High	High	High	High	High
	FALSE	High	[K].AMSRPILYSNWLSK.[D]	1xTMTpro [K14]; 1xTMTpro [N-Term]	FALSE	7.21829e-06	2.465e-05	1	1	1	Q14204	Q14204 [2866-2879]		0	2274.29	0.942	1.094	0.898	1.004	0.994	0.951	1	1	1	1	1	1	98687.3	114647	94066.6	105177	104144	99689.4	104789	8.13	14.35	7.36	10.82	7.91	5.3	10.83		High	High	High	High	High	High	High
	FALSE	High	[R].AWTQVLLGQAEDKAEVDMDTDAPQVSHKPGGEPK.[I]	1xOxidation [M18]; 3xTMTpro [K13; K28; K34]; 1xTMTpro [N-Term]	FALSE	2.0125e-06	2.465e-05	1	1	1	Q14204	Q14204 [921-954]		1	4880.59																											No Quan Values	High	High	High	High	High	High	High
	FALSE	High	[K].AVDDLNLHSYSNLPIWVNK.[L]	1xTMTpro [K19]; 1xTMTpro [N-Term]	FALSE	1.77324e-07	2.465e-05	1	1	2	Q14204	Q14204 [884-902]		0	2806.54	0.901	1.079	0.883	0.968	1.06	0.827	1	1	1	1	1	0.633668	288853	346155	283191	310392	340036	265378	320754	9.49	7.4	9.3	1.59	6.18	2.24	13.25		High	High	High	High	High	High	High
	FALSE	High	[K].EGLMLDSHEELYK.[W]	1xOxidation [M4]; 1xTMTpro [K13]; 1xTMTpro [N-Term]	FALSE	1.93165e-06	2.465e-05	1	1	2	Q14204	Q14204 [3040-3052]		0	2188.15	0.828	0.833	0.772	0.834	0.858	0.754	0.0140602	0.0224512	0.00860683	0.0792951	0.0553435	0.0059171	516779	519765	481531	520065	535321	470097	623881	4.83	2.33	2.13	4.72	3.33	2.11	8.52		High	High	High	High	High	High	High
	FALSE	High	[K].EGLMLDSHEELYK.[W]	1xTMTpro [K13]; 1xTMTpro [N-Term]	FALSE	2.06856e-07	2.465e-05	1	1	2	Q14204	Q14204 [3040-3052]		0	2172.15	1.026	1.016	0.916	0.967	0.987	0.955	1	1	0.867025	1	1	1	283727	281107	253348	267575	272865	264108	276580	3.34	6.66	8.32	2.42	1.56	0.61	1.63		High	High	High	High	High	High	High
	FALSE	High	[R].DAATIMQPYFTSNGLVTK.[A]	1xTMTpro [K18]; 1xTMTpro [N-Term]	FALSE	2.82862e-05	2.465e-05	1	1	1	Q14204	Q14204 [2418-2435]		0	2565.39	1.078	0.953	1.114	0.985	0.956	1.041	1	1	1	1	1	1	37737	33373.3	39004.8	34482.1	33475.7	36448	35002.7	5.39	10.46	11.54	5.7	11.88	1.89	3.89		High	High	High	High	High	High	High
	FALSE	High	[R].ALPDMEVVGLNFSSATTPELLLK.[T]	1xTMTpro [K23]; 1xTMTpro [N-Term]	FALSE	7.02521e-06	2.465e-05	1	1	1	Q14204	Q14204 [2611-2633]		0	3053.71	0.878	0.915	0.697	0.757	0.986	0.636	1	1	0.154901	0.691893	1	0.058974	28503.7	29678.7	22619.9	24553.2	31991.8	20653.9	32451.2	2.71	13.58	3.04	15.33	6.29	13.6	4.41		High	High	High	High	High	High	High
	FALSE	High	[R].EWTDGLFTHVLR.[K]	1xTMTpro [N-Term]	FALSE	1.84142e-06	2.465e-05	1	1	4	Q14204	Q14204 [2274-2285]		0	1777.96	0.937	1.086	0.943	1.075	1.159	0.92	1	0.996433	1	1	0.356801	1	298378	345841	300104	342128	369181	292911	318405	7.97	4.18	0.2	4.97	4.49	4.51	3.17		High	High	High	High	High	High	High
	FALSE	High	[K].ALEHAFQLEHIMDLTR.[L]	1xTMTpro [N-Term]	FALSE	1.49216e-08	2.465e-05	1	1	2	Q14204	Q14204 [2436-2451]		0	2228.18	0.915	1.003	0.957	0.975	0.952	0.993	1	1	1	1	1	1	342495	375624	358353	364996	356699	371729	374509	2.72	9.42	2.62	7.34	13.34	12.75	3.15		High	High	High	High	High	High	High
	FALSE	High	[K].AHQANQLYPFAISLIESVR.[T]	1xTMTpro [N-Term]	FALSE	8.75988e-08	2.465e-05	1	1	2	Q14204	Q14204 [768-786]		0	2461.35	1.483	1.48	1.669	1.562	1.589	1.378	0.0893499	0.0945202	0.0440114	0.0440426	0.0648935	0.416543	52018.7	51893.2	58521.7	54769.7	55734.6	48335.8	35069.7	4.67	20.79	1.13	1.8	10.75	13.89	0.44		High	High	High	High	High	High	High
	FALSE	High	[R].DLPPVSGSIIWAK.[Q]	1xTMTpro [K13]; 1xTMTpro [N-Term]	FALSE	2.10196e-05	2.465e-05	1	1	3	Q14204	Q14204 [640-652]		0	1991.18	1.022	1.018	0.995	1.073	1.047	0.995	1	1	1	1	1	1	236758	235826	230532	248581	242466	230439	231592	6.19	3.2	5.36	4.39	1.61	0.47	2.62		High	High	High	High	High	High	High
	FALSE	High	[K].AEVDMDTDAPQVSHKPGGEPK.[I]	2xTMTpro [K15; K21]; 1xTMTpro [N-Term]	FALSE	4.0231e-06	2.465e-05	1	1	1	Q14204	Q14204 [934-954]		0	3120.65	0.92	0.981	0.82	0.866	0.845	0.842	1	1	0.570485	0.648073	1	0.849417	87149.1	93008.9	77705.9	82118.3	80048.2	79755.4	94770.2	5.74	4.05	4.17	8.62	14.73	1.6	4.61		High	High	High	High	High	High	High
	FALSE	High	[K].AKEALELTDTGLLSGSEER.[V]	1xTMTpro [K2]; 1xTMTpro [N-Term]	FALSE	1.04516e-08	2.465e-05	1	1	1	Q14204	Q14204 [1300-1318]		1	2627.44	0.926	1.131	0.809	1.053	1.078	0.886	1	0.950223	0.201569	1	0.982391	1	169331	206945	148080	192598	197259	162130	182960	7.14	4.81	9.64	3.77	8.98	0.39	1.83		High	High	High	High	High	High	High
	FALSE	High	[R].IFVFEPPPGVK.[A]	1xTMTpro [K11]; 1xTMTpro [N-Term]	FALSE	0.000161116	4.46133e-05	1	1	2	Q14204	Q14204 [4144-4154]		0	1838.11	0.954	1.139	1.019	1.027	1.123	0.997	1	0.561769	1	1	0.885148	1	119076	142150	127185	128217	140131	124450	124829	8.72	6.66	4.87	5.49	4.66	9.65	4.61		High	High	High	High	High	High	High
	FALSE	High	[R].CYLTMTQALEAR.[L]	1xCarbamidomethyl [C1]; 1xTMTpro [N-Term]	FALSE	8.59777e-05	4.46133e-05	1	1	1	Q14204	Q14204 [1888-1899]		0	1760.9	1.037	1.005	0.822	1.053	1.003	0.945	1	1	1	1	1	1	41047.3	39774.5	32505.3	41642.8	39696.7	37382.1	39564.3	14	3.97	12.47	16.47	7.51	8.05	1.99		High	High	High	High	High	High	High
	FALSE	High	[K].RESPEVLLTLDILK.[H]	1xTMTpro [K14]; 1xTMTpro [N-Term]	FALSE	0.00016054	4.46133e-05	1	1	1	Q14204	Q14204 [292-305]		1	2234.36	0.918	0.941	0.939	0.929	1.004	0.916	1	1	1	1	1	1	41374	42401.5	42348.4	41866.2	45267.1	41302.2	45081.8	4.62	4.66	9.76	7.82	19.84	0.49	0.9		High	High	High	High	High	High	High
	FALSE	High	[K].LYQEMFAWK.[M]	1xTMTpro [K9]; 1xTMTpro [N-Term]	FALSE	0.000162276	4.46133e-05	1	1	1	Q14204	Q14204 [982-990]		0	1824	0.861	0.819	0.729	0.827	0.762	0.746	0.757758	0.263284	0.0935959	0.514812	0.127077	0.157119	271321	258173	229575	260538	240014	234946	315059	1.66	8.24	5.53	6.29	14.51	1.48	4.73		High	High	High	High	High	High	High
	FALSE	High	[R].AWTQVLLGQAEDK.[A]	1xTMTpro [K13]; 1xTMTpro [N-Term]	FALSE	0.000244638	4.46133e-05	1	1	1	Q14204	Q14204 [921-933]		0	2067.17	0.875	0.876	0.788	0.817	0.878	0.837	0.973083	1	0.946861	0.996211	1	1	32827.4	32845	29547.8	30643.4	32914.7	31378.3	37499.4	18.25	16.14	9.08	7.5	7.83	0.28	8.36		High	High	High	High	High	High	High
	FALSE	High	[K].MDLEKPNYIVPDYMPVVYDK.[L]	2xTMTpro [K5; K20]; 1xTMTpro [N-Term]	FALSE	5.70447e-05	4.46133e-05	1	1	2	Q14204	Q14204 [3113-3132]		0	3341.8	0.932	0.995	0.857	0.896	1.034	0.92	0.942517	1	0.402903	1	1	1	69340	73981.6	63705.5	66615.8	76897.8	68443.8	74371.5	5.16	1.92	1.96	10.07	2.21	4.39	6.7		High	High	High	High	High	High	High
	FALSE	High	[R].LFLTMEINPK.[V]	1xTMTpro [K10]; 1xTMTpro [N-Term]	FALSE	0.000171317	4.46133e-05	1	1	1	Q14204	Q14204 [4124-4133]		0	1814.07	0.742	0.828	0.751	0.781	0.695	0.769	0.142537	0.605463	0.326996	0.0886736	0.0448705	0.483363	19494	21764.7	19733	20508.2	18265.1	20197.4	26273.2	5.36	2.73	1.75	19.64	3.7	4.93	2.45		High	High	High	High	High	High	High
	FALSE	High	[K].EGTEAWEAAMK.[R]	1xTMTpro [K11]; 1xTMTpro [N-Term]	FALSE	5.32801e-05	4.46133e-05	1	1	1	Q14204	Q14204 [541-551]		0	1830.96	0.844	0.878	0.736	0.881	0.861	0.887	0.145484	0.640229	0.018512	0.3133	0.17693	0.913356	85370.7	88804.7	74435.5	89096.5	87124	89731	101174	4.51	3.49	2.12	7.26	8.5	5.94	1.91		High	High	High	High	High	High	High
	FALSE	High	[K].EGTEAWEAAMK.[R]	1xOxidation [M10]; 1xTMTpro [K11]; 1xTMTpro [N-Term]	FALSE	0.000165221	4.46133e-05	1	1	1	Q14204	Q14204 [541-551]		0	1846.95	0.784	0.794	0.88	0.87	0.752	0.867	0.578946	0.680978	1	1	0.331377	1	30499.9	30912.7	34261.4	33843.5	29257.2	33755.3	38916.3	13.97	8.88	11.52	11.36	11.14	8.2	3.71		High	High	High	High	High	High	High
	FALSE	High	[R].SACDTVDTWLDDTAK.[G]	1xCarbamidomethyl [C3]; 1xTMTpro [K15]; 1xTMTpro [N-Term]	FALSE	9.48703e-05	4.46133e-05	1	1	1	Q14204	Q14204 [4214-4228]		0	2306.15	0.766	0.935	0.653	0.849	0.909	0.643	0.777125	1	0.32615	1	1	0.323951	31146.1	37992.4	26560.8	34504.1	36947.3	26146.2	40648	4.74	11.51	12.62	23.47	10.29	18.79	1.88		High	High	High	High	High	High	High
	FALSE	High	[K].WAIAQLNYADMLK.[R]	1xTMTpro [K13]; 1xTMTpro [N-Term]	FALSE	5.44017e-05	4.46133e-05	1	1	1	Q14204	Q14204 [3395-3407]		0	2145.2	0.97	0.985	0.89	0.971	0.985	0.931	1	1	1	1	1	1	60353.1	61295.8	55363.4	60443.9	61282.3	57942.6	62235.3	7.82	1.57	3.93	7.71	5.97	11.75	12.76		High	High	High	High	High	High	High
	FALSE	High	[K].LNTQEIFDDWAR.[K]	1xTMTpro [N-Term]	FALSE	6.5143e-05	4.46133e-05	1	1	2	Q14204	Q14204 [693-704]		0	1811.92	1.446	1.167	1.311	1.283	1.331	1.17	0.0883346	0.802789	0.211051	0.181958	0.114613	1	195327	157677	177133	173351	179812	157969	135064	14.09	6.06	2.45	2.85	9.24	2.59	3.11		High	High	High	High	High	High	High
	FALSE	High	[K].LMHVAYEEFEK.[V]	1xTMTpro [K11]; 1xTMTpro [N-Term]	FALSE	5.63733e-05	4.46133e-05	1	1	1	Q14204	Q14204 [401-411]		0	2004.08	0.858	0.858	0.819	0.875	0.875	0.938	0.200571	0.480059	0.110731	0.309306	0.244916	1	133512	133540	127389	136114	136217	146011	155622	6.99	7.51	0.99	4.34	3.73	3.05	3.67		High	High	High	High	High	High	High
	FALSE	High	[K].NYMSNPSYNYEIVNR.[A]	1xTMTpro [N-Term]	FALSE	5.70447e-05	4.46133e-05	1	1	1	Q14204	Q14204 [3370-3384]		0	2168.04	1.167	1.141	1.051	1.182	1.257	0.959	0.415882	0.679751	1	0.856491	0.228291	1	185836	181734	167366	188147	200167	152734	159210	8.21	2.42	1.14	11.11	4.61	5.44	10.35		High	High	High	High	High	High	High
	FALSE	High	[R].NVAQYNANHPDFPMQIEQLER.[Y]	1xOxidation [M14]; 1xTMTpro [N-Term]	FALSE	9.02912e-05	4.46133e-05	1	1	1	Q14204	Q14204 [2468-2488]		0	2834.39	1.285	1.272	1.232	1.181	1.338	1.131	0.195481	0.146316	0.449842	0.708596	0.0975335	1	52855	52290.5	50677.6	48575.2	55030.6	46500.9	41119.2	9.67	5.92	3.32	10.44	8.7	1.26	0.08		High	High	High	High	High	High	High
	FALSE	High	[K].NVHLAPGWLMQLEK.[K]	1xTMTpro [K14]; 1xTMTpro [N-Term]	FALSE	6.08733e-05	4.46133e-05	1	1	2	Q14204	Q14204 [4098-4111]		0	2244.28	0.882	0.953	0.893	0.944	0.986	0.897	0.587385	1	1	1	1	1	400911	433232	405914	429327	448182	407697	454669	3.85	4	6.33	4.12	4.68	5.65	14.89		High	High	High	High	High	High	High
	FALSE	High	[K].VMSQEIQEQLHK.[Q]	1xTMTpro [K12]; 1xTMTpro [N-Term]	FALSE	8.16613e-05	4.46133e-05	1	1	1	Q14204	Q14204 [3255-3266]		0	2078.16	0.984	1.012	0.85	0.999	0.961	0.878	1	1	0.41015	1	1	0.810772	70229.5	72235.6	60643.1	71307.1	68579.5	62703.2	71380.9	6.06	2.11	5.58	10.18	4.5	1.19	0.41		High	High	High	High	High	High	High
	FALSE	High	[K].WQALLVQIR.[K]	1xTMTpro [N-Term]	FALSE	0.000256492	4.46133e-05	1	1	1	Q14204	Q14204 [1079-1087]		0	1430.88	0.793	0.842	0.708	0.77	0.784	0.773	0.0326086	0.177527	0.00659993	0.00749059	0.0416209	0.0493374	139886	148529	124897	135865	138218	136309	176352	1.57	6.13	4.83	9.54	3.96	0.78	3.5		High	High	High	High	High	High	High
	FALSE	High	[R].QYASYEFVQR.[L]	1xTMTpro [N-Term]	FALSE	0.000166419	4.46133e-05	1	1	2	Q14204	Q14204 [1379-1388]		0	1594.82	0.894	0.88	0.823	0.886	0.846	0.864	0.897239	0.697184	0.503093	1	0.354887	0.996942	207690	204505	191281	205851	196451	200774	232297	8.02	3.98	2.2	1.39	7.95	15.13	8.77		High	High	High	High	High	High	High
	FALSE	High	[K].DSAIQQQVANLQMK.[I]	1xTMTpro [K14]; 1xTMTpro [N-Term]	FALSE	5.84098e-05	4.46133e-05	1	1	1	Q14204	Q14204 [1229-1242]		0	2182.21	0.905	0.901	0.838	0.959	0.918	0.902	0.873728	0.724894	0.373623	1	0.899641	1	47934.3	47729.3	44388.2	50801.5	48597.9	47777.7	52964.7	5.62	2.75	11.65	7.44	4.4	6.23	3.38		High	High	High	High	High	High	High
	FALSE	High	[R].VQVALEELQDLK.[G]	1xTMTpro [K12]; 1xTMTpro [N-Term]	FALSE	9.14102e-05	4.46133e-05	1	1	1	Q14204	Q14204 [1319-1330]		0	1993.18	0.771	0.885	0.805	0.95	0.982	0.711	0.721932	1	1	1	1	0.475924	39848.2	45764	41640.7	49104	50796.1	36776.7	51704	8.41	11.86	5.73	12.47	19.8	4.28	3.36		High	High	High	High	High	High	High
	FALSE	High	[K].VNFLPEIITLSK.[E]	1xTMTpro [K12]; 1xTMTpro [N-Term]	FALSE	4.85458e-05	4.46133e-05	1	1	2	Q14204	Q14204 [737-748]		0	1982.22	0.967	0.944	0.884	0.938	0.836	0.915	1	1	0.74709	1	0.0473517	1	310389	302950	283852	301011	268504	293833	321035	3.78	5.99	6.89	4.84	7.73	1.32	3.72		High	High	High	High	High	High	High
	FALSE	High	[R].QMVEHGGFYR.[T]	1xTMTpro [N-Term]	FALSE	7.31054e-05	4.46133e-05	1	1	3	Q14204	Q14204 [2685-2694]		0	1527.77	0.818	0.906	0.715	0.848	0.85	0.771	0.172519	0.983072	0.0361967	0.416834	0.519064	0.162031	388128	430054	339181	402726	403633	366026	474650	9.91	4.89	3.59	11.26	1.84	2.28	4.17		High	High	High	High	High	High	High
[truncated: 83,372 more rows]
[truncated: 50 more columns]
