# Supplementary material for: The neural transdifferentiation potential of bone marrow mesenchymal stem cells
Source: PLoS One. 2026 Apr 20;21(4):e0347119. doi: 10.1371/journal.pone.0347119 (PMC13094960; doi:10.1371/journal.pone.0347119)
Supplement: S2 File — (XLSX) [file pone.0347119.s005.xlsx]

## Sheet: Sheet1
PG.ProteinGroups	PG.ProteinAccessions	PG.ProteinDescriptions	PG.ProteinNames	PG.FastaFiles	PG.NrOfStrippedSequencesIdentified (Experiment-wide)	PG.NrOfPrecursorsIdentified (Experiment-wide)	PG.Completeness	[1] MSC.htrms.PG.Quantity	[2] MSC.htrms.PG.Quantity	[3] MSC.htrms.PG.Quantity	[4] MSC_GLIAL.htrms.PG.Quantity	[5] MSC_GLIAL.htrms.PG.Quantity	[6] MSC_GLIAL.htrms.PG.Quantity	[7] MSC_NEURAL.htrms.PG.Quantity	[8] MSC_NEURAL.htrms.PG.Quantity	[9] MSC_NEURAL.htrms.PG.Quantity
A0A075B6P5;A0A075B6S2;A0A075B6S6;A0A087WW87;A0A0A0MRZ7;A2NJV5;P01614;P01615;P06310	A0A075B6P5;A0A075B6S2;A0A075B6S6;A0A087WW87;A0A0A0MRZ7;A2NJV5;P01614;P01615;P06310	Immunoglobulin kappa variable 2-28;Immunoglobulin kappa variable 2D-29;Immunoglobulin kappa variable 2D-30;Immunoglobulin kappa variable 2-40;Immunoglobulin kappa variable 2D-26;Immunoglobulin kappa variable 2-29;Immunoglobulin kappa variable 2D-40;Immunoglobulin kappa variable 2D-28;Immunoglobulin kappa variable 2-30	KV228_HUMAN;KVD29_HUMAN;KVD30_HUMAN;KV240_HUMAN;KVD26_HUMAN;KV229_HUMAN;KVD40_HUMAN;KVD28_HUMAN;KV230_HUMAN	Sprot_Human_20435entries_20240524	1	1	61.1		2902.72		2051.24
A0A0B4J2D5;P0DPI2	A0A0B4J2D5;P0DPI2	Putative glutamine amidotransferase-like class 1 domain-containing protein 3B, mitochondrial;Glutamine amidotransferase-like class 1 domain-containing protein 3, mitochondrial	GAL3B_HUMAN;GAL3A_HUMAN	Sprot_Human_20435entries_20240524	4	5	50	27376.5	19527.9	22460	48752.6	34287.1	27054	44165.6	28561.6	25764.6
A0A1B0GVG4	A0A1B0GVG4	Coiled-coil domain-containing protein 194	CC194_HUMAN	Sprot_Human_20435entries_20240524	1	1	33.3				6851.92	8418.65	4779.97	7070.18	7208.82	4998.82
A0A3B3IU46;Q9BTL3	A0A3B3IU46;Q9BTL3	RNA guanine-N7 methyltransferase-activating subunit-like protein;RNA guanine-N7 methyltransferase activating subunit	RMACL_HUMAN;RAMAC_HUMAN	Sprot_Human_20435entries_20240524	1	1	44.4	29691.9	30562.8	33629.7	14504.6	17996.6	16697.6		14347.4	20996.3
A0AVF1	A0AVF1	Intraflagellar transport protein 56	IFT56_HUMAN	Sprot_Human_20435entries_20240524	6	6	50	5960.5	6831.54	5820.29	5481.37	5358.25	4567.38	4287.32	6881.61	6239.65
A0AVT1	A0AVT1	Ubiquitin-like modifier-activating enzyme 6	UBA6_HUMAN	Sprot_Human_20435entries_20240524	31	35	94.4	228584	206527	218067	170000	174083	169245	165409	165056	176910
A0FGR8	A0FGR8	Extended synaptotagmin-2	ESYT2_HUMAN	Sprot_Human_20435entries_20240524	27	30	72.2	98665	114693	103791	162997	191719	155203	152362	186577	153038
A0JLT2	A0JLT2	Mediator of RNA polymerase II transcription subunit 19	MED19_HUMAN	Sprot_Human_20435entries_20240524	2	2	50	20509.6	13382.2	20079.3	7208.65	9476.55	7196.94	6041.76	9274.53	6669.96
A0JNW5	A0JNW5	Bridge-like lipid transfer protein family member 3B	BLT3B_HUMAN	Sprot_Human_20435entries_20240524	12	13	50	17867.7	17078.9	16209.6	11729.3	13185.7	13944.7	12929.8	13542.1	14500.6
A0MZ66	A0MZ66	Shootin-1	SHOT1_HUMAN	Sprot_Human_20435entries_20240524	4	4	50	6596.19	7288.51	8474.9			7069.93		6352.36	6759.52
A0PJW6	A0PJW6	Transmembrane protein 223	TM223_HUMAN	Sprot_Human_20435entries_20240524	3	3	50	18232.9	15015.3	20137.1	10546.3	11392	11331.2	10474.5	10611.3	10255.1
A0PJZ3	A0PJZ3	Glucoside xylosyltransferase 2	GXLT2_HUMAN	Sprot_Human_20435entries_20240524	3	3	50	1814.01	4392.33	1730.92	5268.67	5798.82	4762.83	5809.16	7225.68	7805.99
A1A4S6	A1A4S6	Rho GTPase-activating protein 10	RHG10_HUMAN	Sprot_Human_20435entries_20240524	10	11	50	19789.7	14895.5	22424.7	11143	20538.3	15535.2	9876.21	14994	14571.6
A1L0T0	A1L0T0	2-hydroxyacyl-CoA lyase 2	HACL2_HUMAN	Sprot_Human_20435entries_20240524	12	15	61.1	41608.9	47420.8	43835.6	49906.6	44538.2	37635.8	49736.6	50008.9	44901.8
A1L4H1	A1L4H1	Soluble scavenger receptor cysteine-rich domain-containing protein SSC5D	SRCRL_HUMAN	Sprot_Human_20435entries_20240524	7	7	94.4		1831.27	858.608	11871.3	6103.41	3937.33	11751.1	6655.16	4536.63
A1X283	A1X283	SH3 and PX domain-containing protein 2B	SPD2B_HUMAN	Sprot_Human_20435entries_20240524	20	21	88.9	97029.4	94948.4	105785	146913	118486	141734	134210	115873	150326
A1XBS5	A1XBS5	CBY1-interacting BAR domain-containing protein 1	CBAR1_HUMAN	Sprot_Human_20435entries_20240524	2	2	50	3638.61	3162.96	3211.44	3551.53	3740.61	4430.03	4257.3	3562.46	4430.43
A2A5Y0	A2A5Y0	Tax_Id=10090 Gene_Symbol=Krt31 keratin complex 1, acidic, gene 1		Contaminants_220322	2	2	5.6									63343.6
A2RRP1	A2RRP1	NBAS subunit of NRZ tethering complex	NBAS_HUMAN	Sprot_Human_20435entries_20240524	40	42	50	92909.7	93644.4	89294.8	90700.7	94591.1	80242.1	91630.6	94229.6	89514.5
A2RU67	A2RU67	Protein FAM234B	F234B_HUMAN	Sprot_Human_20435entries_20240524	3	3	50	10628.7	12422	12099.1	5102.54	6001.2	5045.15	5507.79	7901.5	5361.39
A2RUC4	A2RUC4	tRNA wybutosine-synthesizing protein 5	TYW5_HUMAN	Sprot_Human_20435entries_20240524	1	1	22.2	15795.4	9636.75	8673.4					6830.64
A2VDJ0	A2VDJ0	Transmembrane protein 131-like	T131L_HUMAN	Sprot_Human_20435entries_20240524	2	2	33.3	1995.08	2001.61	3519.42		2390.65			2734.44	1926.11
A3KMH1	A3KMH1	von Willebrand factor A domain-containing protein 8	VWA8_HUMAN	Sprot_Human_20435entries_20240524	11	12	77.8	14288.2	13908.7	21387.3	18553.8	12632.4	20171.4	15340.1	9357.19	17842.7
A3KN83	A3KN83	Protein strawberry notch homolog 1	SBNO1_HUMAN	Sprot_Human_20435entries_20240524	8	8	44.4	19104.5	14982.6	15388.3	4891.22		4891.72	4619.76	6108.73	3707.3
A4D1E9	A4D1E9	GTP-binding protein 10	GTPBA_HUMAN	Sprot_Human_20435entries_20240524	8	8	50	109173	101015	126434	36726.7	40865.9	33413.5	33134.3	42193.1	35068.3
A4D1P6	A4D1P6	WD repeat-containing protein 91	WDR91_HUMAN	Sprot_Human_20435entries_20240524	6	6	66.7	16010.5	14736.9	16112.7	13902.7	18350.4	16257.7	12905.9	19792.7	17662.9
A4D2B0	A4D2B0	Metallo-beta-lactamase domain-containing protein 1	MBLC1_HUMAN	Sprot_Human_20435entries_20240524	1	1	50	6300.36	5259.35	6314.27	2829.75	3862.61	2946.21	3438.25	4507.8	3099.22
A4UGR9	A4UGR9	Xin actin-binding repeat-containing protein 2	XIRP2_HUMAN	Sprot_Human_20435entries_20240524	2	2	50	7978.19	3833.49	4755.47	1584.04	1116.22	3845.78	2268.95	2431.92	2123.38
A5D8T8;Q6UXF7;Q8NCF0	A5D8T8;Q6UXF7;Q8NCF0	C-type lectin domain family 18 member A;C-type lectin domain family 18 member B;C-type lectin domain family 18 member C	CL18A_HUMAN;CL18B_HUMAN;CL18C_HUMAN	Sprot_Human_20435entries_20240524	1	1	5.6							2033.77
A5D8V6	A5D8V6	Vacuolar protein sorting-associated protein 37C	VP37C_HUMAN	Sprot_Human_20435entries_20240524	3	3	94.4	8637.12	8743.92	8239.85	11426.7	11456.6	9171.12	8565.25	9057.39	9166.27
A5PLL7	A5PLL7	Plasmanylethanolamine desaturase 1	PDES1_HUMAN	Sprot_Human_20435entries_20240524	5	7	50	21591	20715.4	17784.7	17440.3	15609.7	16479.9	18549.5	13601.7	17425.2
A5PLN9	A5PLN9	Trafficking protein particle complex subunit 13	TPC13_HUMAN	Sprot_Human_20435entries_20240524	6	6	61.1	22273.4	24633.9	23385.7	16443.3	22804.9	19538.2	17091.3	19963.4	20296.8
A5YKK6	A5YKK6	CCR4-NOT transcription complex subunit 1	CNOT1_HUMAN	Sprot_Human_20435entries_20240524	41	45	55.6	63076.9	52835.1	60070.1	39314.8	48722.7	45331.4	42536.7	47007.1	43277.7
A6NCE7;Q9GZQ8	A6NCE7;Q9GZQ8	Microtubule-associated proteins 1A/1B light chain 3 beta 2;Microtubule-associated proteins 1A/1B light chain 3B	MP3B2_HUMAN;MLP3B_HUMAN	Sprot_Human_20435entries_20240524	2	2	50	40857.6	39626.8	63475.8	42711.2	18919.7	32895.6	26838.1	31930.2	32301.3
A6NCN2	A6NCN2	Putative keratin-87 protein	KR87P_HUMAN	Sprot_Human_20435entries_20240524	3	3	5.6									83888.4
A6ND36	A6ND36	Protein FAM83G	FA83G_HUMAN	Sprot_Human_20435entries_20240524	4	4	50	8684.62	3135.12	4549.26	2754.21	958.187	2845.58	1838.61	1570.1	1788.59
A6NDE4;A6NEQ0;P0C7P1;P0DJD3;P0DJD4;Q15415	A6NDE4;A6NEQ0;P0C7P1;P0DJD3;P0DJD4;Q15415	RNA-binding motif protein, Y chromosome, family 1 member B;RNA-binding motif protein, Y chromosome, family 1 member E;RNA-binding motif protein, Y chromosome, family 1 member D;RNA-binding motif protein, Y chromosome, family 1 member A1;RNA-binding motif protein, Y chromosome, family 1 member C;RNA-binding motif protein, Y chromosome, family 1 member F/J	RBY1B_HUMAN;RBY1E_HUMAN;RBY1D_HUMAN;RBY1A_HUMAN;RBY1C_HUMAN;RBY1F_HUMAN	Sprot_Human_20435entries_20240524	1	1	50	29728.9	25980.4	24937.8	16539	22129.6	16152.2	15069.7	19212.7	16957.5
A6NDG6	A6NDG6	Glycerol-3-phosphate phosphatase	PGP_HUMAN	Sprot_Human_20435entries_20240524	9	10	77.8	104575	113179	113585	69753.2	64767.2	66505.4	57240.5	57439.4	63548.9
A6NDU8	A6NDU8	RAB7A-interacting MON1-CCZ1 complex subunit 1	RIMC1_HUMAN	Sprot_Human_20435entries_20240524	6	6	50	13312.5	13394.8	16709.5	18716.5	17064.3	21415.1	17921.6	15538.1	18076.9
A6NE01	A6NE01	Protein FAM186A	F186A_HUMAN	Sprot_Human_20435entries_20240524	1	1	33.3	1354.75		1474.27	1152.9	1890.79	357.377			1802.41
A6NF34	A6NF34	Anthrax toxin receptor-like	ANTRL_HUMAN	Sprot_Human_20435entries_20240524	1	1	33.3	2704.21	2077.02	1572.79	3799.65		1513.25			1895.4
A6NFQ2	A6NFQ2	TRPM8 channel-associated factor 2	TCAF2_HUMAN	Sprot_Human_20435entries_20240524	6	6	38.9	10430.8	1676.59	38760.7	2882.55	1331.92	4891.65			5338.08
A6NHR9	A6NHR9	Structural maintenance of chromosomes flexible hinge domain-containing protein 1	SMHD1_HUMAN	Sprot_Human_20435entries_20240524	24	26	50	23152.3	27919	25308.4	8805.28	17783.3	11316.2	8917.54	15534	12103.1
A6NHX0	A6NHX0	Cytosolic arginine sensor for mTORC1 subunit 2	CAST2_HUMAN	Sprot_Human_20435entries_20240524	2	2	50	4295.43	5111.01	4783.89	5020.03	6541.17	6078.3	4029.86	7684.7	6267.2
A6NIH7	A6NIH7	Protein unc-119 homolog B	U119B_HUMAN	Sprot_Human_20435entries_20240524	3	3	50	6958.06	5349.61	6821.47	7132.17	3376.97	6994.03	6404.54	5985.69	5553.16
A6NIX2	A6NIX2	Wilms tumor protein 1-interacting protein	WTIP_HUMAN	Sprot_Human_20435entries_20240524	1	1	5.6								872.241
A6NJ78	A6NJ78	12S rRNA N4-methylcytidine (m4C) methyltransferase	MET15_HUMAN	Sprot_Human_20435entries_20240524	3	3	50	4977.97	4118.24	6386.01	2951.14	2140.73	2183.57	1576.92	2590.56	1203.21
A6NNT2	A6NNT2	Uncharacterized protein C16orf96	CP096_HUMAN	Sprot_Human_20435entries_20240524	1	2	77.8	5820.12	5151.35	9765.29	1842.89	15844.2	9541.57	11746.5	11511.1	19135.2
A6PVC2	A6PVC2	Protein monoglycylase TTLL8	TTLL8_HUMAN	Sprot_Human_20435entries_20240524	1	1	38.9	2187.32	1337.6			887.776	1104.46	1301.12	649.832	768.368
A6QL63	A6QL63	Ankyrin repeat and BTB/POZ domain-containing protein 3	ABTB3_HUMAN	Sprot_Human_20435entries_20240524	1	1	11.1		5520.26	20557.7
A6ZKI3	A6ZKI3	Retrotransposon Gag-like protein 8C	RTL8C_HUMAN	Sprot_Human_20435entries_20240524	1	1	50	64081.3	70672.7	59848.8	41727.6	45235.5	56196.3	42147	47507.6	59971.1
A7E2V4	A7E2V4	Zinc finger SWIM domain-containing protein 8	ZSWM8_HUMAN	Sprot_Human_20435entries_20240524	13	13	55.6	17493.4	15920.2	18363.9	9018.94	9767.96	7824.08	7159.21	9762.35	8227.75
A7KAX9	A7KAX9	Rho GTPase-activating protein 32	RHG32_HUMAN	Sprot_Human_20435entries_20240524	4	4	50	4372.04	2883.04	3992.75	2742.98	3577.53	2513.4	2395.62	3397.17	3080.5
A8CG34	A8CG34	Nuclear envelope pore membrane protein POM 121C	P121C_HUMAN	Sprot_Human_20435entries_20240524	6	6	50	19772.5	16154.7	18031.2	13557.1	15812.9	13498	13122.6	14050	11433.2
A8MPP1;Q96FC9	A8MPP1;Q96FC9	Putative ATP-dependent RNA helicase DDX11-like protein 8;ATP-dependent DNA helicase DDX11	D11L8_HUMAN;DDX11_HUMAN	Sprot_Human_20435entries_20240524	1	1	16.7	24235.5	11658.3	23876
A8MTA8	A8MTA8	Ciliary microtubule inner protein 2B	CMI2B_HUMAN	Sprot_Human_20435entries_20240524	1	1	50	3219.78	2496.5	1972.99	10475.7	1972.86	6526.79	3879.72	5400.51	2602.04
A8MW92	A8MW92	PHD finger protein 20-like protein 1	P20L1_HUMAN	Sprot_Human_20435entries_20240524	1	1	33.3		3970.36	20366.6	6386.47		2829.94	5373.94	7372.88
A8MXV4	A8MXV4	Acyl-coenzyme A diphosphatase NUDT19	NUD19_HUMAN	Sprot_Human_20435entries_20240524	5	5	50	11853.9	4816.64	9635.07	11938.3	4075.47	8860.79	9729.58	2207.75	7852.62
A9UHW6	A9UHW6	MIF4G domain-containing protein	MI4GD_HUMAN	Sprot_Human_20435entries_20240524	2	2	50	2478.53	2200.42	1241.9	12165.6	13133.5	15820.1	14330.7	12713.8	11061.2
B2RTY4	B2RTY4	Unconventional myosin-IXa	MYO9A_HUMAN	Sprot_Human_20435entries_20240524	7	7	50	4015.23	5341.22	4827.6	4127.25	5347.56	5957.3	3667.88	5787.9	6731.72
B3KU38;P0DPB3	B3KU38;P0DPB3	IQCJ-SCHIP1 readthrough transcript protein;Schwannomin-interacting protein 1	IQIP1_HUMAN;SCHI1_HUMAN	Sprot_Human_20435entries_20240524	1	1	50	9422.64	8561.83	15812.5	8419.48	8050.6	9756.4	6265.04	7327.93	8650.95
B5ME19;Q99613	B5ME19;Q99613	Eukaryotic translation initiation factor 3 subunit C-like protein;Eukaryotic translation initiation factor 3 subunit C	EIFCL_HUMAN;EIF3C_HUMAN	Sprot_Human_20435entries_20240524	27	33	83.3	421042	329974	413852	211004	242834	226463	201758	233508	235742
B7ZAQ6;P0CG08	B7ZAQ6;P0CG08	Golgi pH regulator A;Golgi pH regulator B	GPHRA_HUMAN;GPHRB_HUMAN	Sprot_Human_20435entries_20240524	5	5	50	18016.4	19712.8	19067.2	20631.8	19960.6	20813.8	21234.4	23983.7	25318
B7ZW38;O60812;P0DMR1	B7ZW38;O60812;P0DMR1	Heterogeneous nuclear ribonucleoprotein C-like 3;Heterogeneous nuclear ribonucleoprotein C-like 1;Heterogeneous nuclear ribonucleoprotein C-like 4	HNRC3_HUMAN;HNRC1_HUMAN;HNRC4_HUMAN	Sprot_Human_20435entries_20240524	8	8	72.2	1.11757e+06	931220	1378543	471552	568488	394089	421250	531517	440263
C4AMC7;Q6VEQ5	C4AMC7;Q6VEQ5	Putative WAS protein family homolog 3;WAS protein family homolog 2	WASH3_HUMAN;WASH2_HUMAN	Sprot_Human_20435entries_20240524	8	8	72.2	83232.5	74914.8	67028.2	64804.1	67488.8	71550.5	68159	59970.2	64441
C9J7I0	C9J7I0	UBAP1-MVB12-associated (UMA)-domain containing protein 1	UMAD1_HUMAN	Sprot_Human_20435entries_20240524	1	1	50	6076.98	5616.04	5423.51	2882.29	4115.06	5079.11	5295.72	5910.94	5798.55
C9JLW8	C9JLW8	Mapk-regulated corepressor-interacting protein 1	MCRI1_HUMAN	Sprot_Human_20435entries_20240524	3	3	50	47746.3	47336.1	48770.3	28947.2	33600.3	32090.1	27053.6	31996.7	34136.4
E9PAV3;Q13765	E9PAV3;Q13765	Nascent polypeptide-associated complex subunit alpha, muscle-specific form;Nascent polypeptide-associated complex subunit alpha	NACAM_HUMAN;NACA_HUMAN	Sprot_Human_20435entries_20240524	5	9	72.2	339137	255544	323569	98033.7	110956	106513	99221.5	106059	106801
E9PRG8	E9PRG8	Uncharacterized protein C11orf98	CK098_HUMAN	Sprot_Human_20435entries_20240524	2	2	50	17725.6	23816.4	15018.2	8995.02	8997.89	7082.54	4936.44	5791.67	3535.89
ENSEMBL:ENSBTAP00000018574	ENSEMBL:ENSBTAP00000018574	taurus) 55 kDa protein		Contaminants_220322	8	8	83.3				4995.59	4159.85	2419.87	5742.09	5003.85	3489.35
ENSEMBL:ENSBTAP00000031360	ENSEMBL:ENSBTAP00000031360	taurus) 55 kDa protein		Contaminants_220322	3	4	66.7				1608.12	1597.83	1587.68	2094.47	1356.03	1006.9
F8WCM5;P01308	F8WCM5;P01308	Insulin, isoform 2;Insulin	INSR2_HUMAN;INS_HUMAN	Sprot_Human_20435entries_20240524	1	1	100	12621.9	20975.3	8776.2	38662.3	12013.1	15426.9	40731	29391.5	14381
L0R6Q1	L0R6Q1	SLC35A4 upstream open reading frame protein	S35U4_HUMAN	Sprot_Human_20435entries_20240524	3	3	50	33176.6	26982.6	23871.7	17006.5	14632.1	11082.3	15096.8	17045.3	12468.5
L0R819	L0R819	ASNSD1 upstream open reading frame protein	ASURF_HUMAN	Sprot_Human_20435entries_20240524	3	4	50	8310.53	6617.49	6597.35	2929.89	4044.97	4850.44	4434.68	5726.91	4235.25
L0R8F8	L0R8F8	Mitochondrial ribosome and complex I assembly factor AltMIEF1	MIDUO_HUMAN	Sprot_Human_20435entries_20240524	2	2	50	36726.6	34399.1	41706.8	16896.2	16196.7	17433.8	12051.4	14181.4	13982.5
O00115	O00115	Deoxyribonuclease-2-alpha	DNS2A_HUMAN	Sprot_Human_20435entries_20240524	4	4	61.1	22794.9	54442.5	25355.6	43227.9	49937.6	40735.9	40775.8	40353.1	38452.9
O00116	O00116	Alkyldihydroxyacetonephosphate synthase, peroxisomal	ADAS_HUMAN	Sprot_Human_20435entries_20240524	7	8	55.6	66475.5	67505.5	71394.7	32552.7	32754	28898	30451.3	28887.4	28813.4
O00124	O00124	UBX domain-containing protein 8	UBXN8_HUMAN	Sprot_Human_20435entries_20240524	1	1	55.6	9109.64	8298.4	8083.78	2769.22	4875.03	1969.27	2547.63	2539.52	2521.28
O00139	O00139	Kinesin-like protein KIF2A	KIF2A_HUMAN	Sprot_Human_20435entries_20240524	15	16	61.1	38078.1	46940.5	52562.3	29601.7	41096.8	36445.3	26711.3	37925.9	36373.2
O00142	O00142	Thymidine kinase 2, mitochondrial	KITM_HUMAN	Sprot_Human_20435entries_20240524	7	7	77.8	22914.7	28430.3	24164.8	81564.4	71239.4	79786.1	74870.9	66053.8	67350.2
O00148	O00148	ATP-dependent RNA helicase DDX39A	DX39A_HUMAN	Sprot_Human_20435entries_20240524	5	6	50	92208.2	62318.5	82527.3	8713.59	7475.49	8693.26	9093.67	10876.4	9907.28
O00151	O00151	PDZ and LIM domain protein 1	PDLI1_HUMAN	Sprot_Human_20435entries_20240524	11	11	50	209715	179725	155857	295501	264283	165148	262236	225152	138733
O00154	O00154	Cytosolic acyl coenzyme A thioester hydrolase	BACH_HUMAN	Sprot_Human_20435entries_20240524	12	18	77.8	51885.4	58412.6	51916	74089.9	53869.2	59444.2	81765.1	53602.8	56833.6
O00159	O00159	Unconventional myosin-Ic	MYO1C_HUMAN	Sprot_Human_20435entries_20240524	43	54	100	473716	315818	348252	525991	463076	481970	500389	425341	461665
O00160	O00160	Unconventional myosin-If	MYO1F_HUMAN	Sprot_Human_20435entries_20240524	5	5	50	45671	40400.7	47326.5	34697.6	36193.4	38563.1	33278.9	30370.1	40747.6
O00161	O00161	Synaptosomal-associated protein 23	SNP23_HUMAN	Sprot_Human_20435entries_20240524	6	6	100	51950.4	38495.9	50364.8	25746.7	21668.6	25014.8	24070.2	20546.4	21935
O00165	O00165	HCLS1-associated protein X-1	HAX1_HUMAN	Sprot_Human_20435entries_20240524	8	9	50	26022.2	24147	30456.7	15658.2	15069.2	10516.6	10922.4	11398.9	10138
O00167	O00167	Eyes absent homolog 2	EYA2_HUMAN	Sprot_Human_20435entries_20240524	1	1	27.8	1059.28		993.917			954.785	1041.72		516.917
O00170	O00170	AH receptor-interacting protein	AIP_HUMAN	Sprot_Human_20435entries_20240524	12	13	55.6	46290.6	43258.5	39374.7	45915.9	54554	44751.6	38660.2	44906.3	42140.2
O00178	O00178	GTP-binding protein 1	GTPB1_HUMAN	Sprot_Human_20435entries_20240524	11	11	55.6	35168.7	38656.1	40352.9	30624.4	37333.8	29520.2	27471.4	34540.7	27393.3
O00186	O00186	Syntaxin-binding protein 3	STXB3_HUMAN	Sprot_Human_20435entries_20240524	11	14	100	58853	69470.8	62270.9	74701.6	59234.8	69519.3	71266.2	58608.6	65032.8
O00189	O00189	AP-4 complex subunit mu-1	AP4M1_HUMAN	Sprot_Human_20435entries_20240524	6	6	50	20957.2	23318.9	23223.7	16854.3	17423.8	17697	18732.5	17058.8	20330.8
O00192	O00192	Splicing regulator ARVCF	ARVC_HUMAN	Sprot_Human_20435entries_20240524	6	6	61.1	3574.53	2105.67	4218.38	16745.5	6209.99	17908.5	16227.6	5837.95	16039.5
O00193	O00193	Small acidic protein	SMAP_HUMAN	Sprot_Human_20435entries_20240524	1	1	50	57308.1	43097.4	49005.4	24362.2	23032.7	23069.7	23906.8	25195	22060.4
O00194	O00194	Ras-related protein Rab-27B	RB27B_HUMAN	Sprot_Human_20435entries_20240524	7	8	55.6	44180.7	150423	9622.71	8794.45	29948.1	11063.9	16089	37367.4	12882.9
O00203	O00203	AP-3 complex subunit beta-1	AP3B1_HUMAN	Sprot_Human_20435entries_20240524	32	35	94.4	114543	142566	124519	112421	132023	109920	107045	124843	118767
O00212	O00212	Rho-related GTP-binding protein RhoD	RHOD_HUMAN	Sprot_Human_20435entries_20240524	1	1	38.9	1399.08	1997.22	1028.2	1544.34	865.94		1656.33	1421.65
O00213	O00213	Amyloid beta precursor protein binding family B member 1	APBB1_HUMAN	Sprot_Human_20435entries_20240524	5	6	50	2916.94	4685.53	3507.83	2781.22	5548.06	4225.65	3944.39	4797.65	4236.8
O00214	O00214	Galectin-8	LEG8_HUMAN	Sprot_Human_20435entries_20240524	4	4	50	19041	20043.3	19580.8	18200.4	11291.8	13014.6	20505.9	16554.5	14933.1
O00217	O00217	NADH dehydrogenase [ubiquinone] iron-sulfur protein 8, mitochondrial	NDUS8_HUMAN	Sprot_Human_20435entries_20240524	3	3	55.6	166476	162847	186616	110163	150336	140118	101995	128687	124375
O00220	O00220	Tumor necrosis factor receptor superfamily member 10A	TR10A_HUMAN	Sprot_Human_20435entries_20240524	1	1	5.6	3061.11
O00221	O00221	NF-kappa-B inhibitor epsilon	IKBE_HUMAN	Sprot_Human_20435entries_20240524	3	3	50	19737.2	13765.2	14276.6	15909.2	17121.3	15838.1	13819.3	17501	15301.6
O00231	O00231	26S proteasome non-ATPase regulatory subunit 11	PSD11_HUMAN	Sprot_Human_20435entries_20240524	17	22	100	128085	128553	123321	88814.5	95032.1	79416.8	88337.3	96832.6	85317.5
O00232	O00232	26S proteasome non-ATPase regulatory subunit 12	PSD12_HUMAN	Sprot_Human_20435entries_20240524	19	26	88.9	308909	297573	255738	163573	189876	200601	233902	229769	199049
O00233	O00233	26S proteasome non-ATPase regulatory subunit 9	PSMD9_HUMAN	Sprot_Human_20435entries_20240524	8	9	61.1	106740	109367	119164	65234	75171.1	68389.1	57876.7	58445	64809.9
O00244	O00244	Copper transport protein ATOX1	ATOX1_HUMAN	Sprot_Human_20435entries_20240524	3	3	55.6	83141	90639.7	83796.9	46546.4	43729.8	41949.2	24362.3	28725.5	34426.7
O00255	O00255	Menin	MEN1_HUMAN	Sprot_Human_20435entries_20240524	2	2	38.9	3712.29	2677.8	5642		3492.65	3101.37		3084.75	2448.69
O00257	O00257	E3 SUMO-protein ligase CBX4	CBX4_HUMAN	Sprot_Human_20435entries_20240524	1	1	16.7		864.604	676.366					506.994
O00258	O00258	Guided entry of tail-anchored proteins factor 1	GET1_HUMAN	Sprot_Human_20435entries_20240524	3	3	50	4277.09	6023.39	5705.82	7362.88	7872.7	5925.74	6296.46	9096.42	8382.22
O00264	O00264	Membrane-associated progesterone receptor component 1	PGRC1_HUMAN	Sprot_Human_20435entries_20240524	10	11	66.7	108024	112229	131599	109741	101256	101920	103582	94033.2	103964
O00267	O00267	Transcription elongation factor SPT5	SPT5H_HUMAN	Sprot_Human_20435entries_20240524	17	17	61.1	35475.2	23549.7	30544.9	12928.5	15423.4	12001.4	15019.1	14199.8	12717.9
O00273	O00273	DNA fragmentation factor subunit alpha	DFFA_HUMAN	Sprot_Human_20435entries_20240524	9	11	50	47098.1	37377.2	46150.9	17093.8	22738.7	20647.4	19167.8	21851.5	22009
O00291	O00291	Huntingtin-interacting protein 1	HIP1_HUMAN	Sprot_Human_20435entries_20240524	18	20	50	40228.3	8880.53	16493.1	21695	17129.5	20072.5	18450.4	15161.4	19969.3
O00299	O00299	Chloride intracellular channel protein 1	CLIC1_HUMAN	Sprot_Human_20435entries_20240524	10	11	100	2.0718e+06	2.00689e+06	2593125	1.4952e+06	1.47623e+06	1.43635e+06	1.30607e+06	1.21748e+06	1.31183e+06
O00300	O00300	Tumor necrosis factor receptor superfamily member 11B	TR11B_HUMAN	Sprot_Human_20435entries_20240524	7	7	100	9851.42	6391.85	8601	68553.2	22245	108853	46017.9	23105.3	43809.5
O00303	O00303	Eukaryotic translation initiation factor 3 subunit F	EIF3F_HUMAN	Sprot_Human_20435entries_20240524	8	13	88.9	200815	190714	213545	88817.3	114534	119745	111988	119277	132426
O00308	O00308	NEDD4-like E3 ubiquitin-protein ligase WWP2	WWP2_HUMAN	Sprot_Human_20435entries_20240524	2	2	33.3	3634.16	3144.53	3191.97	1104.87	1320.61		482.967
O00327	O00327	Basic helix-loop-helix ARNT-like protein 1	BMAL1_HUMAN	Sprot_Human_20435entries_20240524	1	1	50	14374	6713.37	9843.25	5807.07	8617.92	6453.93	7775.81	7765.78	6359.56
O00329	O00329	Phosphatidylinositol 4,5-bisphosphate 3-kinase catalytic subunit delta isoform	PK3CD_HUMAN	Sprot_Human_20435entries_20240524	5	5	72.2	6805.8	12336.6	13288.7	7540.86	9156.89	5832.2	11353.1	6275.18	5540.27
O00330	O00330	Pyruvate dehydrogenase protein X component, mitochondrial	ODPX_HUMAN	Sprot_Human_20435entries_20240524	7	7	61.1	22588.1	19997.4	19402.3	20423	16086.4	19718.4	19025.6	15308.1	15351.3
O00338	O00338	Sulfotransferase 1C2	ST1C2_HUMAN	Sprot_Human_20435entries_20240524	1	1	50	19956.1	23849.6	16271.2	15919.7	14839.1	15946.2	13604.6	12142.5	13675.9
O00339	O00339	Matrilin-2	MATN2_HUMAN	Sprot_Human_20435entries_20240524	23	26	100	8844.74	22693.4	13720.6	132113	313949	256435	178075	163190	233933
O00391	O00391	Sulfhydryl oxidase 1	QSOX1_HUMAN	Sprot_Human_20435entries_20240524	17	20	100	17458.5	24326.9	18157.5	17109.4	16141.3	17245.9	15077.5	14956.2	14505.4
O00399	O00399	Dynactin subunit 6	DCTN6_HUMAN	Sprot_Human_20435entries_20240524	3	3	55.6	25796.9	27395.9	31938.7	24837.4	30857.7	29282.5	24143.6	26987.8	28304.7
O00400	O00400	Acetyl-coenzyme A transporter 1	ACATN_HUMAN	Sprot_Human_20435entries_20240524	5	5	50	11236.7	15862	10512.6	11093.6	6792.7	6041.92	9017	6221.59	6566.8
O00401	O00401	Actin nucleation-promoting factor WASL	WASL_HUMAN	Sprot_Human_20435entries_20240524	10	10	83.3	41340.1	51662.8	54419.3	53464.9	66660.7	70792.7	44044	53796.9	61986.6
O00410	O00410	Importin-5	IPO5_HUMAN	Sprot_Human_20435entries_20240524	25	34	94.4	490137	384981	395124	218453	180706	189525	180997	176821	181326
O00411	O00411	DNA-directed RNA polymerase, mitochondrial	RPOM_HUMAN	Sprot_Human_20435entries_20240524	7	7	50	19181.4	13024.3	14582.9	2548.87	2253.05	1583.03	1733.03	2045.32	1822.64
O00418	O00418	Eukaryotic elongation factor 2 kinase	EF2K_HUMAN	Sprot_Human_20435entries_20240524	10	12	55.6	13143.2	14884.8	15919.9	6109.02	10323.3	6682.07	6019.48	8945.27	8199.42
O00422	O00422	Histone deacetylase complex subunit SAP18	SAP18_HUMAN	Sprot_Human_20435entries_20240524	4	4	50	58289.2	62492.2	73218.9	28194.4	35876.4	25760.2	25150.5	32546.6	26569.5
O00423	O00423	Echinoderm microtubule-associated protein-like 1	EMAL1_HUMAN	Sprot_Human_20435entries_20240524	15	16	50	1060946	1.21843e+06	850953	1.0081e+06	1.02178e+06	695834	1.02782e+06	836372	723127
O00425	O00425	Insulin-like growth factor 2 mRNA-binding protein 3	IF2B3_HUMAN	Sprot_Human_20435entries_20240524	8	8	50	10322.2	54919	30677.9	11881.5	24282.8	12676.7	10083.3	15004	12265.4
O00429	O00429	Dynamin-1-like protein	DNM1L_HUMAN	Sprot_Human_20435entries_20240524	31	35	94.4	146654	158093	137196	113058	122811	104841	96719.5	108361	101153
O00442	O00442	RNA 3'-terminal phosphate cyclase	RTCA_HUMAN	Sprot_Human_20435entries_20240524	7	8	88.9	99834.1	116024	107746	70637.2	65530.5	60664.8	67284.8	62023.6	66732.6
O00443	O00443	Phosphatidylinositol 4-phosphate 3-kinase C2 domain-containing subunit alpha	P3C2A_HUMAN	Sprot_Human_20435entries_20240524	20	21	55.6	38442.9	41737.2	44507.2	28033.2	28721.6	29698.3	28004	26289.9	29761.8
O00458	O00458	Interferon-related developmental regulator 1	IFRD1_HUMAN	Sprot_Human_20435entries_20240524	4	4	55.6	9772.11	3544.82	4290.02	2775.53	1463.47	1306.13	3601.18	1545.38	2175.97
O00459	O00459	Phosphatidylinositol 3-kinase regulatory subunit beta	P85B_HUMAN	Sprot_Human_20435entries_20240524	11	11	55.6	8246.62	6290.52	7590.26	14353.1	14243.4	13206.8	15398.5	13452.4	13278.4
O00461	O00461	Golgi integral membrane protein 4	GOLI4_HUMAN	Sprot_Human_20435entries_20240524	17	20	61.1	27424.5	30815.9	27038.2	18747.6	19472	23986.1	21372.5	19040.6	22136.8
O00462	O00462	Beta-mannosidase	MANBA_HUMAN	Sprot_Human_20435entries_20240524	10	11	100	9184.52	12230.1	21009.7	4808.48	7210.9	7011.8	5281.75	8100.49	6306.8
O00463	O00463	TNF receptor-associated factor 5	TRAF5_HUMAN	Sprot_Human_20435entries_20240524	1	1	50	19477.8	32186.5	40548.6	84734.2	55165.9	74730.1	75048.9	58511	67229.1
O00468	O00468	Agrin	AGRIN_HUMAN	Sprot_Human_20435entries_20240524	36	42	100	19434.4	22291.1	28723.6	33316.2	12928.7	32853.1	31329.4	14350.3	24306.4
O00469	O00469	Procollagen-lysine,2-oxoglutarate 5-dioxygenase 2	PLOD2_HUMAN	Sprot_Human_20435entries_20240524	26	28	100	514458	288324	354920	553975	422258	605702	589186	450408	683064
O00471	O00471	Exocyst complex component 5	EXOC5_HUMAN	Sprot_Human_20435entries_20240524	12	13	55.6	31201.8	43462.1	35833.8	32399	37474.8	31397.8	29155.9	33854.1	33772
O00478	O00478	Butyrophilin subfamily 3 member A3	BT3A3_HUMAN	Sprot_Human_20435entries_20240524	5	6	72.2	11515.2	20919.8	18594	34390.2	51101.6	35356.8	29248.3	50251.1	39957.4
O00483	O00483	Cytochrome c oxidase subunit NDUFA4	NDUA4_HUMAN	Sprot_Human_20435entries_20240524	3	3	61.1	62256.9	56323.1	30780.2	24909.6	23357.3	21227.9	29746.3	31709.8	29814.8
O00487	O00487	26S proteasome non-ATPase regulatory subunit 14	PSDE_HUMAN	Sprot_Human_20435entries_20240524	12	15	66.7	484214	501399	441306	348947	357617	315690	341601	335759	300720
O00488	O00488	Zinc finger protein 593	ZN593_HUMAN	Sprot_Human_20435entries_20240524	1	1	50	30845.8	23893.3	33948.5	5286.15	5916.44	2163.02	10862.6	5556.57	8481.31
O00499	O00499	Myc box-dependent-interacting protein 1	BIN1_HUMAN	Sprot_Human_20435entries_20240524	9	12	61.1	95469	97328.4	82184.4	72758.6	71749.8	59828.5	65509.9	63885.6	58465.3
O00505	O00505	Importin subunit alpha-4	IMA4_HUMAN	Sprot_Human_20435entries_20240524	9	11	61.1	107248	99901.6	122791	58542.2	60082.7	55973.8	52067.4	50620.5	57900.8
O00506	O00506	Serine/threonine-protein kinase 25	STK25_HUMAN	Sprot_Human_20435entries_20240524	4	4	61.1	12256.6	12203.7	12701.5	9072.14	9503.23	10597	8796.14	8399.37	10393.9
O00507	O00507	Probable ubiquitin carboxyl-terminal hydrolase FAF-Y	USP9Y_HUMAN	Sprot_Human_20435entries_20240524	26	28	61.1	52731.3	53285.3	49240.8	49211.4	53674.4	51903.2	47319.1	48572.9	50825.6
O00522	O00522	Krev interaction trapped protein 1	KRIT1_HUMAN	Sprot_Human_20435entries_20240524	6	7	77.8	6455.43	8034.54	8967.77	5638.46	8198.33	8510.45	6138.15	8145.79	7652.21
O00534	O00534	von Willebrand factor A domain-containing protein 5A	VMA5A_HUMAN	Sprot_Human_20435entries_20240524	11	11	50	10033.4	6455.44	6622.08	27398.9	56317.6	59523.6	21198.8	50319.4	53595.9
O00541	O00541	Pescadillo homolog	PESC_HUMAN	Sprot_Human_20435entries_20240524	14	15	55.6	270215	194277	269981	74388.6	75009.1	63087.1	62605.7	63430.7	60693.9
O00559	O00559	Receptor-binding cancer antigen expressed on SiSo cells	RCAS1_HUMAN	Sprot_Human_20435entries_20240524	1	1	50	5776.11	5945.62	3128.07	7615.33	3466.96	8778.53	10298.4	7850.87	7062.82
O00560	O00560	Syntenin-1	SDCB1_HUMAN	Sprot_Human_20435entries_20240524	3	5	100	18643.3	26584.2	30295.4	19341.2	15407.3	13729.1	14985.6	14066.7	11446
O00562	O00562	Membrane-associated phosphatidylinositol transfer protein 1	PITM1_HUMAN	Sprot_Human_20435entries_20240524	6	6	50	8880.26	10875.2	6427.65	6390.22	10120.6	7432.38	7360.59	9160.01	7390.66
O00566	O00566	U3 small nucleolar ribonucleoprotein protein MPP10	MPP10_HUMAN	Sprot_Human_20435entries_20240524	9	11	50	16276.4	10652.6	14184.5	3857.96	5522.38	4510.58	3689.09	4588.1	4270.14
O00567	O00567	Nucleolar protein 56	NOP56_HUMAN	Sprot_Human_20435entries_20240524	21	24	61.1	156134	124267	152286	70299.5	97362.3	70826	65729.4	89895.1	75569.7
O00571	O00571	ATP-dependent RNA helicase DDX3X	DDX3X_HUMAN	Sprot_Human_20435entries_20240524	32	43	100	439444	460892	456074	216066	245072	216605	194235	232748	213428
O00584	O00584	Ribonuclease T2	RNT2_HUMAN	Sprot_Human_20435entries_20240524	2	3	100	5035.28	8278.61	6885.69	8898.34	30355.8	14918.7	10054.7	30487.5	18680.5
O00592	O00592	Podocalyxin	PODXL_HUMAN	Sprot_Human_20435entries_20240524	2	2	61.1	24440.1	6107.81	65094.3	3595.12	2861.37	4236.2			3131.16
O00622	O00622	CCN family member 1	CCN1_HUMAN	Sprot_Human_20435entries_20240524	8	11	100	289546	119787	129770	325038	294683	184412	370902	279521	274559
O00623	O00623	Peroxisome assembly protein 12	PEX12_HUMAN	Sprot_Human_20435entries_20240524	2	2	44.4	3681.73	3363.27	2630.6		4013.02	4246.53	3934.29	5550.06	3684.14
O00625	O00625	Pirin	PIR_HUMAN	Sprot_Human_20435entries_20240524	7	7	50	7120.69	8063.68	3701.37	6848.79	3507.49	1847.07	6123.87	2942.65	559.646
O00629	O00629	Importin subunit alpha-3	IMA3_HUMAN	Sprot_Human_20435entries_20240524	8	8	88.9	126526	133674	148776	90689	69932.3	63067.6	73412.5	61344.9	72893.9
O00635	O00635	E3 ubiquitin-protein ligase TRIM38	TRI38_HUMAN	Sprot_Human_20435entries_20240524	3	3	50	8269.48	9266.85	6169.99	11339.3	9936.42	15386.8	13782.1	12253.2	13130.3
O00712	O00712	Nuclear factor 1 B-type	NFIB_HUMAN	Sprot_Human_20435entries_20240524	3	3	50	45587.5	51802.2	53428.2	32114.9	85683.7	49569	29059.6	65709.9	50481.3
O00716	O00716	Transcription factor E2F3	E2F3_HUMAN	Sprot_Human_20435entries_20240524	2	2	50	1545.08	1490.89	1944.29	910.009	1239.51	86.1678	938.058	1135.06	969.692
O00743	O00743	Serine/threonine-protein phosphatase 6 catalytic subunit	PPP6_HUMAN	Sprot_Human_20435entries_20240524	11	11	61.1	51525.2	49623	47183	37456.9	38838.6	41733.9	37554.9	36361.6	38431.1
O00746	O00746	Nucleoside diphosphate kinase, mitochondrial	NDKM_HUMAN	Sprot_Human_20435entries_20240524	2	2	22.2	11379.3	21283.6	15500.8		12493.2
O00748	O00748	Cocaine esterase	EST2_HUMAN	Sprot_Human_20435entries_20240524	9	10	77.8	8964.44	10286	6053.04	28477.4	33730.7	21727.2	26086.5	34156.6	31050.4
O00750	O00750	Phosphatidylinositol 4-phosphate 3-kinase C2 domain-containing subunit beta	P3C2B_HUMAN	Sprot_Human_20435entries_20240524	1	1	11.1							2386.26		13798.7
O00754	O00754	Lysosomal alpha-mannosidase	MA2B1_HUMAN	Sprot_Human_20435entries_20240524	17	20	50	23111.3	35908.2	26004.7	51231.4	59178.4	59699.6	51968.9	64250	55096.3
O00762	O00762	Ubiquitin-conjugating enzyme E2 C	UBE2C_HUMAN	Sprot_Human_20435entries_20240524	3	3	27.8	46760.1	11608.4	15660.3	1152.87				2540.57
O00764	O00764	Pyridoxal kinase	PDXK_HUMAN	Sprot_Human_20435entries_20240524	11	15	94.4	71554.3	97061.6	81704.9	98000.6	93133	105176	76752.6	72761.7	103122
O14495	O14495	Phospholipid phosphatase 3	PLPP3_HUMAN	Sprot_Human_20435entries_20240524	3	3	72.2	104162	20344.4	21385.8	49836.5	34163.7	38592.9	43430.9	20427	32241.4
O14497	O14497	AT-rich interactive domain-containing protein 1A	ARI1A_HUMAN	Sprot_Human_20435entries_20240524	13	14	50	30930.2	24270.6	29865.4	10958.3	13342.1	9365	10096.9	10958.7	9429.01
O14498	O14498	Immunoglobulin superfamily containing leucine-rich repeat protein	ISLR_HUMAN	Sprot_Human_20435entries_20240524	2	2	77.8	12183.7	8656.16	4264.49	20740.1	33192.7	26924.3	24165.6	30674.7	28216.5
O14523	O14523	Phospholipid transfer protein C2CD2L	C2C2L_HUMAN	Sprot_Human_20435entries_20240524	1	1	50	12069.3	9777.28	8571.39	7470.11	6913.92	8174.64	7316.12	7625.12	9144.62
O14524	O14524	Nuclear envelope integral membrane protein 1	NEMP1_HUMAN	Sprot_Human_20435entries_20240524	2	2	50	9862.61	6128.28	6362.19	6120.12	5925.05	4076.6	6053.26	3981.3	5625.59
O14530	O14530	Thioredoxin domain-containing protein 9	TXND9_HUMAN	Sprot_Human_20435entries_20240524	5	5	66.7	80221.6	68266.6	85595.4	27382.3	26856.7	28704.3	26315.7	24715.7	23348
O14531	O14531	Dihydropyrimidinase-related protein 4	DPYL4_HUMAN	Sprot_Human_20435entries_20240524	3	3	27.8	5119.23			6956.8	5649.68		8620.31	6613.95
O14545	O14545	TRAF-type zinc finger domain-containing protein 1	TRAD1_HUMAN	Sprot_Human_20435entries_20240524	2	2	50	4497.49	7857.52	3991.26	3368.68	6107.45	3416.35	175.986	3251.51	3852.61
O14548	O14548	Cytochrome c oxidase subunit 7A-related protein, mitochondrial	COX7R_HUMAN	Sprot_Human_20435entries_20240524	2	2	50	67975.7	61683	43347.1	33017.9	13628.6	18264.3	28899	21159.4	12359.6
O14558	O14558	Heat shock protein beta-6	HSPB6_HUMAN	Sprot_Human_20435entries_20240524	4	5	55.6	6653.23	81449.5	19779.5	5899.53	90863.2	24532.3	3860.17	55632.2	41971.4
O14561	O14561	Acyl carrier protein, mitochondrial	ACPM_HUMAN	Sprot_Human_20435entries_20240524	2	2	50	5790.7	5517.61	7557.15	1785.79	1478.28	2010.23	1561.07	2232.18	2785.49
O14562	O14562	Ubiquitin domain-containing protein UBFD1	UBFD1_HUMAN	Sprot_Human_20435entries_20240524	3	3	50	32881.3	40145.9	33498.4	25081.3	26750.5	25502	24472.6	33542.2	26458.9
O14576	O14576	Cytoplasmic dynein 1 intermediate chain 1	DC1I1_HUMAN	Sprot_Human_20435entries_20240524	4	4	50	9976.02	8799.66	8530.1	18210.9	12655.3	23066.9	15904.5	8135.96	22797.7
O14578	O14578	Citron Rho-interacting kinase	CTRO_HUMAN	Sprot_Human_20435entries_20240524	14	15	33.3	3666.48	5990.16	12228.5		1730.05	3477.5	3947.77
O14579	O14579	Coatomer subunit epsilon	COPE_HUMAN	Sprot_Human_20435entries_20240524	15	18	72.2	281806	318837	291974	204959	222957	207844	214390	229075	234888
O14593	O14593	DNA-binding protein RFXANK	RFXK_HUMAN	Sprot_Human_20435entries_20240524	2	2	50	4449.74	3339.66	5040.96	1078.95	1419.85	1618.36	1104.14	1589.89	1087.93
O14602	O14602	Eukaryotic translation initiation factor 1A, Y-chromosomal	IF1AY_HUMAN	Sprot_Human_20435entries_20240524	1	1	33.3	10812.8		11156.7	10210.2		8697.18	8869.89		6547.13
O14613	O14613	Cdc42 effector protein 2	BORG1_HUMAN	Sprot_Human_20435entries_20240524	3	3	50	7507.81	13223.1	15488.8	3425.92	8888.4	4492.54	4048.85	12235.4	6050.49
O14617	O14617	AP-3 complex subunit delta-1	AP3D1_HUMAN	Sprot_Human_20435entries_20240524	27	31	94.4	92449.6	106677	99090	80624	99495	78005.6	74767	91203.7	86989
O14618	O14618	Copper chaperone for superoxide dismutase	CCS_HUMAN	Sprot_Human_20435entries_20240524	4	4	61.1	45715.6	54166.1	52852.1	52063.2	75253	60191.8	42880.8	59491.8	59930.3
O14639	O14639	Actin-binding LIM protein 1	ABLM1_HUMAN	Sprot_Human_20435entries_20240524	7	7	50	1390.8	6240.3	3593.47	9926.64	14034.7	13784.9	9856.32	13081	14558.1
O14640	O14640	Segment polarity protein dishevelled homolog DVL-1	DVL1_HUMAN	Sprot_Human_20435entries_20240524	4	4	50	12056.9	11171.4	8648.2	7911.21	9147.13	8820.24	9630.1	8662.26	8123.32
O14641	O14641	Segment polarity protein dishevelled homolog DVL-2	DVL2_HUMAN	Sprot_Human_20435entries_20240524	7	7	50	8643.83	7123.29	7333.24	6745.43	7684.14	7330.04	8466.48	8591.31	6973.85
O14646	O14646	Chromodomain-helicase-DNA-binding protein 1	CHD1_HUMAN	Sprot_Human_20435entries_20240524	9	9	50	56205	40154.6	52990.7	19754.6	22010.2	22278.9	18458.2	27296.5	21243.5
O14647	O14647	Chromodomain-helicase-DNA-binding protein 2	CHD2_HUMAN	Sprot_Human_20435entries_20240524	10	11	50	11322.5	11825.7	12530.9	8182.79	13472.2	9540.81	8554.66	12809.8	10704.4
O14653	O14653	Golgi SNAP receptor complex member 2	GOSR2_HUMAN	Sprot_Human_20435entries_20240524	5	8	55.6	29950.2	28838.9	24746.8	25761.2	21457.8	19363.6	23255.7	22087.6	19956
O14656	O14656	Torsin-1A	TOR1A_HUMAN	Sprot_Human_20435entries_20240524	8	10	72.2	83294.5	100972	79641	58414	62551.6	54791.8	62145.9	70115.3	60185.2
O14657	O14657	Torsin-1B	TOR1B_HUMAN	Sprot_Human_20435entries_20240524	8	9	100	49477.6	49829.2	48403.7	29263.3	34383.8	31163.4	34259.3	36150.8	31500.2
O14662	O14662	Syntaxin-16	STX16_HUMAN	Sprot_Human_20435entries_20240524	3	4	61.1	18022.4	20178.8	19111	29187.4	19327.9	28962.2	29686.7	18773.9	27202.2
O14672	O14672	Disintegrin and metalloproteinase domain-containing protein 10	ADA10_HUMAN	Sprot_Human_20435entries_20240524	9	10	100	30640.3	38282.7	49101.1	45183.7	41067.9	46491.1	44119.7	37323.5	41686.1
O14678	O14678	Lysosomal cobalamin transporter ABCD4	ABCD4_HUMAN	Sprot_Human_20435entries_20240524	1	1	50	8291.8	7198.56	9591.68	8424.21	8486.33	6911.17	8076.02	8644.18	8671.5
O14681	O14681	Etoposide-induced protein 2.4 homolog	EI24_HUMAN	Sprot_Human_20435entries_20240524	8	8	50	60333.8	65595.1	71678.1	66310	71354.2	59976.2	69524.2	69744.5	56793
O14682	O14682	Ectoderm-neural cortex protein 1	ENC1_HUMAN	Sprot_Human_20435entries_20240524	7	7	44.4	6030.08	6294	12820.9	12375.5		7157.8	14636.2	2035.02	6614
O14683	O14683	Tumor protein p53-inducible protein 11	P5I11_HUMAN	Sprot_Human_20435entries_20240524	2	2	50	17612.6	20680.1	25342.7	16722.1	19367.4	21437.8	15124.6	23633.4	23745.2
O14684	O14684	Prostaglandin E synthase	PTGES_HUMAN	Sprot_Human_20435entries_20240524	2	2	44.4	23211.8	12015.1		33073	59864.4	46741	33825.9	62184.9	41589.5
O14686	O14686	Histone-lysine N-methyltransferase 2D	KMT2D_HUMAN	Sprot_Human_20435entries_20240524	6	6	50	4631.33	3081.13	4167.86	2430.51	2030.1	1744.27	2389.52	1798.09	1072.56
O14715	O14715	RANBP2-like and GRIP domain-containing protein 8	RGPD8_HUMAN	Sprot_Human_20435entries_20240524	23	24	50	49161.6	44910.7	52076.2	20817.4	31129.1	21526.1	20256.6	33048.3	23354.8
O14717	O14717	tRNA (cytosine(38)-C(5))-methyltransferase	TRDMT_HUMAN	Sprot_Human_20435entries_20240524	2	2	22.2	584.288	479.506	1865.1			353.835
O14727	O14727	Apoptotic protease-activating factor 1	APAF_HUMAN	Sprot_Human_20435entries_20240524	15	15	50	18146.9	20944.4	26942.6	14967.9	17227.1	15789.3	15930.5	18792.8	20535.3
O14730	O14730	Serine/threonine-protein kinase RIO3	RIOK3_HUMAN	Sprot_Human_20435entries_20240524	6	6	50	12344.2	10458.6	14027.3	6193.27	8134.14	8263.96	8212.2	6509.49	9257.04
O14732	O14732	Inositol monophosphatase 2	IMPA2_HUMAN	Sprot_Human_20435entries_20240524	4	5	44.4	3380.99	3731.07	5483.28	4340.5	861.923	1201.93	2231.97		1238.8
O14733	O14733	Dual specificity mitogen-activated protein kinase kinase 7	MP2K7_HUMAN	Sprot_Human_20435entries_20240524	3	3	50	5136.16	4298.53	3704.01	2107.02	2241.74	3099.61	2520.99	2201.58	2964.14
O14734	O14734	Acyl-coenzyme A thioesterase 8	ACOT8_HUMAN	Sprot_Human_20435entries_20240524	3	3	50	16535.7	21537	16804.4	12912.4	14621.2	11120.6	14724.5	13748.5	11866.3
O14735	O14735	CDP-diacylglycerol--inositol 3-phosphatidyltransferase	CDIPT_HUMAN	Sprot_Human_20435entries_20240524	4	6	77.8	78315	85658.6	56565.1	110763	119604	91412.4	115310	121163	105823
O14737	O14737	Programmed cell death protein 5	PDCD5_HUMAN	Sprot_Human_20435entries_20240524	6	9	61.1	159198	75594.5	123726	56188.8	61564.4	81495	104178	135736	77932.6
O14744	O14744	Protein arginine N-methyltransferase 5	ANM5_HUMAN	Sprot_Human_20435entries_20240524	19	20	66.7	190817	162909	183842	85924.2	100933	86943	85428.3	97923	98573.9
O14745	O14745	Na(+)/H(+) exchange regulatory cofactor NHE-RF1	NHRF1_HUMAN	Sprot_Human_20435entries_20240524	4	4	50	20605.3	8944.66	17942.3	15855.3	9153.37	14409.5	14174.5	6450	10003.4
O14756	O14756	17-beta-hydroxysteroid dehydrogenase type 6	H17B6_HUMAN	Sprot_Human_20435entries_20240524	5	5	38.9		3365.07		25369.1	6062.92	25234.3	43457.9	10827.1	36066.7
O14757	O14757	Serine/threonine-protein kinase Chk1	CHK1_HUMAN	Sprot_Human_20435entries_20240524	6	6	72.2	54170.9	32755.1	39976.1	89191.6	101777	16724.9	87600.6
O14763	O14763	Tumor necrosis factor receptor superfamily member 10B	TR10B_HUMAN	Sprot_Human_20435entries_20240524	7	7	100	50572	65394.5	46198.4	49244.4	52973.6	43759.8	44194.4	45747.4	39899.5
O14772	O14772	Fucose-1-phosphate guanylyltransferase	FPGT_HUMAN	Sprot_Human_20435entries_20240524	6	6	50	6254	8656.52	10695.7	6252.43	6709.24	7015.72	5730.07	7276.91	8725.73
O14773	O14773	Tripeptidyl-peptidase 1	TPP1_HUMAN	Sprot_Human_20435entries_20240524	4	4	50	9956.49	19104.1	14492.2	8933.9	6661.22	7776.26	16622	6730.61	8796.13
O14776	O14776	Transcription elongation regulator 1	TCRG1_HUMAN	Sprot_Human_20435entries_20240524	22	24	50	73525.5	57149.9	67617.4	33466.2	45736.2	35569.5	31538.8	39407.6	36384.7
O14777	O14777	Kinetochore protein NDC80 homolog	NDC80_HUMAN	Sprot_Human_20435entries_20240524	12	12	27.8	22617.5	11513.2	18180.8	1331.02		2382.41
O14782	O14782	Kinesin-like protein KIF3C	KIF3C_HUMAN	Sprot_Human_20435entries_20240524	2	2	50	710.102	3056.58	2830.62	1972.69	1509.64	3058.96	1759.14	587.421	2850.2
O14786	O14786	Neuropilin-1	NRP1_HUMAN	Sprot_Human_20435entries_20240524	15	18	100	43138.1	45970.4	48986.9	14561.8	33585.4	20492.6	13193.8	33243.6	23937.8
O14787	O14787	Transportin-2	TNPO2_HUMAN	Sprot_Human_20435entries_20240524	15	16	94.4	127849	96453.6	115695	108923	118486	103865	102147	112157	109831
O14792	O14792	Heparan sulfate glucosamine 3-O-sulfotransferase 1	HS3S1_HUMAN	Sprot_Human_20435entries_20240524	4	4	55.6						11929.1		321971
O14795	O14795	Protein unc-13 homolog B	UN13B_HUMAN	Sprot_Human_20435entries_20240524	8	8	50	10277.8	11371	13485.1	8591.06	10050	11626.7	8241.75	8785.79	9990.84
O14802	O14802	DNA-directed RNA polymerase III subunit RPC1	RPC1_HUMAN	Sprot_Human_20435entries_20240524	17	17	50	21460.9	17295.5	20983	7203.1	10055.8	7903.25	6713.67	9968.38	7276.17
O14807	O14807	Ras-related protein M-Ras	RASM_HUMAN	Sprot_Human_20435entries_20240524	3	3	88.9	68795.3	30736.6	36269.6	93315.6	34236.8	101940	116142	48186.6	90214.7
O14817	O14817	Tetraspanin-4	TSN4_HUMAN	Sprot_Human_20435entries_20240524	4	4	100	8495.01	2822.75	6510.46	16944.8	2611.03	5863.83	7746.79	10138.2	4999.64
O14818	O14818	Proteasome subunit alpha type-7	PSA7_HUMAN	Sprot_Human_20435entries_20240524	11	12	94.4	784429	767596	768715	508547	623816	520367	534816	557746	537015
O14828	O14828	Secretory carrier-associated membrane protein 3	SCAM3_HUMAN	Sprot_Human_20435entries_20240524	5	5	83.3	49246.7	60513.6	50531.9	37550	42781.9	42218.7	38705.4	39647.2	36884.5
O14832	O14832	Phytanoyl-CoA dioxygenase, peroxisomal	PAHX_HUMAN	Sprot_Human_20435entries_20240524	1	1	50	7685.13	14845.2	17618.5	11746.6	9173.78	12578.4	10877.4	8702.47	5626.35
O14841	O14841	5-oxoprolinase	OPLA_HUMAN	Sprot_Human_20435entries_20240524	9	10	55.6	7989.61	4938.56	5639.05	20327.1	17495.9	20825.5	16931.9	15154.2	19890
O14867	O14867	Transcription regulator protein BACH1	BACH1_HUMAN	Sprot_Human_20435entries_20240524	7	7	50	13894.5	8139.58	7703.22	15524	14207.2	20508.3	14242.6	17072.3	19188
O14874	O14874	Branched-chain alpha-ketoacid dehydrogenase kinase	BCKD_HUMAN	Sprot_Human_20435entries_20240524	4	4	50	10190.7	17165.4	12915.3	9503.78	8495.49	10683.8	8198.18	8803.62	9350.17
O14879	O14879	Interferon-induced protein with tetratricopeptide repeats 3	IFIT3_HUMAN	Sprot_Human_20435entries_20240524	7	10	61.1	27986.5	140993	34487.5	30875.1	25711.5	18416.7	33747.4	28027.9	24067.6
O14880	O14880	Glutathione S-transferase 3, mitochondrial	MGST3_HUMAN	Sprot_Human_20435entries_20240524	3	3	50	20636.8	21646.2	22267.5	31123	31573.6	46408.8	33184.2	32458.5	36301.2
O14893	O14893	Gem-associated protein 2	GEMI2_HUMAN	Sprot_Human_20435entries_20240524	3	3	50	11995.9	10943.9	12540.4	3415.8	6011	5997.01	4163.49	5246.09	5724.3
O14907	O14907	Tax1-binding protein 3	TX1B3_HUMAN	Sprot_Human_20435entries_20240524	2	4	50	7115.79	4659.58	6262.04	4608.22	4483.72	4822.74	5327.84	3773.88	5580.95
O14908	O14908	PDZ domain-containing protein GIPC1	GIPC1_HUMAN	Sprot_Human_20435entries_20240524	9	12	83.3	55888.8	44927.5	61416.4	23157.8	23343.2	28196	27170.6	20936	27189.8
O14920	O14920	Inhibitor of nuclear factor kappa-B kinase subunit beta	IKKB_HUMAN	Sprot_Human_20435entries_20240524	13	13	50	37739	46954.4	48038.1	25336.2	39265.2	32489.8	21959.2	29530.2	31848.7
O14925	O14925	Mitochondrial import inner membrane translocase subunit Tim23	TIM23_HUMAN	Sprot_Human_20435entries_20240524	3	3	50	30704.7	18766.6	21370.7	6976.11	8338.25	5659.02	7973.57	8721.06	7118.29
O14929	O14929	Histone acetyltransferase type B catalytic subunit	HAT1_HUMAN	Sprot_Human_20435entries_20240524	8	9	50	42892.8	33012.2	42036.6	2034.91	5456.78	5081.78	3865.39	5864.34	3986.31
O14933	O14933	Ubiquitin/ISG15-conjugating enzyme E2 L6	UB2L6_HUMAN	Sprot_Human_20435entries_20240524	4	5	50	9084.74	26217.6	12820.6	13096.8	15638.1	9716.14	9151.95	13962.6	10379.2
O14936	O14936	Peripheral plasma membrane protein CASK	CSKP_HUMAN	Sprot_Human_20435entries_20240524	18	22	100	18651.7	32629.2	18505.9	40629.9	53948.6	34573.6	42148.2	54359.4	37042.7
O14939	O14939	Phospholipase D2	PLD2_HUMAN	Sprot_Human_20435entries_20240524	4	4	50	9071.35	6358.91	12360.4	4311.64	6300.56	8438.17	5070.57	4266.54	6132.87
O14944	O14944	Proepiregulin	EREG_HUMAN	Sprot_Human_20435entries_20240524	1	1	5.6		11458.5
O14949	O14949	Cytochrome b-c1 complex subunit 8	QCR8_HUMAN	Sprot_Human_20435entries_20240524	2	2	50	55928.4	56761.4	59869.1	43749.3	39774.6	37559.4	33438	37552.5	36498
O14950	O14950	Myosin regulatory light chain 12B	ML12B_HUMAN	Sprot_Human_20435entries_20240524	11	22	100	1.29428e+06	1.10726e+06	1.3039e+06	2.39568e+06	1.53442e+06	2.27858e+06	2.10109e+06	1.54969e+06	2210372
O14964	O14964	Hepatocyte growth factor-regulated tyrosine kinase substrate	HGS_HUMAN	Sprot_Human_20435entries_20240524	14	15	88.9	95271	105434	93572.6	82573.5	87304.6	102945	93075.8	84665.2	99976.3
O14965	O14965	Aurora kinase A	AURKA_HUMAN	Sprot_Human_20435entries_20240524	7	7	27.8	25110.3	5308.63	10874.5					697.481	550.639
O14966	O14966	Ras-related protein Rab-7L1	RAB7L_HUMAN	Sprot_Human_20435entries_20240524	4	4	50	10595.8	17783.6	11609.5	13598.2	9898.09	12190.7	14543.7	12707.9	10786.2
O14967	O14967	Calmegin	CLGN_HUMAN	Sprot_Human_20435entries_20240524	10	10	38.9		24491.5	28344.3		6397.96	4464.29	1958.38	2658.88	4444.42
O14972	O14972	Vacuolar protein sorting-associated protein 26C	VP26C_HUMAN	Sprot_Human_20435entries_20240524	3	3	50	23083.2	25834.4	26719.7	18175.8	21738.3	21725.1	18506	21376.9	17815.2
O14974	O14974	Protein phosphatase 1 regulatory subunit 12A	MYPT1_HUMAN	Sprot_Human_20435entries_20240524	28	29	66.7	160672	115294	147542	153623	158580	166768	151998	134517	155569
O14976	O14976	Cyclin-G-associated kinase	GAK_HUMAN	Sprot_Human_20435entries_20240524	15	15	55.6	62589.3	65962.4	62319.3	33158.7	39270.8	33610.8	31190.8	34721.2	36035.9
O14979	O14979	Heterogeneous nuclear ribonucleoprotein D-like	HNRDL_HUMAN	Sprot_Human_20435entries_20240524	7	7	72.2	951144	841231	959297	340584	586117	396308	336939	488399	409675
O14980	O14980	Exportin-1	XPO1_HUMAN	Sprot_Human_20435entries_20240524	32	39	77.8	175827	162865	185272	93411.9	118761	99862.7	85759.1	111181	99322.7
O14981	O14981	TATA-binding protein-associated factor 172	BTAF1_HUMAN	Sprot_Human_20435entries_20240524	18	21	50	29555.3	23363.2	27919.5	8083.84	12246.3	6447.19	8923.19	12571.6	9253.03
O15013	O15013	Rho guanine nucleotide exchange factor 10	ARHGA_HUMAN	Sprot_Human_20435entries_20240524	11	12	50	21216.1	25606.4	25265.9	19304	16933.6	16346	17376.1	17220.5	20047.6
O15020	O15020	Spectrin beta chain, non-erythrocytic 2	SPTN2_HUMAN	Sprot_Human_20435entries_20240524	7	7	50	6506.5	8104.76	7164.11	7046.24	7281.7	5762.63	6753.89	5910.59	5085.15
O15021	O15021	Microtubule-associated serine/threonine-protein kinase 4	MAST4_HUMAN	Sprot_Human_20435entries_20240524	12	12	50	11038.2	20303.2	17597.7	6752.93	11590.8	10236.4	7147.47	10550.1	12087.1
O15027	O15027	Protein transport protein Sec16A	SC16A_HUMAN	Sprot_Human_20435entries_20240524	37	39	61.1	87609.6	89897.9	86471.4	72159.3	77399.8	66583.3	74276.4	73413.5	73804.3
O15031	O15031	Plexin-B2	PLXB2_HUMAN	Sprot_Human_20435entries_20240524	30	31	100	72708.4	66541.8	69842.9	73605.5	71295.2	66402.4	66049.3	67950.5	69522
O15033	O15033	Apoptosis-resistant E3 ubiquitin protein ligase 1	AREL1_HUMAN	Sprot_Human_20435entries_20240524	1	1	38.9	3947.25	4336.2	6335.92	1762.23	1971.08	1793.77			2606.99
O15037	O15037	Protein KHNYN	KHNYN_HUMAN	Sprot_Human_20435entries_20240524	4	4	50	5821.32	8000.8	8666.78	5605.32	5763.97	6024.73	4947.73	7142.76	4943.78
O15040	O15040	Tectonin beta-propeller repeat-containing protein 2	TCPR2_HUMAN	Sprot_Human_20435entries_20240524	6	7	50	7280.2	9107.74	8571.95	2763.17	4297.6	3587.61	3778.83	4546.36	4928.11
O15042	O15042	U2 snRNP-associated SURP motif-containing protein	SR140_HUMAN	Sprot_Human_20435entries_20240524	11	13	50	40173.2	31108.1	37925.3	13961.1	19786.9	15558.1	13960.9	18679.8	16316
O15047	O15047	Histone-lysine N-methyltransferase SETD1A	SET1A_HUMAN	Sprot_Human_20435entries_20240524	3	3	50	5420.24	3936.28	4126.49	2697.07	3855	2551.02	2433.42	4278.9	2718.16
O15056	O15056	Synaptojanin-2	SYNJ2_HUMAN	Sprot_Human_20435entries_20240524	20	22	50	55783.1	46458.6	31988.1	14618.6	22261.1	10241	12514.2	18852.1	11521
O15061	O15061	Synemin	SYNEM_HUMAN	Sprot_Human_20435entries_20240524	25	26	50	30044.7	18138.6	25436.2	42006.3	33714.8	43367.6	41895.6	22866.8	40309.9
O15063	O15063	Granule associated Rac and RHOG effector protein 1	GRRE1_HUMAN	Sprot_Human_20435entries_20240524	4	4	50	5469.17	7100.63	7103.01	5181.84	5604.1	6586.94	5107.27	4590.57	4515.11
O15066	O15066	Kinesin-like protein KIF3B	KIF3B_HUMAN	Sprot_Human_20435entries_20240524	15	16	61.1	32888	43002.9	35451.5	34579.8	33146.7	33215.1	33794.5	33591.5	34199.2
O15067	O15067	Phosphoribosylformylglycinamidine synthase	PUR4_HUMAN	Sprot_Human_20435entries_20240524	21	23	61.1	153175	97315.8	147304	32143.8	34882.6	32589.8	27362.9	28596.1	33045
O15075	O15075	Serine/threonine-protein kinase DCLK1	DCLK1_HUMAN	Sprot_Human_20435entries_20240524	2	2	38.9	3668.73	9580.3			5199.58	1208.52	1050.82	5444.22	3001.02
O15078	O15078	Centrosomal protein of 290 kDa	CE290_HUMAN	Sprot_Human_20435entries_20240524	8	8	50	3111.6	2745.01	5002.17	4978.8	2258.04	1018.28	1011.02	3256.38	2438.6
O15084	O15084	Serine/threonine-protein phosphatase 6 regulatory ankyrin repeat subunit A	ANR28_HUMAN	Sprot_Human_20435entries_20240524	6	7	50	22798.9	16835.1	16047	16144.1	13092.5	11425.3	14256	12136.5	9942.13
O15085	O15085	Rho guanine nucleotide exchange factor 11	ARHGB_HUMAN	Sprot_Human_20435entries_20240524	13	13	55.6	8467.79	9481.24	8960.71	10162.9	10323.4	9356.48	9717.56	9284.93	8795.57
O15091	O15091	Mitochondrial ribonuclease P catalytic subunit	MRPP3_HUMAN	Sprot_Human_20435entries_20240524	8	8	50	28031.9	30078.2	33478	13881	14166	13493.7	10982.8	13113.3	12116.2
O15111	O15111	Inhibitor of nuclear factor kappa-B kinase subunit alpha	IKKA_HUMAN	Sprot_Human_20435entries_20240524	11	11	55.6	37095.3	37472.4	35525.9	33783.8	33657.5	33384.8	29032.7	31451.9	32446.1
O15116	O15116	U6 snRNA-associated Sm-like protein LSm1	LSM1_HUMAN	Sprot_Human_20435entries_20240524	3	4	83.3	34168.2	37460.8	37252.5	20037.5	22646.2	19761.2	16352.3	21528.9	20809.3
O15118	O15118	NPC intracellular cholesterol transporter 1	NPC1_HUMAN	Sprot_Human_20435entries_20240524	8	8	72.2	11600.9	24610.2	15386	50174.4	31229.9	66316.2	49982.2	23944.4	39135.8
O15119	O15119	T-box transcription factor TBX3	TBX3_HUMAN	Sprot_Human_20435entries_20240524	3	3	16.7	4923.82	3054.65	7441.46
O15120	O15120	1-acyl-sn-glycerol-3-phosphate acyltransferase beta	PLCB_HUMAN	Sprot_Human_20435entries_20240524	2	2	50	24427	24781.9	30840.5	25835.7	30530.8	26654.2	30578.8	29468.9	28245.8
O15121	O15121	Sphingolipid delta(4)-desaturase DES1	DEGS1_HUMAN	Sprot_Human_20435entries_20240524	3	3	61.1	8698.62	8867.41	9810.65	7582.03	7146.45	8192.12	6981.28	6483.49	9619.82
O15126	O15126	Secretory carrier-associated membrane protein 1	SCAM1_HUMAN	Sprot_Human_20435entries_20240524	6	8	77.8	42332	41685	44559.3	78703	66232.6	59548.9	63166.4	58259.5	55086.7
O15127	O15127	Secretory carrier-associated membrane protein 2	SCAM2_HUMAN	Sprot_Human_20435entries_20240524	3	3	94.4	80749.4	92932.7	84009.8	133667	126654	112191	120637	105034	101579
O15131	O15131	Importin subunit alpha-6	IMA6_HUMAN	Sprot_Human_20435entries_20240524	5	5	50	11139.9	13149.6	13744.9	3681.15	6434.98	5939.65	1606.1	2760.55	6734.21
O15143	O15143	Actin-related protein 2/3 complex subunit 1B	ARC1B_HUMAN	Sprot_Human_20435entries_20240524	12	14	100	385166	425790	432176	505219	441568	486579	486005	460484	518325
O15144	O15144	Actin-related protein 2/3 complex subunit 2	ARPC2_HUMAN	Sprot_Human_20435entries_20240524	18	26	100	305042	308295	300878	305699	253288	295670	304490	250332	303485
O15145	O15145	Actin-related protein 2/3 complex subunit 3	ARPC3_HUMAN	Sprot_Human_20435entries_20240524	5	8	100	699464	746786	800886	804500	664460	783444	750539	605614	765200
O15155	O15155	BET1 homolog	BET1_HUMAN	Sprot_Human_20435entries_20240524	2	2	50	6924.42	24380.3	16125.1	10088.5	12387.1	11036.2	8790.83	14269.5	15364.2
O15160	O15160	DNA-directed RNA polymerases I and III subunit RPAC1	RPAC1_HUMAN	Sprot_Human_20435entries_20240524	12	12	50	112304	87118.8	101653	22036.5	34423.3	22157.6	21308.4	30906.2	23891.3
O15162	O15162	Phospholipid scramblase 1	PLS1_HUMAN	Sprot_Human_20435entries_20240524	2	2	83.3	10181.4	19924.8	8582.33	13077.2	10948.5	9358.14	8608.11	14409.5	7807.54
O15173	O15173	Membrane-associated progesterone receptor component 2	PGRC2_HUMAN	Sprot_Human_20435entries_20240524	9	12	94.4	282174	200495	186313	264031	286137	295608	743920	919716	300278
O15211	O15211	Ral guanine nucleotide dissociation stimulator-like 2	RGL2_HUMAN	Sprot_Human_20435entries_20240524	6	6	50	5911.42	6118	5943.07	5739.63	9865.01	7132.87	5622.51	8901.51	6967.46
O15212	O15212	Prefoldin subunit 6	PFD6_HUMAN	Sprot_Human_20435entries_20240524	6	8	72.2	52172.6	49381.6	55984.2	40674	43283	38302.7	39197.9	43362.7	47707.8
O15213	O15213	WD repeat-containing protein 46	WDR46_HUMAN	Sprot_Human_20435entries_20240524	9	9	50	35521.4	24779.8	33499.3	9512.29	12806.8	11096.3	8420.32	10440	10833.6
O15217	O15217	Glutathione S-transferase A4	GSTA4_HUMAN	Sprot_Human_20435entries_20240524	2	2	50	5320.8	15713.2	9585.15	5288.98	13014.7	6846.36	5663.02	11116.3	9366.14
O15226	O15226	NF-kappa-B-repressing factor	NKRF_HUMAN	Sprot_Human_20435entries_20240524	12	12	50	37885.8	31380.9	38750.3	9120.1	12961.1	10999.1	9214.49	11271.3	9847.32
O15228	O15228	Dihydroxyacetone phosphate acyltransferase	GNPAT_HUMAN	Sprot_Human_20435entries_20240524	9	9	50	26949.2	29233.8	25692.4	16123.4	15280.6	13063.3	13525	13534.8	12281.9
O15230	O15230	Laminin subunit alpha-5	LAMA5_HUMAN	Sprot_Human_20435entries_20240524	51	54	94.4	6607.95	2967.07		3450.9	8960.75	7646.75	6996.08	3099.87	4944.43
O15231	O15231	Zinc finger protein 185	ZN185_HUMAN	Sprot_Human_20435entries_20240524	1	1	27.8	1469.8	1088.88			1592.21			1755.3	3825.28
O15234	O15234	Protein CASC3	CASC3_HUMAN	Sprot_Human_20435entries_20240524	3	3	50	5061.76	4772.31	5692.39	2090.34	2117.32	2414.17	1754.29	2114.16	2144.71
O15254	O15254	Peroxisomal acyl-coenzyme A oxidase 3	ACOX3_HUMAN	Sprot_Human_20435entries_20240524	9	10	55.6	29833.6	30033.4	30480.4	12847.3	10677.1	12348.6	11253.5	8714.17	13731.5
O15258	O15258	Protein RER1	RER1_HUMAN	Sprot_Human_20435entries_20240524	2	3	50	13385.6	18613.7	10225	9555.18	9364.92	8998.48	11407.3	9544.92	12504.4
O15259	O15259	Nephrocystin-1	NPHP1_HUMAN	Sprot_Human_20435entries_20240524	1	1	27.8					10400.9	7801.88	5148.69	7565.38	6626.4
O15260	O15260	Surfeit locus protein 4	SURF4_HUMAN	Sprot_Human_20435entries_20240524	6	11	100	416334	373030	320773	427264	380877	369616	384489	471387	355925
O15264	O15264	Mitogen-activated protein kinase 13	MK13_HUMAN	Sprot_Human_20435entries_20240524	2	2	44.4	1803.74	1554.24	3758.52	1477.12		1150.41	1557.11	1473.43	1029.24
O15269	O15269	Serine palmitoyltransferase 1	SPTC1_HUMAN	Sprot_Human_20435entries_20240524	7	7	50	47834.1	45221.3	53302.5	50507.8	51522.2	53495.7	57519.3	47592.9	60979.8
O15270	O15270	Serine palmitoyltransferase 2	SPTC2_HUMAN	Sprot_Human_20435entries_20240524	16	17	50	38985	35851.9	42468.4	31880	21666	30492.9	32816.2	26152.2	36291.1
O15294	O15294	UDP-N-acetylglucosamine--peptide N-acetylglucosaminyltransferase 110 kDa subunit	OGT1_HUMAN	Sprot_Human_20435entries_20240524	18	18	55.6	68412.5	53846.9	72165.4	29171.9	28923.2	27940.5	25382.3	30817.6	29666
O15305	O15305	Phosphomannomutase 2	PMM2_HUMAN	Sprot_Human_20435entries_20240524	6	6	72.2	74669.9	66980.9	65936.8	56079.4	47595.8	47953.8	55521.5	42538.5	51253.8
O15321	O15321	Transmembrane 9 superfamily member 1	TM9S1_HUMAN	Sprot_Human_20435entries_20240524	9	10	50	29566.8	43432.3	27252.3	26432.1	33216	25673.1	30816.2	43395.4	31814.9
O15327	O15327	Inositol polyphosphate 4-phosphatase type II	INP4B_HUMAN	Sprot_Human_20435entries_20240524	13	13	55.6	5668.25	11700.6	12863.1	16533.9	21542.4	28121.2	13393.8	14076.4	26825.9
O15344	O15344	E3 ubiquitin-protein ligase Midline-1	TRI18_HUMAN	Sprot_Human_20435entries_20240524	7	7	50	37529.1	15481.9	14630.4	21155.3	13431.7	14543.2	22870.8	12327	14988.6
O15347	O15347	High mobility group protein B3	HMGB3_HUMAN	Sprot_Human_20435entries_20240524	2	2	55.6	82357.5	48514.5	91915	13004.6	18207.5	17767.2	13583.9	15287.6	13375
O15355	O15355	Protein phosphatase 1G	PPM1G_HUMAN	Sprot_Human_20435entries_20240524	12	13	55.6	100589	90306.5	95411.6	22400.4	33663.8	23930.8	20604.6	31653.8	24721.9
O15357	O15357	Phosphatidylinositol 3,4,5-trisphosphate 5-phosphatase 2	SHIP2_HUMAN	Sprot_Human_20435entries_20240524	22	22	77.8	35070.9	58215.7	54086.8	38498.1	33782.2	36485.5	33334	41082.8	37184
O15360	O15360	Fanconi anemia group A protein	FANCA_HUMAN	Sprot_Human_20435entries_20240524	1	1	16.7	8466.09	6903.8	7552.32
O15371	O15371	Eukaryotic translation initiation factor 3 subunit D	EIF3D_HUMAN	Sprot_Human_20435entries_20240524	13	13	66.7	335571	277707	340638	174743	192664	182786	169531	180021	186441
O15372	O15372	Eukaryotic translation initiation factor 3 subunit H	EIF3H_HUMAN	Sprot_Human_20435entries_20240524	15	19	55.6	172226	142665	171038	77850.6	87459	91981.2	80568.7	86353.8	95327.5
O15374	O15374	Monocarboxylate transporter 5	MOT5_HUMAN	Sprot_Human_20435entries_20240524	1	1	50		17142.7	9176.44	7159.92	12232.5	6250.82	7697.31	12100.3	9058.58
O15379	O15379	Histone deacetylase 3	HDAC3_HUMAN	Sprot_Human_20435entries_20240524	1	1	38.9	11437.8	8764.53	11952.4	5165.14	7243.21			7124.37	7074.56
O15381	O15381	Nuclear valosin-containing protein-like	NVL_HUMAN	Sprot_Human_20435entries_20240524	8	8	50	14267.8	10431.5	13275.9	4869.62	3977.43	6372.18	2595.11	4747.42	5531.68
O15382	O15382	Branched-chain-amino-acid aminotransferase, mitochondrial	BCAT2_HUMAN	Sprot_Human_20435entries_20240524	6	6	55.6	25516.9	24810.9	29502.4	17444.4	16921.4	15374.8	13525.6	13790.5	11384.6
O15392	O15392	Baculoviral IAP repeat-containing protein 5	BIRC5_HUMAN	Sprot_Human_20435entries_20240524	1	1	11.1	8370.84		2574
O15394	O15394	Neural cell adhesion molecule 2	NCAM2_HUMAN	Sprot_Human_20435entries_20240524	5	5	44.4		14963.2	2326.35	1310.19	9109.02			13200.8	1611.41
O15397	O15397	Importin-8	IPO8_HUMAN	Sprot_Human_20435entries_20240524	14	14	50	52622	46590.7	54411.2	22549.9	28944.5	21917.4	25007.5	27371	25790.7
O15400	O15400	Syntaxin-7	STX7_HUMAN	Sprot_Human_20435entries_20240524	6	6	55.6	15685.9	17057.5	10540.2	23100.4	21152.6	26561.2	25335.9	22642	26311.7
O15403	O15403	Monocarboxylate transporter 7	MOT7_HUMAN	Sprot_Human_20435entries_20240524	3	3	5.6		3585.1
O15427	O15427	Monocarboxylate transporter 4	MOT4_HUMAN	Sprot_Human_20435entries_20240524	3	3	100	185289	97334	127075	152133	97218.5	129372	153296	115690	127115
O15431	O15431	High affinity copper uptake protein 1	COPT1_HUMAN	Sprot_Human_20435entries_20240524	2	2	100	7738.31	3281.85	8674.81	1729.39	1682.21	4812.07	14708.4	7306.63	4942.06
O15438	O15438	ATP-binding cassette sub-family C member 3	MRP3_HUMAN	Sprot_Human_20435entries_20240524	14	15	55.6	3604.29	1205.78	6880.39	9616.92	5729.86	8080.76	10449.2	5038.05	7282.04
O15439	O15439	ATP-binding cassette sub-family C member 4	MRP4_HUMAN	Sprot_Human_20435entries_20240524	18	18	55.6	23084.9	21119.8	22417.7	22496.6	20821.6	26585.3	22572	20451.1	24154.4
O15440	O15440	ATP-binding cassette sub-family C member 5	MRP5_HUMAN	Sprot_Human_20435entries_20240524	3	3	27.8	3603.37	2973.96	4387.46			570.172			281.127
O15446	O15446	DNA-directed RNA polymerase I subunit RPA34	RPA34_HUMAN	Sprot_Human_20435entries_20240524	5	6	50	35851.8	16057.4	31774.1	6114.77	4354.51	5212.91	5694.16	5152.26	5218.28
O15455	O15455	Toll-like receptor 3	TLR3_HUMAN	Sprot_Human_20435entries_20240524	5	5	38.9		7351.39		5016.53	11481.4	4492.81	7218.98	9620.03	4547.46
O15460	O15460	Prolyl 4-hydroxylase subunit alpha-2	P4HA2_HUMAN	Sprot_Human_20435entries_20240524	22	29	100	608591	425935	616156	795473	512016	522007	1.00179e+06	709656	663370
O15484	O15484	Calpain-5	CAN5_HUMAN	Sprot_Human_20435entries_20240524	10	10	61.1	6831.18	18238	20624.8	11727.2	17792.5	13838.2	12034.9	16427.7	16734.2
O15498	O15498	Synaptobrevin homolog YKT6	YKT6_HUMAN	Sprot_Human_20435entries_20240524	10	11	100	109945	114278	131117	124265	87218.3	102768	101533	77347.2	106092
O15504	O15504	Nucleoporin NUP42	NUP42_HUMAN	Sprot_Human_20435entries_20240524	1	1	22.2	5429.99	3432.22	4911.49					1686.3
O15511	O15511	Actin-related protein 2/3 complex subunit 5	ARPC5_HUMAN	Sprot_Human_20435entries_20240524	6	10	94.4	849167	1.06641e+06	1.04163e+06	945802	872697	931875	870239	754800	892322
O15514	O15514	DNA-directed RNA polymerase II subunit RPB4	RPB4_HUMAN	Sprot_Human_20435entries_20240524	3	3	50	27480.3	13054.6	20223.6	8189.17	7634.73	7453.82	7282.46	8642.02	6992.57
O15516	O15516	Circadian locomoter output cycles protein kaput	CLOCK_HUMAN	Sprot_Human_20435entries_20240524	2	2	27.8	795.722	1384.63			823.627	529.98		528.383
O15523	O15523	ATP-dependent RNA helicase DDX3Y	DDX3Y_HUMAN	Sprot_Human_20435entries_20240524	8	9	38.9	74779.1	10037.8	28272.1	65823.6		27629.8	60533.6		30539.3
O15525	O15525	Transcription factor MafG	MAFG_HUMAN	Sprot_Human_20435entries_20240524	1	1	22.2	1115.36	515.035	1920.36						1215.07
O15527	O15527	N-glycosylase/DNA lyase	OGG1_HUMAN	Sprot_Human_20435entries_20240524	1	1	16.7	2554.81	2316.87	2654.3
O15530	O15530	3-phosphoinositide-dependent protein kinase 1	PDPK1_HUMAN	Sprot_Human_20435entries_20240524	10	10	61.1	30657.6	32173.9	32214.6	25591.5	25486.2	26745.3	26104	24785.7	29299.4
O15533	O15533	Tapasin	TPSN_HUMAN	Sprot_Human_20435entries_20240524	4	4	50	24115.9	49900	37162.9	39586.4	53660.7	30713.4	27055.7	39674.9	29471.2
O15541	O15541	E3 ubiquitin-protein ligase RNF113A	R113A_HUMAN	Sprot_Human_20435entries_20240524	1	1	50	8744.04	8452.43	7924.51	6912.42	6054.27	5045.78	6703.58	5921.7	6318.48
O15550	O15550	Lysine-specific demethylase 6A	KDM6A_HUMAN	Sprot_Human_20435entries_20240524	2	2	77.8	9666.7	16924.6	11120.6	17392.6	15984.6	23505.3	13916.2	19846.4	18270.4
O15554	O15554	Intermediate conductance calcium-activated potassium channel protein 4	KCNN4_HUMAN	Sprot_Human_20435entries_20240524	7	8	72.2	14437.5	18109.6	11096.2	24064.8	37291.7	15856.7	24098.2	40089.1	20545.5
O43143	O43143	ATP-dependent RNA helicase DHX15	DHX15_HUMAN	Sprot_Human_20435entries_20240524	29	39	61.1	721016	542612	633373	218405	300730	227713	193924	284940	236093
O43148	O43148	mRNA cap guanine-N7 methyltransferase	MCES_HUMAN	Sprot_Human_20435entries_20240524	8	9	50	16802.7	15022.6	18446.8	12240	16066.2	13786.9	12478	15264.9	15180.8
O43149	O43149	Zinc finger ZZ-type and EF-hand domain-containing protein 1	ZZEF1_HUMAN	Sprot_Human_20435entries_20240524	23	24	55.6	23413.3	23702.1	27121.8	11455.5	14592.5	10666.6	10493.1	13053.5	11881.7
O43150	O43150	Arf-GAP with SH3 domain, ANK repeat and PH domain-containing protein 2	ASAP2_HUMAN	Sprot_Human_20435entries_20240524	13	13	55.6	16214	23593.7	9157.21	22439.7	35357.6	16276.8	19614.4	29920	17619.8
O43155	O43155	Leucine-rich repeat transmembrane protein FLRT2	FLRT2_HUMAN	Sprot_Human_20435entries_20240524	2	2	50	4378.86	2222.74	3426.82	4737.05	4123.41	3016.49	5507.51	4021.06	3960.57
O43156	O43156	TELO2-interacting protein 1 homolog	TTI1_HUMAN	Sprot_Human_20435entries_20240524	8	8	50	20923.6	15271.5	17880.9	3392.46	4749.85	3194.39	2715.76	3971.03	3606.16
O43157	O43157	Plexin-B1	PLXB1_HUMAN	Sprot_Human_20435entries_20240524	8	9	88.9	1145.98	806.218	1081.68	1893.99	1733.94	2478	1687.82	2135.65	2947.96
O43159	O43159	Ribosomal RNA-processing protein 8	RRP8_HUMAN	Sprot_Human_20435entries_20240524	7	7	50	25854.3	17249.7	25308.6	5295.53	5336.12	5259.2	4845.73	4992.84	6290.08
O43164	O43164	E3 ubiquitin-protein ligase Praja-2	PJA2_HUMAN	Sprot_Human_20435entries_20240524	4	4	50	2476.76	6985.92	6064	4301.01	5067.36	5660.26	3567.6	4656.95	5309.96
O43166	O43166	Signal-induced proliferation-associated 1-like protein 1	SI1L1_HUMAN	Sprot_Human_20435entries_20240524	30	31	55.6	37147.4	26678.5	28145.2	29642.8	26305.5	37415.9	27767.3	24930.8	33734.3
O43169	O43169	Cytochrome b5 type B	CYB5B_HUMAN	Sprot_Human_20435entries_20240524	1	1	55.6	72258.2	53970.1	64007.7	57033.1	51243.3	49045.7	56291.1	58855.9	47946.5
O43172	O43172	U4/U6 small nuclear ribonucleoprotein Prp4	PRP4_HUMAN	Sprot_Human_20435entries_20240524	8	8	55.6	28727.1	22056.9	25832.2	9223.93	12560	10682.4	9197.95	13077.2	10382.1
O43175	O43175	D-3-phosphoglycerate dehydrogenase	SERA_HUMAN	Sprot_Human_20435entries_20240524	17	22	100	1.2154e+06	995447	1.12398e+06	615325	835041	517359	634600	978386	707409
O43181	O43181	NADH dehydrogenase [ubiquinone] iron-sulfur protein 4, mitochondrial	NDUS4_HUMAN	Sprot_Human_20435entries_20240524	1	1	44.4		12799.1	12546	9267.5	16740.7	15525.7	9809.42	13083	13334.1
O43184	O43184	Disintegrin and metalloproteinase domain-containing protein 12	ADA12_HUMAN	Sprot_Human_20435entries_20240524	5	5	88.9	33452.1	31288.1	11124.6	13104.1	8739.25	14149.9	19391	13860.2	12952.9
O43189	O43189	PHD finger protein 1	PHF1_HUMAN	Sprot_Human_20435entries_20240524	1	1	33.3			887.501	1213.31	1321.09	1100.17	1080.54	1055.97
O43194	O43194	G-protein coupled receptor 39	GPR39_HUMAN	Sprot_Human_20435entries_20240524	1	1	44.4	1576.54	4094.6	2909.48		5600.38	1403.01		4762.37	2973.79
O43237	O43237	Cytoplasmic dynein 1 light intermediate chain 2	DC1L2_HUMAN	Sprot_Human_20435entries_20240524	12	18	88.9	73299.6	84091.8	88799.1	107240	89772	109952	104775	95499.1	106687
O43242	O43242	26S proteasome non-ATPase regulatory subunit 3	PSMD3_HUMAN	Sprot_Human_20435entries_20240524	22	29	94.4	253860	294405	280624	209766	220946	188653	212721	207565	192663
O43251	O43251	RNA binding protein fox-1 homolog 2	RFOX2_HUMAN	Sprot_Human_20435entries_20240524	4	5	55.6	19679.7	18469.1	19603.4	12398	13873.2	14007.1	11114.3	15264.1	13911.8
O43252	O43252	Bifunctional 3'-phosphoadenosine 5'-phosphosulfate synthase 1	PAPS1_HUMAN	Sprot_Human_20435entries_20240524	17	24	66.7	139719	163345	176043	74544.9	74525.2	83298.4	71690.1	73988.6	81983.7
O43264	O43264	Centromere/kinetochore protein zw10 homolog	ZW10_HUMAN	Sprot_Human_20435entries_20240524	20	22	61.1	28448.7	23137.1	25245.9	16542.7	17624.2	15278	18925.2	18085	16899.9
O43281	O43281	Embryonal Fyn-associated substrate	EFS_HUMAN	Sprot_Human_20435entries_20240524	4	4	50	8973.91	12238.9	14678.3	15896.1	15017	30895.2	17167.8	17778.8	22294.4
O43286;Q9UBX8	O43286;Q9UBX8	Beta-1,4-galactosyltransferase 5;Beta-1,4-galactosyltransferase 6	B4GT5_HUMAN;B4GT6_HUMAN	Sprot_Human_20435entries_20240524	1	1	55.6	3952.2	7293.38	5751.08	3696.43	4021.04	2511.36	4966.95	3614.97	3374.57
O43290	O43290	U4/U6.U5 tri-snRNP-associated protein 1	SNUT1_HUMAN	Sprot_Human_20435entries_20240524	19	21	50	44348.4	42202.8	50017	22769.3	29229.4	25664.3	22779	29435.1	26211.5
O43291	O43291	Kunitz-type protease inhibitor 2	SPIT2_HUMAN	Sprot_Human_20435entries_20240524	1	1	50	5223.48	4206.55	4214.48	1406.69	3445.26	2142.59	473.594	2265.62	2105.03
O43292	O43292	Glycosylphosphatidylinositol anchor attachment 1 protein	GPAA1_HUMAN	Sprot_Human_20435entries_20240524	8	9	61.1	18888.7	25813.7	19714.6	23019.7	26165.1	21313.6	21164	24003.1	20634.8
O43293	O43293	Death-associated protein kinase 3	DAPK3_HUMAN	Sprot_Human_20435entries_20240524	7	7	50	4581.88	3981.22	3751.41	4430.08	3607.81	4340.66	4441.14	2769.21	4460.8
O43294	O43294	Transforming growth factor beta-1-induced transcript 1 protein	TGFI1_HUMAN	Sprot_Human_20435entries_20240524	11	15	88.9	153046	103576	135396	212018	112523	223000	162644	122295	204780
O43299	O43299	AP-5 complex subunit zeta-1	AP5Z1_HUMAN	Sprot_Human_20435entries_20240524	5	5	50	14448.3	13180.4	16659	8129.04	7677.16	8703.47	7937.43	6495.29	8812.44
O43301	O43301	Heat shock 70 kDa protein 12A	HS12A_HUMAN	Sprot_Human_20435entries_20240524	13	14	50	16586.3	9714.56	29714.8	34733.1	18369.6	45497.2	34622	21050.8	50337.5
O43303	O43303	Centriolar coiled-coil protein of 110 kDa	CP110_HUMAN	Sprot_Human_20435entries_20240524	2	2	50	3905.44	4060.3	4397.55	2668.57	4261.44	3124.6	1573.19	3093.87	2588.84
O43306	O43306	Adenylate cyclase type 6	ADCY6_HUMAN	Sprot_Human_20435entries_20240524	4	4	61.1	12069.1	11990.2	13580.4	13364.4	14323.8	14173.7	12900.1	15946.8	15803.8
O43310	O43310	CBP80/20-dependent translation initiation factor	CTIF_HUMAN	Sprot_Human_20435entries_20240524	13	14	55.6	22808	15417.6	19224.2	35271.6	22634.9	26884.1	29660.3	23176.2	24561.7
O43312	O43312	Protein MTSS 1	MTSS1_HUMAN	Sprot_Human_20435entries_20240524	5	5	44.4		5830.52	3045.2	2042.19	6380.57	5789.08		8901.53	7621.52
O43314	O43314	Inositol hexakisphosphate and diphosphoinositol-pentakisphosphate kinase 2	VIP2_HUMAN	Sprot_Human_20435entries_20240524	17	18	55.6	25794	30568.7	30304.8	18230.9	19728.9	17862.2	16243.7	18255.5	18644.5
O43318	O43318	Mitogen-activated protein kinase kinase kinase 7	M3K7_HUMAN	Sprot_Human_20435entries_20240524	7	7	50	13173.6	9872.43	11179.4	8078.71	7766.07	10534	10065.7	10488.3	11219.2
O43324	O43324	Eukaryotic translation elongation factor 1 epsilon-1	MCA3_HUMAN	Sprot_Human_20435entries_20240524	4	4	61.1	108562	87056.9	90547.2	66434.1	65701.1	55209.5	62889.4	68218.8	59855.6
O43325	O43325	LYR motif-containing protein 1	LYRM1_HUMAN	Sprot_Human_20435entries_20240524	1	1	44.4	13907.8	12004	13309.8	11289.7	8987.7	6359.16	7047.52	5873.33
O43353	O43353	Receptor-interacting serine/threonine-protein kinase 2	RIPK2_HUMAN	Sprot_Human_20435entries_20240524	5	5	50	10604.9	13817.1	10054.6	6105.17	8300.47	6539.15	7104.12	7625.74	5008.24
O43379	O43379	WD repeat-containing protein 62	WDR62_HUMAN	Sprot_Human_20435entries_20240524	1	1	27.8	132.566			1114.97		371.016	274.202	932.013
O43390	O43390	Heterogeneous nuclear ribonucleoprotein R	HNRPR_HUMAN	Sprot_Human_20435entries_20240524	24	26	100	984967	794317	1.01968e+06	519547	654805	529947	520047	591067	543160
O43395	O43395	U4/U6 small nuclear ribonucleoprotein Prp3	PRPF3_HUMAN	Sprot_Human_20435entries_20240524	10	10	50	60242.7	48888.7	56084.6	20406.2	29738.2	26261.9	24681.7	25976.4	25860.5
O43396	O43396	Thioredoxin-like protein 1	TXNL1_HUMAN	Sprot_Human_20435entries_20240524	11	13	88.9	472704	423435	372406	140006	189012	124644	155819	173659	187946
O43399	O43399	Tumor protein D54	TPD54_HUMAN	Sprot_Human_20435entries_20240524	9	10	83.3	174774	165617	157916	151140	152525	178684	149170	123939	181171
O43402	O43402	ER membrane protein complex subunit 8	EMC8_HUMAN	Sprot_Human_20435entries_20240524	5	5	50	29516.4	26231.9	29604	34408.5	31082.8	31383.6	32431.3	33209.8	28221.8
O43414	O43414	ERI1 exoribonuclease 3	ERI3_HUMAN	Sprot_Human_20435entries_20240524	3	3	50	26347.4	22826.3	19939.2	36693.6	34844	30524.2	36578.6	35951	34489.2
O43422	O43422	52 kDa repressor of the inhibitor of the protein kinase	P52K_HUMAN	Sprot_Human_20435entries_20240524	2	2	50	4831.41	3014.27	3954.15	873.935	2118.38	748.133	2103.78	2171.06	1186.81
O43426	O43426	Synaptojanin-1	SYNJ1_HUMAN	Sprot_Human_20435entries_20240524	12	12	50	14561.4	13727.2	13875.5	10287.7	9304.04	7647.29	9038.19	8810.96	8924.15
O43427	O43427	Acidic fibroblast growth factor intracellular-binding protein	FIBP_HUMAN	Sprot_Human_20435entries_20240524	3	3	50	12760.8	17211.3	17226.4	17191.7	19192.6	16754.3	12522.7	19546.4	18518.6
O43432	O43432	Eukaryotic translation initiation factor 4 gamma 3	IF4G3_HUMAN	Sprot_Human_20435entries_20240524	32	32	61.1	44933.7	63438.6	48200.9	49144.6	54009.4	40438.6	52805.1	53134.4	47094.2
O43447	O43447	Peptidyl-prolyl cis-trans isomerase H	PPIH_HUMAN	Sprot_Human_20435entries_20240524	6	6	61.1	122568	85737.4	108673	62544	74595.9	60825.9	59028.7	74265.5	61330.7
O43462	O43462	Membrane-bound transcription factor site-2 protease	MBTP2_HUMAN	Sprot_Human_20435entries_20240524	1	1	50	7710.22	14932.2	9840.35	10982.3	5304.93	7147.32	8761.66	8124.06	9616.99
O43463	O43463	Histone-lysine N-methyltransferase SUV39H1	SUV91_HUMAN	Sprot_Human_20435entries_20240524	1	1	11.1	4119.72		2133.19
O43464	O43464	Serine protease HTRA2, mitochondrial	HTRA2_HUMAN	Sprot_Human_20435entries_20240524	4	4	55.6	38270	23033.4	32007.4	21220	15718	16892.8	21254.8	13746.2	14354.4
O43488	O43488	Aflatoxin B1 aldehyde reductase member 2	ARK72_HUMAN	Sprot_Human_20435entries_20240524	10	10	77.8	183220	259056	199593	219793	375232	296909	190990	269026	306846
O43491	O43491	Band 4.1-like protein 2	E41L2_HUMAN	Sprot_Human_20435entries_20240524	28	32	100	110220	88251.4	106988	160732	197484	173640	141191	169223	173296
O43493	O43493	Trans-Golgi network integral membrane protein 2	TGON2_HUMAN	Sprot_Human_20435entries_20240524	10	10	61.1	49772.6	65285.2	90783.4	27844.4	56107.1	45360.7	27848.5	48616.1	48116.6
O43502	O43502	DNA repair protein RAD51 homolog 3	RA51C_HUMAN	Sprot_Human_20435entries_20240524	1	1	27.8	7679.26	4915.29	5373.47	1988.93				2077.41
O43504	O43504	Ragulator complex protein LAMTOR5	LTOR5_HUMAN	Sprot_Human_20435entries_20240524	2	2	50	4674.96	4971.96	4348.23	2744.39	1369.76	2056.73	1291.02	1733.86	1903.43
O43505	O43505	Beta-1,4-glucuronyltransferase 1	B4GA1_HUMAN	Sprot_Human_20435entries_20240524	6	8	100	8313.26	16279	12634.9	10867.3	19014.9	11978.1	8203.13	18752.3	12494.5
O43516	O43516	WAS/WASL-interacting protein family member 1	WIPF1_HUMAN	Sprot_Human_20435entries_20240524	5	5	50	18047.1	26028.8	33955.1	22678.2	35385.4	33526.3	16465.7	25976	27123.7
O43520	O43520	Phospholipid-transporting ATPase IC	AT8B1_HUMAN	Sprot_Human_20435entries_20240524	5	5	50	10702.5	9274.37	8826.02	4345.96	4891	6709.53	4858.8	4063.41	4911.99
O43524	O43524	Forkhead box protein O3	FOXO3_HUMAN	Sprot_Human_20435entries_20240524	2	2	50	3891.8	1970.49	2896.5	1024.64	2057.33	740.554	2117.21	2047.21	1464.7
O43526	O43526	Potassium voltage-gated channel subfamily KQT member 2	KCNQ2_HUMAN	Sprot_Human_20435entries_20240524	1	1	33.3	4239.94		4039.29	2250.6	3703.73		3745.35	1456.86
O43556	O43556	Epsilon-sarcoglycan	SGCE_HUMAN	Sprot_Human_20435entries_20240524	2	2	72.2	32716.1	11350.5	18560.6	59581.6	17747.2	65678.5	51981.5	21721	53569
O43567	O43567	E3 ubiquitin-protein ligase RNF13	RNF13_HUMAN	Sprot_Human_20435entries_20240524	1	1	50	3011.53	3744.11	5333.52	4604.9	5131.36	6267.23	4566.4	6340.9	6160.93
O43570	O43570	Carbonic anhydrase 12	CAH12_HUMAN	Sprot_Human_20435entries_20240524	4	4	83.3	15199.7	27380.9	19152.7	8804.1	21236	10943.7	10970.7	19886.7	14522.1
O43572	O43572	A-kinase anchor protein 10, mitochondrial	AKA10_HUMAN	Sprot_Human_20435entries_20240524	5	6	50	8576.85	10873.9	9057.06	7648.47	9681.6	7999.6	7137.77	8413.25	8535.32
O43581	O43581	Synaptotagmin-7	SYT7_HUMAN	Sprot_Human_20435entries_20240524	6	7	55.6	1505.91	5969.81	12421.6	13286.1	5306.6	11252.6	13457.5	7155.88	10941
O43583	O43583	Density-regulated protein	DENR_HUMAN	Sprot_Human_20435entries_20240524	4	4	50	54862.5	68217.1	60881.4	47314.7	48476	44861.6	41326.2	41621.6	47624.1
O43592	O43592	Exportin-T	XPOT_HUMAN	Sprot_Human_20435entries_20240524	25	27	94.4	94328.6	75462.6	85792.2	111680	104082	82008.5	108002	104034	97894.8
O43598	O43598	5-hydroxymethyl-dUMP N-hydrolase	DNPH1_HUMAN	Sprot_Human_20435entries_20240524	2	2	50	12739	17348.9	19149.3	23688.8	30156.3	27880.4	22406	27522.3	28252.2
O43615	O43615	Mitochondrial import inner membrane translocase subunit TIM44	TIM44_HUMAN	Sprot_Human_20435entries_20240524	11	12	72.2	47678.4	30356.8	40585.2	59657.6	35212.1	64148.4	29285.4	64112.3	53636.1
O43617	O43617	Trafficking protein particle complex subunit 3	TPPC3_HUMAN	Sprot_Human_20435entries_20240524	6	6	66.7	63116.8	57624.8	59262.9	38976.5	45351.4	47554.8	41012.5	43318.2	41612.2
O43633	O43633	Charged multivesicular body protein 2a	CHM2A_HUMAN	Sprot_Human_20435entries_20240524	9	10	100	89622.4	94619.3	104122	85035	95441.8	88207.8	76164.1	86333.1	85186.2
O43639	O43639	Cytoplasmic protein NCK2	NCK2_HUMAN	Sprot_Human_20435entries_20240524	3	3	50	11318.3	6365.31	13656.5	9287.75	6338.89	7948.05	5695.29	6478.01	8277.18
O43657	O43657	Tetraspanin-6	TSN6_HUMAN	Sprot_Human_20435entries_20240524	1	1	61.1	11156.4	13597.6	14902.2	14672.2	18931.8	20947	19125.5	19533.2	21068
O43660	O43660	Pleiotropic regulator 1	PLRG1_HUMAN	Sprot_Human_20435entries_20240524	9	12	55.6	24686.8	17799.2	23172.2	7970.16	12210.6	10624.1	8474.24	11225.4	9305.04
O43663	O43663	Protein regulator of cytokinesis 1	PRC1_HUMAN	Sprot_Human_20435entries_20240524	9	9	22.2	48569.2	10691	15287.6
O43665	O43665	Regulator of G-protein signaling 10	RGS10_HUMAN	Sprot_Human_20435entries_20240524	5	8	50	36056.3	27555.8	48169.9	9928.93	17240.6	13622.5	5893.53	8249.95	11182.7
O43670	O43670	BUB3-interacting and GLEBS motif-containing protein ZNF207	ZN207_HUMAN	Sprot_Human_20435entries_20240524	4	4	50	65866.6	45872.9	52032.9	22404.4	25136	23663.3	22056	27819.4	22274.9
O43676	O43676	NADH dehydrogenase [ubiquinone] 1 beta subcomplex subunit 3	NDUB3_HUMAN	Sprot_Human_20435entries_20240524	3	3	50	66679.5	74168.6	77653.6	55002	66190.3	62541.8	45910.7	71646.1	63460.3
O43677	O43677	NADH dehydrogenase [ubiquinone] 1 subunit C1, mitochondrial	NDUC1_HUMAN	Sprot_Human_20435entries_20240524	1	1	50	1835.73	2180.81	1320.18	547.111	727.164	1216.48	914.661	1509.35	1541.13
O43678	O43678	NADH dehydrogenase [ubiquinone] 1 alpha subcomplex subunit 2	NDUA2_HUMAN	Sprot_Human_20435entries_20240524	3	3	50	87434.9	89560.2	63322.4	49221.3	64034	61525.5	44918.3	57860.8	57058.8
O43679;Q86U70	O43679;Q86U70	LIM domain-binding protein 2;LIM domain-binding protein 1	LDB2_HUMAN;LDB1_HUMAN	Sprot_Human_20435entries_20240524	1	1	50	23324.5	13698.7	25492.9	14304.1	20397.4	14399.8	11893.9	17929.2	12835.2
O43681	O43681	ATPase GET3	GET3_HUMAN	Sprot_Human_20435entries_20240524	11	16	61.1	342216	333390	326949	230231	271521	231307	221448	246155	248460
O43683	O43683	Mitotic checkpoint serine/threonine-protein kinase BUB1	BUB1_HUMAN	Sprot_Human_20435entries_20240524	7	7	33.3	15594.8	4770	5639.85	1668.52		1803.8	2298.38
O43684	O43684	Mitotic checkpoint protein BUB3	BUB3_HUMAN	Sprot_Human_20435entries_20240524	9	11	66.7	261993	196191	247084	100275	121451	102411	97844	118282	98609.1
O43707	O43707	Alpha-actinin-4	ACTN4_HUMAN	Sprot_Human_20435entries_20240524	34	49	100	1313494	1270209	1.27098e+06	1.36071e+06	1.16181e+06	1.3261e+06	1.32197e+06	1.00194e+06	1.21591e+06
O43708	O43708	Maleylacetoacetate isomerase	MAAI_HUMAN	Sprot_Human_20435entries_20240524	5	6	88.9	16679.2	20603.4	20944.7	33517.6	31764.4	43464.7	28023.6	29755	43677.6
O43709	O43709	Probable 18S rRNA (guanine-N(7))-methyltransferase	BUD23_HUMAN	Sprot_Human_20435entries_20240524	3	3	50	20512.8	14771.7	19461.3	4134.97	5484.76	4351.66	4499.25	3437.24	3617.66
O43715	O43715	TP53-regulated inhibitor of apoptosis 1	TRIA1_HUMAN	Sprot_Human_20435entries_20240524	1	1	33.3	3146.41	1273	724.13	607.233				1325.91	1142.73
O43716	O43716	Glutamyl-tRNA(Gln) amidotransferase subunit C, mitochondrial	GATC_HUMAN	Sprot_Human_20435entries_20240524	2	2	50	20660.5	16143.3	18792.9	7635.45	7446.7	9478.76	5340.59	5734.61	7514.44
O43719	O43719	17S U2 SnRNP complex component HTATSF1	HTSF1_HUMAN	Sprot_Human_20435entries_20240524	11	11	50	38876.5	44313.3	52907	32844.6	34333.4	24747.7	23896.4	30685.5	29100.1
O43731	O43731	ER lumen protein-retaining receptor 3	ERD23_HUMAN	Sprot_Human_20435entries_20240524	5	6	66.7	132974	261210	180508	141230	152648	125604	160478	175607	155058
O43734	O43734	E3 ubiquitin ligase TRAF3IP2	CIKS_HUMAN	Sprot_Human_20435entries_20240524	2	2	38.9	2015.95	1047.65	1656.63		323.4	396.214	570.767		1933.17
O43739	O43739	Cytohesin-3	CYH3_HUMAN	Sprot_Human_20435entries_20240524	5	5	50	7391.76	7672.01	8847.31	13905.2	13037.8	19045.6	13455.9	14158.1	14619.5
O43741	O43741	5'-AMP-activated protein kinase subunit beta-2	AAKB2_HUMAN	Sprot_Human_20435entries_20240524	2	3	50	13022.8	12357.1	9398.84	17940.1	18271.2	21441.9	20007.9	19453.5	22846.8
O43747	O43747	AP-1 complex subunit gamma-1	AP1G1_HUMAN	Sprot_Human_20435entries_20240524	18	22	88.9	239854	244262	253107	217276	211934	214806	206005	201339	218659
O43752	O43752	Syntaxin-6	STX6_HUMAN	Sprot_Human_20435entries_20240524	4	5	50	3628.71	3562.81	4758.01	4116.11	3943.74	3898.38	4110.48	3727.97	5104.94
O43759	O43759	Synaptogyrin-1	SNG1_HUMAN	Sprot_Human_20435entries_20240524	2	2	50	2786.89	12072.2	5772.54	9421.51	16478.4	12704.3	8781.61	15106.9	15456.6
O43760	O43760	Synaptogyrin-2	SNG2_HUMAN	Sprot_Human_20435entries_20240524	1	1	22.2				23136.5		38205.4	31627.1		34724.1
O43765	O43765	Small glutamine-rich tetratricopeptide repeat-containing protein alpha	SGTA_HUMAN	Sprot_Human_20435entries_20240524	8	9	61.1	149248	124630	143284	77609.2	88378.1	75178.9	67433.2	71901.7	76237.8
O43768	O43768	Alpha-endosulfine	ENSA_HUMAN	Sprot_Human_20435entries_20240524	4	4	50	24889.8	14498.6	26565.3	21787.6	17421.6	15163	22209.6	22282.9	17801.5
O43772	O43772	Mitochondrial carnitine/acylcarnitine carrier protein	MCAT_HUMAN	Sprot_Human_20435entries_20240524	9	9	50	59744.5	61920.9	63344.9	53915.8	49749.2	51677.6	51015.1	43624.1	47471.4
O43776	O43776	Asparagine--tRNA ligase, cytoplasmic	SYNC_HUMAN	Sprot_Human_20435entries_20240524	14	19	88.9	302958	272468	284774	164411	176315	168898	213117	192706	173206
O43790;O43790;Q14533;Q14533	O43790;Q14533	Keratin, type II cuticular Hb6 (Hair keratin, type II Hb6) (ghHb6) - Homo sapiens (Human).;Keratin, type II cuticular Hb1 (Hair keratin, type II Hb1) (ghHKb1) (ghHb1) (MLN 137) - Homo sapiens (Human).		Contaminants_220322	13	14	72.2	47304.1	5446.44	109058				8381.5		578819
O43795	O43795	Unconventional myosin-Ib	MYO1B_HUMAN	Sprot_Human_20435entries_20240524	37	46	100	546114	297696	378252	458651	341178	412845	419633	291129	336666
O43805	O43805	Microtubule nucleation factor SSNA1	SSNA1_HUMAN	Sprot_Human_20435entries_20240524	2	2	50	34714.3	25688.7	30520.8	3737.08	8603.88	6776.09	5123.62	7380.16	7178.45
O43808	O43808	Peroxisomal membrane protein PMP34	PM34_HUMAN	Sprot_Human_20435entries_20240524	5	5	50	11656.4	10906.9	9364.02	10697.7	9891.63	8134.54	10073.6	10860.4	8378.32
O43809	O43809	Cleavage and polyadenylation specificity factor subunit 5	CPSF5_HUMAN	Sprot_Human_20435entries_20240524	5	5	50	175674	170819	182096	84524.7	115362	89537.5	69185.6	102812	86145.1
O43813	O43813	Glutathione S-transferase LANCL1	LANC1_HUMAN	Sprot_Human_20435entries_20240524	4	4	77.8	112590	104521	96702.9	167632	167846	150521	164134	147491	145733
O43815	O43815	Striatin	STRN_HUMAN	Sprot_Human_20435entries_20240524	13	14	50	34030.8	36955.4	44124.7	28051.3	31394	28936.9	28652.5	29523.7	33387.4
O43818	O43818	U3 small nucleolar RNA-interacting protein 2	U3IP2_HUMAN	Sprot_Human_20435entries_20240524	8	8	50	128517	80695.4	113551	31689.2	41297.7	35688.8	30240.9	36494.6	33877.7
O43819	O43819	Protein SCO2 homolog, mitochondrial	SCO2_HUMAN	Sprot_Human_20435entries_20240524	2	2	50	29164.1	32415.2	32026.1	19776.6	17382.6	17394.1	15253.5	20039.2	17540.4
O43822	O43822	Cilia- and flagella-associated protein 410	CF410_HUMAN	Sprot_Human_20435entries_20240524	4	4	50	6060.84	9641.05	8120.41	7407.15	8411.67	8471.44	7208.73	9957.04	10069.2
O43823	O43823	A-kinase anchor protein 8	AKAP8_HUMAN	Sprot_Human_20435entries_20240524	7	7	50	8568.85	6124.96	8571.39	1516.93	2553.81	2649.2	2606.89	2675.92	2275.07
O43824	O43824	Putative GTP-binding protein 6	GTPB6_HUMAN	Sprot_Human_20435entries_20240524	4	4	50	19411.5	12717.8	22547.1	8370.54	4776.92	9144.14	7305.72	6441.65	8523.35
O43826	O43826	Glucose-6-phosphate exchanger SLC37A4	G6PT1_HUMAN	Sprot_Human_20435entries_20240524	1	1	50	16579.5	14224.2	12838.6	14788.3	12835.6	11882.3	14614.2	17421.7	14717.6
O43827	O43827	Angiopoietin-related protein 7	ANGL7_HUMAN	Sprot_Human_20435entries_20240524	1	1	33.3	10386.5	12855.9			13655	7848.03		13269.3	11515.3
O43837	O43837	Isocitrate dehydrogenase [NAD] subunit beta, mitochondrial	IDH3B_HUMAN	Sprot_Human_20435entries_20240524	10	10	50	87536.9	78270.2	78229.9	65474.4	47036	56975.9	55655.1	39754	40015.6
O43847	O43847	Nardilysin	NRDC_HUMAN	Sprot_Human_20435entries_20240524	18	20	61.1	152771	127885	136866	57912.6	59008.6	59184.9	55884.4	54990.1	60064.6
O43852	O43852	Calumenin	CALU_HUMAN	Sprot_Human_20435entries_20240524	26	40	100	708262	894256	660192	994920	681457	873969	916519	649029	863905
O43854	O43854	EGF-like repeat and discoidin I-like domain-containing protein 3	EDIL3_HUMAN	Sprot_Human_20435entries_20240524	19	23	100	90729.8	38098.1	39809.9	368063	137835	210704	459140	255277	164046
O43861	O43861	Probable phospholipid-transporting ATPase IIB	ATP9B_HUMAN	Sprot_Human_20435entries_20240524	5	5	50	4081.95	4606.81	4314.23	7026.1	7994.05	7709.98	6977.5	8723.91	7400.92
O43865	O43865	S-adenosylhomocysteine hydrolase-like protein 1	SAHH2_HUMAN	Sprot_Human_20435entries_20240524	15	17	88.9	65626	46893.9	35830.7	36211.5	40184.8	33795.7	43869.3	49456.9	52115.8
O43896	O43896	Kinesin-like protein KIF1C	KIF1C_HUMAN	Sprot_Human_20435entries_20240524	17	17	55.6	48654.1	48807.9	50995.2	45262.1	45781.7	52654.2	49969.3	43268.1	56417.6
O43909	O43909	Exostosin-like 3	EXTL3_HUMAN	Sprot_Human_20435entries_20240524	2	2	44.4	2570.18	3158.12	5330.59	2501.03	2401.1	2551.42	1792.25		3501.65
O43913	O43913	Origin recognition complex subunit 5	ORC5_HUMAN	Sprot_Human_20435entries_20240524	5	5	33.3	4031.09	4005.86	5945.53		713.526		2728.17	1417.04
O43920	O43920	NADH dehydrogenase [ubiquinone] iron-sulfur protein 5	NDUS5_HUMAN	Sprot_Human_20435entries_20240524	2	2	50	13992.1	12092.3	15594.9	11001.5	10557.7	18782	7131.42	7321.61	10600
O43924	O43924	Retinal rod rhodopsin-sensitive cGMP 3',5'-cyclic phosphodiesterase subunit delta	PDE6D_HUMAN	Sprot_Human_20435entries_20240524	1	1	50	41999.7	39785.1	42826	38923.7	30197.3	46324.8	30321.1	31058	38406.4
O43929	O43929	Origin recognition complex subunit 4	ORC4_HUMAN	Sprot_Human_20435entries_20240524	4	4	50	10722.8	7979.91	13766.6	1091.76	3813.51	2325.98	1456.98	3716.05	1659.56
O43933	O43933	Peroxisomal ATPase PEX1	PEX1_HUMAN	Sprot_Human_20435entries_20240524	4	4	50	7975.8	11705.5	11902.4	2759.04	4529.55	4264.48	2388.69	3353.33	4490.54
O60216	O60216	Double-strand-break repair protein rad21 homolog	RAD21_HUMAN	Sprot_Human_20435entries_20240524	9	9	50	31168.6	22527.5	32374.8	14575.4	23922.7	16367.8	12128.3	20258.7	16270
O60218	O60218	Aldo-keto reductase family 1 member B10	AK1BA_HUMAN	Sprot_Human_20435entries_20240524	3	3	94.4	14429	55124.7	27961.3	15495.4	34495.7	16298.8	21683.5	24607.7	27684.1
O60231	O60231	Pre-mRNA-splicing factor ATP-dependent RNA helicase DHX16	DHX16_HUMAN	Sprot_Human_20435entries_20240524	12	12	100	210314	170761	202613	70376.4	82967.9	65604	60684.9	75547.3	60208.8
O60232	O60232	Protein ZNRD2	ZNRD2_HUMAN	Sprot_Human_20435entries_20240524	1	1	50	78303.6	65775.7	54333	30231.2	27392.1	26937.5	36005	39077.3	39716.2
O60238	O60238	BCL2/adenovirus E1B 19 kDa protein-interacting protein 3-like	BNI3L_HUMAN	Sprot_Human_20435entries_20240524	3	3	50	5051.55	5155.82	3629.82	7332.9	7813.65	5825.99	8293.33	7466.86	5656.05
O60244	O60244	Mediator of RNA polymerase II transcription subunit 14	MED14_HUMAN	Sprot_Human_20435entries_20240524	8	8	50	11850.2	8977.8	10798.9	5191.95	6680.1	5709.67	4920.36	5949.17	6065.52
O60256	O60256	Phosphoribosyl pyrophosphate synthase-associated protein 2	KPRB_HUMAN	Sprot_Human_20435entries_20240524	10	11	50	68687.7	70629.6	85144.8	46655.8	51130.3	51356.6	41856.4	42203.3	60113.2
O60264	O60264	SWI/SNF-related matrix-associated actin-dependent regulator of chromatin subfamily A member 5	SMCA5_HUMAN	Sprot_Human_20435entries_20240524	27	28	77.8	43329.2	34941.5	29177.1	14817.9	19372	15122.5	13084.2	18057.8	15627.3
O60266	O60266	Adenylate cyclase type 3	ADCY3_HUMAN	Sprot_Human_20435entries_20240524	2	2	44.4	8045.17	7151.59	4264.26	4134.34			4159.42	3488.67	4975.72
O60271	O60271	C-Jun-amino-terminal kinase-interacting protein 4	JIP4_HUMAN	Sprot_Human_20435entries_20240524	29	32	83.3	20873.1	25845.5	20372.2	22539.8	33177.4	27046.4	21601.2	32183.2	29284.2
O60279	O60279	Sushi domain-containing protein 5	SUSD5_HUMAN	Sprot_Human_20435entries_20240524	2	2	27.8	2571.38	6358.68			2332.87			3388.4	2411.12
O60285	O60285	NUAK family SNF1-like kinase 1	NUAK1_HUMAN	Sprot_Human_20435entries_20240524	2	2	44.4	17266.3	20707.1	22820.4	18510.8	14662.8	16355	17903.9		23687.3
O60287	O60287	Nucleolar pre-ribosomal-associated protein 1	NPA1P_HUMAN	Sprot_Human_20435entries_20240524	18	19	50	12235.2	9151.32	9762.77	3794.22	4769.51	1988.77	3158.58	4197.71	2740.67
O60291	O60291	E3 ubiquitin-protein ligase MGRN1	MGRN1_HUMAN	Sprot_Human_20435entries_20240524	2	2	55.6	7161.04	7612.11	7448.81	5515.59	5837.56	8136.66	7027	7880.3	9115.92
O60292	O60292	Signal-induced proliferation-associated 1-like protein 3	SI1L3_HUMAN	Sprot_Human_20435entries_20240524	15	15	50	46620.4	31644.6	48556.7	13433.9	15569.2	13988.5	14867.8	11549.9	17174.4
O60293	O60293	Zinc finger C3H1 domain-containing protein	ZC3H1_HUMAN	Sprot_Human_20435entries_20240524	4	4	50	5689.01	2860.53	5966.14	2111.62	3140.17	2678.75	2674.8	3686.96	2465.64
O60294	O60294	tRNA wybutosine-synthesizing protein 4	TYW4_HUMAN	Sprot_Human_20435entries_20240524	2	2	33.3	5738.84	4536.73	3015.8	1262.76			1304.33	941.625
O60303	O60303	Katanin-interacting protein	KATIP_HUMAN	Sprot_Human_20435entries_20240524	3	3	50	2867	4761.25	3660.69	4988.06	4991.01	4401.85	3043.53	2660.95	3955.62
O60306	O60306	RNA helicase aquarius	AQR_HUMAN	Sprot_Human_20435entries_20240524	18	20	55.6	29244.2	19996.6	25537.4	7953.36	9543.29	8208.31	6956.64	10139.4	7474.6
O60307	O60307	Microtubule-associated serine/threonine-protein kinase 3	MAST3_HUMAN	Sprot_Human_20435entries_20240524	4	5	50	8902.79	9217.15	8269.91	10289.8	12588.1	14995.1	14542.5	11489.6	15613.8
O60312	O60312	Phospholipid-transporting ATPase VA	AT10A_HUMAN	Sprot_Human_20435entries_20240524	2	2	27.8	3007.76			4154.29		2935.23	4751.64		2769.17
O60313	O60313	Dynamin-like 120 kDa protein, mitochondrial	OPA1_HUMAN	Sprot_Human_20435entries_20240524	29	32	61.1	46848.6	45339	44971	44492.7	46983.6	37873.7	39851.4	42403.6	33738.1
O60318	O60318	Germinal-center associated nuclear protein	GANP_HUMAN	Sprot_Human_20435entries_20240524	10	10	50	10757.3	9237.79	12357.4	4397.77	6792.43	4955.99	4782.88	6933.66	5571.42
O60331	O60331	Phosphatidylinositol 4-phosphate 5-kinase type-1 gamma	PI51C_HUMAN	Sprot_Human_20435entries_20240524	8	10	72.2	13148.5	18665.7	15655.6	16070.5	17546.7	16350.5	14365.3	16711.9	17513.4
O60333	O60333	Kinesin-like protein KIF1B	KIF1B_HUMAN	Sprot_Human_20435entries_20240524	19	19	50	23652.7	24534.3	21691.6	17576.2	15191.7	14896.6	14516.5	17168	16052.7
O60336	O60336	Mitogen-activated protein kinase-binding protein 1	MABP1_HUMAN	Sprot_Human_20435entries_20240524	4	4	50	5683.7	6334.49	6726.54	8312.08	4977.05	6364.21	5448.85	4792.27	5390.13
O60337	O60337	E3 ubiquitin-protein ligase MARCHF6	MARH6_HUMAN	Sprot_Human_20435entries_20240524	1	1	44.4	9320.83	10096.4	11928.4	4723.39	2986.49	5266.14		6806.03	6005.18
O60341	O60341	Lysine-specific histone demethylase 1A	KDM1A_HUMAN	Sprot_Human_20435entries_20240524	11	11	50	45582.7	37313.5	48430.7	20308.1	28080	24396.3	19723	27521.7	25056.8
O60343	O60343	TBC1 domain family member 4	TBCD4_HUMAN	Sprot_Human_20435entries_20240524	15	16	55.6	18695.7	22002.5	31411.1	24563.7	24627.8	46980.4	28733.9	28797.9	53758.2
O60353	O60353	Frizzled-6	FZD6_HUMAN	Sprot_Human_20435entries_20240524	1	1	50	2119.47	1991.89	3732.88	2665.2	2302.32	3809.62	2277.71	1591.48	4407.75
O60356	O60356	Nuclear protein 1	NUPR1_HUMAN	Sprot_Human_20435entries_20240524	1	1	50	1604.65	1122.6	1805.95	11369.9	3364.95	782.276	2551.76	2561.1	1752.78
O60361	O60361	Putative nucleoside diphosphate kinase	NDK8_HUMAN	Sprot_Human_20435entries_20240524	1	2	55.6	61622.9	67364.1	77312.9	56727.9	56616.8	48011.5	54018.4	49477.2	51223.5
O60427	O60427	Acyl-CoA (8-3)-desaturase	FADS1_HUMAN	Sprot_Human_20435entries_20240524	7	7	55.6	26484.9	21494.6	34625.8	25438.3	20849.9	23888.6	22019.2	19694.8	19299.2
O60437	O60437	Periplakin	PEPL_HUMAN	Sprot_Human_20435entries_20240524	56	59	61.1	3163.24	2969.96	3111.61	18529	43111.9	40229.8	12638.7	22144.9	33781.8
O60443	O60443	Gasdermin-E	GSDME_HUMAN	Sprot_Human_20435entries_20240524	11	11	61.1	46083.1	53614.5	70612.8	56525.4	73490	62935	53551.5	68885.2	66320.1
O60447	O60447	Ecotropic viral integration site 5 protein homolog	EVI5_HUMAN	Sprot_Human_20435entries_20240524	10	11	50	12331.9	12848	10809.7	8895.78	11767.8	11997.3	9503.52	12431.7	12288.8
O60449	O60449	Lymphocyte antigen 75	LY75_HUMAN	Sprot_Human_20435entries_20240524	1	1	33.3				2118.77	2559.8	4327.82	1978.89	2254.92	1103.79
O60462	O60462	Neuropilin-2	NRP2_HUMAN	Sprot_Human_20435entries_20240524	14	14	94.4	18984	6380.02	26999.6	15982	11699.4	23512.2	12012.6	11570.3	23024.8
O60476	O60476	Mannosyl-oligosaccharide 1,2-alpha-mannosidase IB	MA1A2_HUMAN	Sprot_Human_20435entries_20240524	13	14	94.4	19223.6	30910.8	27690.6	22441.8	27997.6	19229.8	23608	24287.1	22975.3
O60488	O60488	Long-chain-fatty-acid--CoA ligase 4	ACSL4_HUMAN	Sprot_Human_20435entries_20240524	16	17	77.8	101809	65942.4	84152.3	54052.9	68258.6	74764	49235.2	71583.5	70200.7
O60493	O60493	Sorting nexin-3	SNX3_HUMAN	Sprot_Human_20435entries_20240524	11	11	100	326787	437542	439945	280500	347563	304127	240109	291791	284700
O60499	O60499	Syntaxin-10	STX10_HUMAN	Sprot_Human_20435entries_20240524	2	2	50	7362.68	12397.3	12945.1	11928.2	14048.4	10613.2	9497.96	12449	9566.41
O60502	O60502	Protein O-GlcNAcase	OGA_HUMAN	Sprot_Human_20435entries_20240524	16	21	61.1	53196.3	49804.5	51041.6	54071.5	45222.1	44162.2	54416.1	52139.7	53183.1
O60503	O60503	Adenylate cyclase type 9	ADCY9_HUMAN	Sprot_Human_20435entries_20240524	2	2	61.1	6770.12	5237.88	6284.3	8353.29	6760.59	8258.96	6570	6133.41	7768.58
O60504	O60504	Vinexin	VINEX_HUMAN	Sprot_Human_20435entries_20240524	10	14	55.6	38346.7	33238.7	38387.6	60633.2	58819.4	67240.8	54904	58925.1	69179.4
O60506	O60506	Heterogeneous nuclear ribonucleoprotein Q	HNRPQ_HUMAN	Sprot_Human_20435entries_20240524	18	27	61.1	186327	150560	155733	87173	92165.6	83484.2	97253.9	96853.8	95962
O60507	O60507	Protein-tyrosine sulfotransferase 1	TPST1_HUMAN	Sprot_Human_20435entries_20240524	1	1	50	11169	12259.2	7628.56	9036.3	6644.95	4823.66	10039.7	7234.75	6137.28
O60508	O60508	Pre-mRNA-processing factor 17	PRP17_HUMAN	Sprot_Human_20435entries_20240524	7	7	55.6	27758.8	22250.1	29195.6	9423.94	13716.7	10995.5	10424.9	14579.2	11496.1
O60512	O60512	Beta-1,4-galactosyltransferase 3	B4GT3_HUMAN	Sprot_Human_20435entries_20240524	3	3	22.2	1317.3	2802.71	1164						159.603
O60513	O60513	Beta-1,4-galactosyltransferase 4	B4GT4_HUMAN	Sprot_Human_20435entries_20240524	4	4	66.7	4429	10716.4	7709.95	5433.74	9241.58	8268.26	3765.22	10235.7	9145.7
O60518	O60518	Ran-binding protein 6	RNBP6_HUMAN	Sprot_Human_20435entries_20240524	6	6	50	17541.1	16933	17485.9	9517.63	13836.1	9968.45	9589.99	11052.8	11924.7
O60524	O60524	Ribosome quality control complex subunit NEMF	NEMF_HUMAN	Sprot_Human_20435entries_20240524	19	19	55.6	58269.5	54346.6	59460.8	34533.6	36555.7	33043.2	33887.8	34664.3	36511.8
O60547	O60547	GDP-mannose 4,6 dehydratase	GMDS_HUMAN	Sprot_Human_20435entries_20240524	11	14	88.9	51092.8	79978.1	60520.9	37405.8	61520.8	101190	34643.2	41835.1	77961.8
O60551	O60551	Glycylpeptide N-tetradecanoyltransferase 2	NMT2_HUMAN	Sprot_Human_20435entries_20240524	12	16	50	30768.1	34534.1	29186.7	42194	110409	50972.5	33200.1	91146.2	52661.4
O60563	O60563	Cyclin-T1	CCNT1_HUMAN	Sprot_Human_20435entries_20240524	1	1	33.3	7447.66	7366.88	4547.87			4705.55		4889.84	5472.42
O60565	O60565	Gremlin-1	GREM1_HUMAN	Sprot_Human_20435entries_20240524	2	2	50							4265.86	2002.52
O60566	O60566	Mitotic checkpoint serine/threonine-protein kinase BUB1 beta	BUB1B_HUMAN	Sprot_Human_20435entries_20240524	8	8	27.8	13911.5	5531.57	8964.79		3948.89		1702.91
O60568	O60568	Multifunctional procollagen lysine hydroxylase and glycosyltransferase LH3	PLOD3_HUMAN	Sprot_Human_20435entries_20240524	22	27	94.4	140551	199087	147434	107454	133864	80112.3	117875	134080	86597.6
O60573	O60573	Eukaryotic translation initiation factor 4E type 2	IF4E2_HUMAN	Sprot_Human_20435entries_20240524	6	7	50	14823.6	11888.3	11540.2	6459.15	6894.73	7320.62	6611.77	6020.62	7178.93
O60583	O60583	Cyclin-T2	CCNT2_HUMAN	Sprot_Human_20435entries_20240524	3	3	44.4	4452.13	5254.08	5367.17	2547.42	2449.72	2463.4		3059.18	1861.23
O60610	O60610	Protein diaphanous homolog 1	DIAP1_HUMAN	Sprot_Human_20435entries_20240524	35	44	94.4	107108	86760.6	110534	107503	70178.1	85329.6	91818.6	62827.7	80856.6
O60613	O60613	Selenoprotein F	SEP15_HUMAN	Sprot_Human_20435entries_20240524	2	2	50	9062.08	11890.9	6458.78	12047	12561.3	13505.8	15175.7	11578.4	9102.78
O60637	O60637	Tetraspanin-3	TSN3_HUMAN	Sprot_Human_20435entries_20240524	2	2	66.7	45834.1	45800	50396.1	23541.3	51619.8	77747	14638.6	52202.1	79545.6
O60645	O60645	Exocyst complex component 3	EXOC3_HUMAN	Sprot_Human_20435entries_20240524	20	20	61.1	59225.3	72494.1	65636.6	57979.3	60260.5	54834	54997.6	53775.7	56021.3
O60658	O60658	High affinity cAMP-specific and IBMX-insensitive 3',5'-cyclic phosphodiesterase 8A	PDE8A_HUMAN	Sprot_Human_20435entries_20240524	5	6	50	5539.98	6323.58	4732.81	5524.09	6632.11	6257.69	4977.22	7834.59	5992.86
O60664	O60664	Perilipin-3	PLIN3_HUMAN	Sprot_Human_20435entries_20240524	17	27	100	227166	209021	270547	276717	246046	287622	208129	186518	272632
O60669	O60669	Monocarboxylate transporter 2	MOT2_HUMAN	Sprot_Human_20435entries_20240524	2	2	88.9	11429.4	17241.4	17249.8	8573.46	11783.4	15351.5	9886.79	18105.9	17460.8
O60671	O60671	Cell cycle checkpoint protein RAD1	RAD1_HUMAN	Sprot_Human_20435entries_20240524	1	1	50	9388.62	7419.97	7464.14	1298.96	2594.78	3807.21	2135.41	2563.92	3394.46
O60678	O60678	Protein arginine N-methyltransferase 3	ANM3_HUMAN	Sprot_Human_20435entries_20240524	4	4	55.6	33923.2	30536.1	42180.3	15806.2	14700.3	12648.6	13410.5	12250	14343.9
O60683	O60683	Peroxisome biogenesis factor 10	PEX10_HUMAN	Sprot_Human_20435entries_20240524	2	2	50	1983.23	3267.12	5517.17	5665.75	3596.53	3967.89	3074.31	2711.2	7348.39
O60684	O60684	Importin subunit alpha-7	IMA7_HUMAN	Sprot_Human_20435entries_20240524	5	7	50	8334.67	5937.93	7256.64	3679.13	4124.08	4319.06	3859.28	3239.89	4508.52
O60687	O60687	Sushi repeat-containing protein SRPX2	SRPX2_HUMAN	Sprot_Human_20435entries_20240524	7	7	94.4	1561.4	6524.9		63038	64140.2	38079.5	74821.1	93562	32040.6
O60701	O60701	UDP-glucose 6-dehydrogenase	UGDH_HUMAN	Sprot_Human_20435entries_20240524	26	32	100	858106	870985	557054	288046	501248	380901	289645	459136	424302
O60704	O60704	Protein-tyrosine sulfotransferase 2	TPST2_HUMAN	Sprot_Human_20435entries_20240524	5	7	66.7	10743.5	10616.4	11701.8	24381.2	6288.43	17734.3	28821.5	6540.34	14825.3
O60711	O60711	Leupaxin	LPXN_HUMAN	Sprot_Human_20435entries_20240524	6	8	66.7	161994	209606	270183	33011.7	34096.9	30125.3	31358.7	29076.2	26990
O60716	O60716	Catenin delta-1	CTND1_HUMAN	Sprot_Human_20435entries_20240524	21	27	100	130398	109011	121364	122155	88846.8	120301	118630	94877.9	126512
O60725	O60725	Protein-S-isoprenylcysteine O-methyltransferase	ICMT_HUMAN	Sprot_Human_20435entries_20240524	4	4	50	11782.5	10743.1	11311.6	10083.8	12702.3	16528.9	10666.9	10714.2	14227
O60733	O60733	85/88 kDa calcium-independent phospholipase A2	PLPL9_HUMAN	Sprot_Human_20435entries_20240524	1	1	22.2					1999.21		2740.07	3983.04	1238.98
O60739	O60739	Eukaryotic translation initiation factor 1b	EIF1B_HUMAN	Sprot_Human_20435entries_20240524	1	1	50	16782.5	12998.6	15709.8	8367.61	7527.35	6448.06	9103.41	9265.93	6809.08
O60749	O60749	Sorting nexin-2	SNX2_HUMAN	Sprot_Human_20435entries_20240524	13	15	72.2	107001	128696	119102	136680	162330	147171	113231	139941	151903
O60762	O60762	Dolichol-phosphate mannosyltransferase subunit 1	DPM1_HUMAN	Sprot_Human_20435entries_20240524	12	14	55.6	201103	172695	176980	193535	172252	163406	190970	160525	172789
O60763	O60763	General vesicular transport factor p115	USO1_HUMAN	Sprot_Human_20435entries_20240524	28	31	83.3	298149	365759	283465	376179	386050	379668	398749	394756	389565
O60783	O60783	Small ribosomal subunit protein uS14m	RT14_HUMAN	Sprot_Human_20435entries_20240524	2	2	50	28573.2	20534.1	30103	12954.2	12062.1	11752.6	12088.7	10410.4	10215.7
O60784	O60784	Target of Myb1 membrane trafficking protein	TOM1_HUMAN	Sprot_Human_20435entries_20240524	13	17	88.9	81992	89802.4	55230	97074.3	86931.7	116850	88787.9	70682	107967
O60814;P57053;P58876;P62807;Q5QNW6;Q93079;Q99877;Q99879;Q99880	O60814;P57053;P58876;P62807;Q5QNW6;Q93079;Q99877;Q99879;Q99880	Histone H2B type 1-K;Histone H2B type F-S;Histone H2B type 1-D;Histone H2B type 1-C/E/F/G/I;Histone H2B type 2-F;Histone H2B type 1-H;Histone H2B type 1-N;Histone H2B type 1-M;Histone H2B type 1-L	H2B1K_HUMAN;H2BFS_HUMAN;H2B1D_HUMAN;H2B1C_HUMAN;H2B2F_HUMAN;H2B1H_HUMAN;H2B1N_HUMAN;H2B1M_HUMAN;H2B1L_HUMAN	Sprot_Human_20435entries_20240524	5	8	94.4	5183558	3.83761e+06	5.42371e+06	3.17512e+06	5.34761e+06	3.87826e+06	2476950	4.30427e+06	3432150
O60826	O60826	Coiled-coil domain-containing protein 22	CCD22_HUMAN	Sprot_Human_20435entries_20240524	16	17	50	58762.7	67997.1	65272.8	57240.8	70704.4	60373.9	56923	62743.5	59042.1
O60828	O60828	Polyglutamine-binding protein 1	PQBP1_HUMAN	Sprot_Human_20435entries_20240524	2	2	50	114092	78803.2	100049	42187.8	55093.2	45244	30339.1	47317	44285.5
O60831	O60831	PRA1 family protein 2	PRAF2_HUMAN	Sprot_Human_20435entries_20240524	3	3	66.7	134813	196523	86544.8	181331	234776	123875	217678	257474	196393
O60832	O60832	H/ACA ribonucleoprotein complex subunit DKC1	DKC1_HUMAN	Sprot_Human_20435entries_20240524	12	15	50	67282.9	53839.3	52427.4	32767.1	52529	35482.3	37597.8	54072.3	36456.9
O60841	O60841	Eukaryotic translation initiation factor 5B	IF2P_HUMAN	Sprot_Human_20435entries_20240524	36	39	61.1	176323	161474	221574	122172	116279	94569.1	110661	110826	112526
O60858	O60858	E3 ubiquitin-protein ligase TRIM13	TRI13_HUMAN	Sprot_Human_20435entries_20240524	3	3	50	2477.71	3191.14	3391.24	2583.53	4408.78	2514.68	2007.04	3106.43	3449.99
O60861	O60861	Growth arrest-specific protein 7	GAS7_HUMAN	Sprot_Human_20435entries_20240524	6	8	50	5307.79	5251.38	1309.07	13126.5	7531.92	6616.1	10376.9	4579.83	7444.66
O60869	O60869	Endothelial differentiation-related factor 1	EDF1_HUMAN	Sprot_Human_20435entries_20240524	4	4	50	146520	126854	141735	51043.4	56046.9	70256.5	38952.6	60852.9	63245.9
O60870	O60870	DNA/RNA-binding protein KIN17	KIN17_HUMAN	Sprot_Human_20435entries_20240524	4	4	50	14038.4	8691.39	11899.4	3371.39	4262.68	2954.2	4303.15	4242.18	3270.77
O60879	O60879	Protein diaphanous homolog 2	DIAP2_HUMAN	Sprot_Human_20435entries_20240524	13	14	50	21964.8	25535.4	24079.6	26603.8	33827.2	30823.1	24357.8	30522.5	28937
O60884	O60884	DnaJ homolog subfamily A member 2	DNJA2_HUMAN	Sprot_Human_20435entries_20240524	10	11	72.2	46735.4	49148.2	48651.5	28844.5	34302.7	31592.9	27069.5	26780.7	29488.1
O60885	O60885	Bromodomain-containing protein 4	BRD4_HUMAN	Sprot_Human_20435entries_20240524	11	12	50	25569.3	17726.6	24732.4	9752.86	15299.8	11242.9	7240.89	11347.1	9130.44
O60888	O60888	Protein CutA	CUTA_HUMAN	Sprot_Human_20435entries_20240524	2	2	50	19461.4	20579.1	16954.8	15805	17235.5	15125.9	16365.7	15275.3	16042.6
O60890	O60890	Oligophrenin-1	OPHN1_HUMAN	Sprot_Human_20435entries_20240524	3	3	50	1307.86	899.777	1976.1	2514.1	2475.71	2369.49	2458.24	2060.24	2569.05
O60906	O60906	Sphingomyelin phosphodiesterase 2	NSMA_HUMAN	Sprot_Human_20435entries_20240524	1	1	44.4	1425.29	1809.63	803.868	3066.43	2651.29	900.914		2840.96	778.265
O60907	O60907	F-box-like/WD repeat-containing protein TBL1X	TBL1X_HUMAN	Sprot_Human_20435entries_20240524	1	1	27.8	3268.37	4197.24	5973.12			1915.54		928.484
O60909	O60909	Beta-1,4-galactosyltransferase 2	B4GT2_HUMAN	Sprot_Human_20435entries_20240524	1	1	44.4	5768.59	3984.09	3982.04	6662.46		3079.91	5139.08	5047.23	4960.48
O60921	O60921	Checkpoint protein HUS1	HUS1_HUMAN	Sprot_Human_20435entries_20240524	2	2	44.4	7040.03	3187.69	5816.56		359.329	1316.08	1054.67	856.777	1304.98
O60925	O60925	Prefoldin subunit 1	PFD1_HUMAN	Sprot_Human_20435entries_20240524	7	7	66.7	91429.6	85298.4	69533.9	64063.2	68256	57469.4	76365	86388.5	91741.9
O60927	O60927	E3 ubiquitin-protein ligase PPP1R11	PP1RB_HUMAN	Sprot_Human_20435entries_20240524	2	2	50	11604.5	17438.6	13116.4	10609.5	9043.01	11432.3	11154.4	12559.4	5962.06
O60930	O60930	Ribonuclease H1	RNH1_HUMAN	Sprot_Human_20435entries_20240524	2	2	44.4	2557.75	4650.33	4690	440.929	1547.32	1230.93	319.055		1108.9
O60934	O60934	Nibrin	NBN_HUMAN	Sprot_Human_20435entries_20240524	5	5	50	12346.6	12631.8	13972.4	6503.7	10063	7478.3	5465.12	10142.2	6880.57
O60936	O60936	Nucleolar protein 3	NOL3_HUMAN	Sprot_Human_20435entries_20240524	3	4	61.1	23895.1	14306	13714.7	43051.5	24858.6	29318.4	40061.2	23123.5	30649.8
O60941	O60941	Dystrobrevin beta	DTNB_HUMAN	Sprot_Human_20435entries_20240524	3	3	44.4		2870.93	1782.33	2469.49	8817.97	5344.72	3144.85	5364.88	7079.74
O60942	O60942	mRNA-capping enzyme	MCE1_HUMAN	Sprot_Human_20435entries_20240524	4	4	50	37042.8	28246.7	34264.5	13291.9	15456.8	13500.1	12585.7	18215.7	15022.4
O71037;P61565;P61570;P61571;P61572;P61573;P61574;P61575;P61576;P61579;Q69383;Q69384;Q902F8;Q902F9;Q9UKH3	O71037;P61565;P61570;P61571;P61572;P61573;P61574;P61575;P61576;P61579;Q69383;Q69384;Q902F8;Q902F9;Q9UKH3	Endogenous retrovirus group K member 19 Env polyprotein;Endogenous retrovirus group K member 21 Env polyprotein;Endogenous retrovirus group K member 25 Env polyprotein;Endogenous retrovirus group K member 21 Rec protein;Endogenous retrovirus group K member 19 Rec protein;Endogenous retrovirus group K member 9 Rec protein;Endogenous retrovirus group K member 113 Rec protein;Endogenous retrovirus g…	ENK19_HUMAN;ENK21_HUMAN;ENK25_HUMAN;REC21_HUMAN;REC19_HUMAN;REC9_HUMAN;RE113_HUMAN;RECK8_HUMAN;REC04_HUMAN;ERK25_HUMAN;REC6_HUMAN;ENK6_HUMAN;ENK8_HUMAN;EN113_HUMAN;ENK9_HUMAN	Sprot_Human_20435entries_20240524	1	1	27.8			6837.22	6868.47	8744.88			3805.13	1462.27
O75027	O75027	Iron-sulfur clusters transporter ABCB7, mitochondrial	ABCB7_HUMAN	Sprot_Human_20435entries_20240524	9	9	50	22879.4	21233.7	23723	23191	24349.3	20898.4	20483.5	24250.5	22310.3
O75044	O75044	SLIT-ROBO Rho GTPase-activating protein 2	SRGP2_HUMAN	Sprot_Human_20435entries_20240524	16	17	83.3	21400.3	20685.8	21746.4	23937.1	25121	27355	24031.2	24973.6	25536.2
O75051	O75051	Plexin-A2	PLXA2_HUMAN	Sprot_Human_20435entries_20240524	5	5	61.1	2397.61	5294.82	8834.21	2499.84	1644.11	3771.25	2635.32	2332.08	2736.75
O75056	O75056	Syndecan-3	SDC3_HUMAN	Sprot_Human_20435entries_20240524	1	2	33.3				3241	2758.15	3021.17	1765.71	2131.37	3359.22
O75063	O75063	Glycosaminoglycan xylosylkinase	XYLK_HUMAN	Sprot_Human_20435entries_20240524	8	9	50	19049.8	32735.1	23340.1	34886.8	34635.2	30238.4	30371.8	28614.7	27509.7
O75083	O75083	WD repeat-containing protein 1	WDR1_HUMAN	Sprot_Human_20435entries_20240524	27	34	100	343598	400005	321566	364967	358933	356027	340529	347671	362241
O75084	O75084	Frizzled-7	FZD7_HUMAN	Sprot_Human_20435entries_20240524	4	4	94.4	28993.3	30833.2	37603.7	92879.8	57426.7	109325	81806.9	88594.1	115770
O75093	O75093	Slit homolog 1 protein	SLIT1_HUMAN	Sprot_Human_20435entries_20240524	1	1	94.4	77828.6	130778	83615.3	77322.4	104809	73810.5	81624.1	117749	77851.7
O75094	O75094	Slit homolog 3 protein	SLIT3_HUMAN	Sprot_Human_20435entries_20240524	7	7	77.8	3050.03	2044.67		6815.48	3686.51	4235.7	6649.22	4924.92	4756.19
O75110	O75110	Probable phospholipid-transporting ATPase IIA	ATP9A_HUMAN	Sprot_Human_20435entries_20240524	10	10	55.6	14501.4	23142.1	15113	25097.4	41050.3	34986.1	17624.9	31053.9	29925.6
O75113	O75113	NEDD4-binding protein 1	N4BP1_HUMAN	Sprot_Human_20435entries_20240524	12	12	50	8195.55	10078.7	9167.12	6960.68	8536.88	7142.12	6556.45	8156.36	8427.99
O75116	O75116	Rho-associated protein kinase 2	ROCK2_HUMAN	Sprot_Human_20435entries_20240524	31	34	83.3	73757.4	60964.9	68138	66450.6	63233.3	82223.4	72973.8	68269.6	77603.4
O75122	O75122	CLIP-associating protein 2	CLAP2_HUMAN	Sprot_Human_20435entries_20240524	8	8	50	23824.3	20785.7	24682.2	14120	16280.7	18214.7	13091.4	14007.2	17062.1
O75127	O75127	Pentatricopeptide repeat-containing protein 1, mitochondrial	PTCD1_HUMAN	Sprot_Human_20435entries_20240524	3	3	50	15278.1	13361	20145.7	6585.88	3179.2	5725.05	4538.71	2500.17	5262.78
O75131	O75131	Copine-3	CPNE3_HUMAN	Sprot_Human_20435entries_20240524	11	12	100	170534	222820	233583	146581	158636	187414	120460	138026	146805
O75140	O75140	GATOR1 complex protein DEPDC5	DEPD5_HUMAN	Sprot_Human_20435entries_20240524	2	2	44.4		15264.3	4155.45	3864.15	3443.89	5531.55	47657	20256.2	7362.22
O75143	O75143	Autophagy-related protein 13	ATG13_HUMAN	Sprot_Human_20435entries_20240524	4	4	50	4790.78	5287.5	6678.75	7437.39	5461.14	6481.72	6609.83	6191.98	6465.12
O75146	O75146	Huntingtin-interacting protein 1-related protein	HIP1R_HUMAN	Sprot_Human_20435entries_20240524	4	4	50	1167.65	6174.19	3424.01	1910.77	1139.33	1192.18	2373.5	1525.15	1172.03
O75147	O75147	Obscurin-like protein 1	OBSL1_HUMAN	Sprot_Human_20435entries_20240524	10	10	55.6	15275.7	12178	13333	13002.4	8505.59	10425.2	10079.4	12160.3	11359
O75150	O75150	E3 ubiquitin-protein ligase BRE1B	BRE1B_HUMAN	Sprot_Human_20435entries_20240524	15	15	55.6	22272.3	15267.7	20904.8	6745.63	8368.53	6923.36	6415.87	8420.64	7325.75
O75151	O75151	Lysine-specific demethylase PHF2	PHF2_HUMAN	Sprot_Human_20435entries_20240524	2	2	50	606.148	447.474	825.206	383.635	815.64	716.816	435.474	1316.63	815.013
O75152	O75152	Zinc finger CCCH domain-containing protein 11A	ZC11A_HUMAN	Sprot_Human_20435entries_20240524	6	6	50	61849.4	38558.8	46093.6	11871.8	16183.2	13460.6	12708.8	16433.7	13324
O75153	O75153	Clustered mitochondria protein homolog	CLU_HUMAN	Sprot_Human_20435entries_20240524	21	24	72.2	101551	54724.4	83318.1	18573.8	16262.7	17682.7	16459.4	14584.2	20950.7
O75155	O75155	Cullin-associated NEDD8-dissociated protein 2	CAND2_HUMAN	Sprot_Human_20435entries_20240524	7	7	50	1312.53	1221.92	4019.84	3164	6166.28	7200.15	2076.96	3788.71	6299.94
O75157	O75157	TSC22 domain family protein 2	T22D2_HUMAN	Sprot_Human_20435entries_20240524	5	5	50	31317.9	23617	29513.5	22601.4	25834.2	21886.4	21512	19886.5	23545
O75164	O75164	Lysine-specific demethylase 4A	KDM4A_HUMAN	Sprot_Human_20435entries_20240524	1	1	50	5237.29	3127.78	3969.6	1546.46	2029.65	1680.54	1952.26	2982.85	1616.22
O75165	O75165	DnaJ homolog subfamily C member 13	DJC13_HUMAN	Sprot_Human_20435entries_20240524	54	62	77.8	45087.3	53170.2	52324.6	57542.9	54780.5	52384.8	55704.2	55683.2	53104
O75167	O75167	Phosphatase and actin regulator 2	PHAR2_HUMAN	Sprot_Human_20435entries_20240524	1	1	27.8		192.974	530.522	724.327		1244.18			1102.47
O75170	O75170	Serine/threonine-protein phosphatase 6 regulatory subunit 2	PP6R2_HUMAN	Sprot_Human_20435entries_20240524	7	7	50	14347.2	21947	19969.6	23245.7	25737.3	23142.2	21506.5	22127.7	24504.1
O75173	O75173	A disintegrin and metalloproteinase with thrombospondin motifs 4	ATS4_HUMAN	Sprot_Human_20435entries_20240524	7	7	100	20204.7	58005.6	64952.1	64082.8	30809.1	18848.7	77615.1	29921.5	22501.1
O75175	O75175	CCR4-NOT transcription complex subunit 3	CNOT3_HUMAN	Sprot_Human_20435entries_20240524	11	11	55.6	35334.8	28958.9	33129.1	25351.3	31420.3	27772.2	24666.6	27136.5	25987.3
O75177	O75177	Calcium-responsive transactivator	CREST_HUMAN	Sprot_Human_20435entries_20240524	1	1	44.4	988.752	1719.51	646.255		751.59	1015.76	620.862	1202.77	885.197
O75179	O75179	Ankyrin repeat domain-containing protein 17	ANR17_HUMAN	Sprot_Human_20435entries_20240524	22	24	55.6	46171.9	39024.2	44151.6	19206.3	22609.8	18686	18940	23407.3	20427.4
O75182	O75182	Paired amphipathic helix protein Sin3b	SIN3B_HUMAN	Sprot_Human_20435entries_20240524	7	7	50	6851.72	6372.27	7676.86	3514.47	4434.64	2927.81	2300.98	3787.26	5000.24
O75190	O75190	DnaJ homolog subfamily B member 6	DNJB6_HUMAN	Sprot_Human_20435entries_20240524	10	11	55.6	28932.2	32654.1	42076.7	28777.5	25499.1	34226	26264	20807.4	35032.3
O75191	O75191	Xylulose kinase	XYLB_HUMAN	Sprot_Human_20435entries_20240524	2	2	50	11856.6	11678.2	15228.5	9371.72	6871.63	7647.5	8188.95	5671.84	7841.59
O75197;O75581	O75197;O75581	Low-density lipoprotein receptor-related protein 5;Low-density lipoprotein receptor-related protein 6	LRP5_HUMAN;LRP6_HUMAN	Sprot_Human_20435entries_20240524	1	1	38.9	2276.28	1872.39	1705.75	2719	2758.86	1988.26			4254.84
O75208	O75208	Ubiquinone biosynthesis protein COQ9, mitochondrial	COQ9_HUMAN	Sprot_Human_20435entries_20240524	6	6	50	18075.8	15340.1	20102.7	10224.1	16405.3	12947	9207.23	15779	10265.5
O75223	O75223	Gamma-glutamylcyclotransferase	GGCT_HUMAN	Sprot_Human_20435entries_20240524	7	7	72.2	82336.3	81127.5	70254.2	47624.2	43766.3	43926.1	49200.2	55406.8	53093.8
O75251	O75251	NADH dehydrogenase [ubiquinone] iron-sulfur protein 7, mitochondrial	NDUS7_HUMAN	Sprot_Human_20435entries_20240524	4	4	50	65552.1	44486.7	71071.2	40719.6	40986.6	50990.5	32422.9	40644.5	49151.5
O75298	O75298	Reticulon-2	RTN2_HUMAN	Sprot_Human_20435entries_20240524	3	3	44.4	10115.5	12959.6		17571.5	43422.6	13686.7	21610.5	47256.8	16563.8
O75306	O75306	NADH dehydrogenase [ubiquinone] iron-sulfur protein 2, mitochondrial	NDUS2_HUMAN	Sprot_Human_20435entries_20240524	13	17	61.1	121467	133576	148521	88755.5	114612	116896	84609.3	101667	103754
O75312	O75312	Zinc finger protein ZPR1	ZPR1_HUMAN	Sprot_Human_20435entries_20240524	11	11	61.1	107600	81871.5	92372.1	50941.7	41838.2	45244.2	46652.5	44502	46463.5
O75317	O75317	Ubiquitin carboxyl-terminal hydrolase 12	UBP12_HUMAN	Sprot_Human_20435entries_20240524	3	3	66.7	20765.4	15837.2	21270.3	17112.5	12158.8	14538	14635.6	12669.4	14392.4
O75319	O75319	RNA/RNP complex-1-interacting phosphatase	DUS11_HUMAN	Sprot_Human_20435entries_20240524	2	2	50	21123.9	14971.9	21101.9	8511.58	5922.37	5160.66	6634.08	8012.43	6727.29
O75323	O75323	Protein NipSnap homolog 2	NIPS2_HUMAN	Sprot_Human_20435entries_20240524	5	6	50	13262.9	21225.4	24317.9	19797.7	29093.2	29842.4	19554.3	23436.2	21211
O75326	O75326	Semaphorin-7A	SEM7A_HUMAN	Sprot_Human_20435entries_20240524	17	21	72.2	107678	92376.7	161275	51829.6	12501.1	41606.7	67418.8	29756.9	47349.7
O75330	O75330	Hyaluronan mediated motility receptor	HMMR_HUMAN	Sprot_Human_20435entries_20240524	12	12	44.4	6448.55	1834.92	2953.47	667.79		3045.56
O75339	O75339	Cartilage intermediate layer protein 1	CILP1_HUMAN	Sprot_Human_20435entries_20240524	3	3	33.3				15714.7	2160.75	9109.29	22244.2	6706.17	6514.83
O75340	O75340	Programmed cell death protein 6	PDCD6_HUMAN	Sprot_Human_20435entries_20240524	5	7	100	173523	147957	90142.1	186896	198333	170457	199142	200586	211136
O75347	O75347	Tubulin-specific chaperone A	TBCA_HUMAN	Sprot_Human_20435entries_20240524	10	11	94.4	245875	247987	264587	162840	177338	188747	162235	170455	185897
O75348	O75348	V-type proton ATPase subunit G 1	VATG1_HUMAN	Sprot_Human_20435entries_20240524	2	3	72.2	182888	214367	178515	171658	91155.5	138406	185428	94815	110007
O75351	O75351	Vacuolar protein sorting-associated protein 4B	VPS4B_HUMAN	Sprot_Human_20435entries_20240524	10	12	66.7	80757.5	75585.3	88280.1	62200.7	53664.8	56800.1	56845.2	45556.4	54138.9
O75352	O75352	Mannose-P-dolichol utilization defect 1 protein	MPU1_HUMAN	Sprot_Human_20435entries_20240524	2	2	50	19278.1	25776.8	18374.4	17671.8	15791	10993.1	16493.7	14210.2	10470.5
O75354	O75354	Ectonucleoside triphosphate diphosphohydrolase 6	ENTP6_HUMAN	Sprot_Human_20435entries_20240524	4	4	55.6	3785.81	5927.77	5158.32	1356.51	1512.92	2637.67	2159.18	2658.38	1790.72
O75356	O75356	Nucleoside diphosphate phosphatase ENTPD5	ENTP5_HUMAN	Sprot_Human_20435entries_20240524	7	7	55.6	4175.91	8230.2	5222.13	9635.24	7399.19	7727.62	9569.3	7087.72	7515.14
O75362	O75362	Zinc finger protein 217	ZN217_HUMAN	Sprot_Human_20435entries_20240524	1	1	16.7		1699.89	2812.77						2894.55
O75367	O75367	Core histone macro-H2A.1	H2AY_HUMAN	Sprot_Human_20435entries_20240524	8	10	50	567572	600617	512592	584807	908710	615755	576576	914064	681900
O75368	O75368	Adapter SH3BGRL	SH3L1_HUMAN	Sprot_Human_20435entries_20240524	8	10	100	234291	291827	186483	464640	432298	451825	474457	460042	446893
O75369	O75369	Filamin-B	FLNB_HUMAN	Sprot_Human_20435entries_20240524	84	100	100	1.89897e+06	1.02966e+06	1.68356e+06	2.02761e+06	1894543	2921883	1961169	1.86847e+06	2838452
O75376	O75376	Nuclear receptor corepressor 1	NCOR1_HUMAN	Sprot_Human_20435entries_20240524	16	17	50	27485.6	28381.5	31231.9	17206	15768.9	16582.8	14597.3	19245.5	17168.7
O75379	O75379	Vesicle-associated membrane protein 4	VAMP4_HUMAN	Sprot_Human_20435entries_20240524	3	3	55.6	24742	21209.5	26491.5	19765.3	19562	20926.5	18984.8	17254.9	18146.7
O75380	O75380	NADH dehydrogenase [ubiquinone] iron-sulfur protein 6, mitochondrial	NDUS6_HUMAN	Sprot_Human_20435entries_20240524	4	5	50	31555.3	34906.9	36576	28486.4	32937.9	33192.2	23823.9	32730.4	26255.5
O75381	O75381	Peroxisomal membrane protein PEX14	PEX14_HUMAN	Sprot_Human_20435entries_20240524	9	10	50	27521.3	30751.4	30671.2	18984.9	17240.1	16302.6	17632.3	17623.9	16064.5
O75382	O75382	Tripartite motif-containing protein 3	TRIM3_HUMAN	Sprot_Human_20435entries_20240524	10	10	50	28129.6	44148.4	29653.7	27865.8	34834.4	29626.3	24611.6	31279.8	29412.7
O75385	O75385	Serine/threonine-protein kinase ULK1	ULK1_HUMAN	Sprot_Human_20435entries_20240524	3	3	50	3186.78	3959.29	5450.7	4083.4	3604.92	5664.75	5291.55	3462.41	4041.25
O75386	O75386	Tubby-related protein 3	TULP3_HUMAN	Sprot_Human_20435entries_20240524	1	1	33.3	7566.9	5729.63	6696.23		3900.91	5465.86			3826.88
O75390	O75390	Citrate synthase, mitochondrial	CISY_HUMAN	Sprot_Human_20435entries_20240524	10	12	66.7	130430	128842	129618	72058.3	70205.1	64928.9	57905.7	58410.3	56622.5
O75391	O75391	Sperm-associated antigen 7	SPAG7_HUMAN	Sprot_Human_20435entries_20240524	5	5	50	49086.8	45659.6	44900.7	25247.7	25502.2	21600.8	19639.6	27207.3	23478.4
O75394	O75394	Large ribosomal subunit protein bL33m	RM33_HUMAN	Sprot_Human_20435entries_20240524	1	1	50	18869.3	14701.6	21614.6	9030.82	10627.1	11174.2	9959.37	10245.1	9774.73
O75396	O75396	Vesicle-trafficking protein SEC22b	SC22B_HUMAN	Sprot_Human_20435entries_20240524	11	15	77.8	184882	283669	165990	210196	238312	201297	265148	252292	258370
O75400	O75400	Pre-mRNA-processing factor 40 homolog A	PR40A_HUMAN	Sprot_Human_20435entries_20240524	16	17	55.6	51274.1	42734.5	51787.5	25683.3	36044.1	25644.8	24964	34046.7	27305.3
O75410	O75410	Transforming acidic coiled-coil-containing protein 1	TACC1_HUMAN	Sprot_Human_20435entries_20240524	15	15	50	35677	36602.9	33672.2	19285.1	22631.6	16749	15999.4	17004.1	16202.8
O75414	O75414	Nucleoside diphosphate kinase 6	NDK6_HUMAN	Sprot_Human_20435entries_20240524	2	2	50	8190.94	7878.34	8711.41	4167.96	3290.34	4160.96	2651.59	3579.09	4484.69
O75419	O75419	Cell division control protein 45 homolog	CDC45_HUMAN	Sprot_Human_20435entries_20240524	3	3	22.2	6377.03	3066.46	5737.79		4152.3
O75427	O75427	Leucine-rich repeat and calponin homology domain-containing protein 4	LRCH4_HUMAN	Sprot_Human_20435entries_20240524	5	5	55.6	6298.47	8157.16	7841.65	4430.03	6635.46	4043.66	5741.76	6480.34	4270.73
O75431	O75431	Metaxin-2	MTX2_HUMAN	Sprot_Human_20435entries_20240524	3	3	50	15847.7	13724.1	13018.4	12059.8	11925.3	10357	11089.8	8666.9	7538.8
O75436	O75436	Vacuolar protein sorting-associated protein 26A	VP26A_HUMAN	Sprot_Human_20435entries_20240524	12	14	83.3	128538	150240	160303	121174	146641	143956	138677	142694	139453
O75438	O75438	NADH dehydrogenase [ubiquinone] 1 beta subcomplex subunit 1	NDUB1_HUMAN	Sprot_Human_20435entries_20240524	3	3	50	19231.6	22294.9	17251.3	9339.82	11844	10807.7	10166.5	11743.1	11140.5
O75439	O75439	Mitochondrial-processing peptidase subunit beta	MPPB_HUMAN	Sprot_Human_20435entries_20240524	12	13	50	108396	97586.5	106928	60136.1	54198.6	55992.4	56179.9	48523	49643.8
O75445	O75445	Usherin	USH2A_HUMAN	Sprot_Human_20435entries_20240524	1	1	38.9	1207.5	1559.95	1339.98			1839.02	1584.58	1383.91	989.088
O75446	O75446	Histone deacetylase complex subunit SAP30	SAP30_HUMAN	Sprot_Human_20435entries_20240524	1	1	44.4	15766.1	10940.1	14781.5	3830.79	7579.72	5375.8		6760.84	5385.24
O75448	O75448	Mediator of RNA polymerase II transcription subunit 24	MED24_HUMAN	Sprot_Human_20435entries_20240524	8	9	55.6	9690.69	6738.76	8694.97	2617.15	3995.95	3001.41	2492.63	3620.54	2912.89
O75449	O75449	Katanin p60 ATPase-containing subunit A1	KTNA1_HUMAN	Sprot_Human_20435entries_20240524	7	7	61.1	20756.9	14184.7	18380.1	11768.9	16860.9	14371.7	12648.1	14050.8	16462.5
O75460	O75460	Serine/threonine-protein kinase/endoribonuclease IRE1	ERN1_HUMAN	Sprot_Human_20435entries_20240524	2	2	83.3	1129.16	1711.78	882.762	691.766	1187.3	1176.64	1214.85	1299.38	1116.74
O75462	O75462	Cytokine receptor-like factor 1	CRLF1_HUMAN	Sprot_Human_20435entries_20240524	6	6	88.9	7835.51	6949.46	13467.8	32861.3	18292.2	26716.4	52852.6	3310.69	22493.2
O75475	O75475	PC4 and SFRS1-interacting protein	PSIP1_HUMAN	Sprot_Human_20435entries_20240524	11	11	55.6	35244.1	29085.3	40052	14577.5	26964	19481.2	12835.9	26139.3	17810
O75477	O75477	Erlin-1	ERLN1_HUMAN	Sprot_Human_20435entries_20240524	8	9	66.7	89262	80616.5	72960.9	63612.1	62211.6	50615.8	64212.2	54642.8	51824.2
O75486	O75486	Transcription initiation protein SPT3 homolog	SUPT3_HUMAN	Sprot_Human_20435entries_20240524	1	2	44.4	1718.86	1459.26	1758.28	270.695	543.614	287.075		469.651	763.895
O75487	O75487	Glypican-4	GPC4_HUMAN	Sprot_Human_20435entries_20240524	10	10	100	7414.4	6465.64	4146.06	17855.3	19012.9	33701.7	21652	26747.7	46532.1
O75489	O75489	NADH dehydrogenase [ubiquinone] iron-sulfur protein 3, mitochondrial	NDUS3_HUMAN	Sprot_Human_20435entries_20240524	13	19	61.1	76046.7	79582.7	84000.1	52140.4	65166.2	74915.5	58084.1	64198.3	63407.3
O75494	O75494	Serine/arginine-rich splicing factor 10	SRS10_HUMAN	Sprot_Human_20435entries_20240524	4	5	50	42096	27246	31036.4	15665.3	16263.4	14576.4	14799.5	17095.5	15905.8
O75496	O75496	Geminin	GEMI_HUMAN	Sprot_Human_20435entries_20240524	1	1	22.2	2879.56	459.169	2036.16			218.698
O75503	O75503	Bis(monoacylglycero)phosphate synthase CLN5	CLN5_HUMAN	Sprot_Human_20435entries_20240524	3	3	72.2	27823.2	32779.2	23644.1	18027.9	19001.8	14924.3	16097.7	14130.4	15492.9
O75506	O75506	Heat shock factor-binding protein 1	HSBP1_HUMAN	Sprot_Human_20435entries_20240524	2	3	55.6	9322.13	9489.84	13094	17702.8	7508.77	8435.92	13975.4	7742.13	10864.2
O75508	O75508	Claudin-11	CLD11_HUMAN	Sprot_Human_20435entries_20240524	2	2	50	2232.26	18655.5	18546.7		20514			17368.4	1197.07
O75521	O75521	Enoyl-CoA delta isomerase 2	ECI2_HUMAN	Sprot_Human_20435entries_20240524	6	7	55.6	47644	49696.4	51241.2	25110.5	48206.3	29115.9	19495.9	37976	25052.3
O75528	O75528	Transcriptional adapter 3	TADA3_HUMAN	Sprot_Human_20435entries_20240524	3	3	27.8	5367.56	4909.36	4843.12		3183.28			3545.43
O75529	O75529	TAF5-like RNA polymerase II p300/CBP-associated factor-associated factor 65 kDa subunit 5L	TAF5L_HUMAN	Sprot_Human_20435entries_20240524	1	1	11.1	2428.76		2653.66
O75530	O75530	Polycomb protein EED	EED_HUMAN	Sprot_Human_20435entries_20240524	5	5	50	29012.3	18885.9	28837.7	4337.18	7211.72	5418.03	5002.73	7440.17	3813.61
O75531	O75531	Barrier-to-autointegration factor	BAF_HUMAN	Sprot_Human_20435entries_20240524	4	5	50	29334.3	25503.9	21070.9	20645.1	26765	17150.5	26061	32236.3	28888.8
O75533	O75533	Splicing factor 3B subunit 1	SF3B1_HUMAN	Sprot_Human_20435entries_20240524	35	42	72.2	130293	106001	122528	47043	65316.6	55587.6	52120.1	68323.4	55402.7
O75534	O75534	Cold shock domain-containing protein E1	CSDE1_HUMAN	Sprot_Human_20435entries_20240524	22	24	83.3	201323	184243	217107	100995	94339.4	110374	105000	101041	115307
O75558	O75558	Syntaxin-11	STX11_HUMAN	Sprot_Human_20435entries_20240524	1	1	50	6222.09	5841.86	5760.41	3148.32	3550.06	3848.16	4150.93	3382.38	3100.75
O75569	O75569	Interferon-inducible double-stranded RNA-dependent protein kinase activator A	PRKRA_HUMAN	Sprot_Human_20435entries_20240524	12	13	50	48943.1	52312.9	52301	86603.9	84485.8	91495.7	81543.5	71430	84937.5
O75575	O75575	DNA-directed RNA polymerase III subunit RPC9	RPC9_HUMAN	Sprot_Human_20435entries_20240524	2	2	50	28078.5	20098	23358.8	10581.4	10500.8	9069.55	7744.62	10262.6	8755.45
O75578	O75578	Integrin alpha-10	ITA10_HUMAN	Sprot_Human_20435entries_20240524	13	14	88.9	11588.4	19953.2	16039.6	14027.5	41271.3	20714.6	14287.5	32602.4	19192.2
O75586	O75586	Mediator of RNA polymerase II transcription subunit 6	MED6_HUMAN	Sprot_Human_20435entries_20240524	2	2	50	27875.5	23257.1	31729.7	10902.9	15479.7	15320.8	9539.4	14480.7	11501.7
O75592	O75592	E3 ubiquitin-protein ligase MYCBP2	MYCB2_HUMAN	Sprot_Human_20435entries_20240524	20	20	61.1	6777.52	6831.8	7200.59	8169.01	11360.9	8704.63	8078.23	9857.66	9463.6
O75600	O75600	2-amino-3-ketobutyrate coenzyme A ligase, mitochondrial	KBL_HUMAN	Sprot_Human_20435entries_20240524	2	2	83.3	4994.5	7588.37	11086.2	6305.84	9770.24	9391.34	3288.71	7075.56	7028.29
O75607	O75607	Nucleoplasmin-3	NPM3_HUMAN	Sprot_Human_20435entries_20240524	2	2	50	28532.9	28668.2	38038.3	2571.17	11320.3	9881.72	6798.2	12237.8	10443.1
O75608	O75608	Acyl-protein thioesterase 1	LYPA1_HUMAN	Sprot_Human_20435entries_20240524	4	5	100	91343.7	92977.3	90512.3	47799.4	68164	63570.1	51295.2	59598.5	66825
O75616	O75616	GTPase Era, mitochondrial	ERAL1_HUMAN	Sprot_Human_20435entries_20240524	1	1	16.7	6272.28	5732.9	5550.67
O75618	O75618	Death effector domain-containing protein	DEDD_HUMAN	Sprot_Human_20435entries_20240524	2	2	50	16113.1	18608.3	17152.3	12054	16049	14869.3	8704.1	8409.96	12197.1
O75629	O75629	Protein CREG1	CREG1_HUMAN	Sprot_Human_20435entries_20240524	1	1	50	8249.86	7214.9	8986.9	9700.72	11123.3	10563.4	7838.98	9248.39	9051.84
O75643	O75643	U5 small nuclear ribonucleoprotein 200 kDa helicase	U520_HUMAN	Sprot_Human_20435entries_20240524	59	70	61.1	141932	119021	132918	60339	85054.7	67520.2	61121.9	82983.2	68893.5
O75648	O75648	Mitochondrial tRNA-specific 2-thiouridylase 1	MTU1_HUMAN	Sprot_Human_20435entries_20240524	1	1	16.7	11552.3	5494.14	11350.3
O75663	O75663	TIP41-like protein	TIPRL_HUMAN	Sprot_Human_20435entries_20240524	9	15	77.8	76721.5	84867.4	83190.7	60150.9	71664.9	66958.8	59245.2	66561.1	70098.9
O75665	O75665	Centriole and centriolar satellite protein OFD1	OFD1_HUMAN	Sprot_Human_20435entries_20240524	3	3	50	640045	414130	359620	644341	416126	1.38279e+06	1.78982e+06	489249	1.08669e+06
O75676	O75676	Ribosomal protein S6 kinase alpha-4	KS6A4_HUMAN	Sprot_Human_20435entries_20240524	5	6	50	9449.74	7952.76	12913.8	2398.87	5309.78	3393.39	2746.63	4405.49	3200.92
O75683	O75683	Surfeit locus protein 6	SURF6_HUMAN	Sprot_Human_20435entries_20240524	5	5	50	31953.8	23225.9	39155	11253.7	13173.8	15421.1	11799.3	11930.5	16005.9
O75688	O75688	Protein phosphatase 1B	PPM1B_HUMAN	Sprot_Human_20435entries_20240524	8	8	50	26001.7	31057.9	26028.6	31864.2	32066.4	34952.3	30341.7	32998.3	35018.8
O75689;Q9NPF8	O75689;Q9NPF8	Arf-GAP with dual PH domain-containing protein 1;Arf-GAP with dual PH domain-containing protein 2	ADAP1_HUMAN;ADAP2_HUMAN	Sprot_Human_20435entries_20240524	1	1	33.3				8271.55	8182.03	11669.7	6523.29	4981.39	12243.7
O75691	O75691	Small subunit processome component 20 homolog	UTP20_HUMAN	Sprot_Human_20435entries_20240524	32	34	50	56435.2	38351.4	58468.5	11370.5	15713.8	13753.2	10117.6	13699.3	12379.1
O75694	O75694	Nuclear pore complex protein Nup155	NU155_HUMAN	Sprot_Human_20435entries_20240524	21	22	50	123634	90717.2	118916	44786	67864.7	44926.4	42578.4	63261.3	49087.5
O75695	O75695	Protein XRP2	XRP2_HUMAN	Sprot_Human_20435entries_20240524	8	9	94.4	40454.7	41689	47482.4	41618.8	29650	36439.6	41664.1	28965.3	35427.8
O75716	O75716	Serine/threonine-protein kinase 16	STK16_HUMAN	Sprot_Human_20435entries_20240524	1	1	44.4		9215.02	10319.5	8452.96	11515.7	10718.4	9883.7	12886.8	10537.2
O75717	O75717	WD repeat and HMG-box DNA-binding protein 1	WDHD1_HUMAN	Sprot_Human_20435entries_20240524	12	13	33.3	14938.5	11389.7	14015.2			3352.31	140.161	1062.09
O75718	O75718	Cartilage-associated protein	CRTAP_HUMAN	Sprot_Human_20435entries_20240524	11	13	100	216265	396065	233034	195398	273522	172327	234748	303716	202746
O75746	O75746	Electrogenic aspartate/glutamate antiporter SLC25A12, mitochondrial	S2512_HUMAN	Sprot_Human_20435entries_20240524	15	17	50	44063.1	42145.4	40399.1	46558.5	49883.4	45226.6	44474.1	41072	38178.1
O75751	O75751	Solute carrier family 22 member 3	S22A3_HUMAN	Sprot_Human_20435entries_20240524	1	1	27.8				6649.76	10453.2	14096.9		10982	11756
O75764	O75764	Transcription elongation factor A protein 3	TCEA3_HUMAN	Sprot_Human_20435entries_20240524	1	1	44.4	2366.88	2051.08	4657.71	2977.46	5403.29	8320.4		3664.01	3991.68
O75781	O75781	Paralemmin-1	PALM_HUMAN	Sprot_Human_20435entries_20240524	2	2	38.9				11452.3	5564.3	8609.18	12951	5902.25	5664.11
O75787	O75787	Renin receptor	RENR_HUMAN	Sprot_Human_20435entries_20240524	7	8	83.3	15374.1	20438.7	17709.8	14265.6	12137.5	12436.6	14104.7	13448.8	12589.1
O75792	O75792	Ribonuclease H2 subunit A	RNH2A_HUMAN	Sprot_Human_20435entries_20240524	2	2	50	42549.7	29512.1	39079.4	7372.27	12834	8775.79	4048.86	10458	8099.62
O75794	O75794	Translation initiation factor eIF2 assembly protein	CD123_HUMAN	Sprot_Human_20435entries_20240524	2	2	55.6	81962.7	49845.9	68095.9	16782	17169.9	14061.1	16189.6	14930.8	11826.1
O75808	O75808	Calpain-15	CAN15_HUMAN	Sprot_Human_20435entries_20240524	5	5	44.4	5081.67	3344.63	3988.78		854.235	1279.86		1276.16
O75815	O75815	Breast cancer anti-estrogen resistance protein 3	BCAR3_HUMAN	Sprot_Human_20435entries_20240524	9	10	50	19647	18139.9	36599	4605.82	3508.26	9058.06	6201.37	4532.37	9296.68
O75817	O75817	Ribonuclease P protein subunit p20	POP7_HUMAN	Sprot_Human_20435entries_20240524	1	1	50	12108.7	10240.2	12778.9	4676.71	6022.2	6033.38	4334.87	4935.1	5767.19
O75821	O75821	Eukaryotic translation initiation factor 3 subunit G	EIF3G_HUMAN	Sprot_Human_20435entries_20240524	8	8	61.1	275038	274934	272022	131366	137687	111598	127118	116623	116983
O75822	O75822	Eukaryotic translation initiation factor 3 subunit J	EIF3J_HUMAN	Sprot_Human_20435entries_20240524	12	14	77.8	364441	263229	316898	152233	155851	137781	141757	142365	138791
O75828	O75828	Carbonyl reductase [NADPH] 3	CBR3_HUMAN	Sprot_Human_20435entries_20240524	11	13	100	277657	475685	387422	384124	529935	469946	311420	489377	562083
O75832	O75832	26S proteasome non-ATPase regulatory subunit 10	PSD10_HUMAN	Sprot_Human_20435entries_20240524	7	10	77.8	11505.7	8786.85	13960.6	10750.2	14945.3	11023.4	11731.1	11852.3	12785.3
O75844	O75844	CAAX prenyl protease 1 homolog	FACE1_HUMAN	Sprot_Human_20435entries_20240524	11	13	61.1	76557.2	91605.5	70120.7	81946.7	64546.5	58206.2	82263.7	67515.3	61827
O75864	O75864	Protein phosphatase 1 regulatory subunit 37	PPR37_HUMAN	Sprot_Human_20435entries_20240524	4	4	55.6	5873.41	6884.44	5485.85	4211.61	3651.65	3570.66	2703.09	3638.8	3502.14
O75874	O75874	Isocitrate dehydrogenase [NADP] cytoplasmic	IDHC_HUMAN	Sprot_Human_20435entries_20240524	14	18	100	305973	426036	402575	278000	377303	346793	255516	331625	343679
O75879	O75879	Glutamyl-tRNA(Gln) amidotransferase subunit B, mitochondrial	GATB_HUMAN	Sprot_Human_20435entries_20240524	6	6	50	10159.9	7759.3	9668.84	4062.13	3291.62	4462.14	4631.95	3044.06	2577.51
O75880	O75880	Protein SCO1 homolog, mitochondrial	SCO1_HUMAN	Sprot_Human_20435entries_20240524	3	3	50	57866.3	42174.2	47726.6	31075.8	39853.5	36143.5	24596.3	87961.7	73331.9
O75882	O75882	Attractin	ATRN_HUMAN	Sprot_Human_20435entries_20240524	26	37	100	9536.3	13848.1	8913.5	10590.6	7097.04	8623.17	7265.41	7323.24	7587.86
O75884	O75884	Serine hydrolase RBBP9	RBBP9_HUMAN	Sprot_Human_20435entries_20240524	5	5	50	19122.2	21013.3	21192.3	24911.7	33441.1	23206.4	19917.2	24180.3	26767.1
O75886	O75886	Signal transducing adapter molecule 2	STAM2_HUMAN	Sprot_Human_20435entries_20240524	6	6	66.7	36977.9	37526.2	37414.6	32516.7	28567.8	31837.1	29993.7	30573.1	35963.9
O75891	O75891	Cytosolic 10-formyltetrahydrofolate dehydrogenase	AL1L1_HUMAN	Sprot_Human_20435entries_20240524	1	1	50	16491.3	19673.5	15402.5	23464.7	25491.4	22035.1	23219.1	27507.3	23822.2
O75896	O75896	Tumor suppressor candidate 2	TUSC2_HUMAN	Sprot_Human_20435entries_20240524	1	1	50	36136.6	31429.7	35154.7	27992.8	25293.5	24117.8	20227.1	21298	22550.8
O75907	O75907	Diacylglycerol O-acyltransferase 1	DGAT1_HUMAN	Sprot_Human_20435entries_20240524	3	3	50	6009.69	4199.84	4239.27	5725.71	5960.8	8558.66	9008.28	8085.12	6930.08
O75909	O75909	Cyclin-K	CCNK_HUMAN	Sprot_Human_20435entries_20240524	5	5	50	28831.7	24824.4	33544.7	8761.3	8591.66	9139.56	10079.5	12687.2	9329.47
O75911	O75911	Short-chain dehydrogenase/reductase 3	DHRS3_HUMAN	Sprot_Human_20435entries_20240524	3	3	22.2		7795.26			13835.7			11576.9	4114.57
O75915	O75915	PRA1 family protein 3	PRAF3_HUMAN	Sprot_Human_20435entries_20240524	6	8	72.2	54016.2	72696.1	55689.2	166935	155594	145051	155343	131297	155472
O75925	O75925	E3 SUMO-protein ligase PIAS1	PIAS1_HUMAN	Sprot_Human_20435entries_20240524	2	2	50	10234.4	7473.2	11132.4	5694.49	5163.71	6460.29	4068.72	5994.82	5768.59
O75934	O75934	Pre-mRNA-splicing factor SPF27	SPF27_HUMAN	Sprot_Human_20435entries_20240524	6	7	55.6	15408.7	15416.7	18737.3	3885.43	10242.3	6488.77	1941.19	8939.86	7497
O75935	O75935	Dynactin subunit 3	DCTN3_HUMAN	Sprot_Human_20435entries_20240524	6	6	88.9	154025	155507	149405	147372	154332	154622	137997	147978	163202
O75937	O75937	DnaJ homolog subfamily C member 8	DNJC8_HUMAN	Sprot_Human_20435entries_20240524	8	8	50	101178	73724.1	95130.2	22975.1	32688.7	32459.3	15467.5	28103.1	30060.2
O75940	O75940	Survival of motor neuron-related-splicing factor 30	SPF30_HUMAN	Sprot_Human_20435entries_20240524	7	7	50	33762.5	27054.9	36103.9	14177.9	17909.7	14599.3	13605.2	16340.4	16840.4
O75947	O75947	ATP synthase subunit d, mitochondrial	ATP5H_HUMAN	Sprot_Human_20435entries_20240524	6	8	83.3	315723	355510	261519	415819	344763	322594	403107	347956	316954
O75953	O75953	DnaJ homolog subfamily B member 5	DNJB5_HUMAN	Sprot_Human_20435entries_20240524	3	3	38.9	6418.21	3081.71	6284.18	1840.31	1055.54	3354.02			4135.62
O75954	O75954	Tetraspanin-9	TSN9_HUMAN	Sprot_Human_20435entries_20240524	1	2	100	13749.5	29797.6	22229.7	88897.9	72273	66560.6	76073.7	85670.4	57095.1
O75955	O75955	Flotillin-1	FLOT1_HUMAN	Sprot_Human_20435entries_20240524	13	15	100	107443	106181	114409	179913	162048	154389	145559	144983	144884
O75962	O75962	Triple functional domain protein	TRIO_HUMAN	Sprot_Human_20435entries_20240524	47	51	61.1	48215.8	40551.1	42242.8	33067.3	27388.1	32361.2	33648.3	29012	33059.5
O75964	O75964	ATP synthase subunit g, mitochondrial	ATP5L_HUMAN	Sprot_Human_20435entries_20240524	3	3	50	140471	131352	90726.3	81230.2	80384.5	91118.8	103418	77375.3	78515.2
O75970	O75970	Multiple PDZ domain protein	MPDZ_HUMAN	Sprot_Human_20435entries_20240524	22	23	50	22546.3	25285	29987.8	14577.6	17946.5	18961.7	13903.8	16537.2	19230.4
O75976	O75976	Carboxypeptidase D	CBPD_HUMAN	Sprot_Human_20435entries_20240524	17	17	88.9	15464.9	18819.1	15670.6	8699.16	16350.2	9005.06	10283.9	16003.5	9874.19
O76003	O76003	Glutaredoxin-3	GLRX3_HUMAN	Sprot_Human_20435entries_20240524	9	10	72.2	192625	136684	145091	57386.8	56699.3	55130.8	52517.2	53004.1	54249.7
O76009;O76009	O76009	Keratin, type I cuticular HA3-I (Hair keratin, type I HA3-I)		Contaminants_220322	9	9	38.9	12203.5		6796.75	5214.69			5818.76	5405.84	445014
O76011;O76011;Q8IUT8	O76011;Q8IUT8	Keratin, type I cuticular HA4 (Hair keratin, type I HA4);Type I hair keratin 4 - Homo sapiens (Human).		Contaminants_220322	3	3	72.2	7195.36	4634.56	4770.37	23293.2	22014.2	13331.5	34904.4	32253.2	18834.9
O76013;O76013	O76013	Keratin, type I cuticular HA6 (Hair keratin, type I HA6)		Contaminants_220322	3	3	50	62013.2	70674	41487.6	21555	30184.6	14003.5	20156.4	36175	43134.9
O76021	O76021	Ribosomal L1 domain-containing protein 1	RL1D1_HUMAN	Sprot_Human_20435entries_20240524	12	15	61.1	232197	158328	221400	61225.7	77408.9	66709.6	67268.3	78548.7	68622.3
O76024	O76024	Wolframin	WFS1_HUMAN	Sprot_Human_20435entries_20240524	13	13	50	40788.4	52077.1	60516.4	55570.9	50596.3	59615.8	54624.5	41744.5	60688.3
O76031	O76031	ATP-dependent Clp protease ATP-binding subunit clpX-like, mitochondrial	CLPX_HUMAN	Sprot_Human_20435entries_20240524	12	12	50	63378.4	50921.1	62152.3	21739.8	21059.9	21025.2	19148.9	19618.2	18037.2
O76054	O76054	SEC14-like protein 2	S14L2_HUMAN	Sprot_Human_20435entries_20240524	9	11	77.8	50107.8	73923.9	53139.8	99104.3	54132	88318.3	107758	59726.5	95799
O76061	O76061	Stanniocalcin-2	STC2_HUMAN	Sprot_Human_20435entries_20240524	2	2	38.9	2783.99	4610.32	4136.1		2279.25
O76062	O76062	Delta(14)-sterol reductase TM7SF2	ERG24_HUMAN	Sprot_Human_20435entries_20240524	4	4	33.3				8232.63	20865	17476.3	9700.74	19411.8	21985.1
O76070	O76070	Gamma-synuclein	SYUG_HUMAN	Sprot_Human_20435entries_20240524	1	1	16.7	6172.65				13226.6			13074.1
O76071	O76071	Probable cytosolic iron-sulfur protein assembly protein CIAO1	CIAO1_HUMAN	Sprot_Human_20435entries_20240524	7	9	50	38550.7	36723.3	40218.1	26036.3	29420.4	25609.3	23906.8	27246.8	26535.1
O76074	O76074	cGMP-specific 3',5'-cyclic phosphodiesterase	PDE5A_HUMAN	Sprot_Human_20435entries_20240524	9	9	50	7290.05	11287.6	9127.09	5228.65	28028.4	12585.5	5786.9	23690.7	20963.7
O76080	O76080	AN1-type zinc finger protein 5	ZFAN5_HUMAN	Sprot_Human_20435entries_20240524	1	1	38.9	2815.49	1674.5	3464.33	768.098	535.491	669.161			1162.38
O76094	O76094	Signal recognition particle subunit SRP72	SRP72_HUMAN	Sprot_Human_20435entries_20240524	18	20	77.8	110682	97711.7	104866	64242.6	61791.5	55505.5	59522.2	55040.6	57348.5
O77932	O77932	Decapping and exoribonuclease protein	DXO_HUMAN	Sprot_Human_20435entries_20240524	1	1	38.9	3585.01	3689.47	2968.19		1682.35	1004.35		1690.17	1842.33
O94760	O94760	N(G),N(G)-dimethylarginine dimethylaminohydrolase 1	DDAH1_HUMAN	Sprot_Human_20435entries_20240524	9	9	94.4	74806	80759.4	105596	116101	177705	153308	104154	161865	174849
O94763	O94763	Unconventional prefoldin RPB5 interactor 1	RMP_HUMAN	Sprot_Human_20435entries_20240524	12	13	50	43086.3	36340.7	36023.6	26490.2	27369.8	25279.1	21893.9	26779.7	27662.9
O94766	O94766	Galactosylgalactosylxylosylprotein 3-beta-glucuronosyltransferase 3	B3GA3_HUMAN	Sprot_Human_20435entries_20240524	7	7	66.7	29935.1	79780	52291.9	33901.6	37762.7	35828.3	33181.3	47658.2	34617.3
O94768	O94768	Serine/threonine-protein kinase 17B	ST17B_HUMAN	Sprot_Human_20435entries_20240524	6	7	50	21518.9	17387.8	23298.7	12887.3	11565.7	16208.5	12752	15510.9	15867.3
O94776	O94776	Metastasis-associated protein MTA2	MTA2_HUMAN	Sprot_Human_20435entries_20240524	8	8	50	50561.3	35723.5	50382.6	13073.8	18685.3	15985.1	15116.6	21035.8	13213.6
O94782	O94782	Ubiquitin carboxyl-terminal hydrolase 1	UBP1_HUMAN	Sprot_Human_20435entries_20240524	1	1	11.1	5204.94		2178.15
O94804	O94804	Serine/threonine-protein kinase 10	STK10_HUMAN	Sprot_Human_20435entries_20240524	13	17	83.3	41918.4	31152.9	34942.9	30660.2	20669.4	24370.3	33989.3	22392.1	21962.9
O94806	O94806	Serine/threonine-protein kinase D3	KPCD3_HUMAN	Sprot_Human_20435entries_20240524	3	3	50	6123.52	5240.16	11181.1	5970.72	5178.23	2663.74	2851.77	3826.6	3732.87
O94808	O94808	Glutamine--fructose-6-phosphate aminotransferase [isomerizing] 2	GFPT2_HUMAN	Sprot_Human_20435entries_20240524	21	23	72.2	203209	466257	219903	157128	178514	161468	165416	193767	185494
O94813	O94813	Slit homolog 2 protein	SLIT2_HUMAN	Sprot_Human_20435entries_20240524	18	20	100	12893.2	11232.1	13749.4	33974.3	11820.5	9578.04	21387.6	8340.26	4987.69
O94817	O94817	Ubiquitin-like protein ATG12	ATG12_HUMAN	Sprot_Human_20435entries_20240524	2	2	50	41541.8	40431.6	44752.4	35473.5	36553.2	33396.4	28817.3	32518.4	33374.4
O94818;Q96MY1	O94818;Q96MY1	Nucleolar protein 4;Nucleolar protein 4-like	NOL4_HUMAN;NOL4L_HUMAN	Sprot_Human_20435entries_20240524	1	1	33.3	3148.95	4299.09	2164.15	810.283	1513.17				1863.61
O94822	O94822	E3 ubiquitin-protein ligase listerin	LTN1_HUMAN	Sprot_Human_20435entries_20240524	21	24	50	24764.9	24995.9	28520.3	12796.3	12771.5	15417	14284.6	13617.8	15075.8
O94826	O94826	Mitochondrial import receptor subunit TOM70	TOM70_HUMAN	Sprot_Human_20435entries_20240524	12	13	55.6	215321	176639	183105	126795	132832	116549	123615	123527	118746
O94827	O94827	Pleckstrin homology domain-containing family G member 5	PKHG5_HUMAN	Sprot_Human_20435entries_20240524	4	4	50	1798.93	12266.9	7995.41	868.691	2784.56	1299.89	669.442	2304.73	3866.42
O94829	O94829	Importin-13	IPO13_HUMAN	Sprot_Human_20435entries_20240524	7	7	61.1	16375.7	19673.6	19748.1	15588.5	19735.6	17394	15260	20037.1	19667.8
O94830	O94830	Phospholipase DDHD2	DDHD2_HUMAN	Sprot_Human_20435entries_20240524	8	9	50	14945.2	15903.8	16206.8	17890.8	17806.5	20714.5	19255.5	21414.2	21446.2
O94832	O94832	Unconventional myosin-Id	MYO1D_HUMAN	Sprot_Human_20435entries_20240524	42	47	100	89843.6	112481	24087.7	562259	307014	227288	509229	308201	176680
O94842	O94842	TOX high mobility group box family member 4	TOX4_HUMAN	Sprot_Human_20435entries_20240524	2	2	50	17204.3	12678.6	14641.9	2668.29	5709.72	4324.7	3598.77	5375.42	4500.75
O94851	O94851	[F-actin]-monooxygenase MICAL2	MICA2_HUMAN	Sprot_Human_20435entries_20240524	19	20	50	100151	83717.8	86307.2	87346	97715.5	99114.9	86427.5	110588	105084
O94854	O94854	Microtubule-actin cross-linking factor 1, isoforms 6/7	K0754_HUMAN	Sprot_Human_20435entries_20240524	6	6	66.7	5019.48	5458.82	5678.93	4297.2	4380.21	6066.13	3774.72	3073.15	4787.03
O94855	O94855	Protein transport protein Sec24D	SC24D_HUMAN	Sprot_Human_20435entries_20240524	18	24	77.8	174883	183176	150003	157051	168415	161797	167453	177119	168713
O94856	O94856	Neurofascin	NFASC_HUMAN	Sprot_Human_20435entries_20240524	7	7	55.6	21755.7	12453.7	20421.6	29925.1	9056.25	28550.6	31899.4	10972.6	29564.4
O94868	O94868	F-BAR and double SH3 domains protein 2	FCSD2_HUMAN	Sprot_Human_20435entries_20240524	10	10	55.6	16009.6	20881.8	19196.4	27029.4	42103.5	40175.7	19520.3	40218.6	46504.8
O94874	O94874	E3 UFM1-protein ligase 1	UFL1_HUMAN	Sprot_Human_20435entries_20240524	30	36	61.1	103565	118891	111848	118482	109323	111889	119607	115181	117440
O94875	O94875	Sorbin and SH3 domain-containing protein 2	SRBS2_HUMAN	Sprot_Human_20435entries_20240524	14	16	50	6126.09	4174.23	3946.28	27707.3	27117.9	34680	24593.6	20403.4	29845.1
O94876	O94876	Transmembrane and coiled-coil domains protein 1	TMCC1_HUMAN	Sprot_Human_20435entries_20240524	3	3	50	1385.29	2786.19	1086.58	4026.36	2532.22	3101.85	2900.95	3748.59	2748.62
O94880	O94880	PHD finger protein 14	PHF14_HUMAN	Sprot_Human_20435entries_20240524	1	1	38.9	4535.7	3484.86	3828.93		2043.04	1744.61		1301.54	1990.82
O94885	O94885	SAM and SH3 domain-containing protein 1	SASH1_HUMAN	Sprot_Human_20435entries_20240524	7	7	55.6	5779.65	8241.64	12087	11293.6	10971.2	7693.94	10060.4	11804.3	8416.12
O94886	O94886	CSC1-like protein 1	CSCL1_HUMAN	Sprot_Human_20435entries_20240524	2	2	55.6	16097.3	17406.3	13207.5	16801	18277.2	16142	15006.3	18269	12717
O94887	O94887	FERM, ARHGEF and pleckstrin domain-containing protein 2	FARP2_HUMAN	Sprot_Human_20435entries_20240524	8	8	50	14912.9	8916.16	8568.13	11880.6	9661.98	10603.2	12357.1	11040.5	12244
O94888	O94888	UBX domain-containing protein 7	UBXN7_HUMAN	Sprot_Human_20435entries_20240524	6	7	50	34482.3	29508.2	28037.7	24051.3	32220.3	23317.6	22223.7	35888.1	25338.5
O94901	O94901	SUN domain-containing protein 1	SUN1_HUMAN	Sprot_Human_20435entries_20240524	17	19	50	21043.2	18682.4	16717.8	41678	46852.5	36969.9	36396	39451.2	34763.4
O94903	O94903	Pyridoxal phosphate homeostasis protein	PLPHP_HUMAN	Sprot_Human_20435entries_20240524	8	9	55.6	61027.8	57791.5	58483.9	68391.1	69402	70282.2	56867.1	62993.9	68928.6
O94905	O94905	Erlin-2	ERLN2_HUMAN	Sprot_Human_20435entries_20240524	11	12	72.2	132005	159414	129845	165508	176924	152842	170661	173233	159484
O94906	O94906	Pre-mRNA-processing factor 6	PRP6_HUMAN	Sprot_Human_20435entries_20240524	19	19	61.1	51132.7	55452.5	63843	31177.4	39597.6	31347.7	26344	34849.6	32228.5
O94911	O94911	ABC-type organic anion transporter ABCA8	ABCA8_HUMAN	Sprot_Human_20435entries_20240524	14	14	50		4030.58	3386.56	2845.5	18404.3	5305.52	2623.78	19791.2	7814.69
O94913	O94913	Pre-mRNA cleavage complex 2 protein Pcf11	PCF11_HUMAN	Sprot_Human_20435entries_20240524	10	10	50	19917.4	16308.4	20805.6	6841.99	8192.76	5692.29	7531.2	8435.03	5734.12
O94915	O94915	Protein furry homolog-like	FRYL_HUMAN	Sprot_Human_20435entries_20240524	47	49	66.7	40402.4	49928.2	46583.2	19313.3	18240.3	18178.6	17224.6	19613.3	19693.7
O94916	O94916	Nuclear factor of activated T-cells 5	NFAT5_HUMAN	Sprot_Human_20435entries_20240524	3	3	50	4473.06	4769.11	5896.38	1413.89	4502.36	3890.81	5222.33	6007.28	4983.29
O94919	O94919	Endonuclease domain-containing 1 protein	ENDD1_HUMAN	Sprot_Human_20435entries_20240524	8	9	55.6	43939.8	64354.4	46932.9	70674.7	119997	64560.9	72452	108149	65192.4
O94921	O94921	Cyclin-dependent kinase 14	CDK14_HUMAN	Sprot_Human_20435entries_20240524	6	6	88.9	16368.6	15663.1	12265	4542.92	12820.6	12826.3	3888.2	14105	13403.1
O94923	O94923	D-glucuronyl C5-epimerase	GLCE_HUMAN	Sprot_Human_20435entries_20240524	8	8	50	17976.6	22754.9	22993.6	11696	14044.5	13065.1	11480.9	14440.5	10108.2
O94925	O94925	Glutaminase kidney isoform, mitochondrial	GLSK_HUMAN	Sprot_Human_20435entries_20240524	15	18	50	337688	193560	290239	189093	103998	221712	200745	103742	194515
O94927	O94927	HAUS augmin-like complex subunit 5	HAUS5_HUMAN	Sprot_Human_20435entries_20240524	4	4	50	7556.82	5200.26	7766.58	1755.85	2061.55	1669.37	1241.79	1661.83	1438.51
O94952	O94952	F-box only protein 21	FBX21_HUMAN	Sprot_Human_20435entries_20240524	4	5	50	3882.6	2797.89	3424.74	2230.12	3773.76	3258.44	1768.06	2438.76	3630.08
O94953	O94953	Lysine-specific demethylase 4B	KDM4B_HUMAN	Sprot_Human_20435entries_20240524	4	4	50	3939.09	3177.22	4363.43	3013.26	4148.31	3231.45	4505.88	3756.72	2594.57
O94955	O94955	Rho-related BTB domain-containing protein 3	RHBT3_HUMAN	Sprot_Human_20435entries_20240524	5	5	61.1	10255.2	6633.09	7217.91	3956.33	4884.24	6261.6	3845.02	4787.39	3140.23
O94964	O94964	Microtubule cross-linking factor 2	MTCL2_HUMAN	Sprot_Human_20435entries_20240524	10	11	50	7830.11	5454.1	8441.47	2945.69	3167.03	3040.5	2966.82	3608.78	2836.91
O94966	O94966	Ubiquitin carboxyl-terminal hydrolase 19	UBP19_HUMAN	Sprot_Human_20435entries_20240524	10	10	55.6	98287.2	97566.7	114720	114614	87652.9	74556.6	71390.7	65709.9	76723
O94967	O94967	WD repeat-containing protein 47	WDR47_HUMAN	Sprot_Human_20435entries_20240524	6	6	50	19483.3	21902.8	25936.6	20436.8	14995.6	25564.1	20638.9	16006	20511.4
O94973	O94973	AP-2 complex subunit alpha-2	AP2A2_HUMAN	Sprot_Human_20435entries_20240524	16	20	94.4	66832.1	76557.7	72324.2	75675.2	87760.8	81216.9	72829.5	80236.8	75212.9
O94979	O94979	Protein transport protein Sec31A	SC31A_HUMAN	Sprot_Human_20435entries_20240524	32	37	100	343518	350567	353822	269598	271356	262926	275462	278711	272177
O94985	O94985	Calsyntenin-1	CSTN1_HUMAN	Sprot_Human_20435entries_20240524	2	2	50	6812.65	6525.35	5363.1	5923.84	3330.07	4494.52	7492.31	5228.95	5214.86
O94992	O94992	Protein HEXIM1	HEXI1_HUMAN	Sprot_Human_20435entries_20240524	5	5	50	26965.3	24461.8	32026.1	13222.9	16197.6	13398.6	11223.5	15675.7	12758.4
O95059	O95059	Ribonuclease P protein subunit p14	RPP14_HUMAN	Sprot_Human_20435entries_20240524	1	1	50	13166	8783.68	8784.37	4644.21	4650.96	3755.97	4400.37	4871.4	3129.62
O95067	O95067	G2/mitotic-specific cyclin-B2	CCNB2_HUMAN	Sprot_Human_20435entries_20240524	5	5	16.7	7696.94	1685.36	3104.86
O95070	O95070	Protein YIF1A	YIF1A_HUMAN	Sprot_Human_20435entries_20240524	2	5	61.1	27241.5	37787.7	22083.5	27949.8	28753.6	25441.3	40888.4	36172.5	29476.5
O95071	O95071	E3 ubiquitin-protein ligase UBR5	UBR5_HUMAN	Sprot_Human_20435entries_20240524	21	21	50	20167.4	17926.9	21259.4	7550.87	9966.04	8704.42	6394.06	10117.8	9019.3
O95081	O95081	Arf-GAP domain and FG repeat-containing protein 2	AGFG2_HUMAN	Sprot_Human_20435entries_20240524	3	3	50	17382.5	19137.8	20668.3	12347.7	24383.4	16910.2	11066	19928.1	17803
O95084	O95084	Serine protease 23	PRS23_HUMAN	Sprot_Human_20435entries_20240524	10	12	100	6732.39	3982.64	886.438	27856.5	13802.5	10808.6	28795.3	14162.2	10488.5
O95104	O95104	SR-related and CTD-associated factor 4	SCAF4_HUMAN	Sprot_Human_20435entries_20240524	1	1	38.9	12750.7	8358.51	11439.1	4849.02	4353.14	4587.21		4460.19
O95136	O95136	Sphingosine 1-phosphate receptor 2	S1PR2_HUMAN	Sprot_Human_20435entries_20240524	2	3	77.8	2220.55	4624.62	2323.45	9540.21	8333.95	11119.6	6734.48	6770.02	8579.39
O95139	O95139	NADH dehydrogenase [ubiquinone] 1 beta subcomplex subunit 6	NDUB6_HUMAN	Sprot_Human_20435entries_20240524	4	4	50	24470.5	25050.1	30676.5	25175.4	25302.5	25554.4	22654.3	25106.2	19575.5
O95140	O95140	Mitofusin-2	MFN2_HUMAN	Sprot_Human_20435entries_20240524	18	18	50	25634.4	26413.9	26857.3	22367.6	25712.1	21105.2	20773	24591	19650.3
O95147	O95147	Dual specificity protein phosphatase 14	DUS14_HUMAN	Sprot_Human_20435entries_20240524	2	2	50	17047.2	9083.39	17017.7	15967.8	7421.18	12866.6	10541.6	6261.3	13697.1
O95149	O95149	Snurportin-1	SPN1_HUMAN	Sprot_Human_20435entries_20240524	4	4	72.2	137681	163119	66712.8	89477.9	111334	62022.9	142147	73599.5	53035.8
O95155	O95155	Ubiquitin conjugation factor E4 B	UBE4B_HUMAN	Sprot_Human_20435entries_20240524	14	14	83.3	53085.1	56447.8	71467	43038.4	42773.3	41757.4	43617.7	42774.6	40079.8
O95159	O95159	Zinc finger protein-like 1	ZFPL1_HUMAN	Sprot_Human_20435entries_20240524	3	4	50	31083.5	35178.5	28893.5	31188.2	24163.2	22938.9	29309.3	23104.1	28292.4
O95163	O95163	Elongator complex protein 1	ELP1_HUMAN	Sprot_Human_20435entries_20240524	21	21	61.1	77789.2	68487.4	75220.5	28113.1	28612.4	30631.3	26074.9	29853.1	32476.4
O95166	O95166	Gamma-aminobutyric acid receptor-associated protein	GBRAP_HUMAN	Sprot_Human_20435entries_20240524	2	2	50	32344.1	35940.3	54535.9	31497.6	24641.5	28034.2	20786.7	25556.6	27783.9
O95167	O95167	NADH dehydrogenase [ubiquinone] 1 alpha subcomplex subunit 3	NDUA3_HUMAN	Sprot_Human_20435entries_20240524	1	1	50	9150.44	13522.4	9033.61	7537.99	8356.63	8775.08	6974.33	8818.93	7494.85
O95168	O95168	NADH dehydrogenase [ubiquinone] 1 beta subcomplex subunit 4	NDUB4_HUMAN	Sprot_Human_20435entries_20240524	3	3	50	140306	134137	96314.3	71385.7	104116	88744.5	74875.9	89273.3	81236.6
O95169	O95169	NADH dehydrogenase [ubiquinone] 1 beta subcomplex subunit 8, mitochondrial	NDUB8_HUMAN	Sprot_Human_20435entries_20240524	2	2	50	59304.9	64434.8	48979.7	52621.1	64053.6	57741.7	75526.4	84660.8	67731.9
O95182	O95182	NADH dehydrogenase [ubiquinone] 1 alpha subcomplex subunit 7	NDUA7_HUMAN	Sprot_Human_20435entries_20240524	5	5	50	26072.8	28880.7	27110.3	18131.8	25380.9	23315	17977.2	26134.4	22498
O95183	O95183	Vesicle-associated membrane protein 5	VAMP5_HUMAN	Sprot_Human_20435entries_20240524	3	3	55.6	4410.81	4352.84	6778.52	14716.4	9003.56	11555.6	15582.8	7613.74	14159.9
O95197	O95197	Reticulon-3	RTN3_HUMAN	Sprot_Human_20435entries_20240524	6	6	94.4	115620	88643.1	116877	121320	191480	181788	205240	191407	146120
O95199	O95199	RCC1 and BTB domain-containing protein 2	RCBT2_HUMAN	Sprot_Human_20435entries_20240524	2	2	50	5135.73	5750.53	6964.78	5551.03	10206.3	8580.12	5689.85	9351.39	9600.81
O95202	O95202	Mitochondrial proton/calcium exchanger protein	LETM1_HUMAN	Sprot_Human_20435entries_20240524	18	19	50	55537.8	36118.3	42026	34992.9	28590.3	34682.5	33167.1	25430.5	25520.8
O95208	O95208	Epsin-2	EPN2_HUMAN	Sprot_Human_20435entries_20240524	6	6	72.2	32908.3	54331.9	41280.2	51636.4	50689.6	40581.5	42101.8	41404.8	32937.9
O95210	O95210	Starch-binding domain-containing protein 1	STBD1_HUMAN	Sprot_Human_20435entries_20240524	5	5	50	17529.8	13805.7	20813.5	10039.5	8417.26	13647.6	9291.49	7919.56	13185.4
O95218	O95218	Zinc finger Ran-binding domain-containing protein 2	ZRAB2_HUMAN	Sprot_Human_20435entries_20240524	5	5	50	34574.7	30203.2	40484.9	20841.9	34405.7	23171.2	21711	33012.6	26228
O95219	O95219	Sorting nexin-4	SNX4_HUMAN	Sprot_Human_20435entries_20240524	18	19	77.8	61194.1	62628.3	66375.9	75077.3	70306.7	78669	66362.6	70892.3	69075.9
O95229	O95229	ZW10 interactor	ZWINT_HUMAN	Sprot_Human_20435entries_20240524	4	4	22.2	12945.1	4665.48	7115.29				1966.26
O95232	O95232	Luc7-like protein 3	LC7L3_HUMAN	Sprot_Human_20435entries_20240524	9	9	55.6	37478.2	28786.2	32169	16583	18247	11828.7	13275.7	17464	12375.1
O95235	O95235	Kinesin-like protein KIF20A	KI20A_HUMAN	Sprot_Human_20435entries_20240524	7	7	22.2	46505.5	7935.15	10727.8	4246.88
O95239	O95239	Chromosome-associated kinesin KIF4A	KIF4A_HUMAN	Sprot_Human_20435entries_20240524	14	14	61.1	7871.09	3546.1	5168.12			1304.49	1224.25	581.566
O95243	O95243	Methyl-CpG-binding domain protein 4	MBD4_HUMAN	Sprot_Human_20435entries_20240524	2	2	44.4	1311.43	701.833	2439.38	2542.96	560.537	160.156	2437.98	1626.48
O95248	O95248	Myotubularin-related protein 5	MTMR5_HUMAN	Sprot_Human_20435entries_20240524	21	21	55.6	19607.8	24189	21348.7	35479.9	37942.4	32920.1	34541.3	37820.8	33981
O95249	O95249	Golgi SNAP receptor complex member 1	GOSR1_HUMAN	Sprot_Human_20435entries_20240524	7	8	50	18662.2	22227.3	19490.6	12905.6	13453.5	13160.6	12838.3	12365.7	14085
O95251	O95251	Histone acetyltransferase KAT7	KAT7_HUMAN	Sprot_Human_20435entries_20240524	2	2	50	12303	7573.02	11802.7	3260.86	6968.61	5254.31	2626.67	7221.6	4715.75
O95260	O95260	Arginyl-tRNA--protein transferase 1	ATE1_HUMAN	Sprot_Human_20435entries_20240524	4	4	50	16819.5	14755.8	22347.2	23236.7	24127.7	22662.7	18870.7	24037.3	24016.2
O95271	O95271	Poly [ADP-ribose] polymerase tankyrase-1	TNKS1_HUMAN	Sprot_Human_20435entries_20240524	2	2	11.1		1105.77	3530.53
O95273	O95273	Cyclin-D1-binding protein 1	CCDB1_HUMAN	Sprot_Human_20435entries_20240524	3	3	50	14432.2	16550.3	13852.1	12028.9	7606.56	10056	11559.9	9321.42	9563.89
O95278	O95278	Laforin	EPM2A_HUMAN	Sprot_Human_20435entries_20240524	3	3	50	825.956	1415.62	1370.89	2850.3	1415.96	2054.41	4500.07	2531.98	4074.63
O95292	O95292	Vesicle-associated membrane protein-associated protein B/C	VAPB_HUMAN	Sprot_Human_20435entries_20240524	6	6	50	46154.8	48954.6	49764.7	44882.2	46257.3	48547.9	36869.3	47086.3	52630.4
O95295	O95295	SNARE-associated protein Snapin	SNAPN_HUMAN	Sprot_Human_20435entries_20240524	2	2	55.6	23216.3	33271.7	20792.8	15434.6	30572	25855.5	28488.2	28655.8	30832.2
O95297	O95297	Myelin protein zero-like protein 1	MPZL1_HUMAN	Sprot_Human_20435entries_20240524	5	5	88.9	48834.3	49066.4	48351.2	20390.1	28693.3	22577.7	20580.3	27375.1	25138.5
O95298	O95298	NADH dehydrogenase [ubiquinone] 1 subunit C2	NDUC2_HUMAN	Sprot_Human_20435entries_20240524	6	6	50	28837.4	36223.7	35614	20277.1	31660.5	22704.3	17219.8	25267.6	22484.9
O95299	O95299	NADH dehydrogenase [ubiquinone] 1 alpha subcomplex subunit 10, mitochondrial	NDUAA_HUMAN	Sprot_Human_20435entries_20240524	10	12	55.6	77352.3	77424.1	77473.8	49684.2	68189.3	60628.4	44162.4	60091.4	53887.8
O95302	O95302	Peptidyl-prolyl cis-trans isomerase FKBP9	FKBP9_HUMAN	Sprot_Human_20435entries_20240524	18	25	94.4	120516	171923	165212	335698	263528	260802	320697	270348	297277
O95336	O95336	6-phosphogluconolactonase	6PGL_HUMAN	Sprot_Human_20435entries_20240524	7	7	55.6	113992	150457	70006.8	104598	111802	102113	124381	138821	139821
O95340	O95340	Bifunctional 3'-phosphoadenosine 5'-phosphosulfate synthase 2	PAPS2_HUMAN	Sprot_Human_20435entries_20240524	22	24	83.3	93598.1	108605	98529.1	41379.8	39669.4	38511.6	45564.5	41814.9	40970.5
O95347	O95347	Structural maintenance of chromosomes protein 2	SMC2_HUMAN	Sprot_Human_20435entries_20240524	28	30	50	78021.5	55080.8	84617.2	13856.8	15514.9	11557.4	8684.07	14160.1	13785.7
O95352	O95352	Ubiquitin-like modifier-activating enzyme ATG7	ATG7_HUMAN	Sprot_Human_20435entries_20240524	19	20	77.8	54041.7	51736.8	53446.5	54054.6	66050.9	54151.9	49872.3	61838.1	62398.5
O95359	O95359	Transforming acidic coiled-coil-containing protein 2	TACC2_HUMAN	Sprot_Human_20435entries_20240524	2	2	55.6	5794.54	4457.71	2549.33	10483.5	6406.83	7705.33	21132.3	7284.28	6177.27
O95361	O95361	Tripartite motif-containing protein 16	TRI16_HUMAN	Sprot_Human_20435entries_20240524	10	11	50	42875.8	45290.3	41371.7	15940.7	12580.8	7426.51	15911.5	8990.64	8045.78
O95363	O95363	Phenylalanine--tRNA ligase, mitochondrial	SYFM_HUMAN	Sprot_Human_20435entries_20240524	2	2	50	11286.7	13667.6	17323.9	6772.09	8167.07	9864.64	8779.35	6051.98	10792.3
O95365	O95365	Zinc finger and BTB domain-containing protein 7A	ZBT7A_HUMAN	Sprot_Human_20435entries_20240524	2	2	44.4	8205.15	7255.42	6854.52	4077.28	3119.52	2443.28		2459.91	2409.45
O95372	O95372	Acyl-protein thioesterase 2	LYPA2_HUMAN	Sprot_Human_20435entries_20240524	4	7	61.1	19300.9	40588.6	18009.6	9636.35	15232.6	9822.64	10289	15083.6	13094.4
O95373	O95373	Importin-7	IPO7_HUMAN	Sprot_Human_20435entries_20240524	21	26	94.4	146874	26690.4	37576.1	52918.4	55682.8	61468.1	54261.7	58250.1	64291.5
O95376	O95376	E3 ubiquitin-protein ligase ARIH2	ARI2_HUMAN	Sprot_Human_20435entries_20240524	6	6	55.6	16206.3	18410.5	20214.6	11054.1	14218.4	12491.9	10748.6	10117.1	13055.5
O95379	O95379	Tumor necrosis factor alpha-induced protein 8	TFIP8_HUMAN	Sprot_Human_20435entries_20240524	4	4	50	5727.85	6167.72	3381.2	6580.64	15654.2	10630.8	6914.47	14119.8	11438.3
O95382	O95382	Mitogen-activated protein kinase kinase kinase 6	M3K6_HUMAN	Sprot_Human_20435entries_20240524	2	2	50	2596.97	4366.06	6000.2	4938.21	8452.64	6080.08	4990.69	8912.81	5046
O95391	O95391	Pre-mRNA-splicing factor SLU7	SLU7_HUMAN	Sprot_Human_20435entries_20240524	5	5	50	4773.78	3228.22	5841.53	2141.02	1730.5	2515.88	2180.38	3566.97	4074.9
O95394	O95394	Phosphoacetylglucosamine mutase	AGM1_HUMAN	Sprot_Human_20435entries_20240524	21	26	100	431284	524015	450442	350852	332251	311921	310448	303690	351211
O95396	O95396	Adenylyltransferase and sulfurtransferase MOCS3	MOCS3_HUMAN	Sprot_Human_20435entries_20240524	3	4	50	9745.88	8211.71	8201.91	3977.89	5713.09	4506.86	4595.4	5902.9	5423.25
O95400	O95400	CD2 antigen cytoplasmic tail-binding protein 2	CD2B2_HUMAN	Sprot_Human_20435entries_20240524	2	2	50	93644.7	84939.4	66200.4	27710.9	31968.2	30566	37432.9	44100.6	29746
O95405	O95405	Zinc finger FYVE domain-containing protein 9	ZFYV9_HUMAN	Sprot_Human_20435entries_20240524	4	4	50	3000.06	1915.17	2048.35	2097.27	2161.59	2629.79	1732.1	1344.82	2011.65
O95425	O95425	Supervillin	SVIL_HUMAN	Sprot_Human_20435entries_20240524	49	53	77.8	5372.14	21504.9	4871.17	36784.7	84164.9	39068.8	34033.1	65137.5	49367.1
O95427	O95427	GPI ethanolamine phosphate transferase 1	PIGN_HUMAN	Sprot_Human_20435entries_20240524	3	3	50	3765.18	6031.53	4823.52	10425.9	10178.9	8961.79	8474.65	9446.38	7964.44
O95429	O95429	BAG family molecular chaperone regulator 4	BAG4_HUMAN	Sprot_Human_20435entries_20240524	3	3	50	4769.41	3930.49	3800.17	1526.63	2888.69	3058.67	2274.74	3027.03	3292.31
O95433	O95433	Activator of 90 kDa heat shock protein ATPase homolog 1	AHSA1_HUMAN	Sprot_Human_20435entries_20240524	16	19	83.3	260803	243380	255342	109022	127283	128958	109590	116247	126924
O95445	O95445	Apolipoprotein M	APOM_HUMAN	Sprot_Human_20435entries_20240524	8	12	83.3	1121.31	7546.62	558.943		802.389		520.628	32984.6
O95450	O95450	A disintegrin and metalloproteinase with thrombospondin motifs 2	ATS2_HUMAN	Sprot_Human_20435entries_20240524	7	7	55.6	8289.95	12707.9	8945.51	5795.94	6028.41	2802.41	8340.24	6347.34	4481.67
O95453	O95453	Poly(A)-specific ribonuclease PARN	PARN_HUMAN	Sprot_Human_20435entries_20240524	8	8	50	25000.4	25272.8	29345.4	12730.1	15732.6	14243.7	11046.5	14500.2	13204.6
O95456	O95456	Proteasome assembly chaperone 1	PSMG1_HUMAN	Sprot_Human_20435entries_20240524	3	3	55.6	82619.6	87650.2	96490.6	34099.1	52592.7	37458.9	28203.2	20968.7	24775.7
O95466	O95466	Formin-like protein 1	FMNL1_HUMAN	Sprot_Human_20435entries_20240524	9	9	38.9	2458.69			12893.4	3033.93	6178.56	9852.69	4867.1	4659.43
O95470	O95470	Sphingosine-1-phosphate lyase 1	SGPL1_HUMAN	Sprot_Human_20435entries_20240524	9	9	50	40549.4	32009.8	37300.4	23053.8	20421	23692.5	25792.2	22200.9	26628.4
O95476	O95476	CTD nuclear envelope phosphatase 1	CNEP1_HUMAN	Sprot_Human_20435entries_20240524	2	2	50	6228.13	7671.48	10218.9	5348.38	10805.1	4669.85	6199.41	6182.3	7663.66
O95478	O95478	Ribosome biogenesis protein NSA2 homolog	NSA2_HUMAN	Sprot_Human_20435entries_20240524	5	5	50	48245.4	33462.7	44637.1	9700.68	11844.1	9023.95	8373.14	10790.2	10219.5
O95479	O95479	GDH/6PGL endoplasmic bifunctional protein	G6PE_HUMAN	Sprot_Human_20435entries_20240524	26	29	83.3	108668	151630	103923	272811	206832	110732	225746	213834	116714
O95486	O95486	Protein transport protein Sec24A	SC24A_HUMAN	Sprot_Human_20435entries_20240524	18	19	55.6	73068.2	73403.7	77919.4	64937.3	58709.8	62292.7	63517.9	59426.2	64001.4
O95487	O95487	Protein transport protein Sec24B	SC24B_HUMAN	Sprot_Human_20435entries_20240524	8	9	55.6	63308	62347.3	65772.7	55696.2	58925.8	57744.2	55199.7	56497	62007.4
O95490	O95490	Adhesion G protein-coupled receptor L2	AGRL2_HUMAN	Sprot_Human_20435entries_20240524	5	5	50	893.07	3805.99	844.84		5896.02	2313.27	1510.18	5086.86	2638.76
O95502	O95502	Neuronal pentraxin receptor	NPTXR_HUMAN	Sprot_Human_20435entries_20240524	2	2	16.7		1794.51
O95528	O95528	Solute carrier family 2, facilitated glucose transporter member 10	GTR10_HUMAN	Sprot_Human_20435entries_20240524	1	1	50	11787	9410.17	7635.93	6641.61	6524.78	6626.02	5316.59	6011.71	5093.72
O95544	O95544	NAD kinase	NADK_HUMAN	Sprot_Human_20435entries_20240524	1	1	50	6931.58	8306.38	7972.02	8196.7	6446.12	8859.93	7859.7	7733.89	10877
O95551	O95551	Tyrosyl-DNA phosphodiesterase 2	TYDP2_HUMAN	Sprot_Human_20435entries_20240524	2	2	38.9	16706.2	14703.1	16186.4	5088.27	5643.95	4194.84		2706.77
O95562	O95562	Vesicle transport protein SFT2B	SFT2B_HUMAN	Sprot_Human_20435entries_20240524	3	3	77.8	30117.9	32578.5	33145.5	23405.2	19559.5	25207.3	21669.5	16833	24984.2
O95563	O95563	Mitochondrial pyruvate carrier 2	MPC2_HUMAN	Sprot_Human_20435entries_20240524	4	4	50	24843.8	34317.2	38307.7	40853.7	48079	54584.1	40737.4	45841.6	45436.7
O95571	O95571	Persulfide dioxygenase ETHE1, mitochondrial	ETHE1_HUMAN	Sprot_Human_20435entries_20240524	5	5	50	37386.8	38152.1	41260	90846.5	61891.2	82368.7	80612.6	49021.1	70038.2
O95573	O95573	Fatty acid CoA ligase Acsl3	ACSL3_HUMAN	Sprot_Human_20435entries_20240524	17	19	83.3	105823	89761.1	98955.6	89694.1	75231.8	89372.9	83961.8	81279.9	80942.4
O95602	O95602	DNA-directed RNA polymerase I subunit RPA1	RPA1_HUMAN	Sprot_Human_20435entries_20240524	23	23	55.6	65083.7	40621.9	54387.3	12547.6	15576.8	12740	10332.1	13634.6	12201.6
O95613	O95613	Pericentrin	PCNT_HUMAN	Sprot_Human_20435entries_20240524	21	22	50	38535.9	31180.9	38739.3	20805.9	22171.4	20207	20390	22930	18783.4
O95619	O95619	YEATS domain-containing protein 4	YETS4_HUMAN	Sprot_Human_20435entries_20240524	4	4	66.7	14248.3	14450.5	11963.2	14034.8	11430.6	12526.6	13659.8	8450.49	13024.6
O95625	O95625	Zinc finger and BTB domain-containing protein 11	ZBT11_HUMAN	Sprot_Human_20435entries_20240524	3	3	50	6644.43	3715.14	6241.55	2660.69	1868.92	2124.6	1735.07		2229.28
O95628	O95628	CCR4-NOT transcription complex subunit 4	CNOT4_HUMAN	Sprot_Human_20435entries_20240524	3	3	50	7569.11	7194.7	7884.31	3612.89	3757.73	3478.03	2820.79	3111.33	3114.48
O95630	O95630	STAM-binding protein	STABP_HUMAN	Sprot_Human_20435entries_20240524	5	5	55.6	30283	29196.4	28071.8	25018.5	32647.5	27572.9	25619.5	26434.9	33123.2
O95639	O95639	Cleavage and polyadenylation specificity factor subunit 4	CPSF4_HUMAN	Sprot_Human_20435entries_20240524	2	3	50	11476.5	10518.4	13474.2	2952.46	5055.03	4272.68	3353.02	5721.36	3860.14
O95661	O95661	GTP-binding protein Di-Ras3	DIRA3_HUMAN	Sprot_Human_20435entries_20240524	5	5	44.4	7094.13	2529.85	1361.1	1744.62		2586.07	5027.85	3540.29	3013.52
O95670	O95670	V-type proton ATPase subunit G 2	VATG2_HUMAN	Sprot_Human_20435entries_20240524	2	2	38.9	1200.54			1852.01	983.187	1564.43	2066.18	1264.45	1582.73
O95671	O95671	Probable bifunctional dTTP/UTP pyrophosphatase/methyltransferase protein	ASML_HUMAN	Sprot_Human_20435entries_20240524	10	11	50	34133.9	25180.7	20912	63331.9	52187.4	53267.6	57086.7	53986	59372.6
O95674	O95674	Phosphatidate cytidylyltransferase 2	CDS2_HUMAN	Sprot_Human_20435entries_20240524	2	2	50	20247.9	17245.6	16260	28816.5	21094.2	24692.6	18958.9	23874.9	19109
O95684	O95684	Centrosomal protein 43	CEP43_HUMAN	Sprot_Human_20435entries_20240524	2	2	50	13257.5	11903.6	14553.8	6650.15	4582.89	4656.9	5381.93	6256.67	6969.22
O95696	O95696	Bromodomain-containing protein 1	BRD1_HUMAN	Sprot_Human_20435entries_20240524	4	4	50	3903.84	2518.8	2861.8	1355.43	2280.56	1879.45	1297.06	2235.96	1630.46
O95707	O95707	Ribonuclease P protein subunit p29	RPP29_HUMAN	Sprot_Human_20435entries_20240524	6	6	50	52109.3	39040.6	48133.7	17711.5	23805.5	19544.9	16165.1	21134.7	18433.1
O95714	O95714	E3 ubiquitin-protein ligase HERC2	HERC2_HUMAN	Sprot_Human_20435entries_20240524	23	23	50	11957.5	11435.1	12520.2	5055.13	6201.16	5839.68	4950.96	5724.07	6215.88
O95721	O95721	Synaptosomal-associated protein 29	SNP29_HUMAN	Sprot_Human_20435entries_20240524	6	6	77.8	63866.6	63305.1	71991.1	39108	38517	40698	34609.2	41002.6	45051.1
O95747	O95747	Serine/threonine-protein kinase OSR1	OXSR1_HUMAN	Sprot_Human_20435entries_20240524	12	13	83.3	56402.1	42401.5	51503.9	77734.3	54854.9	72778.8	60356.5	48393.9	63329.1
O95749	O95749	Geranylgeranyl pyrophosphate synthase	GGPPS_HUMAN	Sprot_Human_20435entries_20240524	3	3	50	21984.9	29868.6	21704.6	26555.7	32052.2	24086.9	24112.1	30805.7	34169.5
O95757	O95757	Heat shock 70 kDa protein 4L	HS74L_HUMAN	Sprot_Human_20435entries_20240524	15	19	55.6	10854.1	15242	20662	15882.2	35017.3	25525.9	13616.3	30407.5	28721.2
O95758	O95758	Polypyrimidine tract-binding protein 3	PTBP3_HUMAN	Sprot_Human_20435entries_20240524	6	7	50	25997.5	23733.5	28952.8	15370.2	13944.3	13935.2	16148.5	16141.7	12056.6
O95772	O95772	STARD3 N-terminal-like protein	STR3N_HUMAN	Sprot_Human_20435entries_20240524	2	2	50	28584.4	42925.9	36067.6	13756.5	28662.3	12612.5	28679.2	26046.9	22145.4
O95777	O95777	U6 snRNA-associated Sm-like protein LSm8	LSM8_HUMAN	Sprot_Human_20435entries_20240524	3	3	50	107866	97924	112806	58616.3	84751.1	57410.4	47740.5	68494	55425.2
O95782	O95782	AP-2 complex subunit alpha-1	AP2A1_HUMAN	Sprot_Human_20435entries_20240524	29	34	100	179695	202824	182624	177716	197084	191286	176278	183855	183219
O95785	O95785	Protein Wiz	WIZ_HUMAN	Sprot_Human_20435entries_20240524	2	2	38.9	18578.8	9675.5	12218.6		3451.3	3984.36		3764.06	3850.14
O95786	O95786	Antiviral innate immune response receptor RIG-I	RIGI_HUMAN	Sprot_Human_20435entries_20240524	23	24	61.1	31266.2	97355.3	47489.2	26285.9	30113.2	18069.1	23834.7	30108.7	19521.6
O95793	O95793	Double-stranded RNA-binding protein Staufen homolog 1	STAU1_HUMAN	Sprot_Human_20435entries_20240524	16	19	50	124086	109111	123539	61490	66236.4	61275.6	60220.2	61229.4	68231.7
O95801	O95801	Tetratricopeptide repeat protein 4	TTC4_HUMAN	Sprot_Human_20435entries_20240524	10	10	50	37526.4	33207.3	37741.8	12984.4	11906.7	12679.7	11560.2	13161.6	12952
O95807	O95807	Transmembrane protein 50A	TM50A_HUMAN	Sprot_Human_20435entries_20240524	2	2	72.2	55881.1	77526	66733.7	83581.9	56802	61561.2	31173.4	61371.4	69896.6
O95810	O95810	Caveolae-associated protein 2	CAVN2_HUMAN	Sprot_Human_20435entries_20240524	7	8	55.6	5547.96	7202.7	5120.53	10618.3	35035.9	10721.7	10460.5	38199.3	11399.9
O95816	O95816	BAG family molecular chaperone regulator 2	BAG2_HUMAN	Sprot_Human_20435entries_20240524	9	10	88.9	179107	166011	175298	109610	122279	129114	94431.4	115829	115171
O95817	O95817	BAG family molecular chaperone regulator 3	BAG3_HUMAN	Sprot_Human_20435entries_20240524	15	18	50	57367.8	70639	59397	40645.4	45549.3	40075.1	40062.2	38611.3	46773.6
O95819	O95819	Mitogen-activated protein kinase kinase kinase kinase 4	M4K4_HUMAN	Sprot_Human_20435entries_20240524	23	28	100	129824	196511	240317	90296.3	162202	147939	78627.2	139261	145805
O95822	O95822	Malonyl-CoA decarboxylase, mitochondrial	DCMC_HUMAN	Sprot_Human_20435entries_20240524	5	5	77.8	7721.62	8211.07	7184.17	12973.8	8235.34	9827.66	13185.7	9916.46	8395.49
O95825	O95825	Quinone oxidoreductase-like protein 1	QORL1_HUMAN	Sprot_Human_20435entries_20240524	5	6	50	41127.9	34323.4	38305.4	29364.2	31580.6	33244.6	32254.9	32329.6	34524.3
O95831	O95831	Apoptosis-inducing factor 1, mitochondrial	AIFM1_HUMAN	Sprot_Human_20435entries_20240524	16	20	83.3	43089.9	49693.3	48332.9	41866	35862.8	33746.4	36459.4	34200.6	35451.3
O95833	O95833	Chloride intracellular channel protein 3	CLIC3_HUMAN	Sprot_Human_20435entries_20240524	4	4	44.4	4132.51	6776.84		2077.67	3004.13	6014.54	3221.84	3112.4	3300.61
O95834	O95834	Echinoderm microtubule-associated protein-like 2	EMAL2_HUMAN	Sprot_Human_20435entries_20240524	12	14	66.7	35714.2	75249.7	42070.7	145406	152145	156859	128562	125038	148212
O95835	O95835	Serine/threonine-protein kinase LATS1	LATS1_HUMAN	Sprot_Human_20435entries_20240524	6	6	50	7409.96	5064.47	7029.4	3216.9	4151.66	3758.14	3583.28	4608.92	4912.73
O95861	O95861	3'(2'),5'-bisphosphate nucleotidase 1	BPNT1_HUMAN	Sprot_Human_20435entries_20240524	13	13	55.6	83040.5	94084.4	76688.2	61665.5	70657.3	56504.4	57246.7	57259.8	63471.6
O95863	O95863	Zinc finger protein SNAI1	SNAI1_HUMAN	Sprot_Human_20435entries_20240524	1	1	27.8	1168.3	640.244	1088.41					323.016	115.331
O95864	O95864	Acyl-CoA 6-desaturase	FADS2_HUMAN	Sprot_Human_20435entries_20240524	6	6	50	37538.6	32157.3	68984.6	15796.6	14639.2	18167.1	12040.8	10784.5	12952.1
O95865	O95865	Putative hydrolase DDAH2	DDAH2_HUMAN	Sprot_Human_20435entries_20240524	5	5	100	91670.1	81380.8	83324.3	172834	180550	153049	154044	142034	187546
O95870	O95870	Phosphatidylserine lipase ABHD16A	ABHGA_HUMAN	Sprot_Human_20435entries_20240524	6	6	50	27838.6	45436.9	34050.8	39388.9	40973.4	32770.9	36576.3	38198	32190.9
O95873	O95873	Uncharacterized protein C6orf47	CF047_HUMAN	Sprot_Human_20435entries_20240524	2	2	50	10380	13526.9	14428.5	7883.47	8068	8161.98	6107.38	8425.12	8657.56
O95881	O95881	Thioredoxin domain-containing protein 12	TXD12_HUMAN	Sprot_Human_20435entries_20240524	5	6	55.6	182041	171975	160634	122094	136949	135195	110192	137309	148058
O95900	O95900	Pseudouridylate synthase TRUB2, mitochondrial	TRUB2_HUMAN	Sprot_Human_20435entries_20240524	2	2	16.7	4214.76	1471.88	3348.29
O95905	O95905	Protein ecdysoneless homolog	ECD_HUMAN	Sprot_Human_20435entries_20240524	9	9	50	59927.1	41542	53708.5	14921.3	14587.5	13613.6	12240.5	15196.1	14978.5
O95926	O95926	Pre-mRNA-splicing factor SYF2	SYF2_HUMAN	Sprot_Human_20435entries_20240524	2	2	16.7	2803.58	394.234	1596.4
O95965	O95965	Integrin beta-like protein 1	ITGBL_HUMAN	Sprot_Human_20435entries_20240524	3	3	50	1073.33	2124.26	1221.17	5353.28	5324.59	4948.61	4413.45	4956.71	4746.25
O95967	O95967	EGF-containing fibulin-like extracellular matrix protein 2	FBLN4_HUMAN	Sprot_Human_20435entries_20240524	7	7	100	34819	28842.5	23712.7	283972	656796	510773	210638	602467	428468
O95980	O95980	Reversion-inducing cysteine-rich protein with Kazal motifs	RECK_HUMAN	Sprot_Human_20435entries_20240524	6	7	100	15541	9723.64	7774.78	51556.1	32509.4	52200.1	45332.1	30857.9	47114.1
O95983	O95983	Methyl-CpG-binding domain protein 3	MBD3_HUMAN	Sprot_Human_20435entries_20240524	5	6	50	23659	14900.9	21269.5	3739.59	8098.63	7379.19	3945.5	7800.29	7414.41
O95985	O95985	DNA topoisomerase 3-beta-1	TOP3B_HUMAN	Sprot_Human_20435entries_20240524	3	3	50	15918.6	16115.7	21589.7	12386.2	12171.5	12959.9	13470.8	14224.5	10806.2
O95989	O95989	Diphosphoinositol polyphosphate phosphohydrolase 1	NUDT3_HUMAN	Sprot_Human_20435entries_20240524	3	4	50	14421.6	11201.2	11558	13201.1	14358.3	13085.4	13234.8	13104.6	14264.5
O95999	O95999	B-cell lymphoma/leukemia 10	BCL10_HUMAN	Sprot_Human_20435entries_20240524	8	8	50	59042.5	37969.4	48047	44990.5	28906.4	46994	38893.9	32663.8	45071.3
O96000	O96000	NADH dehydrogenase [ubiquinone] 1 beta subcomplex subunit 10	NDUBA_HUMAN	Sprot_Human_20435entries_20240524	4	4	50	40385.4	41694.8	36647.6	31812.5	42071.4	42263.7	30648.5	37289.5	35246.7
O96005	O96005	Putative lipid scramblase CLPTM1	CLPT1_HUMAN	Sprot_Human_20435entries_20240524	14	14	55.6	64520.7	60001.1	57232.8	26158	28069.4	21798.4	27541.8	28035.8	29705.2
O96007	O96007	Molybdopterin synthase catalytic subunit	MOC2B_HUMAN	Sprot_Human_20435entries_20240524	6	7	50	29217.2	22292.9	26007.6	10710.5	12648.6	7971.37	13090.7	14040.8	12021
O96008	O96008	Mitochondrial import receptor subunit TOM40 homolog	TOM40_HUMAN	Sprot_Human_20435entries_20240524	8	9	50	154109	95228.5	118563	62952.7	51995.6	48399.8	65134	54690.3	45566.8
O96011	O96011	Peroxisomal membrane protein 11B	PX11B_HUMAN	Sprot_Human_20435entries_20240524	2	2	50	27246.2	42372.5	25860.4	33393.5	15406.8	22036.5	21118.8	17830.4	21662.8
O96013	O96013	Serine/threonine-protein kinase PAK 4	PAK4_HUMAN	Sprot_Human_20435entries_20240524	12	12	55.6	34463.6	35358.7	30099.6	17872.9	22567.7	16449.9	18309.6	20626.6	19061
O96017	O96017	Serine/threonine-protein kinase Chk2	CHK2_HUMAN	Sprot_Human_20435entries_20240524	1	1	16.7			3137.15		6614.23			6777.39
O96019	O96019	Actin-like protein 6A	ACL6A_HUMAN	Sprot_Human_20435entries_20240524	11	11	61.1	84654.1	66350	77978.9	42980.4	52407.6	44948.3	41301	50513.6	48137
O96028	O96028	Histone-lysine N-methyltransferase NSD2	NSD2_HUMAN	Sprot_Human_20435entries_20240524	6	6	61.1	15851.7	7711.62	15276.5	1571.56	2238.9	1088.13	2272.51	2205.44	1308.94
P00156	P00156	Cytochrome b	CYB_HUMAN	Sprot_Human_20435entries_20240524	1	1	50	7322.52	9649.15	24457.2	16373.7	7258.05	9523.32	7143.94	3577.36	2132.21
P00167	P00167	Cytochrome b5	CYB5_HUMAN	Sprot_Human_20435entries_20240524	4	4	50	5351.47	5224.07	9808.47	10003.8	6608.83	10245.5	16378.5	11783	17428.3
P00338	P00338	L-lactate dehydrogenase A chain	LDHA_HUMAN	Sprot_Human_20435entries_20240524	27	41	100	6.30717e+06	4.92434e+06	6.13064e+06	4529598	5377715	6.1249e+06	3.85314e+06	4.34911e+06	5.65071e+06
P00352	P00352	Aldehyde dehydrogenase 1A1	AL1A1_HUMAN	Sprot_Human_20435entries_20240524	6	7	66.7				8794.61	3084.57	4074.14	11693.9	4912.54	4927
P00367	P00367	Glutamate dehydrogenase 1, mitochondrial	DHE3_HUMAN	Sprot_Human_20435entries_20240524	21	29	94.4	283048	310376	262196	413282	354037	329748	328114	307571	268277
P00374	P00374	Dihydrofolate reductase	DYR_HUMAN	Sprot_Human_20435entries_20240524	6	6	50	9549.27	6063.19	9489.75		3302.45	2158.91		6021.5	4084.67
P00387	P00387	NADH-cytochrome b5 reductase 3	NB5R3_HUMAN	Sprot_Human_20435entries_20240524	13	20	100	880338	847836	757056	1.61877e+06	1489719	1.74294e+06	1.5576e+06	1.23652e+06	1511101
P00390	P00390	Glutathione reductase, mitochondrial	GSHR_HUMAN	Sprot_Human_20435entries_20240524	11	14	83.3	110157	144235	114760	159804	147118	160003	157901	124765	135688
P00395	P00395	Cytochrome c oxidase subunit 1	COX1_HUMAN	Sprot_Human_20435entries_20240524	2	2	50	20456.9	20150.9	24209.9	21978.9	17583.2	16585.6	18119.9	14293.3	16222.8
P00403	P00403	Cytochrome c oxidase subunit 2	COX2_HUMAN	Sprot_Human_20435entries_20240524	3	8	50	111270	111734	102921	84105.5	63178.1	58202.8	71940.5	60112	52429.6
P00414	P00414	Cytochrome c oxidase subunit 3	COX3_HUMAN	Sprot_Human_20435entries_20240524	1	2	50	9399.96	11318.7	14361.2	9518.5	8605.95	6284.62	11817.2	9596.27	5973.8
P00441	P00441	Superoxide dismutase [Cu-Zn]	SODC_HUMAN	Sprot_Human_20435entries_20240524	4	6	88.9	195206	207241	229370	258323	284347	283668	230519	222592	242329
P00450	P00450	Ceruloplasmin	CERU_HUMAN	Sprot_Human_20435entries_20240524	41	62	94.4	18945.2	17153.5	7760.51	51257.3	34118.3		17391.7	66948.3	14317.4
P00480	P00480	Ornithine transcarbamylase, mitochondrial	OTC_HUMAN	Sprot_Human_20435entries_20240524	9	9	83.3	21719.1	12894.4	16470.8	17576.1	19568	15592.7	19113.1	11271.7	10112.7
P00488	P00488	Coagulation factor XIII A chain	F13A_HUMAN	Sprot_Human_20435entries_20240524	5	6	38.9	4057.57			6122.08			5549.54
P00491	P00491	Purine nucleoside phosphorylase	PNPH_HUMAN	Sprot_Human_20435entries_20240524	15	25	100	760253	374364	823075	646184	174660	508195	693377	162302	446358
P00492	P00492	Hypoxanthine-guanine phosphoribosyltransferase	HPRT_HUMAN	Sprot_Human_20435entries_20240524	8	9	61.1	244015	181305	296859	87880.3	109968	108928	80199.1	103138	105150
P00505	P00505	Aspartate aminotransferase, mitochondrial	AATM_HUMAN	Sprot_Human_20435entries_20240524	16	21	94.4	346980	211896	283726	268939	190616	217371	233348	157488	172822
P00519	P00519	Tyrosine-protein kinase ABL1	ABL1_HUMAN	Sprot_Human_20435entries_20240524	6	6	50	10188.2	12017.9	11654	7638.94	7136.91	7151.45	8691.16	8936.39	8775.16
P00533	P00533	Epidermal growth factor receptor	EGFR_HUMAN	Sprot_Human_20435entries_20240524	19	22	100	64348.8	62554.4	67128.5	17335.6	47468.9	26905.3	11544.1	15787.7	8460.37
P00558	P00558	Phosphoglycerate kinase 1	PGK1_HUMAN	Sprot_Human_20435entries_20240524	21	39	100	1.68102e+06	1.58768e+06	1.60338e+06	2310963	1.94853e+06	2165045	2640195	2.11705e+06	2.21595e+06
P00568	P00568	Adenylate kinase isoenzyme 1	KAD1_HUMAN	Sprot_Human_20435entries_20240524	10	16	100	97217.6	100425	96752	158137	283136	225793	136796	268528	255362
P00736	P00736	Complement C1r subcomponent	C1R_HUMAN	Sprot_Human_20435entries_20240524	15	16	100	3485.51	7060.66	1989.79	13869.3	5346.68	3276.29	6691.2	12691.4	3896.64
P00738	P00738	Haptoglobin	HPT_HUMAN	Sprot_Human_20435entries_20240524	33	59	100	722117	2074332	540854	326919	364308	142394	311727	297070	165127
P00747	P00747	Plasminogen	PLMN_HUMAN	Sprot_Human_20435entries_20240524	19	22	88.9	14285.5	86395.6	36100.3	19468.9	8303.08		7986.8		3361.96
P00749	P00749	Urokinase-type plasminogen activator	UROK_HUMAN	Sprot_Human_20435entries_20240524	11	12	100	59964.4	25044.8	95459	26620.1	17010.5	56495	35200.2	13460	45560.1
P00750	P00750	Tissue-type plasminogen activator	TPA_HUMAN	Sprot_Human_20435entries_20240524	10	12	100	21945.7	86151.9	49482.1	17841.2	54315.1	31977.2	16155.9	41945.9	34232.5
P00751	P00751	Complement factor B	CFAB_HUMAN	Sprot_Human_20435entries_20240524	15	18	61.1		13543.8							1984.73
P00761	P00761	Trypsin - Sus scrofa (Pig).		Contaminants_220322	5	9	100	3.21281e+06	2.34509e+06	2.61527e+06	4674699	4188796	3.13475e+06	5219801	6350157	4680690
P00813	P00813	Adenosine deaminase	ADA_HUMAN	Sprot_Human_20435entries_20240524	9	10	66.7	7347.42	3646.96	6615.86	8226.46	4919.79	18787.5	8042.31	4947.2	12982.3
P00846	P00846	ATP synthase subunit a	ATP6_HUMAN	Sprot_Human_20435entries_20240524	1	1	50	28990.9	26556.9	9975.6	13390.9	11950.1	19415.1	15511.5	17011.2	15270.8
P00918	P00918	Carbonic anhydrase 2	CAH2_HUMAN	Sprot_Human_20435entries_20240524	10	11	88.9		1389.93		463.048	1221.96	6599.04	1414.85	745.35	2566.47
P00966	P00966	Argininosuccinate synthase	ASSY_HUMAN	Sprot_Human_20435entries_20240524	16	20	94.4	129713	124596	102001	241645	382420	348215	249602	204901	329017
P00973	P00973	2'-5'-oligoadenylate synthase 1	OAS1_HUMAN	Sprot_Human_20435entries_20240524	1	1	22.2		21124.5	14044.8	6588.23		7041.36
P00978	P00978	(Bos taurus) AMBP protein precursor		Contaminants_220322	4	4	66.7				8539.6	6689.82	5415.02	8981.78	6360	4873.72
P01008	P01008	Antithrombin-III	ANT3_HUMAN	Sprot_Human_20435entries_20240524	9	10	88.9		4969.71		9337.76	11258.9	8389.12	13687.5	7851.38	7473.87
P01009	P01009	Alpha-1-antitrypsin	A1AT_HUMAN	Sprot_Human_20435entries_20240524	27	41	94.4	2047.6	4168.52	3306.94	10461.1	32196.1	789824	1096.26	3459.32
P01011	P01011	Alpha-1-antichymotrypsin	AACT_HUMAN	Sprot_Human_20435entries_20240524	17	34	100	13859.2	8619.03	10466.8	11170.6	8714.26	6074.49	4539.96	10468.4	6805.22
P01019	P01019	Angiotensinogen	ANGT_HUMAN	Sprot_Human_20435entries_20240524	17	30	94.4	5351.07	13670.8	3599.27	2357.78	1862.09		713.382	712.227	594.819
P01023	P01023	Alpha-2-macroglobulin	A2MG_HUMAN	Sprot_Human_20435entries_20240524	30	33	100	8772.3	19400.4	19324.6	17987.5	17965.1	14940.3	9997.93	17476	17193.8
P01024	P01024	Complement C3	CO3_HUMAN	Sprot_Human_20435entries_20240524	51	61	100	3263.54	11270.8	2911.26	5336.68	3794.85	1435.76	2923.44	2872.76	1879.99
P01031	P01031	Complement C5	CO5_HUMAN	Sprot_Human_20435entries_20240524	49	57	88.9	6855.45	11477.8	7347.53	4006.86	2366.73	4193.54	4066.43	2778.43	3103.83
P01033	P01033	Metalloproteinase inhibitor 1	TIMP1_HUMAN	Sprot_Human_20435entries_20240524	6	7	100	13035.7	21439.7	17269.6	74503.3	62290.2	82595.1	57804.3	52636.2	55045.5
P01040	P01040	Cystatin-A	CYTA_HUMAN	Sprot_Human_20435entries_20240524	1	1	66.7	7208.8	7249.54	3789.42	14837.4	11678.4	6091.98	18224.1	14548.8	11898.7
P01042	P01042	Kininogen-1	KNG1_HUMAN	Sprot_Human_20435entries_20240524	17	18	100	13373.9	34585.9	7936.53	4826.77	6370.73	2369.55	5526.22	4857.54	3763.67
P01044-1;Q2KJ62	P01044-1;Q2KJ62	(Bos taurus) Isoform HMW of Kininogen-1 precursor;(Bos taurus) KNG protein		Contaminants_220322	6	6	50					1268.09		491.011		1137.01
P01111	P01111	GTPase NRas	RASN_HUMAN	Sprot_Human_20435entries_20240524	6	6	100	307012	280620	319947	251927	230714	234878	248633	243944	246105
P01112	P01112	GTPase HRas	RASH_HUMAN	Sprot_Human_20435entries_20240524	2	2	66.7	22710.8	16837.2	18614.9	15608.1	17886.9	12960.9	15901.4	15471	12674.7
P01116	P01116	GTPase KRas	RASK_HUMAN	Sprot_Human_20435entries_20240524	2	2	94.4	21951.6	26590.6	26156.6	30942.3	29454.3	28159.6	25216.9	26272.7	24260.3
P01130	P01130	Low-density lipoprotein receptor	LDLR_HUMAN	Sprot_Human_20435entries_20240524	14	15	100	52045.6	75953.1	81205.1	55802.9	58830.9	69035.4	56534.2	62675.7	63356.9
P01137	P01137	Transforming growth factor beta-1 proprotein	TGFB1_HUMAN	Sprot_Human_20435entries_20240524	5	6	94.4	32816.1	38702.8	27365.2	58660	99424.8	61339.8	56643	96709	74430.5
P01857;P0DOX5	P01857;P0DOX5	Immunoglobulin heavy constant gamma 1;Immunoglobulin gamma-1 heavy chain	IGHG1_HUMAN;IGG1_HUMAN	Sprot_Human_20435entries_20240524	13	18	94.4	6240.8	17364.4	5918.66	3938.46	3089.18		3773.63	2827.73	6511.14
P01871	P01871	Immunoglobulin heavy constant mu	IGHM_HUMAN	Sprot_Human_20435entries_20240524	3	3	38.9		479.459	802.062	8629.33				13447.2
P01876	P01876	Immunoglobulin heavy constant alpha 1	IGHA1_HUMAN	Sprot_Human_20435entries_20240524	5	6	100	4858.04	10630.3	6135.35	2119.11	2778.77	820.886	1879.7	4329.68	1909.03
P01889	P01889	HLA class I histocompatibility antigen, B alpha chain	HLAB_HUMAN	Sprot_Human_20435entries_20240524	4	5	94.4	39976.2	104387	53552.8	48248.2	86393.4	52593.3	40833.2	71896.3	53769
P01966	P01966	(Bos taurus) Hemoglobin subunit alpha		Contaminants_220322	7	11	100	16384.5	8550.34	3158.52	11459.1	5643.85	5977.68	14596.7	5958.12	13540.9
P02452	P02452	Collagen alpha-1(I) chain	CO1A1_HUMAN	Sprot_Human_20435entries_20240524	52	74	100	5.34991e+06	778598	2.07557e+06	2.13717e+06	2.33789e+06	930240	3086004	3.53566e+06	1.79353e+06
P02461	P02461	Collagen alpha-1(III) chain	CO3A1_HUMAN	Sprot_Human_20435entries_20240524	26	36	100	46706	8894.71	16396.6	21232.3	94296.8	15352	20418.8	127285	28262.8
P02462	P02462	Collagen alpha-1(IV) chain	CO4A1_HUMAN	Sprot_Human_20435entries_20240524	9	10	100	99716.3	28186.6	9916.46	90227.6	65883.1	97937.6	84734.3	66883.6	86315.4
P02511	P02511	Alpha-crystallin B chain	CRYAB_HUMAN	Sprot_Human_20435entries_20240524	6	8	94.4	18989	7795.17	9553.61	600018	152050	406246	526139	125384	295160
P02533;P02533	P02533	Tax_Id=9606 Gene_Symbol=KRT14 Keratin, type I cytoskeletal 14		Contaminants_220322	25	35	100	335533	144892	137605	392773	499082	356262	343924	346217	354229
P02535-1	P02535-1	Tax_Id=10090 Gene_Symbol=Krt10 Isoform 1 of Keratin, type I cytoskeletal 10		Contaminants_220322	4	4	88.9	4533.7	99.4083		4328.86	7643.25	5372.26	2543.69	4950.34	2161.7
P02538;P02538	P02538	Tax_Id=9606 Gene_Symbol=KRT6A Keratin, type II cytoskeletal 6A		Contaminants_220322	1	1	77.8				6739.73	15957.9		9131.42	6138	5889.43
P02545	P02545	Prelamin-A/C	LMNA_HUMAN	Sprot_Human_20435entries_20240524	43	55	100	5677475	5961825	5822810	9950084	12041673	8956301	9076673	10870827	8529699
P02549	P02549	Spectrin alpha chain, erythrocytic 1	SPTA1_HUMAN	Sprot_Human_20435entries_20240524	1	1	38.9		3371.86		15748.6	15440.1	9599.43	22809.6	83441.6	16776.3
P02584	P02584	(Bos taurus) Profilin-1		Contaminants_220322	4	7	100	2.33999e+06	1.86986e+06	2.09026e+06	1.09361e+06	964127	1.24629e+06	1.14128e+06	939782	1.14168e+06
P02647	P02647	Apolipoprotein A-I	APOA1_HUMAN	Sprot_Human_20435entries_20240524	22	33	100	15809.2	49720.3	14208.6	2228.86	3589.44	32170.3	39645.5	2636.38	31461.6
P02649	P02649	Apolipoprotein E	APOE_HUMAN	Sprot_Human_20435entries_20240524	12	14	88.9	42819	31301.8	40324		6781.13		33314.9	6149.88	4044.19
P02652	P02652	Apolipoprotein A-II	APOA2_HUMAN	Sprot_Human_20435entries_20240524	9	11	88.9	1968.99	7684.52	476.686	6662.53	3634.67			3887.62	2434.94
P02654	P02654	Apolipoprotein C-I	APOC1_HUMAN	Sprot_Human_20435entries_20240524	4	6	100	34400.1	142499	30410.3	23844.5	18194.6	8000.86	37305.8	26802.2	13136.2
P02656	P02656	Apolipoprotein C-III	APOC3_HUMAN	Sprot_Human_20435entries_20240524	5	6	100	7977.04	26351.9	7034.09	11896.3	9453.63	7264.52	26000.6	16676.7	11685.7
P02662	P02662	Alpha-S1-casein - Bos taurus (Bovine).		Contaminants_220322	4	6	72.2					1261.55		14305.8	43155.8	7756.99
P02663	P02663	Alpha-S2-casein [Contains: Casocidin-1 - Bos taurus (Bovine).		Contaminants_220322	3	3	27.8							473.905	5970.4
P02672	P02672	(Bos taurus) Fibrinogen alpha chain precursor		Contaminants_220322	15	22	66.7				16627.5	22446.9	10585.5	29176.3	21273.3	10837.9
P02676	P02676	(Bos taurus) similar to Fibrinogen beta chain precursor		Contaminants_220322	5	5	44.4						1574.13			3061.56
P02686	P02686	Myelin basic protein	MBP_HUMAN	Sprot_Human_20435entries_20240524	2	2	100	3005.23	2361.72	3030.76	3576.14	3712.58	2743.3	4061.58	3239.03	3756.96
P02741	P02741	C-reactive protein	CRP_HUMAN	Sprot_Human_20435entries_20240524	4	5	33.3		5461.91	661.139						1389.47
P02743	P02743	Serum amyloid P-component	SAMP_HUMAN	Sprot_Human_20435entries_20240524	3	3	27.8		5664.7
P02745	P02745	Complement C1q subcomponent subunit A	C1QA_HUMAN	Sprot_Human_20435entries_20240524	8	16	33.3	11592.9	16624	12355.9
P02746	P02746	Complement C1q subcomponent subunit B	C1QB_HUMAN	Sprot_Human_20435entries_20240524	7	15	33.3	2259.42	41946.9	13330.5
P02747	P02747	Complement C1q subcomponent subunit C	C1QC_HUMAN	Sprot_Human_20435entries_20240524	5	6	50	35784	359017	100921		11431.2		3660.03	9145.19
P02748	P02748	Complement component C9	CO9_HUMAN	Sprot_Human_20435entries_20240524	10	12	61.1	3778.52	10404.9		5046.74	12757	9523.11		6382.19	5548.78
P02749	P02749	Beta-2-glycoprotein 1	APOH_HUMAN	Sprot_Human_20435entries_20240524	10	13	77.8	1306	3458.13	2449.26			162703	30586.8
P02750	P02750	Leucine-rich alpha-2-glycoprotein	A2GL_HUMAN	Sprot_Human_20435entries_20240524	14	21	100	15277.7	30109.5	6922.35	5918.09	7579.71	2458.49	5958.39	6651.21	3427.61
P02751	P02751	Fibronectin	FINC_HUMAN	Sprot_Human_20435entries_20240524	115	215	100	5861183	3549926	4.14739e+06	13488798	10080991	15223761	14710917	12759441	12460283
P02760	P02760	Protein AMBP	AMBP_HUMAN	Sprot_Human_20435entries_20240524	13	22	94.4	2904.56	6166	7177.15	2001.38	998.465		1132.7	841.812	1172.26
P02763	P02763	Alpha-1-acid glycoprotein 1	A1AG1_HUMAN	Sprot_Human_20435entries_20240524	11	14	100	53203.6	72354.1	13302.7	25299.9	36244.2	18195.6	44228	27089.6	13694.2
P02765	P02765	Alpha-2-HS-glycoprotein	FETUA_HUMAN	Sprot_Human_20435entries_20240524	12	23	100	29987	117071	22937.3	15450.7	16598.3	5655.52	12443.3	11949.2	19056.8
P02766	P02766	Transthyretin	TTHY_HUMAN	Sprot_Human_20435entries_20240524	10	16	100	8929.6	15550.1	2477.15	4517.11	5231.29	2572.37	6276.65	3928.16	2612.53
P02768;P02768-1	P02768;P02768-1	Albumin;Tax_Id=9606 Gene_Symbol=ALB Isoform 1 of Serum albumin precursor	ALBU_HUMAN;	Sprot_Human_20435entries_20240524;Contaminants_220322	60	108	100	7.43889e+06	8531199	1.92594e+06	4188857	6.2448e+06	3.32287e+06	7568141	4517523	2284406
P02769	P02769	(Bos taurus) Bovine serum albumin precursor		Contaminants_220322	66	97	100	37890.6	54642.2	15695	11140967	14719042	8241052	19961326	11649653	6525411
P02786	P02786	Transferrin receptor protein 1	TFR1_HUMAN	Sprot_Human_20435entries_20240524	23	29	100	252816	246293	265639	106901	105775	79246.1	121370	105755	84211.6
P02787	P02787	Serotransferrin	TRFE_HUMAN	Sprot_Human_20435entries_20240524	42	69	100	137893	129971	101282	418553	529486	285759	708148	450852	224178
P02790	P02790	Hemopexin	HEMO_HUMAN	Sprot_Human_20435entries_20240524	32	53	100	106545	224153	74938.6	88995.7	101205	42809.4	90891.8	66253.1	46781.3
P02792	P02792	Ferritin light chain	FRIL_HUMAN	Sprot_Human_20435entries_20240524	8	12	100	37140.3	57103.8	47287.4	221969	225873	411785	198125	303563	433074
P02794	P02794	Ferritin heavy chain	FRIH_HUMAN	Sprot_Human_20435entries_20240524	9	11	100	52629.9	82934.6	69982.7	468454	446395	701362	353361	420874	568317
P02795	P02795	Metallothionein-2	MT2_HUMAN	Sprot_Human_20435entries_20240524	1	1	16.7	1086.71	1892.15	1234.1
P03886	P03886	NADH-ubiquinone oxidoreductase chain 1	NU1M_HUMAN	Sprot_Human_20435entries_20240524	2	2	50	56511.5	56140.4	50279.2	38520.4	53495.8	58962.4	39240	50615	44006.2
P03891	P03891	NADH-ubiquinone oxidoreductase chain 2	NU2M_HUMAN	Sprot_Human_20435entries_20240524	1	1	50	58813.1	47542.3	55690.1	40864.8	46856.2	53596.8	41639.9	49311.4	46099.1
P03905	P03905	NADH-ubiquinone oxidoreductase chain 4	NU4M_HUMAN	Sprot_Human_20435entries_20240524	3	3	50	14278.9	13082.9	12254.7	9200.99	9604.45	8555.62	10022	13939.2	10245
P03915	P03915	NADH-ubiquinone oxidoreductase chain 5	NU5M_HUMAN	Sprot_Human_20435entries_20240524	3	3	50	15349.6	12410.6	11528.9	12504.9	11335.2	10744.9	12524.4	16650.6	9743.57
P03952	P03952	Plasma kallikrein	KLKB1_HUMAN	Sprot_Human_20435entries_20240524	13	14	77.8		21691.1	2296.53		18176.8			8641.32	52265.3
P03956	P03956	Interstitial collagenase	MMP1_HUMAN	Sprot_Human_20435entries_20240524	9	10	22.2		26191.1	3738.63
P04003	P04003	C4b-binding protein alpha chain	C4BPA_HUMAN	Sprot_Human_20435entries_20240524	16	20	61.1	38459.8	197156	59268.5	4436.79	8177.23		3410.02	8526.59
P04035	P04035	3-hydroxy-3-methylglutaryl-coenzyme A reductase	HMDH_HUMAN	Sprot_Human_20435entries_20240524	7	7	50	25354.1	29315.1	53060.5	7187.83	3732.48	7676.03	7394.4	14975.9	7441.95
P04040	P04040	Catalase	CATA_HUMAN	Sprot_Human_20435entries_20240524	15	17	100	111198	114025	97523.8	102159	88976.8	79608.6	91638.2	80791.6	77149.2
P04049	P04049	RAF proto-oncogene serine/threonine-protein kinase	RAF1_HUMAN	Sprot_Human_20435entries_20240524	6	6	50	9665.43	10333.6	12656	6219.76	7117.83	8351.1	6328.75	6393.2	6526.94
P04062	P04062	Lysosomal acid glucosylceramidase	GBA1_HUMAN	Sprot_Human_20435entries_20240524	11	13	94.4	130661	153481	86762.2	127304	123397	88511.7	126583	130449	105159
P04066	P04066	Tissue alpha-L-fucosidase	FUCO_HUMAN	Sprot_Human_20435entries_20240524	9	10	100	11865.9	7429.3	3553.19	17573.2	52768.7	22957.5	8439.05	49443.6	19948.5
P04075	P04075	Fructose-bisphosphate aldolase A	ALDOA_HUMAN	Sprot_Human_20435entries_20240524	21	32	100	2.33529e+06	2292006	2.19468e+06	1.51804e+06	1.76639e+06	1.70614e+06	1.90678e+06	2.00559e+06	1.92144e+06
P04080	P04080	Cystatin-B	CYTB_HUMAN	Sprot_Human_20435entries_20240524	5	7	72.2	65025.9	107090	67015.3	62937.3	76258.3	81865.4	65688.4	67859.9	83187
P04083	P04083	Annexin A1	ANXA1_HUMAN	Sprot_Human_20435entries_20240524	19	32	100	2412207	2.73098e+06	3075663	2.672e+06	2.63783e+06	2653744	2.39188e+06	2.26948e+06	2.61263e+06
P04085	P04085	Platelet-derived growth factor subunit A	PDGFA_HUMAN	Sprot_Human_20435entries_20240524	5	5	38.9				61027.3	85744.1	27561.4
P04114	P04114	Apolipoprotein B-100	APOB_HUMAN	Sprot_Human_20435entries_20240524	213	284	77.8	37795.6	113720	39842.3	5361.81	9831.46	20720.7	5745.21	7991.45	10473.3
P04150	P04150	Glucocorticoid receptor	GCR_HUMAN	Sprot_Human_20435entries_20240524	9	9	50	20770	18536.9	18188.2	19053.2	17579.8	13306.9	18850.2	20014.6	16206
P04156	P04156	Major prion protein	PRIO_HUMAN	Sprot_Human_20435entries_20240524	3	3	94.4	55187.6	103374	44354.8	120590	102835	76738.3	118760	78744.9	95158.2
P04179	P04179	Superoxide dismutase [Mn], mitochondrial	SODM_HUMAN	Sprot_Human_20435entries_20240524	8	12	100	54453.9	33415	31548.6	472497	449627	759714	365605	358906	525572
P04181	P04181	Ornithine aminotransferase, mitochondrial	OAT_HUMAN	Sprot_Human_20435entries_20240524	11	12	50	370137	353921	393532	205058	153682	232039	206352	145656	207996
P04183	P04183	Thymidine kinase, cytosolic	KITH_HUMAN	Sprot_Human_20435entries_20240524	3	4	16.7	7216.29	1588.64	2162.73
P04196	P04196	Histidine-rich glycoprotein	HRG_HUMAN	Sprot_Human_20435entries_20240524	7	7	61.1		17980.2					1917.43
P04216	P04216	Thy-1 membrane glycoprotein	THY1_HUMAN	Sprot_Human_20435entries_20240524	4	4	100	1.43821e+06	1.11087e+06	1.20122e+06	2.5505e+06	1.15889e+06	1.76381e+06	1.8675e+06	1181091	1.78241e+06
P04217	P04217	Alpha-1B-glycoprotein	A1BG_HUMAN	Sprot_Human_20435entries_20240524	18	35	100	53605.5	124375	27899.8	19802.8	21466.3	7562.86	21403.9	17391.5	7884.67
P04233	P04233	HLA class II histocompatibility antigen gamma chain	HG2A_HUMAN	Sprot_Human_20435entries_20240524	1	1	5.6					2268.57
P04258	P04258	(Bos taurus) Similar to Collagen alpha 1(III) chain		Contaminants_220322	15	19	100	113980	75536.2	57748.3	138559	259380	67414.9	149608	393677	129588
P04259;P04259	P04259	Tax_Id=9606 Gene_Symbol=KRT6B Keratin, type II cytoskeletal 6B		Contaminants_220322	29	34	100	1.70462e+06	654814	804606	1.67369e+06	2.9685e+06	2.34714e+06	1.80217e+06	2.12037e+06	1.52286e+06
P04264;P04264	P04264	Tax_Id=9606 Gene_Symbol=KRT1 Keratin, type II cytoskeletal 1		Contaminants_220322	29	44	100	649774	149210	134680	609910	705095	412113	556779	828290	615884
P04275	P04275	von Willebrand factor	VWF_HUMAN	Sprot_Human_20435entries_20240524	8	8	77.8	1413.88	2293.41	1218.94	7365.53	4471.05	3984.83	7083.77	2216.74	5788.16
P04278	P04278	Sex hormone-binding globulin	SHBG_HUMAN	Sprot_Human_20435entries_20240524	13	18	66.7		6995.13		16734.8				11882.1
P04406	P04406	Glyceraldehyde-3-phosphate dehydrogenase	G3P_HUMAN	Sprot_Human_20435entries_20240524	18	40	100	3.56017e+06	3.07619e+06	3.04093e+06	2.31699e+06	2.17071e+06	2.62819e+06	2.47388e+06	2.2058e+06	2.59519e+06
P04424	P04424	Argininosuccinate lyase	ARLY_HUMAN	Sprot_Human_20435entries_20240524	10	11	83.3	44849.8	34483.2	32815.1	46272.3	27540.3	34617.1	37833.4	31269.9	32395.7
P04439	P04439	HLA class I histocompatibility antigen, A alpha chain	HLAA_HUMAN	Sprot_Human_20435entries_20240524	8	10	100	94901.2	123753	114500	106433	88326.7	141380	124366	162742	133680
P04626	P04626	Receptor tyrosine-protein kinase erbB-2	ERBB2_HUMAN	Sprot_Human_20435entries_20240524	6	6	72.2	3634.55	6005.03	9412.02	6782.12	8257.95	7629.42	4472.9	4483.06	4920.64
P04632	P04632	Calpain small subunit 1	CPNS1_HUMAN	Sprot_Human_20435entries_20240524	9	15	100	532900	738682	621663	613575	672957	534787	516469	585526	587809
P04792	P04792	Heat shock protein beta-1	HSPB1_HUMAN	Sprot_Human_20435entries_20240524	13	15	100	2.04421e+06	2865411	2.167e+06	5646463	4.32733e+06	5.97528e+06	5.11139e+06	3547095	6.05834e+06
P04818	P04818	Thymidylate synthase	TYSY_HUMAN	Sprot_Human_20435entries_20240524	9	11	16.7	13690.8	3226.77	13273.4
P04843	P04843	Dolichyl-diphosphooligosaccharide--protein glycosyltransferase subunit 1	RPN1_HUMAN	Sprot_Human_20435entries_20240524	22	27	100	960538	1.1694e+06	964431	1.20762e+06	1.30903e+06	1.12341e+06	1.22148e+06	1.42162e+06	1.18178e+06
P04844	P04844	Dolichyl-diphosphooligosaccharide--protein glycosyltransferase subunit 2	RPN2_HUMAN	Sprot_Human_20435entries_20240524	24	40	100	931176	1.10649e+06	890569	1.23399e+06	1.18365e+06	1.08689e+06	1113051	1.32014e+06	1114729
P04899	P04899	Guanine nucleotide-binding protein G(i) subunit alpha-2	GNAI2_HUMAN	Sprot_Human_20435entries_20240524	12	16	100	514478	396040	415083	473724	543024	546504	474471	532029	526385
P04920	P04920	Anion exchange protein 2	B3A2_HUMAN	Sprot_Human_20435entries_20240524	5	6	100	8984.69	10402.1	2575.25	3010.48	3587.85	488.316	4834.96	3795.15	2623.83
P04921	P04921	Glycophorin-C	GLPC_HUMAN	Sprot_Human_20435entries_20240524	1	1	50	4849.91	3819.88	4834.67	8395.47	13918	11631.3	8908.82	11614.4	13082.5
P05023	P05023	Sodium/potassium-transporting ATPase subunit alpha-1	AT1A1_HUMAN	Sprot_Human_20435entries_20240524	33	40	100	86453.8	104547	75249.1	68474.5	74781.7	62422.8	64688.2	74232.9	61008.7
P05067	P05067	Amyloid-beta precursor protein	A4_HUMAN	Sprot_Human_20435entries_20240524	12	13	94.4	9966.67	17092.5	12809.4	10230.8	15688.1	11495.1	11031.9	10839.5	11086.7
P05090	P05090	Apolipoprotein D	APOD_HUMAN	Sprot_Human_20435entries_20240524	5	6	94.4	5148.97	9736.18	5104.07	2235.46		1050.98	1859.48	1884.04	911444
P05091	P05091	Aldehyde dehydrogenase, mitochondrial	ALDH2_HUMAN	Sprot_Human_20435entries_20240524	9	10	88.9	16299.9	18609	23736.7	11705.8	13987.9	10009.9	14085.5	13131.9	11227.9
P05106	P05106	Integrin beta-3	ITB3_HUMAN	Sprot_Human_20435entries_20240524	9	9	94.4	2404.49	12263.7	2246.83	5183.12	8154.89	9872.04	4844.93	7622.02	6815.15
P05107	P05107	Integrin beta-2	ITB2_HUMAN	Sprot_Human_20435entries_20240524	5	5	27.8				13542.5		11439.2	12946.7	1898.34	6058.62
P05109	P05109	Protein S100-A8	S10A8_HUMAN	Sprot_Human_20435entries_20240524	3	3	44.4				14571.9			1735.43	3809.24	1702.92
P05114	P05114	Non-histone chromosomal protein HMG-14	HMGN1_HUMAN	Sprot_Human_20435entries_20240524	4	5	50	78465.6	97879.9	71757.9	52830.8	67514.3	55135.4	74626.7	83120.4	46205.4
P05120	P05120	Plasminogen activator inhibitor 2	PAI2_HUMAN	Sprot_Human_20435entries_20240524	5	5	16.7	6421.23	16144.9			3423.55
P05121	P05121	Plasminogen activator inhibitor 1	PAI1_HUMAN	Sprot_Human_20435entries_20240524	15	21	100	145100	123103	118042	123753	99757.4	479851	127871	92922.1	499702
P05141	P05141	ADP/ATP translocase 2	ADT2_HUMAN	Sprot_Human_20435entries_20240524	4	4	55.6	54344.7	33765.7	45339.9	16479.8	14104.1	13988.3	13217.1	12183.5	11158
P05155	P05155	Plasma protease C1 inhibitor	IC1_HUMAN	Sprot_Human_20435entries_20240524	17	30	100	27205.2	39850.1	13342.2	12785.1	15011	31760.5	14265.4	13790.5	13708.2
P05156	P05156	Complement factor I	CFAI_HUMAN	Sprot_Human_20435entries_20240524	14	17	100	11143	10618.3	12698.9	10985	25040.9	15291.4	12235.6	28042.4	18403.5
P05161	P05161	Ubiquitin-like protein ISG15	ISG15_HUMAN	Sprot_Human_20435entries_20240524	4	5	55.6	78794.6	418364	79715.1	74244.2	34491.9	33963.6	41593.7	39970.6	31475.4
P05165	P05165	Propionyl-CoA carboxylase alpha chain, mitochondrial	PCCA_HUMAN	Sprot_Human_20435entries_20240524	15	16	83.3	12565.1	11485.4	14678.4	18268.9	20850.3	16017.2	14895.7	17803.5	13436.9
P05166	P05166	Propionyl-CoA carboxylase beta chain, mitochondrial	PCCB_HUMAN	Sprot_Human_20435entries_20240524	6	6	83.3	9190.52	7849.84	9442.58	12690.7	11529.6	11634.2	10688.3	11234.1	8895.32
P05186	P05186	Alkaline phosphatase, tissue-nonspecific isozyme	PPBT_HUMAN	Sprot_Human_20435entries_20240524	11	12	100	31314	94742.4	102280	12683	91362.4	12313	10675	106562	26984
P05198	P05198	Eukaryotic translation initiation factor 2 subunit 1	IF2A_HUMAN	Sprot_Human_20435entries_20240524	15	19	100	559884	453498	550646	288592	296817	276523	283098	291026	293208
P05230	P05230	Fibroblast growth factor 1	FGF1_HUMAN	Sprot_Human_20435entries_20240524	3	3	50	58409.4	13915	41309.3	183865	46258.8	151440	173350	46779.8	130636
P05362	P05362	Intercellular adhesion molecule 1	ICAM1_HUMAN	Sprot_Human_20435entries_20240524	7	7	88.9			6644.36	66475.9	10829.2	48977.3	86051.3	13003.6	24911.5
P05386	P05386	Large ribosomal subunit protein P1	RLA1_HUMAN	Sprot_Human_20435entries_20240524	2	3	50	39412.2	46541.7	43232.9	20639.1	20709.2	20048.8	21298.4	25279.4	24879.3
P05387	P05387	Large ribosomal subunit protein P2	RLA2_HUMAN	Sprot_Human_20435entries_20240524	5	9	100	748580	513934	579621	339568	351533	310062	345090	337820	332190
P05388	P05388	Large ribosomal subunit protein uL10	RLA0_HUMAN	Sprot_Human_20435entries_20240524	10	14	100	1047990	996700	1059342	587559	642604	593348	603011	690973	591281
P05412	P05412	Transcription factor Jun	JUN_HUMAN	Sprot_Human_20435entries_20240524	2	2	50	35517.6	52578.3	76135.9	16316.3	21925.4	14174.5	10943.8	27194.9	24213.3
P05413	P05413	Fatty acid-binding protein, heart	FABPH_HUMAN	Sprot_Human_20435entries_20240524	7	7	94.4	25193.1	75036	132063	169274	144049	240262	125944	48976.5	165453
P05423	P05423	DNA-directed RNA polymerase III subunit RPC4	RPC4_HUMAN	Sprot_Human_20435entries_20240524	1	1	50	25090.6	19015.9	21364	9764.02	14119.6	12300.3	10220.4	12291	12389.2
P05455	P05455	Lupus La protein	LA_HUMAN	Sprot_Human_20435entries_20240524	19	23	66.7	273108	278943	266296	126333	216669	143217	119398	179778	147846
P05543	P05543	Thyroxine-binding globulin	THBG_HUMAN	Sprot_Human_20435entries_20240524	16	27	88.9	3028.85	5494.29	1139.04	2936.28	8100.5	1798.28			278.758
P05546	P05546	Heparin cofactor 2	HEP2_HUMAN	Sprot_Human_20435entries_20240524	10	10	61.1	1366.42	2729.11
P05556	P05556	Integrin beta-1	ITB1_HUMAN	Sprot_Human_20435entries_20240524	19	27	100	691644	1.09018e+06	828306	945673	868540	948139	953614	894449	950468
P05783	P05783	Keratin, type I cytoskeletal 18	K1C18_HUMAN	Sprot_Human_20435entries_20240524	15	18	94.4	159715	173358	111637	45478.9	137504	69289.2	66496.8	141949	98410.5
P05787;P05787	P05787	Tax_Id=9606 Gene_Symbol=KRT8 Keratin, type II cytoskeletal 8		Contaminants_220322	2	2	44.4	3089.68	3064.35	3499.28	4002.32	9247.44	1709.14		7718.59	2139.28
P05997	P05997	Collagen alpha-2(V) chain	CO5A2_HUMAN	Sprot_Human_20435entries_20240524	24	29	100	163984	45315.9	50055.9	175030	133248	105390	203894	182626	139993
P06132	P06132	Uroporphyrinogen decarboxylase	DCUP_HUMAN	Sprot_Human_20435entries_20240524	11	13	100	81808.3	93743.9	97164.2	34710.4	45047.8	39866.7	29411	34633.4	38924.9
P06241	P06241	Tyrosine-protein kinase Fyn	FYN_HUMAN	Sprot_Human_20435entries_20240524	5	6	77.8	10837.1	11773.8	15307.7	64831.5	50902.9	51714.6	60911.7	56717.1	52312.1
P06276	P06276	Cholinesterase	CHLE_HUMAN	Sprot_Human_20435entries_20240524	22	27	88.9	10902.8	16595.7			61774.4	259914	66362.3	69348.1	4052.06
P06280	P06280	Alpha-galactosidase A	AGAL_HUMAN	Sprot_Human_20435entries_20240524	6	6	61.1	10495.6	22818.2	11165.9	12325.2	21312.4	14899.9	17330.1	18472	15731.9
P06396	P06396	Gelsolin	GELS_HUMAN	Sprot_Human_20435entries_20240524	8	15	100	1.1127e+06	1.59184e+06	1.6459e+06	3.70533e+06	3125834	3.42942e+06	3877231	2.59744e+06	3.20909e+06
P06400	P06400	Retinoblastoma-associated protein	RB_HUMAN	Sprot_Human_20435entries_20240524	10	11	50	35166.6	20081.8	34764.9	2812.98	2417.14	4659.53	3099.5	2587.2	2448.65
P06454	P06454	Prothymosin alpha	PTMA_HUMAN	Sprot_Human_20435entries_20240524	6	7	55.6	40521.3	27792	53526.4	10022	17229.2	12520.1	9450.47	17724.1	12672.1
P06493	P06493	Cyclin-dependent kinase 1	CDK1_HUMAN	Sprot_Human_20435entries_20240524	8	10	50	79749.6	37017.9	51773.9	1117.38		1012.25	303.803
P06576	P06576	ATP synthase subunit beta, mitochondrial	ATPB_HUMAN	Sprot_Human_20435entries_20240524	21	38	100	1.27841e+06	1.25375e+06	1148812	1.33894e+06	1.12352e+06	1.16388e+06	1.28681e+06	1.12744e+06	1.03013e+06
P06702	P06702	Protein S100-A9	S10A9_HUMAN	Sprot_Human_20435entries_20240524	5	5	77.8		243.73	439.848	15550.2			1247.11	1600.61	1713.03
P06703	P06703	Protein S100-A6	S10A6_HUMAN	Sprot_Human_20435entries_20240524	5	6	66.7	20612.1	14230.3	16272.9	26866.5	23115.5	18209.9	49186.3	22438.3	35472
P06727	P06727	Apolipoprotein A-IV	APOA4_HUMAN	Sprot_Human_20435entries_20240524	17	20	94.4	7834.18	12596.3	6962.64	14253.1	9395.86	9872.95	10030.4	10168.8	7821.98
P06730	P06730	Eukaryotic translation initiation factor 4E	IF4E_HUMAN	Sprot_Human_20435entries_20240524	7	8	88.9	247491	274630	269439	147030	193620	180005	138848	153675	189570
P06733	P06733	Alpha-enolase	ENOA_HUMAN	Sprot_Human_20435entries_20240524	20	32	100	3.38654e+06	2.39152e+06	2863667	1.93767e+06	1.72593e+06	2.0835e+06	2.06804e+06	1.61677e+06	2.01885e+06
P06737	P06737	Glycogen phosphorylase, liver form	PYGL_HUMAN	Sprot_Human_20435entries_20240524	29	33	100	273476	381374	360598	315316	415888	443198	341713	453340	558806
P06744	P06744	Glucose-6-phosphate isomerase	G6PI_HUMAN	Sprot_Human_20435entries_20240524	21	32	100	873286	1.01709e+06	948867	901152	802744	716351	835397	743479	687819
P06746	P06746	DNA polymerase beta	DPOLB_HUMAN	Sprot_Human_20435entries_20240524	5	5	55.6	3224.66	5745.76	5125.6	3509.77	5735.9	4186.69	2692.49	3879.65	4347.42
P06748	P06748	Nucleophosmin	NPM_HUMAN	Sprot_Human_20435entries_20240524	11	18	83.3	675310	519514	638687	208874	252662	203784	195841	243450	216117
P06753	P06753	Tropomyosin alpha-3 chain	TPM3_HUMAN	Sprot_Human_20435entries_20240524	13	15	94.4	2.43955e+06	1.76864e+06	2.36754e+06	2.51895e+06	1.6884e+06	2.16662e+06	4.95618e+06	3.56215e+06	4044553
P06756	P06756	Integrin alpha-V	ITAV_HUMAN	Sprot_Human_20435entries_20240524	37	45	100	36383.1	35883.8	27065.7	96181.9	72067.3	99614.8	105495	68181.3	91462
P06865	P06865	Beta-hexosaminidase subunit alpha	HEXA_HUMAN	Sprot_Human_20435entries_20240524	17	22	72.2	46499.2	78869.1	55432.8	81864.4	160133	99795	81307.5	163316	102498
P06899;P23527;P33778;Q16778;Q8N257	P06899;P23527;P33778;Q16778;Q8N257	Histone H2B type 1-J;Histone H2B type 1-O;Histone H2B type 1-B;Histone H2B type 2-E;Histone H2B type 3-B	H2B1J_HUMAN;H2B1O_HUMAN;H2B1B_HUMAN;H2B2E_HUMAN;H2B3B_HUMAN	Sprot_Human_20435entries_20240524	2	3	55.6	1.2311e+06	975964	1.10592e+06	588544	1151367	877712	434026	910320	698415
P07093	P07093	Glia-derived nexin	GDN_HUMAN	Sprot_Human_20435entries_20240524	17	25	100	122487	97099.4	60370	377589	299638	451387	400265	251832	368567
P07099	P07099	Epoxide hydrolase 1	HYEP_HUMAN	Sprot_Human_20435entries_20240524	19	20	83.3	174571	218763	125993	129517	200296	168692	131634	171607	181326
P07108	P07108	Acyl-CoA-binding protein	ACBP_HUMAN	Sprot_Human_20435entries_20240524	4	6	77.8	114858	132096	96464.3	108548	118808	105588	134323	134400	163652
P07195	P07195	L-lactate dehydrogenase B chain	LDHB_HUMAN	Sprot_Human_20435entries_20240524	18	28	100	3.52894e+06	3.76134e+06	3924972	1.5572e+06	1.96179e+06	1650216	1.44289e+06	1.71563e+06	1.80231e+06
P07199	P07199	Major centromere autoantigen B	CENPB_HUMAN	Sprot_Human_20435entries_20240524	3	4	50	18490.3	14186.2	16930.2	14075.7	13022.1	9234.63	11701.6	12786.4	8822.76
P07203	P07203	Glutathione peroxidase 1	GPX1_HUMAN	Sprot_Human_20435entries_20240524	9	9	88.9	174353	138751	165030	154507	251354	242408	132894	205662	235537
P07225	P07225	Vitamin K-dependent protein S	PROS_HUMAN	Sprot_Human_20435entries_20240524	8	8	61.1		11162	3984.28	2180.03	5368.49	5567.35	2969.25	7310.43	5641.5
P07237	P07237	Protein disulfide-isomerase	PDIA1_HUMAN	Sprot_Human_20435entries_20240524	32	45	100	2.59598e+06	3.27173e+06	2.59495e+06	3464904	3.0934e+06	2663111	3.2088e+06	3.01971e+06	2.90389e+06
P07305	P07305	Histone H1.0	H10_HUMAN	Sprot_Human_20435entries_20240524	4	4	61.1	77786.3	79155.5	93797.3	124045	226540	173043	121510	219358	139717
P07311	P07311	Acylphosphatase-1	ACYP1_HUMAN	Sprot_Human_20435entries_20240524	2	3	50	41921.8	60305.7	51014.9	28965.2	32399.4	31583.3	22467.6	29930.2	29350.2
P07332	P07332	Tyrosine-protein kinase Fes/Fps	FES_HUMAN	Sprot_Human_20435entries_20240524	6	7	50	7897.13	7605.37	10086	11260.3	10623	13629	9002.04	10916.1	12934.9
P07339	P07339	Cathepsin D	CATD_HUMAN	Sprot_Human_20435entries_20240524	15	21	100	601059	649436	497223	1.19324e+06	1.15721e+06	964133	1.24757e+06	1.13378e+06	1.08968e+06
P07355	P07355	Annexin A2	ANXA2_HUMAN	Sprot_Human_20435entries_20240524	26	39	100	14993763	9917483	11311863	12310396	13865392	13119653	11650800	10795371	12648539
P07357	P07357	Complement component C8 alpha chain	CO8A_HUMAN	Sprot_Human_20435entries_20240524	6	6	33.3		3113.47	2240.94
P07358	P07358	Complement component C8 beta chain	CO8B_HUMAN	Sprot_Human_20435entries_20240524	11	14	50	7718.54	20372.8	8504.88		4160.54			1330.5
P07384	P07384	Calpain-1 catalytic subunit	CAN1_HUMAN	Sprot_Human_20435entries_20240524	27	36	100	153861	289601	230828	168293	262019	251406	138180	202695	235869
P07437	P07437	Tubulin beta chain	TBB5_HUMAN	Sprot_Human_20435entries_20240524	5	9	100	2.93517e+06	2825398	3.02278e+06	3.23389e+06	2.74269e+06	3.28781e+06	2789606	2.50193e+06	2966752
P07478	P07478	Trypsin-2	TRY2_HUMAN	Sprot_Human_20435entries_20240524	1	1	61.1	49348.2	30414.4	44372.6	60946.1	44120.1	21153.1	49227	73252.6	46030.8
P07585	P07585	Decorin	PGS2_HUMAN	Sprot_Human_20435entries_20240524	8	9	94.4	1018.92	6497.72		53575.4	50486.1	31820	48763.4	58900.7	14171.8
P07602	P07602	Prosaposin	SAP_HUMAN	Sprot_Human_20435entries_20240524	8	8	100	474919	1.36713e+06	890522	1.10652e+06	1.17879e+06	977828	1.26802e+06	1.3404e+06	1141674
P07686	P07686	Beta-hexosaminidase subunit beta	HEXB_HUMAN	Sprot_Human_20435entries_20240524	16	20	100	133519	369695	231830	215445	365416	254783	215767	360228	223047
P07711	P07711	Procathepsin L	CATL1_HUMAN	Sprot_Human_20435entries_20240524	3	4	50	38896.8	89179.9	66728.4	32741.3	41675.9	38547.8	31295.4	60415.1	42014.6
P07737	P07737	Profilin-1	PROF1_HUMAN	Sprot_Human_20435entries_20240524	7	10	100	4.61102e+06	3.63895e+06	3.86604e+06	2.58682e+06	2.37329e+06	2700065	2.47522e+06	2085625	2.58159e+06
P07738	P07738	Bisphosphoglycerate mutase	PMGE_HUMAN	Sprot_Human_20435entries_20240524	5	5	100	20979	28867.3	13483.1	9700.4	17088.3	13000.9	15131.3	12852.4	14226.4
P07741	P07741	Adenine phosphoribosyltransferase	APT_HUMAN	Sprot_Human_20435entries_20240524	5	6	94.4	62371.5	62606.6	55237.7	63930.6	77802.4	63618.3	59542.5	69356.7	75992.9
P07814	P07814	Bifunctional glutamate/proline--tRNA ligase	SYEP_HUMAN	Sprot_Human_20435entries_20240524	45	54	100	280839	250632	244213	177132	189250	154684	197010	192260	177488
P07858	P07858	Cathepsin B	CATB_HUMAN	Sprot_Human_20435entries_20240524	12	18	100	406815	800971	302408	1.2868e+06	890080	787768	1474708	771831	630045
P07900	P07900	Heat shock protein HSP 90-alpha	HS90A_HUMAN	Sprot_Human_20435entries_20240524	22	33	100	1.7913e+06	1.68847e+06	1.63699e+06	1.09459e+06	1.1938e+06	1.10051e+06	1.157e+06	1.29737e+06	1.17712e+06
P07902	P07902	Galactose-1-phosphate uridylyltransferase	GALT_HUMAN	Sprot_Human_20435entries_20240524	5	5	50	8839.1	13074.7	9729.34	17759.8	29386.4	28028.1	14817.5	25759.3	24350.6
P07910	P07910	Heterogeneous nuclear ribonucleoproteins C1/C2	HNRPC_HUMAN	Sprot_Human_20435entries_20240524	4	5	55.6	98708.5	92274.6	97557.9	33316.1	51995.6	39123.6	31872.4	39601.4	37122.2
P07919	P07919	Cytochrome b-c1 complex subunit 6, mitochondrial	QCR6_HUMAN	Sprot_Human_20435entries_20240524	4	5	50	8800.15	11009.6	15645.8	6881.21	6877.79	7592.76	6494.29	6901.07	6757.52
P07942	P07942	Laminin subunit beta-1	LAMB1_HUMAN	Sprot_Human_20435entries_20240524	36	44	100	171147	334716	299289	127976	213109	138880	112036	202928	162506
P07947	P07947	Tyrosine-protein kinase Yes	YES_HUMAN	Sprot_Human_20435entries_20240524	13	14	100	58903.5	72072	87787.6	67384.8	69821.2	74445.4	63699.7	66818.7	76869.2
P07951	P07951	Tropomyosin beta chain	TPM2_HUMAN	Sprot_Human_20435entries_20240524	17	20	100	7.76597e+06	4.33895e+06	5871108	13821915	6.58795e+06	16820706	14070065	7.59784e+06	15491388
P07954	P07954	Fumarate hydratase, mitochondrial	FUMH_HUMAN	Sprot_Human_20435entries_20240524	10	12	83.3	169088	153793	170862	111326	99760.5	98990.2	87243.2	99805	92914.4
P07992	P07992	DNA excision repair protein ERCC-1	ERCC1_HUMAN	Sprot_Human_20435entries_20240524	5	6	50	18583	13560	17771.4	6760.31	6286.69	6617.96	5370.98	6272.23	6965.32
P07996	P07996	Thrombospondin-1	TSP1_HUMAN	Sprot_Human_20435entries_20240524	13	19	100	196706	122118	134691	3.6538e+06	1314037	2199724	4271093	2.09777e+06	1.84817e+06
P08047	P08047	Transcription factor Sp1	SP1_HUMAN	Sprot_Human_20435entries_20240524	1	1	50	1547.64	1197	1723.91	611.202	1350.51	861.394	204.887	636.252	451.723
P08069	P08069	Insulin-like growth factor 1 receptor	IGF1R_HUMAN	Sprot_Human_20435entries_20240524	11	11	55.6	2383.04	2432.32	1996.83	6159.8	2872.61	3861.37	6267.81	2569.76	5547.17
P08123	P08123	Collagen alpha-2(I) chain	CO1A2_HUMAN	Sprot_Human_20435entries_20240524	50	78	100	742179	147058	328792	372991	447840	248303	456924	602060	327685
P08133	P08133	Annexin A6	ANXA6_HUMAN	Sprot_Human_20435entries_20240524	36	58	100	4.86499e+06	5.07062e+06	5.04587e+06	3.48504e+06	4.47375e+06	4838078	3.28028e+06	3959738	4.55616e+06
P08134	P08134	Rho-related GTP-binding protein RhoC	RHOC_HUMAN	Sprot_Human_20435entries_20240524	6	7	100	312018	261085	336542	273889	279613	275006	250879	277473	268786
P08138	P08138	Tumor necrosis factor receptor superfamily member 16	TNR16_HUMAN	Sprot_Human_20435entries_20240524	1	1	22.2	313.187			123.381			380.449		218.354
P08174	P08174	Complement decay-accelerating factor	DAF_HUMAN	Sprot_Human_20435entries_20240524	2	2	61.1	3722.46		4134.08	6566.58	3453.02	5469.52	5883.66	1377.66	6276.25
P08195	P08195	Amino acid transporter heavy chain SLC3A2	4F2_HUMAN	Sprot_Human_20435entries_20240524	17	19	100	150908	70298.4	82435.9	82429.7	36309.2	36243	89450	46721.8	49938.3
P08236	P08236	Beta-glucuronidase	BGLR_HUMAN	Sprot_Human_20435entries_20240524	12	13	66.7	14231.6	17816	12379.6	44050.1	108183	50670.2	41301.8	115122	49609.1
P08237	P08237	ATP-dependent 6-phosphofructokinase, muscle type	PFKAM_HUMAN	Sprot_Human_20435entries_20240524	20	24	77.8	95469.8	103291	107840	73305.5	69281.6	67494.4	69554.2	65376.7	67657.4
P08238	P08238	Heat shock protein HSP 90-beta	HS90B_HUMAN	Sprot_Human_20435entries_20240524	46	62	100	8.08969e+06	7.89399e+06	8477214	4.12139e+06	4278675	3822972	3.90875e+06	4.07974e+06	3.94936e+06
P08240	P08240	Signal recognition particle receptor subunit alpha	SRPRA_HUMAN	Sprot_Human_20435entries_20240524	17	20	66.7	109974	81339.6	94518.1	71994.8	74828	77025	63367.2	75762	77446.3
P08243	P08243	Asparagine synthetase [glutamine-hydrolyzing]	ASNS_HUMAN	Sprot_Human_20435entries_20240524	16	16	77.8	329990	98394.3	188272	178483	103447	97391.5	192282	135347	158940
P08253	P08253	72 kDa type IV collagenase	MMP2_HUMAN	Sprot_Human_20435entries_20240524	26	41	100	28004.4	39339.7	31691.8	151281	93875.9	174545	164514	95766.4	124157
P08294	P08294	Extracellular superoxide dismutase [Cu-Zn]	SODE_HUMAN	Sprot_Human_20435entries_20240524	1	1	72.2		758.007	590.298	6802.06	22285.9	27276.5	6062.13	19098.6	20526.3
P08397	P08397	Porphobilinogen deaminase	HEM3_HUMAN	Sprot_Human_20435entries_20240524	6	7	50	26813.5	32535.5	35028.4	10974.1	18784.9	14648	8116.47	14445	14814.7
P08473	P08473	Neprilysin	NEP_HUMAN	Sprot_Human_20435entries_20240524	19	22	100	9182.11	7128	25627.9	71130.2	9129.63	47637	88092.5	9731.34	36615.8
P08476	P08476	Inhibin beta A chain	INHBA_HUMAN	Sprot_Human_20435entries_20240524	13	15	100	21069.3	14614.4	11690.6	21254	12241.4	23796.3	19740.6	9636.79	17153.6
P08493	P08493	Matrix Gla protein	MGP_HUMAN	Sprot_Human_20435entries_20240524	1	1	66.7		3409.86			91876.9	2749.79		85221	7134.75
P08519	P08519	Apolipoprotein(a)	APOA_HUMAN	Sprot_Human_20435entries_20240524	15	15	27.8		5664.3	691.19
P08559	P08559	Pyruvate dehydrogenase E1 component subunit alpha, somatic form, mitochondrial	ODPA_HUMAN	Sprot_Human_20435entries_20240524	11	12	50	79758.7	87091.8	86695.9	70717	70308.5	66922.8	61108.3	58648	55848.2
P08572	P08572	Collagen alpha-2(IV) chain	CO4A2_HUMAN	Sprot_Human_20435entries_20240524	26	28	100	35305.5	34794.7	13758.5	72107.6	42034.2	82801.3	69237.2	46238.6	62989.1
P08574	P08574	Cytochrome c1, heme protein, mitochondrial	CY1_HUMAN	Sprot_Human_20435entries_20240524	5	6	55.6	14665.8	20242.4	22421.7	18548.4	16160.1	18265.7	13639.5	11895.9	13743.3
P08579	P08579	U2 small nuclear ribonucleoprotein B''	RU2B_HUMAN	Sprot_Human_20435entries_20240524	4	4	50	58298.2	48547.2	58454.1	20804.2	29595.3	22423.6	23010	30051.3	24827.9
P08581	P08581	Hepatocyte growth factor receptor	MET_HUMAN	Sprot_Human_20435entries_20240524	6	6	44.4	17439	7508.64	18813.6		4421.45	5264.21	1944.41		6572.43
P08603	P08603	Complement factor H	CFAH_HUMAN	Sprot_Human_20435entries_20240524	34	42	88.9	2125.67	6435.22	2066.4	1175.04	6351.59	2037	2916.15	5965.19	2981.03
P08621	P08621	U1 small nuclear ribonucleoprotein 70 kDa	RU17_HUMAN	Sprot_Human_20435entries_20240524	10	11	61.1	157942	123811	157155	57736.4	76609.6	60659.1	54230.4	73317.1	64868.3
P08648	P08648	Integrin alpha-5	ITA5_HUMAN	Sprot_Human_20435entries_20240524	15	19	100	164829	265103	187144	117240	82103.4	96429.3	108448	104170	99749.5
P08651	P08651	Nuclear factor 1 C-type	NFIC_HUMAN	Sprot_Human_20435entries_20240524	4	4	50	65155.2	54294.2	57386.1	23630.2	58580	38104.3	20973.3	48435.1	29724.4
P08670	P08670	Vimentin	VIME_HUMAN	Sprot_Human_20435entries_20240524	44	71	100	61397260	49436576	58189872	68304888	72396064	69068600	64506184	63401760	66982548
P08708	P08708	Small ribosomal subunit protein eS17	RS17_HUMAN	Sprot_Human_20435entries_20240524	7	11	100	552385	515765	592030	332256	309753	278962	268429	309217	281800
P08727;P08727	P08727	Tax_Id=9606 Gene_Symbol=KRT19 Keratin, type I cytoskeletal 19		Contaminants_220322	8	9	55.6	31201.8	8625.52	12825.9	8657.46	5016.53	2394.75	631.293	1176.02	1169.18
P08729;P08729	P08729	Tax_Id=9606 Gene_Symbol=KRT7 Keratin, type II cytoskeletal 7		Contaminants_220322	18	18	50	86866.8	16593.9	25970.9	9952.8	6569.67	11814	10034.3	5948.13	10394.7
P08754	P08754	Guanine nucleotide-binding protein G(i) subunit alpha-3	GNAI3_HUMAN	Sprot_Human_20435entries_20240524	4	4	100	121958	94747.5	120162	73823.9	79128.2	84319.1	62918.5	77151.5	87582.9
P08758	P08758	Annexin A5	ANXA5_HUMAN	Sprot_Human_20435entries_20240524	22	37	100	7013784	5.84063e+06	5.15654e+06	10765537	7953162	9908989	11356021	7.56108e+06	9863881
P08779;P08779	P08779	Tax_Id=9606 Gene_Symbol=KRT16 Keratin, type I cytoskeletal 16		Contaminants_220322	14	17	94.4	2102.13	5762.47	14311.1	5128.22	5761.61	2167.76	9759.88	4136.2	2322.04
P08842	P08842	Steryl-sulfatase	STS_HUMAN	Sprot_Human_20435entries_20240524	6	6	50	4539.61	6048.77	4041.17	6919.2	9731.82	6374.58	7774.95	8242.64	6838.14
P08865	P08865	Small ribosomal subunit protein uS2	RSSA_HUMAN	Sprot_Human_20435entries_20240524	13	20	100	1.72226e+06	1483977	1.58705e+06	810540	884004	803869	860872	889226	859555
P08910	P08910	Monoacylglycerol lipase ABHD2	ABHD2_HUMAN	Sprot_Human_20435entries_20240524	6	7	50	18421.8	14376.1	17963.9	7636.02	8831.86	7114.63	6130.44	9321.84	9567.8
P08949	P08949	Neuromedin-B	NMB_HUMAN	Sprot_Human_20435entries_20240524	1	1	66.7		130.701	109.789		687.519		154.226	961.474
P08962	P08962	CD63 antigen	CD63_HUMAN	Sprot_Human_20435entries_20240524	3	7	94.4	174282	419640	281955	225512	340493	292537	236297	356455	243958
P09001	P09001	Large ribosomal subunit protein uL3m	RM03_HUMAN	Sprot_Human_20435entries_20240524	5	5	50	62434	58254.6	83312	28889.1	35362.7	26913.7	25500.3	28361.7	30377.1
P09012	P09012	U1 small nuclear ribonucleoprotein A	SNRPA_HUMAN	Sprot_Human_20435entries_20240524	3	3	50	51823.6	47674.6	49974.8	18963.7	27060.5	20710.4	20902.7	30243	20154.9
P09038	P09038	Fibroblast growth factor 2	FGF2_HUMAN	Sprot_Human_20435entries_20240524	5	7	100	51207.6	55652.9	47099.2	232870	191740	138654	165295	128081	109732
P09086	P09086	POU domain, class 2, transcription factor 2	PO2F2_HUMAN	Sprot_Human_20435entries_20240524	2	2	50	7183.44	5209.03	11113.1	4077.95	7943.92	6102.21	2573.78	6916.81	5492.77
P09104	P09104	Gamma-enolase	ENOG_HUMAN	Sprot_Human_20435entries_20240524	8	9	100	69042.6	87136.4	76676.8	100852	97041.3	111313	89166.8	97635.9	94144.2
P09110	P09110	3-ketoacyl-CoA thiolase, peroxisomal	THIK_HUMAN	Sprot_Human_20435entries_20240524	9	11	88.9	42558.2	41495.6	35624.1	23532.4	24581.8	22223.5	26885.3	24747.5	22260.6
P09132	P09132	Signal recognition particle 19 kDa protein	SRP19_HUMAN	Sprot_Human_20435entries_20240524	1	1	61.1	13114	12880.3	14664.7	7048.63	6095.98	9368.55	10585.2	6156.01	8165.7
P09211	P09211	Glutathione S-transferase P	GSTP1_HUMAN	Sprot_Human_20435entries_20240524	9	16	100	1.08114e+06	1.17269e+06	855451	1.10171e+06	1.09318e+06	961090	1.09525e+06	1.05712e+06	1.04727e+06
P09234	P09234	U1 small nuclear ribonucleoprotein C	RU1C_HUMAN	Sprot_Human_20435entries_20240524	3	4	50	15894.3	11921	16065.7	5122.61	9132.75	8162.06	9351.3	8885.16	7582.97
P09382	P09382	Galectin-1	LEG1_HUMAN	Sprot_Human_20435entries_20240524	7	10	100	6.21096e+06	7742652	7.9443e+06	5.62795e+06	7668107	6.96431e+06	4907437	6148430	6992880
P09417	P09417	Dihydropteridine reductase	DHPR_HUMAN	Sprot_Human_20435entries_20240524	5	5	77.8	73893.7	87950.1	89611.7	66027.6	67541.3	75465.7	57701.8	58773.9	69726.8
P09429	P09429	High mobility group protein B1	HMGB1_HUMAN	Sprot_Human_20435entries_20240524	5	7	50	84367.9	70600	90131	19477.6	39576	29125.3	15152.7	32930.1	24527
P09455	P09455	Retinol-binding protein 1	RET1_HUMAN	Sprot_Human_20435entries_20240524	5	5	66.7	1404.82	21246.3	50541.2	3744.65	17114.6	23223.5	3493.34	34092.5	25818.3
P09486	P09486	SPARC	SPRC_HUMAN	Sprot_Human_20435entries_20240524	11	14	100	140235	154550	71043.2	136800	143664	136998	156111	182869	174714
P09488	P09488	Glutathione S-transferase Mu 1	GSTM1_HUMAN	Sprot_Human_20435entries_20240524	10	14	100	83711.4	53374.5	70572.3	116633	52403.6	80295	124465	48726.5	136089
P09493	P09493	Tropomyosin alpha-1 chain	TPM1_HUMAN	Sprot_Human_20435entries_20240524	8	11	100	522735	171073	241185	1.09989e+06	414382	1.05668e+06	1232896	531177	1.09858e+06
P09496	P09496	Clathrin light chain A	CLCA_HUMAN	Sprot_Human_20435entries_20240524	4	4	100	358502	461105	448448	302949	333575	298288	284151	285101	269585
P09497	P09497	Clathrin light chain B	CLCB_HUMAN	Sprot_Human_20435entries_20240524	5	5	77.8	220628	184667	205010	284191	279503	313304	274504	248334	287625
P09525	P09525	Annexin A4	ANXA4_HUMAN	Sprot_Human_20435entries_20240524	17	18	100	422434	554175	453623	779312	952183	819967	744299	799689	807263
P09543	P09543	2',3'-cyclic-nucleotide 3'-phosphodiesterase	CN37_HUMAN	Sprot_Human_20435entries_20240524	12	13	100	92159.1	98981	91774.3	61995.5	70243.7	70793.6	60294.6	72312.3	67890.3
P09601	P09601	Heme oxygenase 1	HMOX1_HUMAN	Sprot_Human_20435entries_20240524	12	15	50	67647.7	215716	267199	10380.8	17830	20683.4	9735.94	11769.6	16639.5
P09619	P09619	Platelet-derived growth factor receptor beta	PGFRB_HUMAN	Sprot_Human_20435entries_20240524	16	19	100	23989.6	17270.8	26547.8	106740	85351.1	69644	102054	100876	85013.6
P09622	P09622	Dihydrolipoyl dehydrogenase, mitochondrial	DLDH_HUMAN	Sprot_Human_20435entries_20240524	12	13	50	134356	128123	135449	127687	110876	116553	114786	93049.9	93783.2
P09651	P09651	Heterogeneous nuclear ribonucleoprotein A1	ROA1_HUMAN	Sprot_Human_20435entries_20240524	16	24	77.8	312847	151386	176751	76421.5	93840.5	62568.7	117901	170248	90695.2
P09661	P09661	U2 small nuclear ribonucleoprotein A'	RU2A_HUMAN	Sprot_Human_20435entries_20240524	8	8	55.6	136227	99163.1	129895	54940.9	71563.7	57926.6	50623.3	65233.9	53614.3
P09669	P09669	Cytochrome c oxidase subunit 6C	COX6C_HUMAN	Sprot_Human_20435entries_20240524	3	3	77.8	328227	330828	309529	291335	234362	228915	269357	225768	195739
P09769	P09769	Tyrosine-protein kinase Fgr	FGR_HUMAN	Sprot_Human_20435entries_20240524	1	1	11.1	1370.27		722.159
P09871	P09871	Complement C1s subcomponent	C1S_HUMAN	Sprot_Human_20435entries_20240524	9	10	83.3	3583.81	9630.31	6976.64	10858.3	10708.7	12132.9	6632.51	10011.6	11484.4
P09874	P09874	Poly [ADP-ribose] polymerase 1	PARP1_HUMAN	Sprot_Human_20435entries_20240524	20	23	50	91271.4	54018.1	106150	27014.3	40551	36154.4	23376.9	31139	27376.3
P09884	P09884	DNA polymerase alpha catalytic subunit	DPOLA_HUMAN	Sprot_Human_20435entries_20240524	9	9	38.9	76059.4	36332.8	52224.7		7297.24	11345		7279.1	7419.29
P09912	P09912	Interferon alpha-inducible protein 6	IFI6_HUMAN	Sprot_Human_20435entries_20240524	1	1	5.6		2457.37
P09913	P09913	Interferon-induced protein with tetratricopeptide repeats 2	IFIT2_HUMAN	Sprot_Human_20435entries_20240524	7	7	38.9	1372.29	9687.46		2788.68	1836.43		1507.16	2621.87	728.602
P09914	P09914	Interferon-induced protein with tetratricopeptide repeats 1	IFIT1_HUMAN	Sprot_Human_20435entries_20240524	8	10	55.6	15708.1	64020.4	13310.7	10452.4	11857.3	4744.82	9067.86	10707.9	3516.01
P09936	P09936	Ubiquitin carboxyl-terminal hydrolase isozyme L1	UCHL1_HUMAN	Sprot_Human_20435entries_20240524	9	14	94.4	293110	1.05461e+06	951959	378130	479100	489522	436120	478011	664184
P09960	P09960	Leukotriene A-4 hydrolase	LKHA4_HUMAN	Sprot_Human_20435entries_20240524	18	19	100	105640	127520	123644	105554	130532	118116	97469	113849	121067
P09972	P09972	Fructose-bisphosphate aldolase C	ALDOC_HUMAN	Sprot_Human_20435entries_20240524	10	11	88.9	86996.9	43512.3	66100.6	117259	107024	119861	122872	138534	125066
P0C0L4	P0C0L4	Complement C4-A	CO4A_HUMAN	Sprot_Human_20435entries_20240524	46	61	94.4	7116.35	17390.4	8735.36		6341.78	41716.1	6576.51	12239.1	12699.9
P0C0S5;Q71UI9	P0C0S5;Q71UI9	Histone H2A.Z;Histone H2A.V	H2AZ_HUMAN;H2AV_HUMAN	Sprot_Human_20435entries_20240524	2	2	50	422170	268104	370810	147217	245843	169409	123424	204074	160058
P0C0S8;P20671;Q16777;Q6FI13;Q96KK5;Q99878;Q9BTM1	P0C0S8;P20671;Q16777;Q6FI13;Q96KK5;Q99878;Q9BTM1	Histone H2A type 1;Histone H2A type 1-D;Histone H2A type 2-C;Histone H2A type 2-A;Histone H2A type 1-H;Histone H2A type 1-J;Histone H2A.J	H2A1_HUMAN;H2A1D_HUMAN;H2A2C_HUMAN;H2A2A_HUMAN;H2A1H_HUMAN;H2A1J_HUMAN;H2AJ_HUMAN	Sprot_Human_20435entries_20240524	4	5	100	12754878	8609648	11187935	6.12996e+06	9634428	6.34427e+06	5.49697e+06	8392969	6.25656e+06
P0C1Z6	P0C1Z6	TCF3 fusion partner	TFPT_HUMAN	Sprot_Human_20435entries_20240524	1	1	27.8	3339.83	1852.44	3636.44		1345.6			1409.26
P0CAP2	P0CAP2	DNA-directed RNA polymerase II subunit GRINL1A	GRL1A_HUMAN	Sprot_Human_20435entries_20240524	5	5	50	5596.47	9660.04	10425.1	9108.66	9659.42	11598.1	8956.64	8036.22	11235.9
P0CB47	P0CB47	Upstream-binding factor 1-like protein 1	UBFL1_HUMAN	Sprot_Human_20435entries_20240524	1	1	38.9		1574.73		6986.32	5487.9	2619.05	6786.69	7964.43	3039.07
P0CG12	P0CG12	Decreased expression in renal and prostate cancer protein	DERPC_HUMAN	Sprot_Human_20435entries_20240524	2	2	38.9	9752.22	8180.2	2187.4	7030.23		5285.58	1015.85		5515.11
P0CG29;P0CG30	P0CG29;P0CG30	Glutathione S-transferase theta-2;Glutathione S-transferase theta-2B	GST2_HUMAN;GSTT2_HUMAN	Sprot_Human_20435entries_20240524	4	4	50	1220.59	38159.3	34000.8	1710.12	46673.7	41036	2136.01	46452.6	47487.3
P0CG31	P0CG31	Putative zinc finger protein 286B	Z286B_HUMAN	Sprot_Human_20435entries_20240524	2	2	50	15588.8	11323.6	17208	22961.5	20775.9	14873.4	20420.2	17299.6	20389.4
P0CG38	P0CG38	POTE ankyrin domain family member I	POTEI_HUMAN	Sprot_Human_20435entries_20240524	3	6	72.2	233643	181319	222753	198477	157109	237139	202850	168528	210978
P0CG39	P0CG39	POTE ankyrin domain family member J	POTEJ_HUMAN	Sprot_Human_20435entries_20240524	1	1	50	26597.3	25353.1	31227.5	44894.9	27508.2	46190.8	37147.9	28824.1	37001.2
P0CG47;P0CG48	P0CG47;P0CG48	Polyubiquitin-B;Polyubiquitin-C	UBB_HUMAN;UBC_HUMAN	Sprot_Human_20435entries_20240524	4	5	100	3415324	3182550	3.41346e+06	1.99116e+06	2.53693e+06	2.31566e+06	2.55755e+06	2.33225e+06	2.0809e+06
P0CL83;P0CL84	P0CL83;P0CL84	Putative STAG3-like protein 1;Putative STAG3-like protein 2	ST3L1_HUMAN;ST3L2_HUMAN	Sprot_Human_20435entries_20240524	1	1	16.7							5812.94	4036.02	5567.32
P0DI81;P0DI82	P0DI81;P0DI82	Trafficking protein particle complex subunit 2;Trafficking protein particle complex subunit 2B	TPC2A_HUMAN;TPC2B_HUMAN	Sprot_Human_20435entries_20240524	2	2	50	1734.03	3219.23	2918.84	1865.88	1987.32	1779.14	2826.33	3529.27	3049.02
P0DJ07	P0DJ07	Protein PET100 homolog, mitochondrial	PT100_HUMAN	Sprot_Human_20435entries_20240524	2	2	38.9	17937.6	15427	20626.7		9263.99	11687.6		8659.82	6137.73
P0DJ93	P0DJ93	Small integral membrane protein 13	SIM13_HUMAN	Sprot_Human_20435entries_20240524	2	2	50	4740.62	4978.45	5419.99	6936	7958.85	5296.22	5948.27	9332.16	4354.52
P0DMM9;P0DMN0	P0DMM9;P0DMN0	Sulfotransferase 1A3;Sulfotransferase 1A4	ST1A3_HUMAN;ST1A4_HUMAN	Sprot_Human_20435entries_20240524	3	4	50	4110.03	3615.15	3286.93	7190.24	3437.72	3185.44	6628.28	3732.41	3254.56
P0DMV8;P0DMV9	P0DMV8;P0DMV9	Heat shock 70 kDa protein 1A;Heat shock 70 kDa protein 1B	HS71A_HUMAN;HS71B_HUMAN	Sprot_Human_20435entries_20240524	18	22	100	309143	236816	203911	263532	365983	335583	245699	306926	290202
P0DOX6	P0DOX6	Immunoglobulin mu heavy chain	IGM_HUMAN	Sprot_Human_20435entries_20240524	8	10	61.1		36466	8120.11
P0DOX7	P0DOX7	Immunoglobulin kappa light chain	IGK_HUMAN	Sprot_Human_20435entries_20240524	5	6	100	658.2	1158.85	278.82	219.008	180.086	151.268	375.463	247.444	86.1779
P0DP23;P0DP24;P0DP25	P0DP23;P0DP24;P0DP25	Calmodulin-1;Calmodulin-2;Calmodulin-3	CALM1_HUMAN;CALM2_HUMAN;CALM3_HUMAN	Sprot_Human_20435entries_20240524	9	15	100	275044	133778	124683	246878	190243	198715	228573	204046	229315
P0DPB6	P0DPB6	DNA-directed RNA polymerases I and III subunit RPAC2	RPAC2_HUMAN	Sprot_Human_20435entries_20240524	4	5	50	24846.8	22272	25251.5	5369.25	7525.5	5871.13	5588.54	7433.01	7409.57
P0DPH7;P0DPH8	P0DPH7;P0DPH8	Tubulin alpha-3C chain;Tubulin alpha-3D chain	TBA3C_HUMAN;TBA3D_HUMAN	Sprot_Human_20435entries_20240524	1	2	83.3	1.22243e+06	1.3818e+06	1.82065e+06	1935826	1.54909e+06	1557542	1.38552e+06	1.36723e+06	1.55467e+06
P0DTL6	P0DTL6	Zinc finger TRAF-type-containing protein 1	ZTRF1_HUMAN	Sprot_Human_20435entries_20240524	2	2	50	3389.34	3824.56	3411.21	3701.75	4368.13	2769.55	2813.9	3527.67	4416.48
P0DTU4	P0DTU4	T cell receptor beta chain MC.7.G5	TRBR2_HUMAN	Sprot_Human_20435entries_20240524	1	1	38.9	3531.03	3519.96	3985.62	2558.93	1614.51		4469.26	4076.41
P10071	P10071	Transcriptional activator GLI3	GLI3_HUMAN	Sprot_Human_20435entries_20240524	5	5	50	3028.56	2409.41	4799	1863.61	1737.43	2046.67	946.331	989.573	908.566
P10114	P10114	Ras-related protein Rap-2a	RAP2A_HUMAN	Sprot_Human_20435entries_20240524	1	1	66.7	5902.75	5540.07	6941.83	7103.93	6301.25	6474.29	5893.03	5985.29	6084.14
P10155	P10155	RNA-binding protein RO60	RO60_HUMAN	Sprot_Human_20435entries_20240524	13	15	55.6	168667	165858	146701	128185	173730	148456	128948	177198	164583
P10253	P10253	Lysosomal alpha-glucosidase	LYAG_HUMAN	Sprot_Human_20435entries_20240524	12	13	55.6	9155.16	7894.05	3464.18	44502.4	53327.2	37215.1	46321.4	53861.4	36085.7
P10301	P10301	Ras-related protein R-Ras	RRAS_HUMAN	Sprot_Human_20435entries_20240524	8	11	100	104430	108192	112370	254247	338617	283046	203373	279356	284534
P10321	P10321	HLA class I histocompatibility antigen, C alpha chain	HLAC_HUMAN	Sprot_Human_20435entries_20240524	3	4	83.3	204791	48378.9	44551.6	145167	31338.2	34564.4	114589	25652.4	33091.2
P10398	P10398	Serine/threonine-protein kinase A-Raf	ARAF_HUMAN	Sprot_Human_20435entries_20240524	6	7	50	13658.4	14114	12951.9	13310.8	16215.8	15350.7	12844.7	14822.8	15044
P10412	P10412	Histone H1.4	H14_HUMAN	Sprot_Human_20435entries_20240524	1	1	50	30654.5	15640.2	16403.4	8588.38	15423.9	24155.4	14463.5	38931.9	26264.7
P10515	P10515	Dihydrolipoyllysine-residue acetyltransferase component of pyruvate dehydrogenase complex, mitochondrial	ODP2_HUMAN	Sprot_Human_20435entries_20240524	10	10	50	96550.5	83920	78249.2	80233.5	66825.2	75790.4	78386.4	72550.3	62052.5
P10586	P10586	Receptor-type tyrosine-protein phosphatase F	PTPRF_HUMAN	Sprot_Human_20435entries_20240524	12	13	61.1	12821.8	4079.02	10801.3	2672.45	4132.79	5882.78	3500.42	4932.19	5280.6
P10589	P10589	COUP transcription factor 1	COT1_HUMAN	Sprot_Human_20435entries_20240524	1	1	27.8	405.435	431.892	728.342		733.924			837.543
P10599	P10599	Thioredoxin	THIO_HUMAN	Sprot_Human_20435entries_20240524	5	6	100	1512336	1.57642e+06	1.62887e+06	1.15393e+06	990711	977936	1.11739e+06	862103	1053182
P10606	P10606	Cytochrome c oxidase subunit 5B, mitochondrial	COX5B_HUMAN	Sprot_Human_20435entries_20240524	3	4	55.6	118884	112137	82740.9	87327.4	66791.6	63317.2	96087.5	79634.2	67617.3
P10619	P10619	Lysosomal protective protein	PPGB_HUMAN	Sprot_Human_20435entries_20240524	5	5	50	43920.4	55142	44558.7	43474.9	65039.2	59864.1	53577.9	70997.9	54234.2
P10620	P10620	Microsomal glutathione S-transferase 1	MGST1_HUMAN	Sprot_Human_20435entries_20240524	2	5	50	68600	199090	89193.8	38991.3	67280.6	42130.3	37028.4	71923.7	54036.6
P10643	P10643	Complement component C7	CO7_HUMAN	Sprot_Human_20435entries_20240524	8	8	88.9		27346.6	19441	40517.3	44415.3	48238.2	74516	44753.2	51367.8
P10644	P10644	cAMP-dependent protein kinase type I-alpha regulatory subunit	KAP0_HUMAN	Sprot_Human_20435entries_20240524	11	14	88.9	278875	352161	340075	216347	276496	237424	204911	248016	278956
P10646	P10646	Tissue factor pathway inhibitor	TFPI1_HUMAN	Sprot_Human_20435entries_20240524	3	3	88.9	7423.06	17942.6	5829.42	2633.36	15395.7	4277.16	4253.65	14627.5	3999.69
P10746	P10746	Uroporphyrinogen-III synthase	HEM4_HUMAN	Sprot_Human_20435entries_20240524	2	2	50	3474.76	3609.01	3978.91	4139.63	4883.14	3223.74	3678.81	3257.72	3734.36
P10768	P10768	S-formylglutathione hydrolase	ESTD_HUMAN	Sprot_Human_20435entries_20240524	6	6	83.3	104075	109824	105566	104748	131176	142077	116822	132559	148297
P10809	P10809	60 kDa heat shock protein, mitochondrial	CH60_HUMAN	Sprot_Human_20435entries_20240524	26	39	100	1.37054e+06	1.07294e+06	1.15691e+06	563652	537172	514748	536891	509306	437533
P10909	P10909	Clusterin	CLUS_HUMAN	Sprot_Human_20435entries_20240524	15	22	100	6736.86	7614.4	11036.6	10630.1	19826.7	18527	10127.1	21788.3	19021.3
P10915	P10915	Hyaluronan and proteoglycan link protein 1	HPLN1_HUMAN	Sprot_Human_20435entries_20240524	9	9	100	18065.3	5030.48	9825.22	28267.6	35734.6	36574.3	26312.8	43696	42733.5
P11021	P11021	Endoplasmic reticulum chaperone BiP	BIP_HUMAN	Sprot_Human_20435entries_20240524	30	43	100	6.0367e+06	6320399	5.52764e+06	4.1078e+06	4483188	3.93117e+06	4.35061e+06	4.86413e+06	4.20087e+06
P11047	P11047	Laminin subunit gamma-1	LAMC1_HUMAN	Sprot_Human_20435entries_20240524	31	37	100	140120	267694	202653	71799.4	130091	92489	71633.2	131381	103430
P11117	P11117	Lysosomal acid phosphatase	PPAL_HUMAN	Sprot_Human_20435entries_20240524	5	5	61.1	16060.8	17002.3	14482.5	16669.2	17192.9	15546.1	14060.9	15835.7	14972.5
P11137	P11137	Microtubule-associated protein 2	MTAP2_HUMAN	Sprot_Human_20435entries_20240524	4	4	50	4220.93	6613.99	2477.91	2185.99	6542.21	3389.57	1504.25	4429.7	3300.85
P11142	P11142	Heat shock cognate 71 kDa protein	HSP7C_HUMAN	Sprot_Human_20435entries_20240524	20	32	100	2143951	1.80874e+06	1.86856e+06	1.05261e+06	1.10438e+06	1.07754e+06	1.17004e+06	1.15845e+06	1.13685e+06
P11166	P11166	Solute carrier family 2, facilitated glucose transporter member 1	GTR1_HUMAN	Sprot_Human_20435entries_20240524	6	6	100	153213	96840.2	123520	83557.8	61213.4	86783.8	99777	64349.2	91146.4
P11169;Q8TDB8	P11169;Q8TDB8	Solute carrier family 2, facilitated glucose transporter member 3;Solute carrier family 2, facilitated glucose transporter member 14	GTR3_HUMAN;GTR14_HUMAN	Sprot_Human_20435entries_20240524	3	3	61.1	8744.85	10603.7	8881.27	10739.1	5890.18	9199.49	10211	7297.76	7128.04
P11172	P11172	Uridine 5'-monophosphate synthase	UMPS_HUMAN	Sprot_Human_20435entries_20240524	12	13	66.7	100829	70365.1	92833.6	29301.9	33467.9	29715.2	26736.8	26721	32806.2
P11177	P11177	Pyruvate dehydrogenase E1 component subunit beta, mitochondrial	ODPB_HUMAN	Sprot_Human_20435entries_20240524	12	17	72.2	165553	145352	165482	140488	129581	136270	126283	124312	111944
P11182	P11182	Lipoamide acyltransferase component of branched-chain alpha-keto acid dehydrogenase complex, mitochondrial	ODB2_HUMAN	Sprot_Human_20435entries_20240524	11	11	50	25500.4	27509.4	22892	25698.4	23584.3	24058.1	24496.6	21688.7	19784.4
P11216	P11216	Glycogen phosphorylase, brain form	PYGB_HUMAN	Sprot_Human_20435entries_20240524	29	34	100	186749	336270	193213	280850	314245	202521	292660	294960	252459
P11233	P11233	Ras-related protein Ral-A	RALA_HUMAN	Sprot_Human_20435entries_20240524	3	3	72.2	47405.5	40851	40111.4	24846.4	22490.2	21784.9	25155.4	19423	18037
P11234	P11234	Ras-related protein Ral-B	RALB_HUMAN	Sprot_Human_20435entries_20240524	10	14	100	195044	209732	212852	166397	150889	141179	157400	149552	136675
P11274	P11274	Breakpoint cluster region protein	BCR_HUMAN	Sprot_Human_20435entries_20240524	12	12	50	12662.9	20255.4	17870	16194.3	17342.4	20237.9	14777.7	15540.9	18808.9
P11277	P11277	Spectrin beta chain, erythrocytic	SPTB1_HUMAN	Sprot_Human_20435entries_20240524	3	3	83.3	5059.59	7573.01	5543.18	9138.11	7577.62	8328.78	5689.95	6259.85	5534.27
P11279	P11279	Lysosome-associated membrane glycoprotein 1	LAMP1_HUMAN	Sprot_Human_20435entries_20240524	5	5	100	461462	766003	454809	564995	519475	506751	572330	525396	452115
P11310	P11310	Medium-chain specific acyl-CoA dehydrogenase, mitochondrial	ACADM_HUMAN	Sprot_Human_20435entries_20240524	9	10	83.3	44426.7	37208.3	39748.7	25146.9	30685.5	33338.5	20736.2	23607.8	29907.9
P11362	P11362	Fibroblast growth factor receptor 1	FGFR1_HUMAN	Sprot_Human_20435entries_20240524	7	7	66.7	4010.3	3831.87	3121.49	13199	12339.6	11174.9	10592.2	13445.1	12276
P11387	P11387	DNA topoisomerase 1	TOP1_HUMAN	Sprot_Human_20435entries_20240524	18	19	66.7	166264	160279	190886	39487	71459.8	48682.3	39789.9	67798	51244.9
P11388	P11388	DNA topoisomerase 2-alpha	TOP2A_HUMAN	Sprot_Human_20435entries_20240524	34	40	72.2	79249.5	23424.3	26241	11651.4	19707.5	16651.3	13700	17105.1	13871
P11413	P11413	Glucose-6-phosphate 1-dehydrogenase	G6PD_HUMAN	Sprot_Human_20435entries_20240524	32	43	100	427676	689762	369972	257597	338822	243144	274596	329225	282440
P11441	P11441	Ubiquitin-like protein 4A	UBL4A_HUMAN	Sprot_Human_20435entries_20240524	5	6	50	57224.7	47838.5	53387.1	32932.6	39539.4	35686	29621.9	35601.6	35896.9
P11474	P11474	Steroid hormone receptor ERR1	ERR1_HUMAN	Sprot_Human_20435entries_20240524	1	1	27.8	8430.35	4663.39	4640.1					3347.42	2338.4
P11498	P11498	Pyruvate carboxylase, mitochondrial	PYC_HUMAN	Sprot_Human_20435entries_20240524	29	32	61.1	44700.1	55866.2	45899	226457	122555	164129	203474	119599	137459
P11532	P11532	Dystrophin	DMD_HUMAN	Sprot_Human_20435entries_20240524	5	5	83.3	8943.01	17101	28615.2	29265.7	29355.4	30469.2	29118.1	37763.4	41657.2
P11586	P11586	C-1-tetrahydrofolate synthase, cytoplasmic	C1TC_HUMAN	Sprot_Human_20435entries_20240524	25	34	88.9	220204	196981	264552	126236	123139	117221	116345	107492	108011
P11717	P11717	Cation-independent mannose-6-phosphate receptor	MPRI_HUMAN	Sprot_Human_20435entries_20240524	26	28	72.2	49672.4	93663.8	79849	57555.1	46462.4	52456.4	55135.4	44413.2	57231.7
P11766	P11766	Alcohol dehydrogenase class-3	ADHX_HUMAN	Sprot_Human_20435entries_20240524	10	11	100	280311	284197	291634	214030	285467	379844	194661	232802	329697
P11802	P11802	Cyclin-dependent kinase 4	CDK4_HUMAN	Sprot_Human_20435entries_20240524	5	5	50	30321.6	24139.1	31170.1	17005.8	19070.6	19540.3	14711.4	16193.6	16984.6
P11831	P11831	Serum response factor	SRF_HUMAN	Sprot_Human_20435entries_20240524	1	1	50	5089.02	2482.59	4386.81	3484.89	3325.22	4518.16	1700.82	3792.41	5019
P11908	P11908	Ribose-phosphate pyrophosphokinase 2	PRPS2_HUMAN	Sprot_Human_20435entries_20240524	8	10	50	18074.3	8508.25	8302.43	6396.63	5174.61	6222.93	5943.37	4266.88	5651.82
P11940	P11940	Polyadenylate-binding protein 1	PABP1_HUMAN	Sprot_Human_20435entries_20240524	20	27	100	1.02873e+06	879382	960123	391241	424828	407795	412617	437735	399340
P12004	P12004	Proliferating cell nuclear antigen	PCNA_HUMAN	Sprot_Human_20435entries_20240524	8	8	66.7	507969	337977	469376	61793.2	84624.3	76343.4	56392.5	80844.8	79750.2
P12074	P12074	Cytochrome c oxidase subunit 6A1, mitochondrial	CX6A1_HUMAN	Sprot_Human_20435entries_20240524	1	1	50	6821.03	8215.08	6304.86	5360.87	4896.6	8138.33	6750.06	3580.17	7849.59
P12081	P12081	Histidine--tRNA ligase, cytoplasmic	HARS1_HUMAN	Sprot_Human_20435entries_20240524	20	23	88.9	316424	305233	290410	149698	142962	149428	134365	127994	155612
P12107	P12107	Collagen alpha-1(XI) chain	COBA1_HUMAN	Sprot_Human_20435entries_20240524	29	35	100	47363.6	6190.53	9128.27	242489	26994.8	115429	274824	57701.1	120123
P12109	P12109	Collagen alpha-1(VI) chain	CO6A1_HUMAN	Sprot_Human_20435entries_20240524	35	54	100	1.80675e+06	2.19698e+06	1.89692e+06	12042388	9573838	6.41381e+06	13584161	14506433	7.63536e+06
P12110	P12110	Collagen alpha-2(VI) chain	CO6A2_HUMAN	Sprot_Human_20435entries_20240524	33	49	100	2.23133e+06	2.14236e+06	2346208	14765747	11298237	7.29889e+06	15908220	14995166	8492974
P12111	P12111	Collagen alpha-3(VI) chain	CO6A3_HUMAN	Sprot_Human_20435entries_20240524	161	256	100	1177923	1.57426e+06	1.22511e+06	10090888	7.3275e+06	4.92269e+06	11820361	10546245	5702416
P12235	P12235	ADP/ATP translocase 1	ADT1_HUMAN	Sprot_Human_20435entries_20240524	11	13	100	1.00582e+06	896884	908929	833202	816777	1.10171e+06	794413	726588	925737
P12236	P12236	ADP/ATP translocase 3	ADT3_HUMAN	Sprot_Human_20435entries_20240524	5	5	88.9	2.56366e+06	1.95614e+06	2.28291e+06	1229174	797268	939563	1.20433e+06	946220	932700
P12268	P12268	Inosine-5'-monophosphate dehydrogenase 2	IMDH2_HUMAN	Sprot_Human_20435entries_20240524	15	24	94.4	331829	299807	384828	157152	203028	157609	153378	219001	198224
P12270	P12270	Nucleoprotein TPR	TPR_HUMAN	Sprot_Human_20435entries_20240524	52	53	55.6	142806	107199	141110	63479.2	97134.8	67778.7	65553.3	96481.6	66566
P12277	P12277	Creatine kinase B-type	KCRB_HUMAN	Sprot_Human_20435entries_20240524	11	13	94.4	41093.4	34725.5	26946.7	32329.8	30594.1	48126.1	24372.9	17720.3	35166
P12429	P12429	Annexin A3	ANXA3_HUMAN	Sprot_Human_20435entries_20240524	1	1	50	17990.5	8640.46	13344.7	17854	11832.7	15083.5	15300.6	7699.45	13686.6
P12694	P12694	2-oxoisovalerate dehydrogenase subunit alpha, mitochondrial	ODBA_HUMAN	Sprot_Human_20435entries_20240524	10	10	50	10893.5	10839.4	10774.6	9544.98	10287.9	10468.6	9618.97	9092.83	7875.67
P12757	P12757	Ski-like protein	SKIL_HUMAN	Sprot_Human_20435entries_20240524	1	1	50	1500.41	1107.98	1292.17	316.905	995.843	479.002	699.463	810.219	618.645
P12763	P12763	(Bos taurus) Alpha-2-HS-glycoprotein precursor		Contaminants_220322	3	4	66.7				962.764	961.416	1849.94	2042.41	979.32	1025.88
P12814	P12814	Alpha-actinin-1	ACTN1_HUMAN	Sprot_Human_20435entries_20240524	54	90	100	3.30157e+06	2.59482e+06	2.88927e+06	4.6776e+06	3339741	4.94503e+06	5.02555e+06	3.5421e+06	4.96155e+06
P12829	P12829	Myosin light chain 4	MYL4_HUMAN	Sprot_Human_20435entries_20240524	4	5	38.9			587.731	24136	1639.86	23409.8	33565.7	3079.34	13673.2
P12931	P12931	Proto-oncogene tyrosine-protein kinase Src	SRC_HUMAN	Sprot_Human_20435entries_20240524	9	9	83.3	35566.1	20433.3	30543.8	28588	19892.6	28236.2	24402.6	18172.1	28556
P12955	P12955	Xaa-Pro dipeptidase	PEPD_HUMAN	Sprot_Human_20435entries_20240524	17	23	100	54433.8	53208.6	52038.5	50270.7	49096.2	53412.2	47627.3	45029.9	51044.8
P12956	P12956	X-ray repair cross-complementing protein 6	XRCC6_HUMAN	Sprot_Human_20435entries_20240524	32	43	83.3	749910	580414	725927	235556	387627	291744	209439	352708	280786
P13010	P13010	X-ray repair cross-complementing protein 5	XRCC5_HUMAN	Sprot_Human_20435entries_20240524	35	52	72.2	607675	500737	610412	214586	333552	242920	173037	294012	240454
P13051	P13051	Uracil-DNA glycosylase	UNG_HUMAN	Sprot_Human_20435entries_20240524	3	3	50	8201.24	4519.38	8566.73	6336.8	5931.83	5226.14	2954		7466.05
P13056	P13056	Nuclear receptor subfamily 2 group C member 1	NR2C1_HUMAN	Sprot_Human_20435entries_20240524	1	1	50	4893.62	3318.96	5714.29	3359.45	3307.03	2110.41	1829.89	1982.39	2555.82
P13073	P13073	Cytochrome c oxidase subunit 4 isoform 1, mitochondrial	COX41_HUMAN	Sprot_Human_20435entries_20240524	6	9	61.1	308522	295394	318689	266160	190260	224769	237732	210211	172924
P13196	P13196	5-aminolevulinate synthase, non-specific, mitochondrial	HEM1_HUMAN	Sprot_Human_20435entries_20240524	3	3	44.4	9728.64	11248.2	8847.2	4633.77		5408.49	5275.73	4101.36	5240.04
P13284	P13284	Gamma-interferon-inducible lysosomal thiol reductase	GILT_HUMAN	Sprot_Human_20435entries_20240524	1	1	38.9	8179.98	20828.9	6069.37		7797.49	4043.7		3312.93	1377.83
P13473	P13473	Lysosome-associated membrane glycoprotein 2	LAMP2_HUMAN	Sprot_Human_20435entries_20240524	4	5	100	133542	299079	179092	178219	279346	215069	189348	235850	192585
P13489	P13489	Ribonuclease inhibitor	RINI_HUMAN	Sprot_Human_20435entries_20240524	17	20	94.4	415152	407191	414193	459239	506945	435105	434891	415798	476754
P13497	P13497	Bone morphogenetic protein 1	BMP1_HUMAN	Sprot_Human_20435entries_20240524	9	9	100	19814.9	17061.3	13099.9	52437.6	25553.6	30446	54655.2	36825.9	24317.6
P13591	P13591	Neural cell adhesion molecule 1	NCAM1_HUMAN	Sprot_Human_20435entries_20240524	5	5	44.4	7025.9			14155.5			9258.83	6869.15
P13611	P13611	Versican core protein	CSPG2_HUMAN	Sprot_Human_20435entries_20240524	43	48	100	96326.7	392313	155523	284684	1202882	358943	285914	1.75643e+06	738062
P13612	P13612	Integrin alpha-4	ITA4_HUMAN	Sprot_Human_20435entries_20240524	13	13	50	1723.47	7922.53	11197.2		1833.15	1176.34		5829.92
P13639	P13639	Elongation factor 2	EF2_HUMAN	Sprot_Human_20435entries_20240524	43	66	100	3289392	3023212	3.21351e+06	1.31221e+06	1.33056e+06	1.26562e+06	1.3352e+06	1.36504e+06	1.41813e+06
P13645;P13645	P13645	Tax_Id=9606 Gene_Symbol=KRT10 Keratin, type I cytoskeletal 10		Contaminants_220322	24	41	100	207406	39866.3	49821.9	192983	299551	293406	123259	180632	151398
P13646-1	P13646-1	Tax_Id=9606 Gene_Symbol=KRT13 Isoform 1 of Keratin, type I cytoskeletal 13		Contaminants_220322	21	26	100	76042.2	40289	19438.9	87111.1	109835	179799	76944.1	84223	89838.2
P13647;P13647	P13647	Tax_Id=9606 Gene_Symbol=KRT5 Keratin, type II cytoskeletal 5		Contaminants_220322	13	14	100	21024.6	6698.72	6065.35	30754.5	34336.7	31576.1	19319.9	26862.7	22415.6
P13667	P13667	Protein disulfide-isomerase A4	PDIA4_HUMAN	Sprot_Human_20435entries_20240524	26	30	94.4	256931	402494	398733	303906	395154	288251	276157	407346	296616
P13671	P13671	Complement component C6	CO6_HUMAN	Sprot_Human_20435entries_20240524	10	10	50		1777.7	16370.6	12684	25312.2				24237.5
P13674	P13674	Prolyl 4-hydroxylase subunit alpha-1	P4HA1_HUMAN	Sprot_Human_20435entries_20240524	18	21	94.4	318472	375966	320120	499136	611904	350422	597468	747918	527651
P13693	P13693	Translationally-controlled tumor protein	TCTP_HUMAN	Sprot_Human_20435entries_20240524	10	17	100	604784	718263	680150	354186	434141	429951	240677	335497	426204
P13716	P13716	Delta-aminolevulinic acid dehydratase	HEM2_HUMAN	Sprot_Human_20435entries_20240524	13	18	77.8	59211.1	63966	55975.9	64207.1	113385	105972	65033.9	111074	130817
P13725	P13725	Oncostatin-M	ONCM_HUMAN	Sprot_Human_20435entries_20240524	1	1	94.4	208464	236692	230906	183991	184833	201150	149715	210071	183695
P13726	P13726	Tissue factor	TF_HUMAN	Sprot_Human_20435entries_20240524	1	1	16.7		3431.44	2087.61
P13747	P13747	HLA class I histocompatibility antigen, alpha chain E	HLAE_HUMAN	Sprot_Human_20435entries_20240524	3	3	50	5064.31	6851.86	4340.84	8920.34	4232.01	7662.66	6928.41	5249.15	5267.76
P13797	P13797	Plastin-3	PLST_HUMAN	Sprot_Human_20435entries_20240524	33	45	100	825738	1.0847e+06	1.16481e+06	1.75975e+06	1.64374e+06	1.95296e+06	1.73253e+06	1.63141e+06	1.92688e+06
P13798	P13798	Acylamino-acid-releasing enzyme	ACPH_HUMAN	Sprot_Human_20435entries_20240524	14	15	61.1	29388.9	40968.2	33247.9	34548.3	34755.8	35388.7	27938.6	29900.7	33747.3
P13804	P13804	Electron transfer flavoprotein subunit alpha, mitochondrial	ETFA_HUMAN	Sprot_Human_20435entries_20240524	11	13	72.2	280474	320956	310729	235362	264620	214881	200695	229339	190339
P13807	P13807	Glycogen [starch] synthase, muscle	GYS1_HUMAN	Sprot_Human_20435entries_20240524	9	9	61.1	78401.1	66382.5	75923.9	31482.7	37446.3	41841.5	42686.4	45803.8	49828.4
P13861	P13861	cAMP-dependent protein kinase type II-alpha regulatory subunit	KAP2_HUMAN	Sprot_Human_20435entries_20240524	17	18	72.2	177571	166351	186470	188052	189205	192252	188159	167689	180509
P13928	P13928	Annexin A8	ANXA8_HUMAN	Sprot_Human_20435entries_20240524	2	2	5.6	1313.35
P13942	P13942	Collagen alpha-2(XI) chain	COBA2_HUMAN	Sprot_Human_20435entries_20240524	1	1	27.8	1287.32			5034.04		874.37	5128.1		2117.91
P13984	P13984	General transcription factor IIF subunit 2	T2FB_HUMAN	Sprot_Human_20435entries_20240524	10	11	61.1	51631	37459.6	40235.7	15402.4	22819.3	15350.5	12731.8	19619.8	14924.6
P13987	P13987	CD59 glycoprotein	CD59_HUMAN	Sprot_Human_20435entries_20240524	2	2	88.9	571158	386775	405590	728909	699141	717403	790265	657632	719124
P13994	P13994	Probable splicing factor YJU2B	YJU2B_HUMAN	Sprot_Human_20435entries_20240524	1	1	22.2	420.148	1556.38	855.876						843.992
P13995	P13995	Bifunctional methylenetetrahydrofolate dehydrogenase/cyclohydrolase, mitochondrial	MTDC_HUMAN	Sprot_Human_20435entries_20240524	7	8	50	87713.7	21207.4	46015.9	28986.8	13461.5	12338	34359.5	20924.2	22892.5
P14174	P14174	Macrophage migration inhibitory factor	MIF_HUMAN	Sprot_Human_20435entries_20240524	3	4	50	58137.5	56700.4	50231.7	72124.8	69445.1	66344.3	98681.6	71341.2	71255.8
P14209	P14209	CD99 antigen	CD99_HUMAN	Sprot_Human_20435entries_20240524	2	4	100	102581	75803	32241.6	86800.6	92634.4	45484.1	101768	128762	64750.7
P14210	P14210	Hepatocyte growth factor	HGF_HUMAN	Sprot_Human_20435entries_20240524	9	10	83.3	14723.3	14571.1	5860.94	1688.97	21428.9	1541.41	2232.54	21566.8	3927.35
P14314	P14314	Glucosidase 2 subunit beta	GLU2B_HUMAN	Sprot_Human_20435entries_20240524	21	28	100	368045	477332	392310	391891	442382	359005	354105	417540	399608
P14324	P14324	Farnesyl pyrophosphate synthase	FPPS_HUMAN	Sprot_Human_20435entries_20240524	8	8	100	78458.5	81544.7	95454.2	73346.3	88291.8	71387.4	67034.9	66783.2	68732.6
P14384	P14384	Carboxypeptidase M	CBPM_HUMAN	Sprot_Human_20435entries_20240524	5	5	94.4	2195.3	2778.98	5798.07	2094.79	2630.59	1740.9	1947.12	2803.84	2183.14
P14406	P14406	Cytochrome c oxidase subunit 7A2, mitochondrial	CX7A2_HUMAN	Sprot_Human_20435entries_20240524	2	2	50	121245	91886.8	60033.3	49640.3	37642.7	42459.2	9111.9	52293.2	37828.6
P14543	P14543	Nidogen-1	NID1_HUMAN	Sprot_Human_20435entries_20240524	18	18	100	4349.25	8247.62	8196.55	14131.4	11835.3	18553.1	13567.4	12039.6	16648.9
P14550	P14550	Aldo-keto reductase family 1 member A1	AK1A1_HUMAN	Sprot_Human_20435entries_20240524	10	11	94.4	172677	267373	152518	291132	337650	230463	257191	279830	264400
P14618	P14618	Pyruvate kinase PKM	KPYM_HUMAN	Sprot_Human_20435entries_20240524	35	63	100	15966425	16822206	13559259	11340090	13553438	11496288	12120012	14165184	13161204
P14621	P14621	Acylphosphatase-2	ACYP2_HUMAN	Sprot_Human_20435entries_20240524	3	3	50	7124.23	16289.3	9200.74	19390.3	19421.1	25578.1	17648.6	11883	18231.2
P14625	P14625	Endoplasmin	ENPL_HUMAN	Sprot_Human_20435entries_20240524	49	67	100	3.35655e+06	3994668	2831323	3.65727e+06	4.62498e+06	3480670	3.84553e+06	4.7761e+06	3.57631e+06
P14635	P14635	G2/mitotic-specific cyclin-B1	CCNB1_HUMAN	Sprot_Human_20435entries_20240524	7	7	27.8	28931.2	8134.19	9641.3		2869.49	6601.64
P14649	P14649	Myosin light chain 6B	MYL6B_HUMAN	Sprot_Human_20435entries_20240524	6	7	55.6	28806.8	28894.7	29922.2	63460.3	56484	74619.8	66207.6	60592.7	68277.7
P14652	P14652	Homeobox protein Hox-B2	HXB2_HUMAN	Sprot_Human_20435entries_20240524	1	1	33.3	4647.25	4756.1			4079.39		3113.67	3541.95	4169.65
P14678	P14678	Small nuclear ribonucleoprotein-associated proteins B and B'	RSMB_HUMAN	Sprot_Human_20435entries_20240524	3	3	66.7	611559	476186	626172	255664	320719	279314	231614	329161	270841
P14735	P14735	Insulin-degrading enzyme	IDE_HUMAN	Sprot_Human_20435entries_20240524	17	20	77.8	110958	107204	94056.5	78937.8	80549.5	68579	73151.1	71461.7	69185.8
P14854	P14854	Cytochrome c oxidase subunit 6B1	CX6B1_HUMAN	Sprot_Human_20435entries_20240524	2	2	50	41299.2	48031	30428.9	30276	27606.7	26858.5	28540.1	27083.8	29726.2
P14866	P14866	Heterogeneous nuclear ribonucleoprotein L	HNRPL_HUMAN	Sprot_Human_20435entries_20240524	15	20	61.1	223817	213915	257883	118846	163134	126761	102967	143581	124395
P14868	P14868	Aspartate--tRNA ligase, cytoplasmic	SYDC_HUMAN	Sprot_Human_20435entries_20240524	21	22	100	433836	374236	442534	316395	309601	281642	300251	301552	290786
P14921	P14921	Protein C-ets-1	ETS1_HUMAN	Sprot_Human_20435entries_20240524	1	1	16.7	3539.33	2066.53	3144.98
P14923	P14923	Junction plakoglobin	PLAK_HUMAN	Sprot_Human_20435entries_20240524	7	9	94.4	1551.73	1247.32	1996.05	5123.15	7923.61	6907.86	3566.39	8078.74	4802.95
P14927	P14927	Cytochrome b-c1 complex subunit 7	QCR7_HUMAN	Sprot_Human_20435entries_20240524	6	7	50	46617.2	42830.6	44128.9	30241.3	30163.8	23096.2	36280.1	28729.1	26080.2
P15056	P15056	Serine/threonine-protein kinase B-raf	BRAF_HUMAN	Sprot_Human_20435entries_20240524	7	7	50	28686.1	34034.7	30177.8	27401	30596.2	32822.3	32069.5	29594.7	30380.9
P15090	P15090	Fatty acid-binding protein, adipocyte	FABP4_HUMAN	Sprot_Human_20435entries_20240524	3	4	66.7	11303.1	22435.1	22481
P15104	P15104	Glutamine synthetase	GLNA_HUMAN	Sprot_Human_20435entries_20240524	1	1	50	15533.5	9492.28	11919.8	25314.4	10152.6	40389.8	16130.5	9818.8	22532
P15121	P15121	Aldo-keto reductase family 1 member B1	ALDR_HUMAN	Sprot_Human_20435entries_20240524	11	15	100	513523	1.27573e+06	597819	321523	520322	477275	273308	358183	462711
P15144	P15144	Aminopeptidase N	AMPN_HUMAN	Sprot_Human_20435entries_20240524	39	64	100	680365	1.10244e+06	900196	726381	475587	407027	715716	405600	386297
P15151	P15151	Poliovirus receptor	PVR_HUMAN	Sprot_Human_20435entries_20240524	3	5	100	30569.5	23614.3	25905.4	9708.6	9793.84	10101.2	8222.74	9412.54	12802.4
P15153	P15153	Ras-related C3 botulinum toxin substrate 2	RAC2_HUMAN	Sprot_Human_20435entries_20240524	5	5	94.4	127827	83296.3	97605.5	90557.2	87734.5	106114	88748.5	107369	107189
P15170	P15170	Eukaryotic peptide chain release factor GTP-binding subunit ERF3A	ERF3A_HUMAN	Sprot_Human_20435entries_20240524	13	14	72.2	334990	281814	325405	129122	134993	122584	124996	126006	144282
P15289	P15289	Arylsulfatase A	ARSA_HUMAN	Sprot_Human_20435entries_20240524	9	11	94.4	23124.1	28774.6	15840	114302	108955	95361	101587	112777	96087.3
P15291	P15291	Beta-1,4-galactosyltransferase 1	B4GT1_HUMAN	Sprot_Human_20435entries_20240524	6	7	100	198879	144944	143370	158389	95260.9	143095	157383	119147	135323
P15309	P15309	Prostatic acid phosphatase	PPAP_HUMAN	Sprot_Human_20435entries_20240524	2	2	33.3	19433.4	7494.45		8385.54		7871.91	7391.29		6145.32
P15311	P15311	Ezrin	EZRI_HUMAN	Sprot_Human_20435entries_20240524	28	32	100	805512	278990	374138	307012	124547	174831	347056	116197	148657
P15374	P15374	Ubiquitin carboxyl-terminal hydrolase isozyme L3	UCHL3_HUMAN	Sprot_Human_20435entries_20240524	5	5	50	41480	47282.6	52561.5	36082.7	29387.5	42905.9	36234.7	31564.8	49446.6
P15407	P15407	Fos-related antigen 1	FOSL1_HUMAN	Sprot_Human_20435entries_20240524	1	1	33.3	47316.1	50941	61372.6	22407.6	19541.3		21694.3
P15408	P15408	Fos-related antigen 2	FOSL2_HUMAN	Sprot_Human_20435entries_20240524	3	3	50	6432.06	6461.34	7485.94	5259.57	5097.14	9696.66	5362.64	4974.7	6170.64
P15497	P15497	(Bos taurus) Apolipoprotein A-I precursor		Contaminants_220322	14	17	77.8		6655.19	21743	30290.1	35312.1	15797.9	47818.6	43242.4	16689.3
P15502	P15502	Elastin	ELN_HUMAN	Sprot_Human_20435entries_20240524	1	1	22.2									7900.89
P15531	P15531	Nucleoside diphosphate kinase A	NDKA_HUMAN	Sprot_Human_20435entries_20240524	6	11	100	833384	850580	904907	462843	502924	484225	414757	454274	483952
P15559	P15559	NAD(P)H dehydrogenase [quinone] 1	NQO1_HUMAN	Sprot_Human_20435entries_20240524	10	16	77.8	383074	486397	403631	67007.9	79760	59371.2	71108.5	67479.6	71306
P15586	P15586	N-acetylglucosamine-6-sulfatase	GNS_HUMAN	Sprot_Human_20435entries_20240524	10	12	88.9	90557.9	130005	101467	105799	140668	135920	96665.1	102753	105519
P15735	P15735	Phosphorylase b kinase gamma catalytic chain, liver/testis isoform	PHKG2_HUMAN	Sprot_Human_20435entries_20240524	6	6	50	15306.2	22015.5	16729.1	19300.3	24016.2	20779	19492.1	26266.2	22928.5
P15848	P15848	Arylsulfatase B	ARSB_HUMAN	Sprot_Human_20435entries_20240524	10	10	55.6	32052.5	72726.1	57406.8	44295.4	116863	148856	45077	86803.8	123297
P15880	P15880	Small ribosomal subunit protein uS5	RS2_HUMAN	Sprot_Human_20435entries_20240524	11	15	100	881817	710053	805711	367668	396994	392910	353635	394885	378474
P15884	P15884	Transcription factor 4	ITF2_HUMAN	Sprot_Human_20435entries_20240524	3	3	33.3	1883.22	2544.84	5413.99		2692.8	2594.58			668.535
P15924	P15924	Desmoplakin	DESP_HUMAN	Sprot_Human_20435entries_20240524	118	131	100	168186	59715.9	124144	343632	82961	299254	320129	91724.3	232730
P15927	P15927	Replication protein A 32 kDa subunit	RFA2_HUMAN	Sprot_Human_20435entries_20240524	6	8	55.6	81137.6	69354.3	81164.4	28260.3	45298.2	40540.6	25920.7	41843.4	35294
P15954	P15954	Cytochrome c oxidase subunit 7C, mitochondrial	COX7C_HUMAN	Sprot_Human_20435entries_20240524	1	1	50	23605.5	25875.9	26554.7	19373.3	15873.5	16668.3	19076.4	13419.8	15700.2
P16035	P16035	Metalloproteinase inhibitor 2	TIMP2_HUMAN	Sprot_Human_20435entries_20240524	4	5	100	3866.86	7715.2	4763.17	11953.9	8794.25	12647	8455.51	6247.63	6757.27
P16070	P16070	CD44 antigen	CD44_HUMAN	Sprot_Human_20435entries_20240524	8	11	100	1.27661e+06	798454	697033	629636	784558	534747	686970	827007	487927
P16083	P16083	Ribosyldihydronicotinamide dehydrogenase [quinone]	NQO2_HUMAN	Sprot_Human_20435entries_20240524	7	7	72.2	11440.8	22147.2	6773.75	32782.6	38891	13732.7	28947.6	36451.3	12972.4
P16104;Q96QV6	P16104;Q96QV6	Histone H2AX;Histone H2A type 1-A	H2AX_HUMAN;H2A1A_HUMAN	Sprot_Human_20435entries_20240524	1	2	61.1	535327	336679	362561	283229	327859	241447	133994	245576	198489
P16144	P16144	Integrin beta-4	ITB4_HUMAN	Sprot_Human_20435entries_20240524	1	1	38.9			5885.96	7597.92	4742.91	7296.08	3332.97	6025.05	5575.94
P16152	P16152	Carbonyl reductase [NADPH] 1	CBR1_HUMAN	Sprot_Human_20435entries_20240524	7	9	100	806013	1.03872e+06	841042	616031	735688	711760	550320	652881	690675
P16220;P18846	P16220;P18846	Cyclic AMP-responsive element-binding protein 1;Cyclic AMP-dependent transcription factor ATF-1	CREB1_HUMAN;ATF1_HUMAN	Sprot_Human_20435entries_20240524	2	2	50	33309.7	29808.5	30346.3	18323.2	23931.4	22356.3	18946.5	22201.8	18594.8
P16234	P16234	Platelet-derived growth factor receptor alpha	PGFRA_HUMAN	Sprot_Human_20435entries_20240524	8	8	44.4	535.568	1817.55	1220.96	1044.72	9804.52	8389.62		6364.92	7267.71
P16260	P16260	Solute carrier family 25 member 16	GDC_HUMAN	Sprot_Human_20435entries_20240524	4	4	50	6700.52	9464.14	8594.13	6424.46	5006.39	8359.76	7064.24	4081.42	8879.5
P16278	P16278	Beta-galactosidase	BGAL_HUMAN	Sprot_Human_20435entries_20240524	9	11	100	35977.6	43880.9	26399.1	61348.7	68857.4	45616.8	70901.6	75711.3	53364.8
P16298	P16298	Serine/threonine-protein phosphatase 2B catalytic subunit beta isoform	PP2BB_HUMAN	Sprot_Human_20435entries_20240524	5	6	88.9	62572.7	68452	65081.6	52056.3	70200.6	60466.2	51016.5	62710.7	64443.7
P16333	P16333	SH2/SH3 adapter protein NCK1	NCK1_HUMAN	Sprot_Human_20435entries_20240524	7	8	55.6	31425	27927.2	31872.9	24406.4	24992.5	25966.8	22465.8	25135.6	27146.1
P16383	P16383	Intron Large complex component GCFC2	GCFC2_HUMAN	Sprot_Human_20435entries_20240524	5	5	50	6149.32	6673.6	7496.08	2418.15	4851.17	3697.56	2664.8	4272.05	4038.18
P16401	P16401	Histone H1.5	H15_HUMAN	Sprot_Human_20435entries_20240524	4	5	50	1.2913e+06	690998	1.1598e+06	252748	554127	420433	169023	427660	284411
P16403	P16403	Histone H1.2	H12_HUMAN	Sprot_Human_20435entries_20240524	6	7	50	1.8224e+06	955578	1.20486e+06	726634	1.08033e+06	876074	592205	1.19126e+06	804694
P16435	P16435	NADPH--cytochrome P450 reductase	NCPR_HUMAN	Sprot_Human_20435entries_20240524	20	20	61.1	115990	122963	115433	80110.9	86100.1	67836.1	68962.1	77747.6	71621.1
P16455	P16455	Methylated-DNA--protein-cysteine methyltransferase	MGMT_HUMAN	Sprot_Human_20435entries_20240524	4	4	50	5916.19	8495.71	9209.79	6098.64	13268.5	9082.31	5787.7	10322.9	7524.19
P16591	P16591	Tyrosine-protein kinase Fer	FER_HUMAN	Sprot_Human_20435entries_20240524	11	13	50	7441.15	8444.32	8434.55	8853.16	11606.4	11130.4	7662.12	10250.5	13441.6
P16615	P16615	Sarcoplasmic/endoplasmic reticulum calcium ATPase 2	AT2A2_HUMAN	Sprot_Human_20435entries_20240524	34	38	83.3	170144	170343	191089	121069	120375	142046	121697	130264	141368
P16930	P16930	Fumarylacetoacetase	FAAA_HUMAN	Sprot_Human_20435entries_20240524	13	15	100	72756.8	98624	102583	74663.4	108714	102357	79002.5	90610.8	119844
P16949	P16949	Stathmin	STMN1_HUMAN	Sprot_Human_20435entries_20240524	10	10	88.9	723064	526040	1.03563e+06	227808	133823	381155	181116	95048.5	214158
P16989	P16989	Y-box-binding protein 3	YBOX3_HUMAN	Sprot_Human_20435entries_20240524	10	11	66.7	388086	294481	379521	203338	218507	185704	186604	196492	207781
P17028	P17028	Zinc finger protein 24	ZNF24_HUMAN	Sprot_Human_20435entries_20240524	2	2	44.4	9595.19	7261.83	8596.22		4440.07	2842.95	3863.94	3159.16	4565.53
P17050	P17050	Alpha-N-acetylgalactosaminidase	NAGAB_HUMAN	Sprot_Human_20435entries_20240524	1	1	44.4		569.98	464.005	4129.69	5836.86	8577.67	7228.58	8692.71	4872.56
P17081	P17081	Rho-related GTP-binding protein RhoQ	RHOQ_HUMAN	Sprot_Human_20435entries_20240524	2	2	50	806.963	1488.06	745.992	654.757	1154.75	898.712	1294.59	700.292	655.694
P17096	P17096	High mobility group protein HMG-I/HMG-Y	HMGA1_HUMAN	Sprot_Human_20435entries_20240524	1	1	50	4629.92	8223.68	9381.91	2429.26	14969.6	5511.63	2479.58	10505.3	8773.76
P17152	P17152	Transmembrane protein 11, mitochondrial	TMM11_HUMAN	Sprot_Human_20435entries_20240524	3	3	50	37503.5	37326.2	32668.9	34656.1	32688.4	26400.7	31661.2	25268.9	22907.5
P17174	P17174	Aspartate aminotransferase, cytoplasmic	AATC_HUMAN	Sprot_Human_20435entries_20240524	17	21	100	148946	134444	137018	147409	125599	117181	159353	121761	128917
P17252	P17252	Protein kinase C alpha type	KPCA_HUMAN	Sprot_Human_20435entries_20240524	13	13	77.8	81404.3	76942.1	92739.7	53021.1	124837	81014.6	53300.8	114169	99115
P17275	P17275	Transcription factor JunB	JUNB_HUMAN	Sprot_Human_20435entries_20240524	4	4	50	6773.07	4866.9	5004.39	3160.57	3931.12	4457.31	3584.64	3615.11	4078.3
P17301	P17301	Integrin alpha-2	ITA2_HUMAN	Sprot_Human_20435entries_20240524	23	25	100	49578.1	276873	72621.4	14421.1	218924	76754.7	15729.8	233648	108216
P17302	P17302	Gap junction alpha-1 protein	CXA1_HUMAN	Sprot_Human_20435entries_20240524	6	7	94.4	59133.5	58334	59455.6	68022.7	74339.4	99663.4	56413	67124.1	86810.1
P17342	P17342	Atrial natriuretic peptide receptor 3	ANPRC_HUMAN	Sprot_Human_20435entries_20240524	3	3	27.8	9049.6			5355.93		9768.75	3187.57		5006.81
P17405	P17405	Sphingomyelin phosphodiesterase	ASM_HUMAN	Sprot_Human_20435entries_20240524	5	6	72.2	28966.8	27864.6	21122.4	24983	38307.4	28602	23235.5	36177.4	27560
P17480	P17480	Nucleolar transcription factor 1	UBF1_HUMAN	Sprot_Human_20435entries_20240524	18	20	55.6	103487	77757.6	100172	49803.3	82998	56999.3	42167	72055.8	56748.8
P17482	P17482	Homeobox protein Hox-B9	HXB9_HUMAN	Sprot_Human_20435entries_20240524	3	3	50	5458.16	4839.43	6037.72	5988	4536.81	5900.26	5100.29	5800.57	4627.35
P17535	P17535	Transcription factor JunD	JUND_HUMAN	Sprot_Human_20435entries_20240524	1	1	27.8		2429.98	3568.08		2376.58	2995.83			2577.26
P17544	P17544	Cyclic AMP-dependent transcription factor ATF-7	ATF7_HUMAN	Sprot_Human_20435entries_20240524	3	3	50	12444.1	9323.27	13733	6328.74	9417.96	6743.57	5021.77	6947.22	7359.63
P17612	P17612	cAMP-dependent protein kinase catalytic subunit alpha	KAPCA_HUMAN	Sprot_Human_20435entries_20240524	12	15	72.2	154920	176024	192355	140698	154796	143877	142794	178610	147710
P17655	P17655	Calpain-2 catalytic subunit	CAN2_HUMAN	Sprot_Human_20435entries_20240524	30	46	100	963099	1.15945e+06	1067305	810542	1117951	775061	853033	1.02605e+06	889980
P17661	P17661	Desmin	DESM_HUMAN	Sprot_Human_20435entries_20240524	7	7	50	851.453		1025.8	1958.63	2854.98	6006.02	1233.57	4400.09	7382.1
P17676	P17676	CCAAT/enhancer-binding protein beta	CEBPB_HUMAN	Sprot_Human_20435entries_20240524	2	2	50	8138.94	8121.77	5337.91	4630.87	4561.39	5334.32	6004.93	5285.18	3999.57
P17677	P17677	Neuromodulin	NEUM_HUMAN	Sprot_Human_20435entries_20240524	12	13	100	14900.4	65906.2	16756.7	65605.4	74410.1	30899.6	75614	112871	33456.7
P17693	P17693	HLA class I histocompatibility antigen, alpha chain G	HLAG_HUMAN	Sprot_Human_20435entries_20240524	1	1	66.7	197009	578017	245753	336700	629866	350982	426641	504971	324584
P17706	P17706	Tyrosine-protein phosphatase non-receptor type 2	PTN2_HUMAN	Sprot_Human_20435entries_20240524	6	8	50	31062.1	22965	30095.7	24576.7	23122.8	28923.9	26488.2	26023.9	26467.1
P17812	P17812	CTP synthase 1	PYRG1_HUMAN	Sprot_Human_20435entries_20240524	14	16	94.4	323597	255037	229402	181560	100589	144553	172671	79657.7	123767
P17813	P17813	Endoglin	EGLN_HUMAN	Sprot_Human_20435entries_20240524	7	8	100	16512.8	25338.3	25613.7	5117.53	13006	11344.1	3357.98	7379.88	7407.92
P17844	P17844	Probable ATP-dependent RNA helicase DDX5	DDX5_HUMAN	Sprot_Human_20435entries_20240524	22	27	66.7	854906	658471	896754	240560	301700	232618	226365	307958	252521
P17858	P17858	ATP-dependent 6-phosphofructokinase, liver type	PFKAL_HUMAN	Sprot_Human_20435entries_20240524	24	27	100	377215	460306	374584	353024	479498	351781	345356	452721	396067
P17900	P17900	Ganglioside GM2 activator	SAP3_HUMAN	Sprot_Human_20435entries_20240524	3	4	100	32465.9	54242.3	36419.5	59494.6	46437	54559.3	44622.1	42199.3	49835.3
P17931	P17931	Galectin-3	LEG3_HUMAN	Sprot_Human_20435entries_20240524	6	7	100	170171	336605	133751	329759	384518	225345	300175	320025	292652
P17936	P17936	Insulin-like growth factor-binding protein 3	IBP3_HUMAN	Sprot_Human_20435entries_20240524	8	10	100	354037	92639	88713.4	163497	308452	82586.8	217955	171802	106826
P17948	P17948	Vascular endothelial growth factor receptor 1	VGFR1_HUMAN	Sprot_Human_20435entries_20240524	7	7	55.6		1140.98		19777.9	26502.1	32378.5	19690.5	33836.1	47024.2
P17980	P17980	26S proteasome regulatory subunit 6A	PRS6A_HUMAN	Sprot_Human_20435entries_20240524	19	24	100	379675	395359	399457	297278	293930	256152	277982	281171	268109
P17987	P17987	T-complex protein 1 subunit alpha	TCPA_HUMAN	Sprot_Human_20435entries_20240524	21	30	100	258580	263313	266000	146280	161459	142700	135924	154344	149343
P18031	P18031	Tyrosine-protein phosphatase non-receptor type 1	PTN1_HUMAN	Sprot_Human_20435entries_20240524	11	13	55.6	163556	160526	173580	125298	76590.7	104208	129945	82679.6	97483.1
P18065	P18065	Insulin-like growth factor-binding protein 2	IBP2_HUMAN	Sprot_Human_20435entries_20240524	5	5	66.7				13424.1	7305.69	8964.52	12251.9	6010.23	9135.7
P18074	P18074	General transcription and DNA repair factor IIH helicase subunit XPD	ERCC2_HUMAN	Sprot_Human_20435entries_20240524	15	15	50	17034	17194.7	19142.4	5970.36	6395.96	6311.09	6408.43	5840.47	4780.25
P18077	P18077	Large ribosomal subunit protein eL33	RL35A_HUMAN	Sprot_Human_20435entries_20240524	3	5	94.4	241954	136756	83790.8	34483.9	77211.6	114237	196055	635282	120909
P18084	P18084	Integrin beta-5	ITB5_HUMAN	Sprot_Human_20435entries_20240524	24	28	100	95988.7	110912	91301.5	270368	245147	248794	290874	215323	257031
P18085	P18085	ADP-ribosylation factor 4	ARF4_HUMAN	Sprot_Human_20435entries_20240524	4	6	100	2.69716e+06	2.65452e+06	2389051	2.17966e+06	2.06603e+06	2184559	2.34875e+06	2251548	2.27201e+06
P18124	P18124	Large ribosomal subunit protein uL30	RL7_HUMAN	Sprot_Human_20435entries_20240524	19	23	100	1.13616e+06	1.16917e+06	1.13664e+06	522407	627824	521221	464002	527988	497336
P18206	P18206	Vinculin	VINC_HUMAN	Sprot_Human_20435entries_20240524	52	80	100	654271	500237	564833	948421	726649	941895	938949	681420	908898
P18428	P18428	Lipopolysaccharide-binding protein	LBP_HUMAN	Sprot_Human_20435entries_20240524	6	6	33.3	2216.08	8535.56	3804.46
P18433	P18433	Receptor-type tyrosine-protein phosphatase alpha	PTPRA_HUMAN	Sprot_Human_20435entries_20240524	10	10	94.4	7200.21	11882.7	8890.36	16539.8	22157.2	19400.1	14906.6	18161	18496.2
P18440	P18440	Arylamine N-acetyltransferase 1	ARY1_HUMAN	Sprot_Human_20435entries_20240524	5	5	50	21055.9	27462.8	20866.9	20911.5	21560.7	14610.7	21174.2	22135.2	17468.2
P18583	P18583	Protein SON	SON_HUMAN	Sprot_Human_20435entries_20240524	22	22	50	63706.2	49184.5	59912.3	31426.2	39420.4	31448.7	28044.4	36635.8	29970.7
P18615	P18615	Negative elongation factor E	NELFE_HUMAN	Sprot_Human_20435entries_20240524	4	4	50	12538.3	9661.69	9401.66	4773.12	5339.96	4957.42	4124.28	6536.63	5882.89
P18621	P18621	Large ribosomal subunit protein uL22	RL17_HUMAN	Sprot_Human_20435entries_20240524	8	9	77.8	931512	897489	983644	519947	604562	510494	503175	587016	551532
P18669	P18669	Phosphoglycerate mutase 1	PGAM1_HUMAN	Sprot_Human_20435entries_20240524	12	20	100	1647266	1.39779e+06	1.57764e+06	1.63781e+06	1.3922e+06	1419721	1.76989e+06	1.28358e+06	1.50669e+06
P18754	P18754	Regulator of chromosome condensation	RCC1_HUMAN	Sprot_Human_20435entries_20240524	11	12	55.6	195243	103708	162086	55938.2	75876.9	53743.6	54200.8	71931.5	48991.7
P18827	P18827	Syndecan-1	SDC1_HUMAN	Sprot_Human_20435entries_20240524	3	3	88.9	74670.2	35000	164208	41294.3	17781.5	50199	53183.3	56976	44539.8
P18850	P18850	Cyclic AMP-dependent transcription factor ATF-6 alpha	ATF6A_HUMAN	Sprot_Human_20435entries_20240524	2	2	66.7	8138.21	8821.68	7503.04	1817.35	3054.65	2393.81	2592.11	2868.65	2176.66
P18858	P18858	DNA ligase 1	DNLI1_HUMAN	Sprot_Human_20435entries_20240524	8	8	50	18141.9	11694.2	18539.7	1114.03	2321.25	1781.86	915.574	1961.32	1628.55
P18859	P18859	ATP synthase-coupling factor 6, mitochondrial	ATP5J_HUMAN	Sprot_Human_20435entries_20240524	4	4	50	31435.2	45589.7	24042.3	22005.6	25588.8	16382.5	32834.6	42215.5	42152.3
P18887	P18887	DNA repair protein XRCC1	XRCC1_HUMAN	Sprot_Human_20435entries_20240524	5	5	50	27133.5	25232.9	37570.3	9534.74	12819.4	11024.3	8497.61	13976.5	10654
P19001	P19001	Tax_Id=10090 Gene_Symbol=Krt19 Keratin, type I cytoskeletal 19		Contaminants_220322	2	3	66.7	2952.35			464.414			609.267
P19021	P19021	Peptidyl-glycine alpha-amidating monooxygenase	AMD_HUMAN	Sprot_Human_20435entries_20240524	16	17	100	17689	30618.4	30157.8	23465.2	36066.9	40929.4	15795	30418	34107.4
P19022	P19022	Cadherin-2	CADH2_HUMAN	Sprot_Human_20435entries_20240524	12	12	100	91504.7	47051.7	50006.8	29822.8	19324.5	27620.2	42753.1	24976.6	31740.5
P19099	P19099	Cytochrome P450 11B2, mitochondrial	C11B2_HUMAN	Sprot_Human_20435entries_20240524	1	1	50	599445	471261	559392	448317	531747	507517	428382	438507	467758
P19174	P19174	1-phosphatidylinositol 4,5-bisphosphate phosphodiesterase gamma-1	PLCG1_HUMAN	Sprot_Human_20435entries_20240524	16	17	55.6	30402.1	27593.7	40364.8	20526.9	20471.7	23373.6	18236.4	17589.2	24982.1
P19256	P19256	Lymphocyte function-associated antigen 3	LFA3_HUMAN	Sprot_Human_20435entries_20240524	2	2	100	27103.3	36074.6	29687.5	51762.7	52085.2	36800.2	46106.3	40265.9	41458.6
P19320	P19320	Vascular cell adhesion protein 1	VCAM1_HUMAN	Sprot_Human_20435entries_20240524	19	20	88.9	8113.43	13135.1	15731	107762	146425	198782	116586	162804	198768
P19338	P19338	Nucleolin	NUCL_HUMAN	Sprot_Human_20435entries_20240524	17	22	61.1	1.12442e+06	742734	957837	345587	455088	349854	315503	412019	356499
P19367	P19367	Hexokinase-1	HXK1_HUMAN	Sprot_Human_20435entries_20240524	31	34	100	407338	579245	439322	622845	436139	482819	550420	360095	389682
P19387	P19387	DNA-directed RNA polymerase II subunit RPB3	RPB3_HUMAN	Sprot_Human_20435entries_20240524	8	9	50	25203.1	20463.4	25446.3	11805	13845.6	12275.5	13462.4	14364.1	13582.8
P19388	P19388	DNA-directed RNA polymerases I, II, and III subunit RPABC1	RPAB1_HUMAN	Sprot_Human_20435entries_20240524	4	4	50	18745.6	14290.1	16523.5	8206.99	9171.38	9148.76	6901.93	8772.6	9002.9
P19404	P19404	NADH dehydrogenase [ubiquinone] flavoprotein 2, mitochondrial	NDUV2_HUMAN	Sprot_Human_20435entries_20240524	7	7	50	48445.1	41633.5	42427.2	34200.9	36509.7	39055.9	33536.6	39413.6	32852.6
P19438	P19438	Tumor necrosis factor receptor superfamily member 1A	TNR1A_HUMAN	Sprot_Human_20435entries_20240524	2	2	50	7195.94	6335.73	7616.11	2716.23	4930.66	4518.59	3366.23	6139.15	3807.65
P19447	P19447	General transcription and DNA repair factor IIH helicase subunit XPB	ERCC3_HUMAN	Sprot_Human_20435entries_20240524	9	9	50	22530.4	21981	23629	9895.02	11367.4	8582.37	8237.32	10272.7	9218.08
P19474	P19474	E3 ubiquitin-protein ligase TRIM21	RO52_HUMAN	Sprot_Human_20435entries_20240524	9	10	50	53953.4	82155.6	60849.5	37620.8	43177.6	37889.1	30347.2	38304.3	33375.3
P19484	P19484	Transcription factor EB	TFEB_HUMAN	Sprot_Human_20435entries_20240524	4	4	50	22245.3	23100.1	28029.2	19387.4	20448.6	17908.9	16928.2	17756.7	20177.6
P19525	P19525	Interferon-induced, double-stranded RNA-activated protein kinase	E2AK2_HUMAN	Sprot_Human_20435entries_20240524	13	16	55.6	56450.2	114496	71642.2	54735.4	51583.1	50337.1	52472.9	53866.5	52501.9
P19532	P19532	Transcription factor E3	TFE3_HUMAN	Sprot_Human_20435entries_20240524	2	2	50	11986.5	12529.7	17665.4	6967.63	5988.62	7445.88	5327.87	6535.9	8039.59
P19623	P19623	Spermidine synthase	SPEE_HUMAN	Sprot_Human_20435entries_20240524	12	13	100	922928	870732	846756	570908	711313	673635	516548	638193	710492
P19634	P19634	Sodium/hydrogen exchanger 1	SL9A1_HUMAN	Sprot_Human_20435entries_20240524	5	5	83.3	23836.9	27517.8	25380.1	45052.6	40137.8	40437.8	50393.3	43569.4	46043.1
P19652	P19652	Alpha-1-acid glycoprotein 2	A1AG2_HUMAN	Sprot_Human_20435entries_20240524	5	11	100	4891.94	9813.4	1852.76	2598.8	4167.03	1599.63	2082.16	1981.92	3532
P19784	P19784	Casein kinase II subunit alpha'	CSK22_HUMAN	Sprot_Human_20435entries_20240524	9	13	61.1	51960.3	52612.4	57856.3	35676.4	40080.4	36476.3	34571.8	31868.5	37676.4
P19793	P19793	Retinoic acid receptor RXR-alpha	RXRA_HUMAN	Sprot_Human_20435entries_20240524	7	8	50	9891.26	6645.88	9722.5	7109.11	7020.08	6338.88	4009.07	5371.88	5324.42
P19823	P19823	Inter-alpha-trypsin inhibitor heavy chain H2	ITIH2_HUMAN	Sprot_Human_20435entries_20240524	19	24	94.4	4086.58	8896.3	3588.93	3707.99	21199.3	34476.1	7259.13	12210	23458.4
P19827	P19827	Inter-alpha-trypsin inhibitor heavy chain H1	ITIH1_HUMAN	Sprot_Human_20435entries_20240524	16	25	94.4	14933.2	36287.5	12733	1042.31	3159.61	5434.13		4985.84	4486.59
P19838	P19838	Nuclear factor NF-kappa-B p105 subunit	NFKB1_HUMAN	Sprot_Human_20435entries_20240524	8	9	50	30725.4	26159.1	38751	31066.7	28836.7	34201	27108.7	25236.3	33206.2
P19878	P19878	Neutrophil cytosol factor 2	NCF2_HUMAN	Sprot_Human_20435entries_20240524	1	1	11.1	560.005			237.172
P19971	P19971	Thymidine phosphorylase	TYPH_HUMAN	Sprot_Human_20435entries_20240524	14	15	72.2	23536.5	33933.2	7081.32	86966.7	99083.3	99323.4	55224.3	84984.1	71171.4
P20020	P20020	Plasma membrane calcium-transporting ATPase 1	AT2B1_HUMAN	Sprot_Human_20435entries_20240524	31	36	100	70716	80860.9	84008.3	123654	100827	142679	124328	92038.7	126275
P20042	P20042	Eukaryotic translation initiation factor 2 subunit 2	IF2B_HUMAN	Sprot_Human_20435entries_20240524	17	19	83.3	69644.8	68074.4	67451.1	45425.5	37972.9	43328.7	49945.6	48397.8	38250.2
P20073	P20073	Annexin A7	ANXA7_HUMAN	Sprot_Human_20435entries_20240524	11	11	100	262664	353092	309309	291041	379288	320186	315236	351139	330608
P20226	P20226	TATA-box-binding protein	TBP_HUMAN	Sprot_Human_20435entries_20240524	2	2	61.1	44526.4	14951	13518.5	11488.5	16157.6	28689.6	13753.4	19323.6	19687.7
P20248	P20248	Cyclin-A2	CCNA2_HUMAN	Sprot_Human_20435entries_20240524	1	1	5.6	24087
P20290	P20290	Transcription factor BTF3	BTF3_HUMAN	Sprot_Human_20435entries_20240524	7	12	100	308829	246761	361092	112978	92317	80741.7	80558.6	83322.4	84310.8
P20336	P20336	Ras-related protein Rab-3A	RAB3A_HUMAN	Sprot_Human_20435entries_20240524	1	1	50	2674.31	9148.23	6513.08		3752.14	2251.68	3819.56	2756.06	2852.1
P20337	P20337	Ras-related protein Rab-3B	RAB3B_HUMAN	Sprot_Human_20435entries_20240524	4	5	100	169020	91825.6	189654	150917	47851.6	160113	136521	37697.5	118320
P20338	P20338	Ras-related protein Rab-4A	RAB4A_HUMAN	Sprot_Human_20435entries_20240524	7	8	72.2	32364.2	44700.4	40328.8	41976.8	46302.1	45259.9	41474.9	42225.1	45989
P20339	P20339	Ras-related protein Rab-5A	RAB5A_HUMAN	Sprot_Human_20435entries_20240524	8	13	100	540664	572860	594056	559897	576262	596192	575935	535695	578259
P20340	P20340	Ras-related protein Rab-6A	RAB6A_HUMAN	Sprot_Human_20435entries_20240524	10	11	83.3	325295	443086	366164	402971	418300	411438	436799	425429	401783
P20585	P20585	DNA mismatch repair protein Msh3	MSH3_HUMAN	Sprot_Human_20435entries_20240524	6	6	50	8513.13	6535.06	10729.1	2614.9	3795.86	3916.22	1878.81	3801.56	3575.62
P20591	P20591	Interferon-induced GTP-binding protein Mx1	MX1_HUMAN	Sprot_Human_20435entries_20240524	20	21	55.6	17973.9	200585	31571.5	39167.2	9987.71	15946.2	26071.7	17135.4	16262.6
P20592	P20592	Interferon-induced GTP-binding protein Mx2	MX2_HUMAN	Sprot_Human_20435entries_20240524	7	7	38.9		16011.7		18999.4	8253.56	6511.17	13438.2	13868.6	3911.1
P20594	P20594	Atrial natriuretic peptide receptor 2	ANPRB_HUMAN	Sprot_Human_20435entries_20240524	5	5	50	3107.68	3266.61	3716.87	4608.87	5455.84	4502.36	3767.81	4146.64	3754.76
P20618	P20618	Proteasome subunit beta type-1	PSB1_HUMAN	Sprot_Human_20435entries_20240524	9	12	94.4	144855	158371	158134	110608	124858	104627	99732.6	115659	108653
P20645	P20645	Cation-dependent mannose-6-phosphate receptor	MPRD_HUMAN	Sprot_Human_20435entries_20240524	5	5	55.6	29921	26151.1	33795.9	26800.7	16037.7	27805.2	25198.3	17163.8	24814.7
P20674	P20674	Cytochrome c oxidase subunit 5A, mitochondrial	COX5A_HUMAN	Sprot_Human_20435entries_20240524	3	3	50	90330.9	89364	70123.5	63730.8	54077.2	50546.3	74023.7	62983.2	66207.5
P20700	P20700	Lamin-B1	LMNB1_HUMAN	Sprot_Human_20435entries_20240524	20	27	50	209021	145343	191774	113215	178781	139100	102771	168947	123732
P20810	P20810	Calpastatin	ICAL_HUMAN	Sprot_Human_20435entries_20240524	24	29	72.2	155136	201936	176108	181862	242464	197181	160038	202245	203561
P20839	P20839	Inosine-5'-monophosphate dehydrogenase 1	IMDH1_HUMAN	Sprot_Human_20435entries_20240524	12	13	50	133613	105979	129915	42367.7	30248.1	29952.5	43446	34512.5	32621.1
P20908	P20908	Collagen alpha-1(V) chain	CO5A1_HUMAN	Sprot_Human_20435entries_20240524	33	44	100	421440	184507	143516	283959	328456	209999	317212	472814	302383
P20930;P20930	P20930	Tax_Id=9606 Gene_Symbol=FLG Filaggrin		Contaminants_220322	21	28	94.4	32491.7	1385.89	2366.37	6078.97	1425.43	7531.67	2611.06		8798.8
P20933	P20933	N(4)-(beta-N-acetylglucosaminyl)-L-asparaginase	ASPG_HUMAN	Sprot_Human_20435entries_20240524	3	3	50	4616.9	19295.8	11502.7	4716.87	17738.7	6720.43	6174.9	18781.2	8938.97
P20936	P20936	Ras GTPase-activating protein 1	RASA1_HUMAN	Sprot_Human_20435entries_20240524	30	42	88.9	134018	87846.3	156285	373637	218508	424277	327703	219257	375178
P20962	P20962	Parathymosin	PTMS_HUMAN	Sprot_Human_20435entries_20240524	4	6	66.7	609841	466184	260834	323263	426715	283047	486927	880048	408993
P21127	P21127	Cyclin-dependent kinase 11B	CD11B_HUMAN	Sprot_Human_20435entries_20240524	17	17	50	68980.8	54235.1	67747.8	24710.7	33783.3	27166.1	21915.2	30954.4	26134.2
P21266	P21266	Glutathione S-transferase Mu 3	GSTM3_HUMAN	Sprot_Human_20435entries_20240524	9	10	100	128358	494361	408670	220233	485103	503543	272749	441551	558062
P21281	P21281	V-type proton ATPase subunit B, brain isoform	VATB2_HUMAN	Sprot_Human_20435entries_20240524	11	14	100	111229	150560	120933	91687.8	77282.4	86361.5	91250.2	75222.8	78839.4
P21283	P21283	V-type proton ATPase subunit C 1	VATC1_HUMAN	Sprot_Human_20435entries_20240524	16	17	61.1	33712.8	44493	40889.2	27185.7	19333.5	25373.8	28625.1	21712.7	24481.2
P21291	P21291	Cysteine and glycine-rich protein 1	CSRP1_HUMAN	Sprot_Human_20435entries_20240524	9	13	72.2	263971	148769	190304	517092	394934	653006	559533	527164	715250
P21333	P21333	Filamin-A	FLNA_HUMAN	Sprot_Human_20435entries_20240524	104	159	100	3.80417e+06	2.67445e+06	2715908	5.05238e+06	2.83119e+06	5.04588e+06	5.22338e+06	3.47434e+06	4.87846e+06
P21359	P21359	Neurofibromin	NF1_HUMAN	Sprot_Human_20435entries_20240524	20	22	50	21584	23696.9	22859	16396.5	24808.9	20624.3	15991.2	24613.9	23936.2
P21397	P21397	Amine oxidase [flavin-containing] A	AOFA_HUMAN	Sprot_Human_20435entries_20240524	1	1	50	3935.97	3766.87	3553.8	2566.55	2115.88	2122.65	1766.87	2647.41	1663.06
P21399	P21399	Cytoplasmic aconitate hydratase	ACOHC_HUMAN	Sprot_Human_20435entries_20240524	24	24	94.4	103742	135237	98771.5	116395	96235.1	118298	92590.1	77076.9	92777.5
P21462	P21462	fMet-Leu-Phe receptor	FPR1_HUMAN	Sprot_Human_20435entries_20240524	1	1	44.4	3633.76	6620.97	3592.4			1915.06	3131.62	543.968
P21579	P21579	Synaptotagmin-1	SYT1_HUMAN	Sprot_Human_20435entries_20240524	4	4	22.2		12557.5	2805.71		6426.72			6869.95
P21580	P21580	Tumor necrosis factor alpha-induced protein 3	TNAP3_HUMAN	Sprot_Human_20435entries_20240524	7	7	50	6377.87	12442.8	4050.54	5392.39	6263.11	7041.57	4915.93	5116.6	5720.93
P21583	P21583	Kit ligand	SCF_HUMAN	Sprot_Human_20435entries_20240524	1	1	55.6		5205.71	5597.65
P21589	P21589	5'-nucleotidase	5NTD_HUMAN	Sprot_Human_20435entries_20240524	18	27	100	506849	474470	584911	1.19453e+06	801086	732542	1.16327e+06	621794	664897
P21741	P21741	Midkine	MK_HUMAN	Sprot_Human_20435entries_20240524	2	2	88.9	641.274	4195.25	2534.71	1945.32	6863.28	2726.78	1414.43	5950.88	4193.4
P21781	P21781	Fibroblast growth factor 7	FGF7_HUMAN	Sprot_Human_20435entries_20240524	2	2	44.4				8509.09	8524.84	19036.5	5761.93	11410	20402.3
P21796	P21796	Voltage-dependent anion-selective channel protein 1	VDAC1_HUMAN	Sprot_Human_20435entries_20240524	14	18	100	1.3697e+06	1.13599e+06	1.35262e+06	1.52937e+06	1.01714e+06	1.26232e+06	1.55051e+06	970408	1.01956e+06
P21810	P21810	Biglycan	PGS1_HUMAN	Sprot_Human_20435entries_20240524	14	18	100	64496.3	89230.5	56528.9	622444	376363	392344	615513	573437	330049
P21817	P21817	Ryanodine receptor 1	RYR1_HUMAN	Sprot_Human_20435entries_20240524	3	3	27.8		858.956	2164.46		2157.28	383.629		3254.79
P21912	P21912	Succinate dehydrogenase [ubiquinone] iron-sulfur subunit, mitochondrial	SDHB_HUMAN	Sprot_Human_20435entries_20240524	8	9	50	106660	61082.4	92330.8	91912.2	83827.1	97719.4	83821.8	80310.8	81919.2
P21926	P21926	CD9 antigen	CD9_HUMAN	Sprot_Human_20435entries_20240524	2	2	94.4	7917.46	4193.56	12248.9	26144.8	14143.3	23999	22553.7	9201.12	19828.7
P21953	P21953	2-oxoisovalerate dehydrogenase subunit beta, mitochondrial	ODBB_HUMAN	Sprot_Human_20435entries_20240524	2	2	50	8346.57	11379.6	11465.9	14109.7	12064.1	10650.8	10623.5	11757.3	9316.84
P21964	P21964	Catechol O-methyltransferase	COMT_HUMAN	Sprot_Human_20435entries_20240524	9	12	61.1	138845	151154	125289	211570	219708	188870	211543	218482	202095
P21980	P21980	Protein-glutamine gamma-glutamyltransferase 2	TGM2_HUMAN	Sprot_Human_20435entries_20240524	27	42	100	511182	1.15182e+06	772474	959887	2876440	3.95285e+06	724345	2.33215e+06	3.64744e+06
P22033	P22033	Methylmalonyl-CoA mutase, mitochondrial	MUTA_HUMAN	Sprot_Human_20435entries_20240524	9	9	72.2	28085.9	31587.9	16900.8	60037	62589.1	52752.6	44501.1	56642.9	44671
P22059	P22059	Oxysterol-binding protein 1	OSBP1_HUMAN	Sprot_Human_20435entries_20240524	20	22	61.1	36586.4	46016.4	41133.4	38527.1	46186.9	41947	43442.3	45403.4	45785.8
P22061	P22061	Protein-L-isoaspartate(D-aspartate) O-methyltransferase	PIMT_HUMAN	Sprot_Human_20435entries_20240524	7	7	94.4	109569	119362	112944	107294	114653	123274	106613	99244.8	113638
P22087	P22087	rRNA 2'-O-methyltransferase fibrillarin	FBRL_HUMAN	Sprot_Human_20435entries_20240524	12	18	61.1	299612	233144	303443	113131	195574	133411	119452	169823	140223
P22090	P22090	Small ribosomal subunit protein eS4, Y isoform 1	RS4Y1_HUMAN	Sprot_Human_20435entries_20240524	2	2	38.9	164359		163097	67412.7		76037.9	72159.2		68499.2
P22102	P22102	Trifunctional purine biosynthetic protein adenosine-3	PUR2_HUMAN	Sprot_Human_20435entries_20240524	25	30	77.8	80557.7	60320.9	66745	28332.4	30532.9	22492.6	25874.9	27223.3	23717.2
P22234	P22234	Bifunctional phosphoribosylaminoimidazole carboxylase/phosphoribosylaminoimidazole succinocarboxamide synthetase	PUR6_HUMAN	Sprot_Human_20435entries_20240524	11	13	100	231524	200574	244460	78415.5	98485.6	80068.8	90612.1	107394	100716
P22304	P22304	Iduronate 2-sulfatase	IDS_HUMAN	Sprot_Human_20435entries_20240524	6	6	88.9		7298.85		4199.8	4399.88	5140.32	5918	5741.72	5225.79
P22307	P22307	Sterol carrier protein 2	SCP2_HUMAN	Sprot_Human_20435entries_20240524	15	17	55.6	215787	275921	265029	158851	157435	127740	148162	141933	131642
P22314	P22314	Ubiquitin-like modifier-activating enzyme 1	UBA1_HUMAN	Sprot_Human_20435entries_20240524	40	56	100	286147	373450	306509	231615	295479	252961	203707	248695	250269
P22392	P22392	Nucleoside diphosphate kinase B	NDKB_HUMAN	Sprot_Human_20435entries_20240524	8	13	100	1.61466e+06	1373238	1.33639e+06	988457	967790	874494	934637	804283	912262
P22413	P22413	Ectonucleotide pyrophosphatase/phosphodiesterase family member 1	ENPP1_HUMAN	Sprot_Human_20435entries_20240524	27	39	100	312453	210092	466185	2.82824e+06	556652	1.64147e+06	3168591	563900	1.63044e+06
P22415	P22415	Upstream stimulatory factor 1	USF1_HUMAN	Sprot_Human_20435entries_20240524	2	2	44.4	2895.53	3264.82	3250.14	1622.04	2253.02	1484.59		1096.03	1468
P22455	P22455	Fibroblast growth factor receptor 4	FGFR4_HUMAN	Sprot_Human_20435entries_20240524	1	1	38.9	1812.77			7432.69		6099.19	10610.4	8740.32	7823.52
P22570	P22570	NADPH:adrenodoxin oxidoreductase, mitochondrial	ADRO_HUMAN	Sprot_Human_20435entries_20240524	17	21	72.2	33687	47007.5	49506.2	74366.5	94815.7	83623.1	68005.7	86581.5	75778
P22626	P22626	Heterogeneous nuclear ribonucleoproteins A2/B1	ROA2_HUMAN	Sprot_Human_20435entries_20240524	18	22	61.1	804713	796145	969082	494702	657530	541646	417781	594367	499760
P22670	P22670	MHC class II regulatory factor RFX1	RFX1_HUMAN	Sprot_Human_20435entries_20240524	6	6	55.6	9428.41	9456.35	10222.3	4743.15	8630.72	5706.12	5658.17	7762.8	6097.53
P22676	P22676	Calretinin	CALB2_HUMAN	Sprot_Human_20435entries_20240524	10	10	50	28245.3	37351.2	9754.72	20056.3	10860.7	14819.6	18106.6	10844.2	8637.85
P22681	P22681	E3 ubiquitin-protein ligase CBL	CBL_HUMAN	Sprot_Human_20435entries_20240524	7	8	55.6	41472.7	37131.7	43065.7	25166.9	23183.7	27972	26279.7	23590.4	27154.7
P22692	P22692	Insulin-like growth factor-binding protein 4	IBP4_HUMAN	Sprot_Human_20435entries_20240524	3	4	100	22996.7	14721	8599.34	28454.9	17084.3	24449.6	27703.7	12481.3	19166.8
P22694	P22694	cAMP-dependent protein kinase catalytic subunit beta	KAPCB_HUMAN	Sprot_Human_20435entries_20240524	3	3	50	19569.5	24506.9	21267.6	25960.9	24956.5	24838.7	23903.2	25052.2	24671.8
P22695	P22695	Cytochrome b-c1 complex subunit 2, mitochondrial	QCR2_HUMAN	Sprot_Human_20435entries_20240524	9	13	66.7	174851	174832	163695	116488	108581	98386.8	118841	113445	95816.2
P22792	P22792	Carboxypeptidase N subunit 2	CPN2_HUMAN	Sprot_Human_20435entries_20240524	14	19	66.7	2900.4	10769.8		1.18016e+06
P22830	P22830	Ferrochelatase, mitochondrial	HEMH_HUMAN	Sprot_Human_20435entries_20240524	1	1	33.3			2049.79	2510.07	1303.39	2928.15	3512.71	2329.78
P23142	P23142	Fibulin-1	FBLN1_HUMAN	Sprot_Human_20435entries_20240524	14	21	100	27454.6	10716.1	41649.6	637386	1.47381e+06	3.37819e+06	463185	1.49252e+06	2.72157e+06
P23193	P23193	Transcription elongation factor A protein 1	TCEA1_HUMAN	Sprot_Human_20435entries_20240524	10	10	55.6	82628.4	61035.2	93838.9	42702.2	49058	34863.8	40013.3	48259.3	38661.8
P23219	P23219	Prostaglandin G/H synthase 1	PGH1_HUMAN	Sprot_Human_20435entries_20240524	8	9	50	96221.6	46722.8	29535.5	16086.3	107910	44672.6	13425.9	134350	34580.6
P23229	P23229	Integrin alpha-6	ITA6_HUMAN	Sprot_Human_20435entries_20240524	11	11	66.7	31015.9	12509.4	55340.6	7896.15	2550.28	5517.39	5217.43	4341.05	4917.84
P23246	P23246	Splicing factor, proline- and glutamine-rich	SFPQ_HUMAN	Sprot_Human_20435entries_20240524	23	38	66.7	381836	312810	359906	141541	180118	128613	130628	172411	139357
P23258	P23258	Tubulin gamma-1 chain	TBG1_HUMAN	Sprot_Human_20435entries_20240524	15	16	77.8	89853.3	79118.3	95875.9	61077.3	72837.2	63394.5	48736	66110.7	59340.2
P23284	P23284	Peptidyl-prolyl cis-trans isomerase B	PPIB_HUMAN	Sprot_Human_20435entries_20240524	9	16	100	4352041	5575170	4369185	3730112	4.43628e+06	3.63172e+06	3610247	5024854	4.06307e+06
P23368	P23368	NAD-dependent malic enzyme, mitochondrial	MAOM_HUMAN	Sprot_Human_20435entries_20240524	13	13	55.6	50980.1	44397.7	57737.3	45103.2	40818.8	52433.9	35567.5	32129.8	46545.8
P23381	P23381	Tryptophan--tRNA ligase, cytoplasmic	SYWC_HUMAN	Sprot_Human_20435entries_20240524	13	19	100	341265	329349	314137	364544	341923	248323	322743	318525	285035
P23396	P23396	Small ribosomal subunit protein uS3	RS3_HUMAN	Sprot_Human_20435entries_20240524	13	20	100	2.88748e+06	2.69405e+06	2.9989e+06	1.49388e+06	1.61937e+06	1.50313e+06	1.53372e+06	1.5738e+06	1.53119e+06
P23434	P23434	Glycine cleavage system H protein, mitochondrial	GCSH_HUMAN	Sprot_Human_20435entries_20240524	3	3	50	25480.7	26446.3	31240	23604.5	20144.1	24694.7	22622	21762.5	22522.4
P23443	P23443	Ribosomal protein S6 kinase beta-1	KS6B1_HUMAN	Sprot_Human_20435entries_20240524	7	8	55.6	19448.5	18220.4	16370.5	18875.2	19742.2	20367.8	19121.5	20408.4	21743.9
P23458	P23458	Tyrosine-protein kinase JAK1	JAK1_HUMAN	Sprot_Human_20435entries_20240524	12	13	55.6	15787.6	16660	16311.4	10931.5	13578.6	13207.8	10461.5	12037.6	9363.3
P23469	P23469	Receptor-type tyrosine-protein phosphatase epsilon	PTPRE_HUMAN	Sprot_Human_20435entries_20240524	4	4	55.6	2425.56	8348.55	3537.6	11786.5	9433.2	7276.38	10710.2	11539.4	8653.23
P23470	P23470	Receptor-type tyrosine-protein phosphatase gamma	PTPRG_HUMAN	Sprot_Human_20435entries_20240524	19	20	100	26455.7	55227.5	28658.4	31443.2	44353.1	42517.9	98343.1	49308.7	43024
P23497	P23497	Nuclear autoantigen Sp-100	SP100_HUMAN	Sprot_Human_20435entries_20240524	13	13	50	115844	168787	157568	83863.4	162805	102183	59324.4	114705	89477.8
P23508	P23508	Colorectal mutant cancer protein	CRCM_HUMAN	Sprot_Human_20435entries_20240524	8	8	50	3104.66	10664.3	10201.2	4266.09	8108.34	3345.17	5293.09	6712.32	4474.62
P23510	P23510	Tumor necrosis factor ligand superfamily member 4	TNFL4_HUMAN	Sprot_Human_20435entries_20240524	1	1	38.9				17474.3	520.015	6022.76	15256.8
P23511	P23511	Nuclear transcription factor Y subunit alpha	NFYA_HUMAN	Sprot_Human_20435entries_20240524	1	1	50	32903.6	21158.6	27863.8	15619.9	19912.9	16006.7	12556	19466.8	14960.8
P23526	P23526	Adenosylhomocysteinase	SAHH_HUMAN	Sprot_Human_20435entries_20240524	21	25	100	451087	403933	478523	250721	326885	264313	274853	278309	280634
P23528	P23528	Cofilin-1	COF1_HUMAN	Sprot_Human_20435entries_20240524	11	16	100	3.36182e+06	2.72219e+06	3.24756e+06	2.1025e+06	1697574	2.19229e+06	2.01325e+06	1.65555e+06	2.2619e+06
P23588	P23588	Eukaryotic translation initiation factor 4B	IF4B_HUMAN	Sprot_Human_20435entries_20240524	16	19	77.8	363065	356936	418670	175168	186224	168674	164470	156641	164167
P23610	P23610	40-kDa huntingtin-associated protein	HAP40_HUMAN	Sprot_Human_20435entries_20240524	5	5	50	8940.08	12492	11262.2	8962.03	8806.71	7111.3	10567.8	9826.79	9419.54
P23634	P23634	Plasma membrane calcium-transporting ATPase 4	AT2B4_HUMAN	Sprot_Human_20435entries_20240524	15	18	100	74675.7	86662.7	72925.1	76905.2	73838.6	88536.2	73788.2	73697.1	75412.5
P23677	P23677	Inositol-trisphosphate 3-kinase A	IP3KA_HUMAN	Sprot_Human_20435entries_20240524	4	4	50	8315.35	8517.71	21472	8943.55	5822.95	6367.49	8525.6	6077.79	7330.01
P23743	P23743	Diacylglycerol kinase alpha	DGKA_HUMAN	Sprot_Human_20435entries_20240524	14	16	50	25629	32140.2	25416.2	54599.5	60824	52053.7	51965.6	43354.2	55683.6
P23786	P23786	Carnitine O-palmitoyltransferase 2, mitochondrial	CPT2_HUMAN	Sprot_Human_20435entries_20240524	13	13	50	26031.8	34398.9	26863.4	29445.5	22769.2	21579.8	29467.5	21214.1	18097.2
P23919	P23919	Thymidylate kinase	KTHY_HUMAN	Sprot_Human_20435entries_20240524	8	8	55.6	552052	633903	796461	139328	325564	304649	190774	285762	297146
P23921	P23921	Ribonucleoside-diphosphate reductase large subunit	RIR1_HUMAN	Sprot_Human_20435entries_20240524	16	17	61.1	92178.1	58063.7	80481.5	12619.6	11330.3	16995.6	11257.7	10606.3	13193.6
P24043	P24043	Laminin subunit alpha-2	LAMA2_HUMAN	Sprot_Human_20435entries_20240524	9	9	94.4	2113.31	4276.82	3083.92	677.185	2488.26	2223.62	1127.83	1822.59	1775.98
P24311	P24311	Cytochrome c oxidase subunit 7B, mitochondrial	COX7B_HUMAN	Sprot_Human_20435entries_20240524	1	1	50	118566	113938	190328	116387	96828.8	81290.1	38226.4	104027	81595.1
P24347	P24347	Stromelysin-3	MMP11_HUMAN	Sprot_Human_20435entries_20240524	4	4	61.1		22543.9	22909.9	66540		53531.2	61094.7		61928.2
P24385	P24385	G1/S-specific cyclin-D1	CCND1_HUMAN	Sprot_Human_20435entries_20240524	4	5	50	23588.2	18935.9	22191.7	23094.7	13102.8	24488.9	18809.7	8805.47	18438.8
P24386	P24386	Rab proteins geranylgeranyltransferase component A 1	RAE1_HUMAN	Sprot_Human_20435entries_20240524	9	9	55.6	37637	44971.1	41247.5	24249.5	17518.5	27193	24513.1	23745.1	27178.4
P24390	P24390	ER lumen protein-retaining receptor 1	ERD21_HUMAN	Sprot_Human_20435entries_20240524	3	4	61.1	12134.8	19730.9	18290	7942.8	22994.3	13019	32399.9	27634.9	21449.7
P24468	P24468	COUP transcription factor 2	COT2_HUMAN	Sprot_Human_20435entries_20240524	3	3	50	11972.1	15716.7	9597.33	2289.99	5507.48	1238.71	1689.45	4312.61	4417.11
P24534	P24534	Elongation factor 1-beta	EF1B_HUMAN	Sprot_Human_20435entries_20240524	10	13	61.1	531551	490835	556079	301075	238876	222249	279090	274468	242378
P24539	P24539	ATP synthase F(0) complex subunit B1, mitochondrial	AT5F1_HUMAN	Sprot_Human_20435entries_20240524	11	14	94.4	196918	280170	250270	289650	211747	239091	271082	259867	182538
P24592	P24592	Insulin-like growth factor-binding protein 6	IBP6_HUMAN	Sprot_Human_20435entries_20240524	2	2	100	8427.38	28064.6	12762.3	15543.4	49517.1	19525.2	12146.1	31495.3	14797.1
P24593	P24593	Insulin-like growth factor-binding protein 5	IBP5_HUMAN	Sprot_Human_20435entries_20240524	2	2	88.9	5801.32	31723.9	39471.5	46617.9	12027.6	12850.2	46860.8	7278.74	11177.2
P24666	P24666	Low molecular weight phosphotyrosine protein phosphatase	PPAC_HUMAN	Sprot_Human_20435entries_20240524	4	4	66.7	21399.8	7395.37	14784.7	9948.05	5262.04	13193.7	11178.8	8114.46	11530.1
P24752	P24752	Acetyl-CoA acetyltransferase, mitochondrial	THIL_HUMAN	Sprot_Human_20435entries_20240524	11	15	83.3	136860	133677	145347	93901	110297	114177	77227.6	88066.2	89048.2
P24821	P24821	Tenascin	TENA_HUMAN	Sprot_Human_20435entries_20240524	72	118	100	2.2351e+06	4035302	4.38239e+06	10723986	8652165	7359140	13277987	13108961	7318470
P24844	P24844	Myosin regulatory light polypeptide 9	MYL9_HUMAN	Sprot_Human_20435entries_20240524	5	8	100	628021	343045	453476	851104	353891	1.08069e+06	859269	520229	1.03391e+06
P24928	P24928	DNA-directed RNA polymerase II subunit RPB1	RPB1_HUMAN	Sprot_Human_20435entries_20240524	30	30	50	51445.8	46387.9	48014.8	23980.6	29687	22772	23890.3	28814.2	23494.8
P24941	P24941	Cyclin-dependent kinase 2	CDK2_HUMAN	Sprot_Human_20435entries_20240524	3	3	38.9	91428.4	53959.1	72497.1	3224.7	4239.76	5681.54		7146.14
P25054	P25054	Adenomatous polyposis coli protein	APC_HUMAN	Sprot_Human_20435entries_20240524	6	6	50	2797.27	2842.17	3379.93	2243.83	2506.21	2362.04	3544.32	2480.87	2346.77
P25067	P25067	Collagen alpha-2(VIII) chain	CO8A2_HUMAN	Sprot_Human_20435entries_20240524	5	6	50				32511.1	8307.47	26437.9	35000.2	9211.3	19235.1
P25098	P25098	Beta-adrenergic receptor kinase 1	ARBK1_HUMAN	Sprot_Human_20435entries_20240524	11	11	50	11348	13032.2	10141.8	13454.1	12751.1	12748.3	11781.7	12335.1	13325.5
P25101	P25101	Endothelin-1 receptor	EDNRA_HUMAN	Sprot_Human_20435entries_20240524	1	1	61.1	8981.44	12332.9	15619.5	2475.1	2574.95	3031.13	2361.36	3666.26	3124.82
P25205	P25205	DNA replication licensing factor MCM3	MCM3_HUMAN	Sprot_Human_20435entries_20240524	27	34	55.6	119182	60603.5	129623	3938.53	2541.07	9855.64	3080.48	2545.36	2329.97
P25311	P25311	Zinc-alpha-2-glycoprotein	ZA2G_HUMAN	Sprot_Human_20435entries_20240524	16	19	94.4	7414.23	4021.27		3533.12	7233.71	4450.83	4131.97	4477.86	4347.82
P25325	P25325	3-mercaptopyruvate sulfurtransferase	THTM_HUMAN	Sprot_Human_20435entries_20240524	7	9	66.7	27178.8	11632.9	26266	12977.8	17215.4	14231.2	11376	13674.2	12289
P25398	P25398	Small ribosomal subunit protein eS12	RS12_HUMAN	Sprot_Human_20435entries_20240524	4	4	83.3	537147	546574	584256	329903	321862	275676	297359	346818	356905
P25440	P25440	Bromodomain-containing protein 2	BRD2_HUMAN	Sprot_Human_20435entries_20240524	2	2	33.3	2701.31	2258.22	3012.6	1529.92	1402.83	1233
P25445	P25445	Tumor necrosis factor receptor superfamily member 6	TNR6_HUMAN	Sprot_Human_20435entries_20240524	5	5	100	30779.6	23400.8	33078.9	34179.2	28274.3	32656.7	34489.1	32766.8	29777.2
P25490	P25490	Transcriptional repressor protein YY1	TYY1_HUMAN	Sprot_Human_20435entries_20240524	4	4	50	40460	36470.8	42061.1	18304.5	24358.3	20732.8	16290.3	22155.3	22049.1
P25685	P25685	DnaJ homolog subfamily B member 1	DNJB1_HUMAN	Sprot_Human_20435entries_20240524	9	9	61.1	76989.7	75239.9	101600	44066.6	49542.7	53622.2	35146.4	38248	50986.3
P25686	P25686	DnaJ homolog subfamily B member 2	DNJB2_HUMAN	Sprot_Human_20435entries_20240524	4	4	55.6	15099.7	13993.5	17229.1	20211.4	17702.6	22107.1	18624	20262.7	21564.3
P25705	P25705	ATP synthase subunit alpha, mitochondrial	ATPA_HUMAN	Sprot_Human_20435entries_20240524	23	31	100	2.39536e+06	2.54865e+06	2363901	2.83244e+06	2.46366e+06	2.50333e+06	2.71668e+06	2300186	2.05132e+06
P25786	P25786	Proteasome subunit alpha type-1	PSA1_HUMAN	Sprot_Human_20435entries_20240524	13	18	100	346527	371132	349002	245326	293115	255355	273622	290344	237526
P25787	P25787	Proteasome subunit alpha type-2	PSA2_HUMAN	Sprot_Human_20435entries_20240524	9	14	94.4	171747	177320	159768	120056	125248	109519	109171	121401	111562
P25788	P25788	Proteasome subunit alpha type-3	PSA3_HUMAN	Sprot_Human_20435entries_20240524	9	12	100	311578	323852	332819	215141	257808	183829	204255	233797	207548
P25789	P25789	Proteasome subunit alpha type-4	PSA4_HUMAN	Sprot_Human_20435entries_20240524	5	5	55.6	263422	304271	361232	188696	260500	174952	140355	215766	189640
P25963	P25963	NF-kappa-B inhibitor alpha	IKBA_HUMAN	Sprot_Human_20435entries_20240524	1	1	38.9	14774.2	16248	16877.7		6932.81	7778.33	3906.2		10611.4
P26006	P26006	Integrin alpha-3	ITA3_HUMAN	Sprot_Human_20435entries_20240524	13	16	100	69494	85730.4	85793.2	52238.4	34952.7	45826.2	52961.2	27629	44960.1
P26022	P26022	Pentraxin-related protein PTX3	PTX3_HUMAN	Sprot_Human_20435entries_20240524	8	8	100	12212.3	37445.5	4405.42	6429.66	32573.4	8296.41	7575.38	43963	14876.1
P26038	P26038	Moesin	MOES_HUMAN	Sprot_Human_20435entries_20240524	30	45	100	1092671	1.03792e+06	1.18712e+06	875783	761356	1.03296e+06	843853	705091	976365
P26196	P26196	Probable ATP-dependent RNA helicase DDX6	DDX6_HUMAN	Sprot_Human_20435entries_20240524	14	20	77.8	193307	157997	210963	86522.6	90816.5	76292.1	74016.8	81250.3	79657.4
P26232	P26232	Catenin alpha-2	CTNA2_HUMAN	Sprot_Human_20435entries_20240524	1	1	83.3	347330	245708	308039	306609	216192	299581	269339	221699	327344
P26358	P26358	DNA (cytosine-5)-methyltransferase 1	DNMT1_HUMAN	Sprot_Human_20435entries_20240524	29	30	50	32370.8	20113.2	31473.8	4226.66	4789.03	3819.34	3677.05	4755.02	3592.46
P26368	P26368	Splicing factor U2AF 65 kDa subunit	U2AF2_HUMAN	Sprot_Human_20435entries_20240524	7	9	50	310525	251169	303255	108442	151713	119580	103005	138878	129677
P26373	P26373	Large ribosomal subunit protein eL13	RL13_HUMAN	Sprot_Human_20435entries_20240524	7	9	94.4	1.52894e+06	1.52202e+06	1.33324e+06	581116	772392	781889	658474	848325	708023
P26374	P26374	Rab proteins geranylgeranyltransferase component A 2	RAE2_HUMAN	Sprot_Human_20435entries_20240524	3	3	50	10321.4	7278.24	11471	4456.96	4811.35	7406.16	5526.45	7330.47	5043.42
P26440	P26440	Isovaleryl-CoA dehydrogenase, mitochondrial	IVD_HUMAN	Sprot_Human_20435entries_20240524	7	9	61.1	38132.2	26028.9	31031.1	47840.7	38178.5	53275.2	46120.4	35000.3	41758.8
P26447	P26447	Protein S100-A4	S10A4_HUMAN	Sprot_Human_20435entries_20240524	4	5	66.7	8703.2	13675.7	42942.8	76331.3	25355.6	34503.1	84035.5	20294.8	58687.8
P26572	P26572	Alpha-1,3-mannosyl-glycoprotein 2-beta-N-acetylglucosaminyltransferase	MGAT1_HUMAN	Sprot_Human_20435entries_20240524	8	8	100	43823.8	59743.3	55184.7	31489.9	37231	33084.8	34725.7	36163.6	35284.5
P26583	P26583	High mobility group protein B2	HMGB2_HUMAN	Sprot_Human_20435entries_20240524	5	8	50	32123.4	17096.2	33875.6	6081.79	12598.8	8273.24	4502.52	8966.18	6448.86
P26599	P26599	Polypyrimidine tract-binding protein 1	PTBP1_HUMAN	Sprot_Human_20435entries_20240524	18	34	66.7	413893	317619	351391	166267	210802	182724	176409	211629	178856
P26639	P26639	Threonine--tRNA ligase 1, cytoplasmic	SYTC_HUMAN	Sprot_Human_20435entries_20240524	25	34	100	412360	373957	429998	213770	254191	205554	230161	251627	218962
P26640	P26640	Valine--tRNA ligase	SYVC_HUMAN	Sprot_Human_20435entries_20240524	32	39	100	232845	292241	263061	212904	283361	207458	207877	264002	217703
P26641	P26641	Elongation factor 1-gamma	EF1G_HUMAN	Sprot_Human_20435entries_20240524	23	33	100	2.70746e+06	2451084	2.53306e+06	1.34611e+06	1.36971e+06	1.21131e+06	1.56988e+06	1422542	1.36341e+06
P26885	P26885	Peptidyl-prolyl cis-trans isomerase FKBP2	FKBP2_HUMAN	Sprot_Human_20435entries_20240524	6	8	66.7	115500	127778	100350	155187	158328	170302	152870	142391	161932
P27037	P27037	Activin receptor type-2A	AVR2A_HUMAN	Sprot_Human_20435entries_20240524	1	1	22.2				2069.55		5090.59	2698.21		2417.86
P27105	P27105	Stomatin	STOM_HUMAN	Sprot_Human_20435entries_20240524	7	8	100	66637.2	38911.4	47048.6	81233.1	100884	87862	69023.5	81838.1	76063.3
P27144	P27144	Adenylate kinase 4, mitochondrial	KAD4_HUMAN	Sprot_Human_20435entries_20240524	6	7	50	16915.1	3274	11336.6	43912.3	17961.8	40900.7	50235	22315.1	46543.5
P27216	P27216	Annexin A13	ANX13_HUMAN	Sprot_Human_20435entries_20240524	1	1	50	34040.6	27857.9	31293.6	32566.2	35236.2	35209	27331.2	24561.3	34121
P27338	P27338	Amine oxidase [flavin-containing] B	AOFB_HUMAN	Sprot_Human_20435entries_20240524	5	5	22.2		4981.14			3983.64			4075.78	2029.2
P27348	P27348	14-3-3 protein theta	1433T_HUMAN	Sprot_Human_20435entries_20240524	9	12	100	1.00569e+06	1117035	1.19534e+06	986037	1.09077e+06	1.06128e+06	821663	939168	1.0145e+06
P27361	P27361	Mitogen-activated protein kinase 3	MK03_HUMAN	Sprot_Human_20435entries_20240524	19	21	100	177971	243302	205905	227393	275862	253173	207088	234248	268580
P27448	P27448	MAP/microtubule affinity-regulating kinase 3	MARK3_HUMAN	Sprot_Human_20435entries_20240524	8	8	55.6	23281.3	25530.8	28325.4	20632.4	19510.7	17267	15752.8	15922.3	18393.5
P27487	P27487	Dipeptidyl peptidase 4	DPP4_HUMAN	Sprot_Human_20435entries_20240524	23	27	100	5195.6	150342	35485.5	55893.5	145931	83647	51109.4	135970	92254.8
P27540	P27540	Aryl hydrocarbon receptor nuclear translocator	ARNT_HUMAN	Sprot_Human_20435entries_20240524	2	2	44.4	3692.14	5026.9	5003.88	2051.75	3655.56	1860.75	2931.8		4048.38
P27635	P27635	Large ribosomal subunit protein uL16	RL10_HUMAN	Sprot_Human_20435entries_20240524	7	10	94.4	740309	671062	715776	319569	430093	357506	329895	379726	374385
P27658	P27658	Collagen alpha-1(VIII) chain	CO8A1_HUMAN	Sprot_Human_20435entries_20240524	11	13	100	66493.4	93910.8	31322.3	158938	97473.4	154233	205275	113523	127991
P27694	P27694	Replication protein A 70 kDa DNA-binding subunit	RFA1_HUMAN	Sprot_Human_20435entries_20240524	16	18	66.7	98349.4	64193.9	80883.4	21276.6	34454.3	25423.9	18813.2	31910.1	23446.8
P27695	P27695	DNA repair nuclease/redox regulator APEX1	APEX1_HUMAN	Sprot_Human_20435entries_20240524	10	11	61.1	293834	255946	297406	148999	199476	156019	135129	175854	149710
P27701	P27701	CD82 antigen	CD82_HUMAN	Sprot_Human_20435entries_20240524	3	5	100	28542.2	21279.6	34383.1	47347.6	34331.3	42518.4	49960.9	39608.3	36798.8
P27707	P27707	Deoxycytidine kinase	DCK_HUMAN	Sprot_Human_20435entries_20240524	6	6	61.1	50445.4	29271.2	43756.1	8764.9	9109.7	11461.9	6929.64	7787.57	8330.6
P27708	P27708	Multifunctional protein CAD	PYR1_HUMAN	Sprot_Human_20435entries_20240524	48	58	88.9	76305.6	94619.8	114513	36572.8	52755.1	40340.8	31184.7	49696.3	42573
P27797	P27797	Calreticulin	CALR_HUMAN	Sprot_Human_20435entries_20240524	25	35	100	784386	849345	902252	767749	822276	758722	766371	849890	819441
P27816	P27816	Microtubule-associated protein 4	MAP4_HUMAN	Sprot_Human_20435entries_20240524	36	49	66.7	429341	402972	378643	701238	547636	591879	668860	543031	545831
P27824	P27824	Calnexin	CALX_HUMAN	Sprot_Human_20435entries_20240524	27	36	100	489382	573561	527801	490141	473290	468134	498376	482455	464060
P27986	P27986	Phosphatidylinositol 3-kinase regulatory subunit alpha	P85A_HUMAN	Sprot_Human_20435entries_20240524	4	4	61.1	11122.4	8119.91	9539.62	11607.3	13497.3	11366.8	10423	13118.1	13125.8
P28062	P28062	Proteasome subunit beta type-8	PSB8_HUMAN	Sprot_Human_20435entries_20240524	6	8	77.8	50456.2	88446.6	66087.2	63002.5	94854.3	62803.9	46028.9	81714.3	62653.2
P28065	P28065	Proteasome subunit beta type-9	PSB9_HUMAN	Sprot_Human_20435entries_20240524	3	4	77.8	44607.7	85481.5	80499.1	53196.7	113093	76275.8	41319.3	93574.9	66487.8
P28066	P28066	Proteasome subunit alpha type-5	PSA5_HUMAN	Sprot_Human_20435entries_20240524	6	8	100	308663	304437	311330	238589	259417	224816	231670	270941	236673
P28070	P28070	Proteasome subunit beta type-4	PSB4_HUMAN	Sprot_Human_20435entries_20240524	7	9	100	339196	360450	337910	252950	261619	222779	227052	260886	230755
P28072	P28072	Proteasome subunit beta type-6	PSB6_HUMAN	Sprot_Human_20435entries_20240524	6	6	94.4	395472	367180	401782	252991	213372	250759	242524	260322	239698
P28074	P28074	Proteasome subunit beta type-5	PSB5_HUMAN	Sprot_Human_20435entries_20240524	7	8	72.2	60343.7	73707.4	76378.5	56800.9	59343.5	49834.8	54901.9	49477.1	52935.1
P28161	P28161	Glutathione S-transferase Mu 2	GSTM2_HUMAN	Sprot_Human_20435entries_20240524	6	10	100	117610	141978	122013	119251	131945	162859	128990	132705	202103
P28288	P28288	ATP-binding cassette sub-family D member 3	ABCD3_HUMAN	Sprot_Human_20435entries_20240524	12	13	50	82966.8	89466.3	76821.2	76204.7	59866.8	62127	76678	60342.8	60877.3
P28289	P28289	Tropomodulin-1	TMOD1_HUMAN	Sprot_Human_20435entries_20240524	3	3	16.7		1591.19			5834.08			6488.49
P28290	P28290	Protein ITPRID2	ITPI2_HUMAN	Sprot_Human_20435entries_20240524	22	23	50	36809.5	44212.5	49021.9	28489.3	34302.5	34442.8	27119	33425.4	30999.2
P28300	P28300	Protein-lysine 6-oxidase	LYOX_HUMAN	Sprot_Human_20435entries_20240524	10	11	100	28986.9	16731.6	14274.2	26898.6	19822.2	32317.8	27241.4	25540.4	28465.2
P28328	P28328	Peroxisome biogenesis factor 2	PEX2_HUMAN	Sprot_Human_20435entries_20240524	1	1	38.9	1978.46	5376.42	3948.12		5889.12	3450.44		4968.33	5319.55
P28331	P28331	NADH-ubiquinone oxidoreductase 75 kDa subunit, mitochondrial	NDUS1_HUMAN	Sprot_Human_20435entries_20240524	21	25	55.6	120217	115810	112551	87714.8	97176.7	96452.7	86654.4	98934.3	90586.2
P28340	P28340	DNA polymerase delta catalytic subunit	DPOD1_HUMAN	Sprot_Human_20435entries_20240524	10	10	50	31111.6	16411	23574.6	3897.15	4793.78	4083.27	2099.32	4190.48	4118.09
P28347	P28347	Transcriptional enhancer factor TEF-1	TEAD1_HUMAN	Sprot_Human_20435entries_20240524	2	2	50	6079.38	5606.13	8999.67	5190.14	7195.89	6056.28	3431.09	6146.17	7267.97
P28370	P28370	Probable global transcription activator SNF2L1	SMCA1_HUMAN	Sprot_Human_20435entries_20240524	13	13	50	27446.9	29660.6	33638.3	16080.3	23813	17899.5	15164.9	23364.1	20817.7
P28482	P28482	Mitogen-activated protein kinase 1	MK01_HUMAN	Sprot_Human_20435entries_20240524	8	11	100	334452	396583	400062	414148	414559	470012	417505	383500	485514
P28702	P28702	Retinoic acid receptor RXR-beta	RXRB_HUMAN	Sprot_Human_20435entries_20240524	4	5	66.7	11376.8	13898.1	12334.5	6727.75	9777.57	5555.43	5376.42	19785.7	5940.11
P28715	P28715	DNA excision repair protein ERCC-5	ERCC5_HUMAN	Sprot_Human_20435entries_20240524	7	7	55.6	2661.53	4543.63	5228.49	1556.83	2729.29	2542.65	1836.72	2702.05	2192.03
P28749	P28749	Retinoblastoma-like protein 1	RBL1_HUMAN	Sprot_Human_20435entries_20240524	3	3	16.7	6795.3	2834.11	3696.86
P28799	P28799	Progranulin	GRN_HUMAN	Sprot_Human_20435entries_20240524	3	3	50	10680.6	22514	14648.9	8915.08	12322.9	7107.76	7919.09	7870.75	6044.72
P28800	P28800	(Bos taurus) Alpha-2-antiplasmin precursor		Contaminants_220322	4	4	61.1				10012.1	8495.43		14913.9	24239.3	2260.38
P28827	P28827	Receptor-type tyrosine-protein phosphatase mu	PTPRM_HUMAN	Sprot_Human_20435entries_20240524	4	4	100	9249.2	10053.6	11091.3	22901.4	12947.9	25468.6	25332	16692.4	25372.5
P28838	P28838	Cytosol aminopeptidase	AMPL_HUMAN	Sprot_Human_20435entries_20240524	21	24	100	169979	248512	214054	210342	183660	214968	188436	165717	219713
P28845	P28845	11-beta-hydroxysteroid dehydrogenase 1	DHI1_HUMAN	Sprot_Human_20435entries_20240524	2	2	22.2				3228.66	10782.8		3394.98	12743.7
P29083	P29083	General transcription factor IIE subunit 1	T2EA_HUMAN	Sprot_Human_20435entries_20240524	8	9	50	37620.2	30031.3	42067.3	12128	12818.8	9435.81	9419.62	11495	7984.66
P29084	P29084	Transcription initiation factor IIE subunit beta	T2EB_HUMAN	Sprot_Human_20435entries_20240524	9	11	55.6	19856.4	20185	21008.2	8240.36	8777.77	6017.02	6364.04	8485.77	5931.95
P29144	P29144	Tripeptidyl-peptidase 2	TPP2_HUMAN	Sprot_Human_20435entries_20240524	28	31	83.3	31374.3	38520.4	36578.4	20653.3	26694.6	21347.8	18971.4	22056.5	20923.7
P29218	P29218	Inositol monophosphatase 1	IMPA1_HUMAN	Sprot_Human_20435entries_20240524	6	7	77.8	105691	129815	119420	127726	121380	131343	109057	110402	133088
P29279	P29279	CCN family member 2	CCN2_HUMAN	Sprot_Human_20435entries_20240524	5	5	94.4	52652	41215.1	58040.1	155009	96210.7	154802	146161	85336.8	135533
P29317	P29317	Ephrin type-A receptor 2	EPHA2_HUMAN	Sprot_Human_20435entries_20240524	22	22	100	209539	63786.9	121381	105608	79450.2	106289	104782	79492.7	120717
P29323	P29323	Ephrin type-B receptor 2	EPHB2_HUMAN	Sprot_Human_20435entries_20240524	10	10	77.8	24067.7	20813	19745.6	8819.73	10220.9	10201.1	9249.65	11664	11707
P29353	P29353	SHC-transforming protein 1	SHC1_HUMAN	Sprot_Human_20435entries_20240524	9	9	77.8	129200	134759	160465	297278	251789	220599	288988	313950	217055
P29372	P29372	DNA-3-methyladenine glycosylase	3MG_HUMAN	Sprot_Human_20435entries_20240524	8	9	61.1	55713.8	59254.4	67391.5	21062.8	44249.2	25482.9	18608.9	35891.1	23114.6
P29373	P29373	Cellular retinoic acid-binding protein 2	RABP2_HUMAN	Sprot_Human_20435entries_20240524	5	6	94.4	118817	136168	144909	351669	262831	386906	342178	252071	404946
P29374	P29374	AT-rich interactive domain-containing protein 4A	ARI4A_HUMAN	Sprot_Human_20435entries_20240524	1	1	66.7	106653	62331.3	74411.5	193998	89499.6	221321	180010	97338.1	145276
P29401	P29401	Transketolase	TKT_HUMAN	Sprot_Human_20435entries_20240524	25	32	100	788148	1.1793e+06	996131	412216	778653	496010	390923	698899	548442
P29466	P29466	Caspase-1	CASP1_HUMAN	Sprot_Human_20435entries_20240524	7	7	50	5633.94	4653.49	7084.44	5478.92	11080	6616.44	2633.69	9172.62	5559.2
P29508	P29508	Serpin B3	SPB3_HUMAN	Sprot_Human_20435entries_20240524	9	10	66.7	1115.42	1955.08	9666.57	6767.57	1555.09	3873.98		1108.46	3892.76
P29536	P29536	Leiomodin-1	LMOD1_HUMAN	Sprot_Human_20435entries_20240524	7	8	55.6	23243.7	4911.11	18061	69301.7	24805.1	101128	56981	36527.4	82993.8
P29590	P29590	Protein PML	PML_HUMAN	Sprot_Human_20435entries_20240524	28	31	55.6	164042	241938	225968	333949	405181	379223	311887	349560	392452
P29597	P29597	Non-receptor tyrosine-protein kinase TYK2	TYK2_HUMAN	Sprot_Human_20435entries_20240524	3	3	61.1	6535.79	4659.45	6070.56	5912.97	3023.65	5058.23	4847.77	4417.54	4297.87
P29622	P29622	Kallistatin	KAIN_HUMAN	Sprot_Human_20435entries_20240524	9	9	77.8	11353.4	18572.5	10312.8			5991.83		2611.65
P29692	P29692	Elongation factor 1-delta	EF1D_HUMAN	Sprot_Human_20435entries_20240524	13	16	100	1.32986e+06	1.26247e+06	1.35978e+06	689401	698379	629810	703382	746098	647116
P29728	P29728	2'-5'-oligoadenylate synthase 2	OAS2_HUMAN	Sprot_Human_20435entries_20240524	11	12	50	43196.6	86057.7	62319.4	68665.5	26864.8	27891.7	63407.8	30083.8	20587.5
P29966	P29966	Myristoylated alanine-rich C-kinase substrate	MARCS_HUMAN	Sprot_Human_20435entries_20240524	10	13	100	1.28834e+06	1.33095e+06	1322648	546772	630987	457659	487448	626569	487352
P29972	P29972	Aquaporin-1	AQP1_HUMAN	Sprot_Human_20435entries_20240524	1	1	77.8	14265.8		1772.68	135004	5869.28	306476	198046	3750.3	230312
P29992	P29992	Guanine nucleotide-binding protein subunit alpha-11	GNA11_HUMAN	Sprot_Human_20435entries_20240524	15	16	100	96372.6	88851.6	88839.2	115514	121503	119285	115692	123557	126502
P30038	P30038	Delta-1-pyrroline-5-carboxylate dehydrogenase, mitochondrial	AL4A1_HUMAN	Sprot_Human_20435entries_20240524	18	19	77.8	30026.8	16028.3	15889.7	32741.7	26413.2	38131.7	25980.6	20430.6	32779.1
P30039	P30039	Phenazine biosynthesis-like domain-containing protein	PBLD_HUMAN	Sprot_Human_20435entries_20240524	6	6	83.3	16576.4	18202.6	9448.5	15557.2	20972	9700.61	15611.9	16003.7	11334.6
P30040	P30040	Endoplasmic reticulum resident protein 29	ERP29_HUMAN	Sprot_Human_20435entries_20240524	6	8	77.8	327739	371760	334784	268428	323270	279191	247060	356942	291333
P30041	P30041	Peroxiredoxin-6	PRDX6_HUMAN	Sprot_Human_20435entries_20240524	15	19	100	2978924	3.42588e+06	3.68447e+06	5.19083e+06	4599286	4803887	5501951	4.72408e+06	4917322
P30043	P30043	Flavin reductase (NADPH)	BLVRB_HUMAN	Sprot_Human_20435entries_20240524	4	7	88.9	48787.6	79717.8	54420.7	54378.5	77091.7	63575.6	53409.3	72429	64951.9
P30044	P30044	Peroxiredoxin-5, mitochondrial	PRDX5_HUMAN	Sprot_Human_20435entries_20240524	8	11	100	1.14642e+06	1.27414e+06	1.07915e+06	1.82489e+06	1805747	1.70689e+06	1.63515e+06	1.42001e+06	1.65316e+06
P30046	P30046	D-dopachrome decarboxylase	DOPD_HUMAN	Sprot_Human_20435entries_20240524	3	4	83.3	139374	212129	148536	98722.1	158946	114976	114189	131509	140062
P30048	P30048	Thioredoxin-dependent peroxide reductase, mitochondrial	PRDX3_HUMAN	Sprot_Human_20435entries_20240524	9	11	50	411365	368681	404792	292781	298826	311943	283387	249961	241563
P30049	P30049	ATP synthase subunit delta, mitochondrial	ATPD_HUMAN	Sprot_Human_20435entries_20240524	2	2	61.1	342507	341914	345180	343473	279861	317584	301247	295479	283840
P30050	P30050	Large ribosomal subunit protein uL11	RL12_HUMAN	Sprot_Human_20435entries_20240524	4	5	83.3	704735	560234	643021	367499	366663	354572	364222	398781	344245
P30084	P30084	Enoyl-CoA hydratase, mitochondrial	ECHM_HUMAN	Sprot_Human_20435entries_20240524	8	8	100	58815.8	58311.8	45519.4	46625.6	32052.1	40173.8	35631.6	31458	30748.1
P30085	P30085	UMP-CMP kinase	KCY_HUMAN	Sprot_Human_20435entries_20240524	11	16	100	209684	197583	233105	304286	198997	312167	264058	192519	316198
P30086	P30086	Phosphatidylethanolamine-binding protein 1	PEBP1_HUMAN	Sprot_Human_20435entries_20240524	9	12	88.9	321214	325717	358287	442914	452500	527928	375669	411746	508276
P30101	P30101	Protein disulfide-isomerase A3	PDIA3_HUMAN	Sprot_Human_20435entries_20240524	26	34	100	2.97831e+06	3.571e+06	3095156	3.68334e+06	3.80216e+06	3.3719e+06	3.72957e+06	3.95713e+06	3.60248e+06
P30153	P30153	Serine/threonine-protein phosphatase 2A 65 kDa regulatory subunit A alpha isoform	2AAA_HUMAN	Sprot_Human_20435entries_20240524	23	30	100	358284	376231	399464	248857	273098	273707	248081	262004	284558
P30154	P30154	Serine/threonine-protein phosphatase 2A 65 kDa regulatory subunit A beta isoform	2AAB_HUMAN	Sprot_Human_20435entries_20240524	12	13	50	49718.6	36662.9	42356.4	12825.6	8706.78	9762.37	10321.4	8747.77	9301.56
P30260	P30260	Cell division cycle protein 27 homolog	CDC27_HUMAN	Sprot_Human_20435entries_20240524	11	11	50	27430.4	20560	25075.2	9276.24	9360.36	8405.55	8762.15	8894.69	9194.34
P30279	P30279	G1/S-specific cyclin-D2	CCND2_HUMAN	Sprot_Human_20435entries_20240524	2	2	38.9			139.74	1456.77	1344.22	1137.85	2213.76	295.633	1200.81
P30281	P30281	G1/S-specific cyclin-D3	CCND3_HUMAN	Sprot_Human_20435entries_20240524	1	1	50	2673.06	3608.64	3881.89	393.181	668.064	470.701	389.572	231.574	187.261
P30307	P30307	M-phase inducer phosphatase 3	MPIP3_HUMAN	Sprot_Human_20435entries_20240524	1	1	11.1	11147.8		6506.92
P30408	P30408	Transmembrane 4 L6 family member 1	T4S1_HUMAN	Sprot_Human_20435entries_20240524	1	1	100	88864.7	102803	109760	37795	187443	114826	40388	96116.8	93708.2
P30414	P30414	NK-tumor recognition protein	NKTR_HUMAN	Sprot_Human_20435entries_20240524	4	4	55.6	32065.5	31197.5	37261.4	16341.3	17070.4	17550.1	15728.6	16003.9	16219.9
P30419	P30419	Glycylpeptide N-tetradecanoyltransferase 1	NMT1_HUMAN	Sprot_Human_20435entries_20240524	11	13	72.2	60182.8	63569.5	66324.4	49591.7	44200	51122.1	45802.4	39888.4	47916.9
P30519	P30519	Heme oxygenase 2	HMOX2_HUMAN	Sprot_Human_20435entries_20240524	12	14	83.3	88838.6	83043.7	91240.7	60181.6	64442.3	60425.8	49713.9	51310.2	61216.5
P30520	P30520	Adenylosuccinate synthetase isozyme 2	PURA2_HUMAN	Sprot_Human_20435entries_20240524	14	16	77.8	124980	113258	116832	62878.9	78541.7	58611.9	60485.9	74047.1	63496.9
P30530	P30530	Tyrosine-protein kinase receptor UFO	UFO_HUMAN	Sprot_Human_20435entries_20240524	6	6	94.4	40655.8	18906.5	27537.3	12633.8	11256.3	10001.9	10504.1	12436.5	12745
P30533	P30533	Alpha-2-macroglobulin receptor-associated protein	AMRP_HUMAN	Sprot_Human_20435entries_20240524	12	14	61.1	104514	175150	139290	129417	189450	149598	138163	177667	168946
P30536	P30536	Translocator protein	TSPO_HUMAN	Sprot_Human_20435entries_20240524	2	2	50	2222.16	2945.1	1633.36	2098.17	3054.86	3697.24	4444.33	2922.37	3368.77
P30566	P30566	Adenylosuccinate lyase	PUR8_HUMAN	Sprot_Human_20435entries_20240524	11	15	66.7	95435.7	84731.3	91433	40796.3	53335.2	48087.3	43742	52470.7	50876.7
P30613	P30613	Pyruvate kinase PKLR	KPYR_HUMAN	Sprot_Human_20435entries_20240524	3	4	83.3	48921.3	48896.7	34680.6	34435	39099.9	29746.6	64984.3	38442.1	35824.7
P30622	P30622	CAP-Gly domain-containing linker protein 1	CLIP1_HUMAN	Sprot_Human_20435entries_20240524	27	27	50	56455.4	55477.3	52135.2	61900.5	53203.8	51682.1	61600.5	56010.4	54862.2
P30626	P30626	Sorcin	SORCN_HUMAN	Sprot_Human_20435entries_20240524	7	7	94.4	119663	143295	89306	94525.6	144473	112346	102929	152705	176760
P30711	P30711	Glutathione S-transferase theta-1	GSTT1_HUMAN	Sprot_Human_20435entries_20240524	4	4	50	13655.5	24887.5	34916.1	38143.7	55679.8	28759.8	29476.7	41717.9	33146.9
P30740	P30740	Leukocyte elastase inhibitor	ILEU_HUMAN	Sprot_Human_20435entries_20240524	11	14	61.1	43298.7	33824.9	29377.9	40928.6	44775	57061.8	34593.5	30577.5	42980.3
P30825	P30825	High affinity cationic amino acid transporter 1	CTR1_HUMAN	Sprot_Human_20435entries_20240524	4	4	61.1	74130.7	34317.1	51292.6	11514.2	6985.01	5696.92	15159.9	8846.13	10149.6
P30837	P30837	Aldehyde dehydrogenase X, mitochondrial	AL1B1_HUMAN	Sprot_Human_20435entries_20240524	14	18	55.6	90196.1	24347.4	61210	102978	37879.5	157594	97299.2	52059.8	134144
P30838	P30838	Aldehyde dehydrogenase, dimeric NADP-preferring	AL3A1_HUMAN	Sprot_Human_20435entries_20240524	2	2	44.4		967.756		2820.85	2395.18	1200.97	2100.3	944.832	1083.9
P30876	P30876	DNA-directed RNA polymerase II subunit RPB2	RPB2_HUMAN	Sprot_Human_20435entries_20240524	25	27	55.6	78169.3	64498.7	79574.8	34997.4	45412.2	38752.6	33894.8	41170	33104.4
P30939	P30939	5-hydroxytryptamine receptor 1F	5HT1F_HUMAN	Sprot_Human_20435entries_20240524	2	2	38.9				6929.62	7007.58	9194.14	4351.56	6708.17	7243.13
P31040	P31040	Succinate dehydrogenase [ubiquinone] flavoprotein subunit, mitochondrial	SDHA_HUMAN	Sprot_Human_20435entries_20240524	16	18	83.3	92150.8	74403.1	99886.5	84766.4	87207.1	101058	66621.3	82551.5	86005.5
P31146	P31146	Coronin-1A	COR1A_HUMAN	Sprot_Human_20435entries_20240524	6	6	55.6	35559.6	29740.3	53463.3	10475	14523.2	8002.39	16021.8	14427.6	9058.74
P31150	P31150	Rab GDP dissociation inhibitor alpha	GDIA_HUMAN	Sprot_Human_20435entries_20240524	12	18	100	348524	440530	353695	571799	509923	582603	585859	523947	606068
P31153	P31153	S-adenosylmethionine synthase isoform type-2	METK2_HUMAN	Sprot_Human_20435entries_20240524	13	17	94.4	108128	91445.2	120417	73021.9	70559.7	68738.1	68261.4	62158.3	76850.9
P31321	P31321	cAMP-dependent protein kinase type I-beta regulatory subunit	KAP1_HUMAN	Sprot_Human_20435entries_20240524	2	2	38.9	17154.1	2506.72	15033.5	857.244		6393.52	5229.08		4112.52
P31323	P31323	cAMP-dependent protein kinase type II-beta regulatory subunit	KAP3_HUMAN	Sprot_Human_20435entries_20240524	2	2	50	4214.74	6531.74	7250.75	1747.26	3706.88	3820.91	2966.91	4739.47	4164.95
P31327	P31327	Carbamoyl-phosphate synthase [ammonia], mitochondrial	CPSM_HUMAN	Sprot_Human_20435entries_20240524	15	16	77.8	4924.29	1783.75	1812.05	5355.28		3506.55	3010	953.2	1703.63
P31350	P31350	Ribonucleoside-diphosphate reductase subunit M2	RIR2_HUMAN	Sprot_Human_20435entries_20240524	11	13	55.6	178122	78916.5	91934.4	56283.5	82030.7	33226	61871.6	72099.1	67561.4
P31431	P31431	Syndecan-4	SDC4_HUMAN	Sprot_Human_20435entries_20240524	4	5	88.9	1339.05		2036.24	1537.13	2815.3	1388.14		1894.42	2481
P31483	P31483	Cytotoxic granule associated RNA binding protein TIA1	TIA1_HUMAN	Sprot_Human_20435entries_20240524	9	10	50	136590	130219	165186	63947.8	69334.4	67596.2	53230.4	63175.7	59653
P31513	P31513	Flavin-containing monooxygenase 3	FMO3_HUMAN	Sprot_Human_20435entries_20240524	8	8	50	845.627	4211.99	5120.91	9963.94	14234.2	14088.5	5736.76	15256.7	11372.3
P31629	P31629	Transcription factor HIVEP2	ZEP2_HUMAN	Sprot_Human_20435entries_20240524	2	2	50	1352.82	1139.78	1141.42	980.613	604.572	510.186	581.815	1508.69	1404.54
P31641	P31641	Sodium- and chloride-dependent taurine transporter	SC6A6_HUMAN	Sprot_Human_20435entries_20240524	5	6	100	53102.6	72985.7	94150.5	108208	140533	188096	106364	119060	217422
P31689	P31689	DnaJ homolog subfamily A member 1	DNJA1_HUMAN	Sprot_Human_20435entries_20240524	9	16	88.9	210497	98914	102721	71156.2	87512.7	39124.8	68943.8	88711.1	46388.4
P31749	P31749	RAC-alpha serine/threonine-protein kinase	AKT1_HUMAN	Sprot_Human_20435entries_20240524	11	11	55.6	17097	23237.5	19221.1	25513.5	26978	23881.6	23812.1	22129.7	25231.7
P31751	P31751	RAC-beta serine/threonine-protein kinase	AKT2_HUMAN	Sprot_Human_20435entries_20240524	8	9	55.6	28164.1	29512.9	33300.9	28299.4	33743.5	31071.4	28929	34367.9	34254.9
P31930	P31930	Cytochrome b-c1 complex subunit 1, mitochondrial	QCR1_HUMAN	Sprot_Human_20435entries_20240524	14	19	77.8	44788	59985.6	55998.5	37660.3	34293.9	48841	26798.6	25090.9	43254
P31937	P31937	3-hydroxyisobutyrate dehydrogenase, mitochondrial	3HIDH_HUMAN	Sprot_Human_20435entries_20240524	5	6	61.1	28464.1	31194.4	24982.5	42660.5	43493.1	37708.3	34192	39821.7	34756.7
P31939	P31939	Bifunctional purine biosynthesis protein ATIC	PUR9_HUMAN	Sprot_Human_20435entries_20240524	21	25	100	501514	540101	535792	265378	367446	286038	221681	318630	320205
P31942	P31942	Heterogeneous nuclear ribonucleoprotein H3	HNRH3_HUMAN	Sprot_Human_20435entries_20240524	9	16	66.7	90241.2	76928.1	95106.6	62817.2	75380.8	58922.1	57764.7	73036.8	63301
P31943	P31943	Heterogeneous nuclear ribonucleoprotein H	HNRH1_HUMAN	Sprot_Human_20435entries_20240524	14	15	55.6	120272	101125	97021.5	50211.7	61467.7	50217	47734.1	63089.2	52701.1
P31946	P31946	14-3-3 protein beta/alpha	1433B_HUMAN	Sprot_Human_20435entries_20240524	13	20	100	4.81893e+06	4.95672e+06	4918673	4.42282e+06	4.33989e+06	4.48879e+06	4.31983e+06	4286311	4.49338e+06
P31947	P31947	14-3-3 protein sigma	1433S_HUMAN	Sprot_Human_20435entries_20240524	5	5	61.1	13001	7547.29	9457.63	4788.89	6134.15	3844.82	9507.46	4605.78	1617.58
P31948	P31948	Stress-induced-phosphoprotein 1	STIP1_HUMAN	Sprot_Human_20435entries_20240524	30	35	94.4	633948	622412	663265	344897	397518	360765	331579	378009	364679
P31949	P31949	Protein S100-A11	S10AB_HUMAN	Sprot_Human_20435entries_20240524	7	10	100	3.12335e+06	4.99575e+06	3.56051e+06	4.06377e+06	5069674	4.37166e+06	4347982	4504369	5.1769e+06
P32019	P32019	Type II inositol 1,4,5-trisphosphate 5-phosphatase	I5P2_HUMAN	Sprot_Human_20435entries_20240524	1	1	33.3	2617.35	338.103	1495.43			1096.59	986.02		728.763
P32119	P32119	Peroxiredoxin-2	PRDX2_HUMAN	Sprot_Human_20435entries_20240524	7	9	94.4	506812	653462	463366	426656	624672	507808	445237	541009	506113
P32189;Q14409	P32189;Q14409	Glycerol kinase;Glycerol kinase 3	GLPK_HUMAN;GLPK3_HUMAN	Sprot_Human_20435entries_20240524	6	6	83.3	5312.99	22398.6	8193.77	10270.6	9033.64	9888.28	8594.67	12544	7004.97
P32321	P32321	Deoxycytidylate deaminase	DCTD_HUMAN	Sprot_Human_20435entries_20240524	3	4	72.2	107976	104576	113362	71609.8	73108.4	89097.1	61313.7	75220.7	81878.5
P32322	P32322	Pyrroline-5-carboxylate reductase 1, mitochondrial	P5CR1_HUMAN	Sprot_Human_20435entries_20240524	5	5	50	71970.9	42375.2	50900.5	63179.8	36953.6	44309	56378.2	43977.2	49053.6
P32418	P32418	Sodium/calcium exchanger 1	NAC1_HUMAN	Sprot_Human_20435entries_20240524	2	2	27.8	10109.3	7212.51	8185.97		4459.75
P32455	P32455	Guanylate-binding protein 1	GBP1_HUMAN	Sprot_Human_20435entries_20240524	16	16	55.6	58973.4	105122	62972.8	65687.6	47405.9	39941.6	57785.7	54859.9	43385.6
P32456	P32456	Guanylate-binding protein 2	GBP2_HUMAN	Sprot_Human_20435entries_20240524	10	11	50	18007.8	16555.4	15931.5	35700.5	43991.3	43282.8	24791.8	48266.6	49500.2
P32519	P32519	ETS-related transcription factor Elf-1	ELF1_HUMAN	Sprot_Human_20435entries_20240524	2	2	16.7	3546.16	2515.29	1528.96
P32745	P32745	Somatostatin receptor type 3	SSR3_HUMAN	Sprot_Human_20435entries_20240524	1	1	55.6	697.596			10386.4	8494.8	13326.6	11902.3	6967.89	10243
P32780	P32780	General transcription factor IIH subunit 1	TF2H1_HUMAN	Sprot_Human_20435entries_20240524	4	4	50	9727.71	8177.1	10949.4	3705.29	5043.9	3420.98	2456.9	4261.74	3985.47
P32856	P32856	Syntaxin-2	STX2_HUMAN	Sprot_Human_20435entries_20240524	4	6	55.6	6992.87	6388.05	6862.83	8178.34	7353.07	8334.15	7381.83	6690.07	8386.08
P32929	P32929	Cystathionine gamma-lyase	CGL_HUMAN	Sprot_Human_20435entries_20240524	5	5	61.1	8501.88	7936.85	6914.31	6665.24	12100.7	6656.34	6099.22	13247.9	7756.98
P32969	P32969	Large ribosomal subunit protein uL6	RL9_HUMAN	Sprot_Human_20435entries_20240524	9	14	66.7	701983	670860	736125	378283	435484	396637	383959	434438	394210
P33121	P33121	Long-chain-fatty-acid--CoA ligase 1	ACSL1_HUMAN	Sprot_Human_20435entries_20240524	19	21	55.6	32978.3	53103.7	45798.9	35600.7	26745.3	35946.5	33541.8	24668.1	29518.7
P33176	P33176	Kinesin-1 heavy chain	KINH_HUMAN	Sprot_Human_20435entries_20240524	33	41	100	174551	183872	176660	215610	170019	204427	215277	167476	192723
P33240	P33240	Cleavage stimulation factor subunit 2	CSTF2_HUMAN	Sprot_Human_20435entries_20240524	7	7	50	53315.1	47336.2	56505.1	19272.1	24780.9	16150.8	17176	24035	20227.7
P33316	P33316	Deoxyuridine 5'-triphosphate nucleotidohydrolase, mitochondrial	DUT_HUMAN	Sprot_Human_20435entries_20240524	5	7	50	168276	82390.7	165948	30008.6	23117.4	28356.1	25828.2	21338.8	19801.2
P33527	P33527	Multidrug resistance-associated protein 1	MRP1_HUMAN	Sprot_Human_20435entries_20240524	29	29	100	34629.4	37161.2	38246.2	26064.4	28930	27179.6	29534	27129.1	29729.5
P33552	P33552	Cyclin-dependent kinases regulatory subunit 2	CKS2_HUMAN	Sprot_Human_20435entries_20240524	2	2	27.8	23756.7	7173.21	6974.35	426.502		212.273
P33897	P33897	ATP-binding cassette sub-family D member 1	ABCD1_HUMAN	Sprot_Human_20435entries_20240524	3	3	50	6636.23	6535.51	5679.9	7183.5	10144.7	10149.3	7720.43	8219.55	10536.5
P33908	P33908	Mannosyl-oligosaccharide 1,2-alpha-mannosidase IA	MA1A1_HUMAN	Sprot_Human_20435entries_20240524	11	14	100	20229.7	46365.7	52579.5	17004.2	29723.5	19574.4	15405.8	26011.6	21528.8
P33947	P33947	ER lumen protein-retaining receptor 2	ERD22_HUMAN	Sprot_Human_20435entries_20240524	4	8	72.2	24694.1	45273.2	39320.5	26462.6	32770.2	27684.1	38741	39276.5	37314.7
P33981	P33981	Dual specificity protein kinase TTK	TTK_HUMAN	Sprot_Human_20435entries_20240524	5	6	16.7	11101	3358.54	5208.78
P33991	P33991	DNA replication licensing factor MCM4	MCM4_HUMAN	Sprot_Human_20435entries_20240524	24	26	55.6	94416	51664.5	98474.1	2624.95	1826.98	7044.04		9370.63	917.288
P33992	P33992	DNA replication licensing factor MCM5	MCM5_HUMAN	Sprot_Human_20435entries_20240524	19	19	50	123798	67123.6	131636	2560.09	2740.27	9420	2622.33		1129.14
P33993	P33993	DNA replication licensing factor MCM7	MCM7_HUMAN	Sprot_Human_20435entries_20240524	20	24	44.4	57515.2	33148.6	56170.3	1558.27	1268.97	5526.87			4615.38
P34059	P34059	N-acetylgalactosamine-6-sulfatase	GALNS_HUMAN	Sprot_Human_20435entries_20240524	5	5	88.9	5491.34	8445.31	4547.21	10908.9	11237.6	9269.89	12631.3	10345.1	9649.65
P34741	P34741	Syndecan-2	SDC2_HUMAN	Sprot_Human_20435entries_20240524	3	3	83.3	8408.24	7236.62	9841.38	16282	4748.69	9350.15	12098.7	6101.01	6614.49
P34810	P34810	Macrosialin	CD68_HUMAN	Sprot_Human_20435entries_20240524	2	2	50	905.148	3447.81	5728.96	2208.4	3614.2	5120.67	1929.95	3059.41	2881.59
P34820;Q7Z5Y6	P34820;Q7Z5Y6	Bone morphogenetic protein 8B;Bone morphogenetic protein 8A	BMP8B_HUMAN;BMP8A_HUMAN	Sprot_Human_20435entries_20240524	1	1	50	52164.9	37588.9	59589.3	24582.6	20870.8	19106.7	22052.4	25509.5	15120.4
P34896	P34896	Serine hydroxymethyltransferase, cytosolic	GLYC_HUMAN	Sprot_Human_20435entries_20240524	9	9	55.6	20026.2	12157.1	24873	20770.4	4532.22	5662.84		3088.98	5049.77
P34897	P34897	Serine hydroxymethyltransferase, mitochondrial	GLYM_HUMAN	Sprot_Human_20435entries_20240524	20	24	72.2	680547	533103	597766	283189	224202	218215	226380	200469	181650
P34932	P34932	Heat shock 70 kDa protein 4	HSP74_HUMAN	Sprot_Human_20435entries_20240524	34	41	100	282455	319006	300149	191916	230199	208490	214349	240345	231500
P34949	P34949	Mannose-6-phosphate isomerase	MPI_HUMAN	Sprot_Human_20435entries_20240524	9	11	50	31075.4	36027.1	36577.7	42986.6	53975.3	49494.4	33546.3	48419	48712.6
P34955	P34955	(Bos taurus) Alpha-1-antiproteinase precursor		Contaminants_220322	13	15	88.9	5292.29	10624.8	12418.7	10156.5	12036.7	10123.1	13107.4	10363.1	8619.34
P35052	P35052	Glypican-1	GPC1_HUMAN	Sprot_Human_20435entries_20240524	10	13	100	63160.2	75670.6	73754.4	63042.2	60299.4	65236	65707.4	66881.1	59806.3
P35080	P35080	Profilin-2	PROF2_HUMAN	Sprot_Human_20435entries_20240524	3	4	83.3	310264	618803	467832	272353	416535	233066	231526	319343	269732
P35125	P35125	Ubiquitin carboxyl-terminal hydrolase 6	UBP6_HUMAN	Sprot_Human_20435entries_20240524	1	1	16.7	6720.49		4470.47						10887.6
P35221	P35221	Catenin alpha-1	CTNA1_HUMAN	Sprot_Human_20435entries_20240524	31	43	100	240899	186907	223457	217233	152340	208985	203606	159537	228888
P35222	P35222	Catenin beta-1	CTNB1_HUMAN	Sprot_Human_20435entries_20240524	24	30	100	169594	135851	195072	148332	90065.8	154246	129090	100099	153340
P35232	P35232	Prohibitin 1	PHB1_HUMAN	Sprot_Human_20435entries_20240524	11	13	88.9	227180	191814	191578	174695	149013	151856	161699	143092	138470
P35237	P35237	Serpin B6	SPB6_HUMAN	Sprot_Human_20435entries_20240524	12	16	77.8	226909	366035	280857	206983	308510	240549	189771	250420	239981
P35240	P35240	Merlin	MERL_HUMAN	Sprot_Human_20435entries_20240524	12	13	55.6	31533.1	22232.3	26730.3	21839.2	22688.5	20996.3	20285.2	19087.3	20006.9
P35241	P35241	Radixin	RADI_HUMAN	Sprot_Human_20435entries_20240524	32	38	100	1757882	1.42925e+06	1.73606e+06	1.26921e+06	1.01018e+06	1.22189e+06	1.17141e+06	907082	1.18704e+06
P35244	P35244	Replication protein A 14 kDa subunit	RFA3_HUMAN	Sprot_Human_20435entries_20240524	4	4	50	66361.5	67487.5	70660.5	26455.4	36347.4	33377.8	23106.3	31574.2	32691.7
P35249	P35249	Replication factor C subunit 4	RFC4_HUMAN	Sprot_Human_20435entries_20240524	7	7	50	79996.2	51557	76511.6	10392.5	16129.4	14826.4	9058.02	14611.2	12801
P35250	P35250	Replication factor C subunit 2	RFC2_HUMAN	Sprot_Human_20435entries_20240524	11	12	55.6	45775.2	33145.4	35349.7	8463.17	8896.71	10548.1	7846.52	8362.14	8605.06
P35251	P35251	Replication factor C subunit 1	RFC1_HUMAN	Sprot_Human_20435entries_20240524	11	11	61.1	14419.8	14560.8	16939.2	4631.48	8132.3	5554.59	6410.04	6265.02	5956.45
P35268	P35268	Large ribosomal subunit protein eL22	RL22_HUMAN	Sprot_Human_20435entries_20240524	2	3	100	1281855	1.01455e+06	1.12585e+06	1.01132e+06	910139	853702	1.18922e+06	1.07313e+06	610817
P35269	P35269	General transcription factor IIF subunit 1	T2FA_HUMAN	Sprot_Human_20435entries_20240524	10	11	50	38983.2	25172.7	26035.4	8518.65	12210.5	9836.15	9038.43	12717.4	10466.3
P35270	P35270	Sepiapterin reductase	SPRE_HUMAN	Sprot_Human_20435entries_20240524	4	4	66.7	37112.3	38531.4	40081.4	52968.2	49467.4	47658.8	44271.2	39503.6	42734
P35354	P35354	Prostaglandin G/H synthase 2	PGH2_HUMAN	Sprot_Human_20435entries_20240524	8	8	38.9	12587.7	1787.41	1455.22	6427.4		3189.93	4920.61	3092.29
P35442	P35442	Thrombospondin-2	TSP2_HUMAN	Sprot_Human_20435entries_20240524	24	27	100	14650.8	33702.7	30595.8	281656	176014	317669	296491	281905	239356
P35443	P35443	Thrombospondin-4	TSP4_HUMAN	Sprot_Human_20435entries_20240524	1	1	38.9		2493.73		24344.4	12311	16275.1	32188.1	19199.7	16234.1
P35475	P35475	Alpha-L-iduronidase	IDUA_HUMAN	Sprot_Human_20435entries_20240524	8	8	83.3	9533.05	22051.4	9239.73	27019.4	68836.4	39806.4	26680.9	59681.7	38740.9
P35520	P35520	Cystathionine beta-synthase	CBS_HUMAN	Sprot_Human_20435entries_20240524	5	5	55.6	27076.8	27759.8	13536.4	11350	13152.6	7908.92	14009.8	17395.9	8642.72
P35527;P35527	P35527	Tax_Id=9606 Gene_Symbol=KRT9 Keratin, type I cytoskeletal 9		Contaminants_220322	19	35	100	181192	69203.3	57858.4	130663	238406	47637.1	201850	345760	202130
P35542	P35542	Serum amyloid A-4 protein	SAA4_HUMAN	Sprot_Human_20435entries_20240524	4	5	83.3	25524.8	37400	24275.9		21174.1	107089		15381.7
P35555	P35555	Fibrillin-1	FBN1_HUMAN	Sprot_Human_20435entries_20240524	15	15	100	32321.8	52435.7	30992.8	83635.2	78986.1	84070.6	81836.8	84954	99009.5
P35568	P35568	Insulin receptor substrate 1	IRS1_HUMAN	Sprot_Human_20435entries_20240524	6	6	50	14723.3	9895.1	11935.3	3352.56	7343.82	6681.78	9574.92	6679.6	6055.74
P35573	P35573	Glycogen debranching enzyme	GDE_HUMAN	Sprot_Human_20435entries_20240524	32	34	88.9	38581.6	36520.6	37146.9	35383.8	41337.1	49916	35791.4	37451.7	52232
P35579	P35579	Myosin-9	MYH9_HUMAN	Sprot_Human_20435entries_20240524	100	175	100	2807371	2.13553e+06	2537489	4823918	2857689	4.67741e+06	4.91057e+06	3352024	4403450
P35580	P35580	Myosin-10	MYH10_HUMAN	Sprot_Human_20435entries_20240524	85	117	100	1.89001e+06	2.04542e+06	1.90845e+06	3.24907e+06	3647204	3560439	3.38597e+06	4305805	3.7801e+06
P35606	P35606	Coatomer subunit beta'	COPB2_HUMAN	Sprot_Human_20435entries_20240524	32	41	100	432514	504439	471078	335244	380518	340609	345452	360888	359248
P35610	P35610	Sterol O-acyltransferase 1	SOAT1_HUMAN	Sprot_Human_20435entries_20240524	4	4	50	28902.6	50192.8	46551.9	13248.7	13189.5	9724.74	13635	12969.5	10336.3
P35611	P35611	Alpha-adducin	ADDA_HUMAN	Sprot_Human_20435entries_20240524	19	20	100	69459.1	156086	105897	146217	174958	121039	125670	174045	131024
P35613	P35613	Basigin	BASI_HUMAN	Sprot_Human_20435entries_20240524	6	7	100	521093	280934	358240	339333	256196	271135	344741	267108	316020
P35625	P35625	Metalloproteinase inhibitor 3	TIMP3_HUMAN	Sprot_Human_20435entries_20240524	6	6	100	327082	68134.1	204325	586842	87327.4	230808	743391	132908	206731
P35626	P35626	G protein-coupled receptor kinase 3	ARBK2_HUMAN	Sprot_Human_20435entries_20240524	1	1	27.8	925.608	2178.21	1582.76		1450.93			991.207
P35637	P35637	RNA-binding protein FUS	FUS_HUMAN	Sprot_Human_20435entries_20240524	5	6	66.7	777491	594451	682743	233782	308741	258390	226872	279890	239710
P35658	P35658	Nuclear pore complex protein Nup214	NU214_HUMAN	Sprot_Human_20435entries_20240524	18	18	50	83869.3	61279.3	73531.7	43125.5	55956.9	43641.7	40684.5	51820	43709.5
P35659	P35659	Protein DEK	DEK_HUMAN	Sprot_Human_20435entries_20240524	8	9	50	77291.4	61752.6	104827	24016.5	44555.1	28361	19632.1	35886.6	23610.7
P35754	P35754	Glutaredoxin-1	GLRX1_HUMAN	Sprot_Human_20435entries_20240524	1	1	50	20881.9	52045.7	42600.5	18814	28094.4	29872.7	25446.9	23029.9	23976.1
P35790	P35790	Choline kinase alpha	CHKA_HUMAN	Sprot_Human_20435entries_20240524	2	2	50	5303.32	2632.68	5537.36	1848.35	1572.03	1743.91	1526.37	1344.95	1297.58
P35813	P35813	Protein phosphatase 1A	PPM1A_HUMAN	Sprot_Human_20435entries_20240524	4	4	55.6	43698.5	40453.9	40262.8	57651	64583.3	65864.2	49962.8	56770.4	61724.5
P35869	P35869	Aryl hydrocarbon receptor	AHR_HUMAN	Sprot_Human_20435entries_20240524	7	7	50	4177.93	6146.33	3218.98	16579.2	20777.5	14221.2	13152.5	16812.4	12625.6
P35908;P35908	P35908	Tax_Id=9606 Gene_Symbol=KRT2 Keratin, type II cytoskeletal 2 epidermal		Contaminants_220322	26	35	100	192997	65130.9	61750.8	186008	475151	455214	158869	285191	191512
P35914	P35914	Hydroxymethylglutaryl-CoA lyase, mitochondrial	HMGCL_HUMAN	Sprot_Human_20435entries_20240524	4	4	55.6	18039.5	20820.9	24274.2	33598.8	28893.3	28800	25375.6	23569.6	23914.4
P35998	P35998	26S proteasome regulatory subunit 7	PRS7_HUMAN	Sprot_Human_20435entries_20240524	21	26	100	146350	149007	147164	98897.5	114672	89548.5	103284	105532	101927
P36021	P36021	Monocarboxylate transporter 8	MOT8_HUMAN	Sprot_Human_20435entries_20240524	5	6	66.7	20822.3	27617.5	27358.4	9700.99	17067.7	20168.1	8847.33	17932.2	25315.8
P36222	P36222	Chitinase-3-like protein 1	CH3L1_HUMAN	Sprot_Human_20435entries_20240524	7	7	83.3	6641.73	5907.52		12045.8	15081.8	18106.2	3306.33	20969.7	18331.6
P36269	P36269	Glutathione hydrolase 5 proenzyme	GGT5_HUMAN	Sprot_Human_20435entries_20240524	5	5	100	6331.6	6639.83	1018.11	10936	123322	49369.2	12739	191706	63378.6
P36383	P36383	Gap junction gamma-1 protein	CXG1_HUMAN	Sprot_Human_20435entries_20240524	1	1	44.4	5431.79		11445.5		428.837	5356.23		1061.35	2766.53
P36402;Q9NQB0;Q9UJU2	P36402;Q9NQB0;Q9UJU2	Transcription factor 7;Transcription factor 7-like 2;Lymphoid enhancer-binding factor 1	TCF7_HUMAN;TF7L2_HUMAN;LEF1_HUMAN	Sprot_Human_20435entries_20240524	1	1	16.7	1028.73	1602.01	5598.88
P36404	P36404	ADP-ribosylation factor-like protein 2	ARL2_HUMAN	Sprot_Human_20435entries_20240524	7	7	66.7	48533.7	42935.8	45210.6	37133.5	55627	50401.6	32716.5	43204.2	38605.2
P36405	P36405	ADP-ribosylation factor-like protein 3	ARL3_HUMAN	Sprot_Human_20435entries_20240524	6	6	100	127390	107115	115099	94783.6	97506.3	86472.8	87305.6	101566	100733
P36507	P36507	Dual specificity mitogen-activated protein kinase kinase 2	MP2K2_HUMAN	Sprot_Human_20435entries_20240524	13	14	50	72602.2	73216.6	78287.1	59598.4	70762.9	62482.1	56980.7	55565.7	62049.7
P36542	P36542	ATP synthase subunit gamma, mitochondrial	ATPG_HUMAN	Sprot_Human_20435entries_20240524	9	11	77.8	449761	440830	450907	509421	446125	456592	493062	445273	414427
P36543	P36543	V-type proton ATPase subunit E 1	VATE1_HUMAN	Sprot_Human_20435entries_20240524	10	13	100	97196.6	112257	126115	78035.1	56775.1	68770.9	95601.3	54556.4	63790.3
P36551	P36551	Oxygen-dependent coproporphyrinogen-III oxidase, mitochondrial	HEM6_HUMAN	Sprot_Human_20435entries_20240524	8	9	77.8	66209.7	93700.5	73087.4	38680	44540.1	37195.3	33694.6	39510.5	33815.1
P36578	P36578	Large ribosomal subunit protein uL4	RL4_HUMAN	Sprot_Human_20435entries_20240524	15	20	83.3	1.00805e+06	925723	1.00283e+06	514878	579061	513351	500693	555938	522353
P36639	P36639	Oxidized purine nucleoside triphosphate hydrolase	8ODP_HUMAN	Sprot_Human_20435entries_20240524	4	4	55.6	31648.4	23277.3	32050.5	15413.8	14970.3	15404.2	15238	12699.4	12623.2
P36776	P36776	Lon protease homolog, mitochondrial	LONM_HUMAN	Sprot_Human_20435entries_20240524	21	23	55.6	134983	93618.4	110613	96148.2	60957.4	70765.7	94714.6	61501.1	65909.6
P36871	P36871	Phosphoglucomutase-1	PGM1_HUMAN	Sprot_Human_20435entries_20240524	17	19	100	172422	230481	161645	270839	327460	331078	264320	287308	323133
P36873	P36873	Serine/threonine-protein phosphatase PP1-gamma catalytic subunit	PP1G_HUMAN	Sprot_Human_20435entries_20240524	2	2	50	71387.4	54010.1	68418.6	31057.3	36734.1	33905.1	34144.1	31190.1	33319.1
P36897	P36897	TGF-beta receptor type-1	TGFR1_HUMAN	Sprot_Human_20435entries_20240524	4	4	50	3605.75	3520.6	3549.01	9052.19	5276.7	9056.36	7151.96	5774.86	8097.68
P36915	P36915	Guanine nucleotide-binding protein-like 1	GNL1_HUMAN	Sprot_Human_20435entries_20240524	10	10	83.3	314163	337338	328368	315533	335848	299062	265658	306518	316314
P36941	P36941	Tumor necrosis factor receptor superfamily member 3	TNR3_HUMAN	Sprot_Human_20435entries_20240524	1	1	61.1	6961.86	10234.8	8096.54	5732.35	6631.39	6991.25	5269.2	5391.27	7287.12
P36954	P36954	DNA-directed RNA polymerase II subunit RPB9	RPB9_HUMAN	Sprot_Human_20435entries_20240524	1	2	50	24151.1	20213.5	25779.7	10280.9	14902.3	9293.68	8568.67	13732.4	9609.27
P36955	P36955	Pigment epithelium-derived factor	PEDF_HUMAN	Sprot_Human_20435entries_20240524	7	7	100	20521.4	25675.8	33186.7	41429.2	65553.3	51444.7	35119.8	60933.5	48330.9
P36957	P36957	Dihydrolipoyllysine-residue succinyltransferase component of 2-oxoglutarate dehydrogenase complex, mitochondrial	ODO2_HUMAN	Sprot_Human_20435entries_20240524	10	11	77.8	280544	242883	223498	243508	223244	223586	212285	205823	179489
P36959	P36959	GMP reductase 1	GMPR1_HUMAN	Sprot_Human_20435entries_20240524	4	4	50	7752.53	31131.3	19849.7	10745.8	21075.7	23706	9956.86	14678.2	15639.4
P36969	P36969	Phospholipid hydroperoxide glutathione peroxidase GPX4	GPX4_HUMAN	Sprot_Human_20435entries_20240524	5	5	61.1	34194.9	32296.1	27946.8	37796.6	43297.5	32829.4	39605.2	41150.5	32019.4
P37108	P37108	Signal recognition particle 14 kDa protein	SRP14_HUMAN	Sprot_Human_20435entries_20240524	6	7	77.8	135553	120231	143688	56805.3	69149.2	55862.7	53577.2	68211	54844
P37173	P37173	TGF-beta receptor type-2	TGFR2_HUMAN	Sprot_Human_20435entries_20240524	11	11	83.3	19485.3	50492	32041.5	25689.9	30511.2	23595.8	23001.7	25373.6	27410.7
P37198	P37198	Nuclear pore glycoprotein p62	NUP62_HUMAN	Sprot_Human_20435entries_20240524	9	11	50	59760	41770.8	48816	28369.5	32203.6	27710.5	26939.7	34090.1	28734.7
P37235	P37235	Hippocalcin-like protein 1	HPCL1_HUMAN	Sprot_Human_20435entries_20240524	2	4	88.9	95931.6	176509	81769.1	196271	174547	117624	169918	150491	108865
P37268	P37268	Squalene synthase	FDFT_HUMAN	Sprot_Human_20435entries_20240524	12	16	55.6	111007	105915	204487	28523.1	39439.5	49716.8	29407.5	45946.5	47450
P37275	P37275	Zinc finger E-box-binding homeobox 1	ZEB1_HUMAN	Sprot_Human_20435entries_20240524	4	4	50	9809.4	9145.55	12780.7	3622.11	5191.58	7423.94	2328.56	4839.16	3462.28
[truncated: 5,933 more rows]
