# Supplementary material for: The neural transdifferentiation potential of bone marrow mesenchymal stem cells
Source: PLoS One. 2026 Apr 20;21(4):e0347119. doi: 10.1371/journal.pone.0347119 (PMC13094960; doi:10.1371/journal.pone.0347119)
Supplement: S3 File — (XLSX) [file pone.0347119.s006.xlsx]

## Sheet: Proteins
Checked	Protein FDR Confidence: Combined	Master	Accession	Description	Exp. q-value: Combined	Contaminant	Sum PEP Score	Coverage [%]	# Peptides	# PSMs	# Unique Peptides	# AAs	MW [kDa]	calc. pI	Score Sequest HT: Sequest HT	# Peptides (by Search Engine): Sequest HT	# Razor Peptides	Abundance Ratio: (Patients_StemPro MSC) / (Ctrl-1_StemPro MSC)	Abundance Ratio: (Patients_StemPro Neural) / (Ctrl-2_StemPro Neural)	Abundance Ratio: (Patients_StemPro Glial) / (Ctrl-3_StemPro Glial)	Abundance Ratio (log2): (Patients_StemPro MSC) / (Ctrl-1_StemPro MSC)	Abundance Ratio (log2): (Patients_StemPro Neural) / (Ctrl-2_StemPro Neural)	Abundance Ratio (log2): (Patients_StemPro Glial) / (Ctrl-3_StemPro Glial)	Abundance Ratio Adj. P-Value: (Patients_StemPro MSC) / (Ctrl-1_StemPro MSC)	Abundance Ratio Adj. P-Value: (Patients_StemPro Neural) / (Ctrl-2_StemPro Neural)	Abundance Ratio Adj. P-Value: (Patients_StemPro Glial) / (Ctrl-3_StemPro Glial)	Abundances (Grouped): Ctrl-1_StemPro MSC	Abundances (Grouped): Ctrl-2_StemPro Neural	Abundances (Grouped): Ctrl-3_StemPro Glial	Abundances (Grouped): Patients_StemPro Glial	Abundances (Grouped): Patients_StemPro MSC	Abundances (Grouped): Patients_StemPro Neural	Abundances (Grouped) CV [%]: Ctrl-1_StemPro MSC	Abundances (Grouped) CV [%]: Ctrl-2_StemPro Neural	Abundances (Grouped) CV [%]: Ctrl-3_StemPro Glial	Abundances (Grouped) CV [%]: Patients_StemPro Glial	Abundances (Grouped) CV [%]: Patients_StemPro MSC	Abundances (Grouped) CV [%]: Patients_StemPro Neural	Abundance: F1: 126, Sample, Ctrl-1_StemPro MSC	Abundance: F1: 129N, Sample, Ctrl-1_StemPro MSC	Abundance: F1: 131C, Sample, Ctrl-1_StemPro MSC	Abundance: F1: 127C, Sample, Ctrl-2_StemPro Neural	Abundance: F1: 130C, Sample, Ctrl-2_StemPro Neural	Abundance: F1: 134N, Sample, Ctrl-2_StemPro Neural	Abundance: F1: 129C, Sample, Ctrl-3_StemPro Glial	Abundance: F1: 133N, Sample, Ctrl-3_StemPro Glial	Abundance: F1: 135N, Sample, Ctrl-3_StemPro Glial	Abundance: F1: 131N, Sample, Patients_StemPro Glial	Abundance: F1: 133C, Sample, Patients_StemPro Glial
FALSE	High	Master Protein	Q09666	Neuroblast differentiation-associated protein AHNAK OS=Homo sapiens OX=9606 GN=AHNAK PE=1 SV=2	0	FALSE	2069.7	72	288	1047	285	5890	628.7	6.15	3255.1	288	3	0.977	0.774	0.891	-0.03	-0.37	-0.17	1	0.484724	0.992546	9.71972e+07	1.40438e+08	1.49097e+08	1.329e+08	9.49225e+07	1.08677e+08	0.55	0.87	1.39	17.38	8.72	17.58	8.27045e+07	8.42237e+07	7.94743e+07	1.15171e+08	1.12677e+08	1.25864e+08	1.20167e+08	1.16665e+08	1.25093e+08	5.71714e+07	1.32081e+08
FALSE	High	Master Protein	Q15149	Plectin OS=Homo sapiens OX=9606 GN=PLEC PE=1 SV=3	0	FALSE	1830.34	61	314	871	309	4684	531.5	5.96	2847.08	314	6	0.876	0.896	0.87	-0.19	-0.16	-0.2	1	1	1	9.24955e+07	1.331e+08	1.42815e+08	1.24246e+08	8.09945e+07	1.19241e+08	2.51	0.92	1.44	10.69	21.55	9.79	7.97894e+07	7.94687e+07	7.31428e+07	1.10646e+08	1.06503e+08	1.17396e+08	1.15104e+08	1.1146e+08	1.19438e+08	6.22042e+07	1.27286e+08
FALSE	High	Master Protein	P35579	Myosin-9 OS=Homo sapiens OX=9606 GN=MYH9 PE=1 SV=4	0	FALSE	1297.74	67	152	779	124	1960	226.4	5.6	3038.05	152	32	0.954	1.047	0.999	-0.07	0.07	0	1	1	1	1.10083e+08	1.09275e+08	1.08734e+08	1.08628e+08	1.04977e+08	1.14454e+08	4.38	0.94	3.6	13.97	19.47	20.84	9.90227e+07	9.45796e+07	8.7469e+07	9.00808e+07	8.7437e+07	9.89483e+07	8.99954e+07	8.40336e+07	8.85789e+07	6.66891e+07	8.38388e+07
FALSE	High	Master Protein	Q14204	Cytoplasmic dynein 1 heavy chain 1 OS=Homo sapiens OX=9606 GN=DYNC1H1 PE=1 SV=5	0	FALSE	1026.03	41	187	367	186	4646	532.1	6.4	1179.12	187	1	1.039	1.065	0.996	0.05	0.09	-0.01	1	1	1	4.13935e+07	3.75533e+07	4.26215e+07	4.2468e+07	4.29953e+07	3.99807e+07	0.34	1.69	1.45	3.37	9.79	1.99	3.51706e+07	3.55638e+07	3.4078e+07	3.14555e+07	2.9312e+07	3.36563e+07	3.52122e+07	3.29275e+07	3.63163e+07	2.4116e+07	4.26205e+07
FALSE	High	Master Protein	P12111	Collagen alpha-3(VI) chain OS=Homo sapiens OX=9606 GN=COL6A3 PE=1 SV=5	0	FALSE	900.211	49	142	385	142	3177	343.5	6.68	1306.77	142	0	1.356	1.216	1.219	0.44	0.28	0.29	1	1	1	2.99482e+07	4.00912e+07	3.53019e+07	4.30301e+07	4.05968e+07	4.87614e+07	1.44	1.04	2.32	33.65	30.17	52.27	2.60921e+07	2.57304e+07	2.44747e+07	3.33278e+07	3.2521e+07	3.56911e+07	2.74577e+07	2.75111e+07	3.00795e+07	1.75145e+07	5.75918e+07
FALSE	High	Master Protein	Q13813	Spectrin alpha chain, non-erythrocytic 1 OS=Homo sapiens OX=9606 GN=SPTAN1 PE=1 SV=3	0	FALSE	848.195	57	144	268	143	2472	284.4	5.35	987.19	144	1	0.981	1.114	1.126	-0.03	0.16	0.17	1	0.895101	1	2.58236e+07	2.72107e+07	2.91591e+07	3.28389e+07	2.5324e+07	3.03067e+07	1.22	0.67	1.81	4.37	12.43	2.62	2.23503e+07	2.21867e+07	2.10125e+07	2.28831e+07	2.1772e+07	2.4387e+07	2.40456e+07	2.25352e+07	2.45337e+07	1.92269e+07	3.15757e+07
FALSE	High	Master Protein	Q9UPN3	Microtubule-actin cross-linking factor 1, isoforms 1/2/3/4/5 OS=Homo sapiens OX=9606 GN=MACF1 PE=1 SV=4	0	FALSE	848.078	25	179	240	116	7388	837.8	5.39	769.9	179	58	1.012	1.048	0.89	0.02	0.07	-0.17	1	1	1	1.33689e+07	1.36076e+07	1.47992e+07	1.31762e+07	1.35324e+07	1.42558e+07	1.15	1.01	0.57	5.06	13	7.39	1.13501e+07	1.14861e+07	1.11568e+07	1.14803e+07	1.084e+07	1.21955e+07	1.19718e+07	1.13516e+07	1.26099e+07	8.32226e+06	1.26694e+07
FALSE	High	Master Protein	P21333	Filamin-A OS=Homo sapiens OX=9606 GN=FLNA PE=1 SV=4	0	FALSE	844.052	54	124	389	106	2647	280.6	6.06	1450.93	124	19	0.99	0.937	0.922	-0.01	-0.09	-0.12	1	1	1	1.04483e+08	9.23259e+07	9.33505e+07	8.60482e+07	1.03487e+08	8.6545e+07	2.17	1.21	1.33	1.4	10.74	17.11	9.18307e+07	8.90125e+07	8.55796e+07	7.83671e+07	7.38753e+07	8.27248e+07	7.55018e+07	7.06326e+07	7.95407e+07	5.07829e+07	8.27384e+07
FALSE	High	Master Protein	Q9Y490	Talin-1 OS=Homo sapiens OX=9606 GN=TLN1 PE=1 SV=3	0	FALSE	749.905	52	126	295	101	2541	269.6	6.07	1023.42	126	26	0.912	0.905	0.919	-0.13	-0.14	-0.12	1	1	1	4.954e+07	4.31531e+07	4.35365e+07	4.00108e+07	4.51881e+07	3.90741e+07	1.37	1.13	2.46	5.57	8.68	5.32	4.26971e+07	4.25629e+07	3.99922e+07	3.55554e+07	3.49968e+07	3.8675e+07	3.60443e+07	3.36467e+07	3.62777e+07	2.21813e+07	3.84718e+07
FALSE	High	Master Protein	Q07954	Prolow-density lipoprotein receptor-related protein 1 OS=Homo sapiens OX=9606 GN=LRP1 PE=1 SV=2	0	FALSE	732.549	32	123	249	118	4544	504.3	5.39	828.95	123	5	1.109	1.142	1.067	0.15	0.19	0.09	1	0.845991	1	2.11239e+07	2.00123e+07	2.34572e+07	2.50329e+07	2.34363e+07	2.28613e+07	0.5	1.48	0.75	9.71	14.79	8.4	1.8061e+07	1.80536e+07	1.73021e+07	1.69176e+07	1.58111e+07	1.79356e+07	1.91471e+07	1.81189e+07	1.99871e+07	1.39898e+07	2.773e+07
FALSE	High	Master Protein	Q03001	Dystonin OS=Homo sapiens OX=9606 GN=DST PE=1 SV=4	0	FALSE	717.37	21	152	203	141	7570	860.1	5.25	676.17	152	5	0.995	0.936	0.914	-0.01	-0.1	-0.13	1	1	1	8.91876e+06	1.19652e+07	1.27868e+07	1.1693e+07	8.86999e+06	1.12025e+07	11.69	5.07	1.74	3.85	10.32	6.13	6.98203e+06	7.66267e+06	8.44232e+06	1.06281e+07	9.26887e+06	1.07236e+07	1.03057e+07	9.64936e+06	1.10074e+07	6.58138e+06	1.12433e+07
FALSE	High	Master Protein	P02751	Fibronectin OS=Homo sapiens OX=9606 GN=FN1 PE=1 SV=5	0	FALSE	646.932	44	83	385	83	2477	272.2	5.5	1398.53	83	0	0.983	1.559	1.717	-0.03	0.64	0.78	1	0.136914	0.140386	6.29987e+07	5.75746e+07	3.78563e+07	6.50121e+07	6.19061e+07	8.97534e+07	3.16	0.23	1.28	19.41	2.85	19.39	5.65339e+07	5.40075e+07	5.16006e+07	4.78617e+07	4.59343e+07	5.16874e+07	3.05109e+07	2.86625e+07	3.23568e+07	4.24058e+07	6.25114e+07
FALSE	High	Master Protein	P78527	DNA-dependent protein kinase catalytic subunit OS=Homo sapiens OX=9606 GN=PRKDC PE=1 SV=3	0	FALSE	632.254	30	127	222	127	4128	468.8	7.12	714.29	127	0	0.97	0.834	0.862	-0.04	-0.26	-0.21	1	0.745076	1	2.23025e+07	2.268e+07	2.29511e+07	1.97738e+07	2.16418e+07	1.89073e+07	1.06	0.58	1.51	17.41	18.21	16.87	1.92605e+07	1.91615e+07	1.81622e+07	1.86799e+07	1.81716e+07	2.03264e+07	1.89657e+07	1.77375e+07	1.95152e+07	8.69586e+06	2.03183e+07
FALSE	High	Master Protein	Q01082	Spectrin beta chain, non-erythrocytic 1 OS=Homo sapiens OX=9606 GN=SPTBN1 PE=1 SV=2	0	FALSE	615.147	45	103	199	95	2364	274.4	5.57	743.4	103	8	0.963	1.175	1.152	-0.05	0.23	0.2	1	0.518879	0.868512	1.61183e+07	1.66328e+07	1.75884e+07	2.02554e+07	1.5518e+07	1.95401e+07	2.2	0.46	1.6	3.69	12.95	3.97	1.41502e+07	1.36976e+07	1.32021e+07	1.39139e+07	1.32723e+07	1.49068e+07	1.44955e+07	1.3593e+07	1.48588e+07	1.18189e+07	1.94762e+07
FALSE	High	Master Protein	P35580	Myosin-10 OS=Homo sapiens OX=9606 GN=MYH10 PE=1 SV=3	0	FALSE	593.25	47	99	221	72	1976	228.9	5.54	809.86	99	8	0.82	0.848	0.8	-0.29	-0.24	-0.32	0.969348	0.596993	0.661	1.21075e+07	1.43814e+07	1.37648e+07	1.10081e+07	9.93388e+06	1.21945e+07	2.71	1.21	0.89	12.65	19.13	12.31	1.07251e+07	1.02886e+07	9.91691e+06	1.21939e+07	1.14817e+07	1.2889e+07	1.12584e+07	1.0638e+07	1.17142e+07	5.33528e+06	1.13574e+07
FALSE	High	Master Protein	Q9NZM1	Myoferlin OS=Homo sapiens OX=9606 GN=MYOF PE=1 SV=1	0	FALSE	568.974	52	99	203	96	2061	234.6	6.18	724.9	99	3	1.187	1.131	1.244	0.25	0.18	0.32	1	1	1	1.74368e+07	2.43802e+07	2.34271e+07	2.91441e+07	2.07029e+07	2.75833e+07	1.64	1.12	0.6	18.52	28.36	17.48	1.48369e+07	1.45726e+07	1.43053e+07	2.01202e+07	1.97953e+07	2.18502e+07	1.90467e+07	1.80572e+07	1.99614e+07	1.69408e+07	2.90331e+07
FALSE	High	Master Protein	P24821	Tenascin OS=Homo sapiens OX=9606 GN=TNC PE=1 SV=3	0	FALSE	567.855	43	78	225	78	2201	240.7	4.89	853.62	78	0	0.673	1.084	0.853	-0.57	0.12	-0.23	1	1	1	3.63457e+07	4.42446e+07	4.59889e+07	3.92381e+07	2.44649e+07	4.79719e+07	2.17	0.59	1.3	8.67	65.19	21.79	3.09264e+07	3.12324e+07	2.86682e+07	3.70616e+07	3.54027e+07	3.94909e+07	3.79034e+07	3.55385e+07	3.91856e+07	2.02435e+07	3.9775e+07
FALSE	High	Master Protein	Q00610	Clathrin heavy chain 1 OS=Homo sapiens OX=9606 GN=CLTC PE=1 SV=5	0	FALSE	562.266	54	76	195	56	1675	191.5	5.69	751.31	76	22	0.977	0.928	0.967	-0.03	-0.11	-0.05	1	1	1	2.39447e+07	2.36862e+07	2.43651e+07	2.35658e+07	2.34017e+07	2.19759e+07	1.38	0.42	1.73	4.25	8.05	3.89	1.99249e+07	2.05724e+07	1.96748e+07	1.96789e+07	1.89527e+07	2.13776e+07	2.01146e+07	1.86537e+07	2.07607e+07	1.2805e+07	2.29464e+07
FALSE	High	Master Protein	P46940	Ras GTPase-activating-like protein IQGAP1 OS=Homo sapiens OX=9606 GN=IQGAP1 PE=1 SV=1	0	FALSE	551.067	53	84	166	81	1657	189.1	6.48	644.19	84	3	0.965	0.943	0.948	-0.05	-0.08	-0.08	1	1	1	1.82458e+07	2.20182e+07	2.2946e+07	2.17418e+07	1.7599e+07	2.07644e+07	1.31	0.75	0.49	15	4.71	11.23	1.55252e+07	1.58551e+07	1.47243e+07	1.82929e+07	1.76181e+07	1.99839e+07	1.84937e+07	1.78656e+07	1.95182e+07	9.99611e+06	2.2239e+07
FALSE	High	Master Protein	Q14315	Filamin-C OS=Homo sapiens OX=9606 GN=FLNC PE=1 SV=3	0	FALSE	548.054	39	99	202	81	2725	290.8	5.97	671.36	99	3	1.198	0.9	0.849	0.26	-0.15	-0.24	1	1	0.915909	2.64256e+07	2.11208e+07	2.3414e+07	1.98681e+07	3.16574e+07	1.90016e+07	2.74	1.72	4.11	3.17	17.39	16.22	2.34054e+07	2.27039e+07	2.1388e+07	1.75577e+07	1.64352e+07	1.90017e+07	2.00501e+07	1.80953e+07	1.96158e+07	1.15489e+07	1.81648e+07
FALSE	High	Master Protein	P46821	Microtubule-associated protein 1B OS=Homo sapiens OX=9606 GN=MAP1B PE=1 SV=2	0	FALSE	538.883	39	86	167	83	2468	270.5	4.81	624.63	86	3	1.051	0.804	0.828	0.07	-0.31	-0.27	1	0.562683	0.710726	1.76175e+07	1.95863e+07	1.98237e+07	1.64155e+07	1.85208e+07	1.57542e+07	2.34	2.12	0.87	13.68	17.86	12.88	1.55967e+07	1.51363e+07	1.44122e+07	1.60672e+07	1.61176e+07	1.75538e+07	1.60787e+07	1.53205e+07	1.67068e+07	9.54195e+06	1.25652e+07
FALSE	High	Master Protein	Q9P2E9	Ribosome-binding protein 1 OS=Homo sapiens OX=9606 GN=RRBP1 PE=1 SV=5	0	FALSE	527.678	62	88	209	86	1410	152.4	8.6	695.93	88	2	1.049	1.07	1.085	0.07	0.1	0.12	1	0.83292	1	3.69895e+07	3.23093e+07	2.96641e+07	3.21823e+07	3.8785e+07	3.45819e+07	7.07	4.08	3.51	2.71	5.14	13.34	3.45952e+07	3.178e+07	2.90568e+07	2.60646e+07	2.71893e+07	2.89565e+07	2.47989e+07	2.29255e+07	2.44433e+07	1.87069e+07	3.23011e+07
FALSE	High	Master Protein	P08670	Vimentin OS=Homo sapiens OX=9606 GN=VIM PE=1 SV=4	0	FALSE	520.559	85	52	852	43	466	53.6	5.12	2451.29	52	10	1.178	1.059	1.019	0.24	0.08	0.03	1	1	1	2.68133e+08	4.01341e+08	4.28642e+08	4.36862e+08	3.15782e+08	4.25053e+08	2.26	1.38	3.88	17.92	7.45	14.97	2.36018e+08	2.3037e+08	2.17713e+08	3.29811e+08	3.21136e+08	3.65479e+08	3.30027e+08	3.3127e+08	3.77032e+08	2.30353e+08	4.20058e+08
FALSE	High	Master Protein	O75369	Filamin-B OS=Homo sapiens OX=9606 GN=FLNB PE=1 SV=2	0	FALSE	511.85	40	92	170	77	2602	278	5.73	597.12	92	1	1.295	1.014	1.071	0.37	0.02	0.1	1	1	1	1.06926e+07	1.13225e+07	1.18984e+07	1.27454e+07	1.38454e+07	1.14846e+07	1.77	2.2	0.72	7.58	25.81	18.59	8.95374e+06	9.18668e+06	8.9287e+06	9.57191e+06	8.81963e+06	1.01476e+07	9.5102e+06	9.19551e+06	1.01999e+07	7.40862e+06	1.32111e+07
FALSE	High	Master Protein	P02452	Collagen alpha-1(I) chain OS=Homo sapiens OX=9606 GN=COL1A1 PE=1 SV=6	0	FALSE	501.249	62	67	180	65	1464	138.8	5.8	650.44	67	2	1.056	1.679	1.879	0.08	0.75	0.91	1	0.614721	0.881228	2.74839e+07	1.5108e+07	1.3308e+07	2.50058e+07	2.90327e+07	2.53652e+07	4.38	6.25	1.57	29.03	41.69	41.19	2.51611e+07	2.35307e+07	2.25114e+07	1.12819e+07	1.20887e+07	1.36193e+07	1.08921e+07	1.02849e+07	1.11583e+07	1.70277e+07	2.4044e+07
FALSE	High	Master Protein	P02769	SWISS-PROT:P02769 (Bos taurus) Bovine serum albumin precursor	0	TRUE	480.556	84	67	460	63	607	69.2	6.18	1592.9	67	4	1.493	1.293	1.727	0.58	0.37	0.79	1	1	1	2.68053e+07	3.59606e+08	3.06004e+08	5.28574e+08	4.00075e+07	4.65107e+08	13.68	4.43	5.99	51.24	38.93	59.52	2.28085e+07	2.56315e+07	1.85372e+07	3.07893e+08	2.7146e+08	3.22289e+08	2.43742e+08	2.36492e+08	2.86943e+08	5.5355e+08	3.31085e+08
FALSE	High	Master Protein	P49327	Fatty acid synthase OS=Homo sapiens OX=9606 GN=FASN PE=1 SV=3	0	FALSE	462.092	37	75	149	73	2511	273.3	6.44	570.85	75	2	0.861	0.991	0.976	-0.22	-0.01	-0.03	1	1	1	1.80161e+07	1.38497e+07	1.52838e+07	1.49183e+07	1.55106e+07	1.37198e+07	0.44	0.51	0.88	1.64	16.65	7.21	1.54215e+07	1.54367e+07	1.47565e+07	1.15786e+07	1.10329e+07	1.24125e+07	1.23182e+07	1.16565e+07	1.30675e+07	8.86574e+06	1.42045e+07
FALSE	High	Master Protein	O43707	Alpha-actinin-4 OS=Homo sapiens OX=9606 GN=ACTN4 PE=1 SV=2	0	FALSE	459.938	73	60	191	43	911	104.8	5.44	765.84	60	19	0.985	0.95	0.924	-0.02	-0.07	-0.11	1	1	1	1.94806e+07	2.33686e+07	2.21911e+07	2.05135e+07	1.91972e+07	2.2201e+07	1.25	0.22	1.41	1.99	12.9	7.84	1.66441e+07	1.6737e+07	1.5651e+07	1.94263e+07	1.87293e+07	2.08862e+07	1.81072e+07	1.71501e+07	1.86111e+07	1.18057e+07	1.97245e+07
FALSE	High	Master Protein	P98160	Basement membrane-specific heparan sulfate proteoglycan core protein OS=Homo sapiens OX=9606 GN=HSPG2 PE=1 SV=4	0	FALSE	456.162	23	79	152	79	4391	468.5	6.51	534.02	79	0	1.198	1.603	1.671	0.26	0.68	0.74	1	0.764012	0.503625	5.23448e+06	9.78169e+06	6.24948e+06	1.04437e+07	6.26883e+06	1.56815e+07	2.35	2.3	4.1	29.76	38.48	19.71	4.55564e+06	4.49727e+06	4.18403e+06	8.43222e+06	7.78164e+06	8.76662e+06	4.91241e+06	4.82983e+06	5.62346e+06	6.07068e+06	1.45604e+07
FALSE	High	Master Protein	P15924	Desmoplakin OS=Homo sapiens OX=9606 GN=DSP PE=1 SV=3	0	FALSE	450.775	33	103	151	103	2871	331.6	6.81	443.12	103	0	0.902	1.623	1.314	-0.15	0.7	0.39	1	1	1	1.24858e+07	5.58423e+06	5.93127e+06	7.7938e+06	1.12575e+07	9.06433e+06	8.29	4.42	7.95	62.79	66.57	72.21	9.60475e+06	1.07274e+07	1.09171e+07	4.95329e+06	4.38701e+06	5.00475e+06	5.12465e+06	4.18921e+06	5.05383e+06	1.10397e+07	6.07884e+06
FALSE	High	Master Protein	P04114	Apolipoprotein B-100 OS=Homo sapiens OX=9606 GN=APOB PE=1 SV=2	0	FALSE	442.744	23	101	125	101	4563	515.3	7.05	393.73	101	0	0.601	1.117	0.94	-0.74	0.16	-0.09	1	1	1	1.14621e+07	2.64076e+06	2.798e+06	2.63122e+06	6.88535e+06	2.94961e+06	2.72	12.12	3.42	44.29	148.91	17.42	9.59863e+06	9.84777e+06	9.7405e+06	1.89515e+06	2.32878e+06	2.36672e+06	2.3428e+06	2.1624e+06	2.31377e+06	602224	2.5875e+06
FALSE	High	Master Protein	P18206	Vinculin OS=Homo sapiens OX=9606 GN=VCL PE=1 SV=4	0	FALSE	433.422	59	73	187	73	1134	123.7	5.66	569.2	73	0	0.984	0.869	0.83	-0.02	-0.2	-0.27	1	0.509304	0.581973	2.54166e+07	2.92287e+07	2.89911e+07	2.406e+07	2.50005e+07	2.54016e+07	4.12	0.71	4.37	7.48	10.82	2.69	2.25559e+07	2.1837e+07	1.99975e+07	2.42978e+07	2.35224e+07	2.5976e+07	2.45523e+07	2.24054e+07	2.3798e+07	1.39855e+07	2.61971e+07
FALSE	High	Master Protein	Q9NZJ4	Sacsin OS=Homo sapiens OX=9606 GN=SACS PE=1 SV=2	0	FALSE	425.097	22	96	119	96	4579	520.8	7.05	395	96	0	0.788	0.457	0.425	-0.34	-1.13	-1.24	1	0.142464	0.185061	5.44561e+06	1.11273e+07	1.21001e+07	5.13675e+06	4.28936e+06	5.0802e+06	1.9	3.33	2.01	23.33	22.26	34.4	4.54171e+06	4.67866e+06	4.5408e+06	9.63962e+06	8.68879e+06	9.97264e+06	9.9513e+06	9.16571e+06	1.03101e+07	2.96582e+06	4.93916e+06
FALSE	High	Master Protein	Q86UP2	Kinectin OS=Homo sapiens OX=9606 GN=KTN1 PE=1 SV=1	0	FALSE	424.576	47	75	118	75	1357	156.2	5.64	433.42	75	0	1.055	0.935	0.961	0.08	-0.1	-0.06	1	1	1	8.78882e+06	1.20049e+07	1.10772e+07	1.06407e+07	9.27307e+06	1.12207e+07	0.93	0.45	1.7	11.74	16.35	17.8	7.57374e+06	7.55103e+06	7.15902e+06	9.97965e+06	9.53224e+06	1.07615e+07	8.8266e+06	8.56085e+06	9.64884e+06	6.00843e+06	1.22685e+07
FALSE	High	Master Protein	P46939	Utrophin OS=Homo sapiens OX=9606 GN=UTRN PE=1 SV=2	0	FALSE	422.697	26	87	127	85	3433	394.2	5.33	441.61	87	2	0.943	0.762	0.867	-0.08	-0.39	-0.21	1	0.259634	0.464713	6.58835e+06	8.9384e+06	9.86925e+06	8.56005e+06	6.21393e+06	6.80866e+06	0.61	1.87	1.57	13.85	3.83	11.33	5.64506e+06	5.66047e+06	5.36876e+06	7.6477e+06	7.10986e+06	8.01085e+06	7.95427e+06	7.44029e+06	8.4474e+06	3.90528e+06	8.23079e+06
FALSE	High	Master Protein	P12814	Alpha-actinin-1 OS=Homo sapiens OX=9606 GN=ACTN1 PE=1 SV=2	0	FALSE	419.983	67	53	175	34	892	103	5.41	677.36	53	2	0.906	1.092	1.163	-0.14	0.13	0.22	1	1	1	1.15257e+07	9.54345e+06	8.77062e+06	1.02039e+07	1.04438e+07	1.04215e+07	2.68	1.75	0.64	16	24.73	19.41	9.63179e+06	9.90244e+06	9.77201e+06	7.84426e+06	7.63627e+06	8.75098e+06	7.06882e+06	6.78049e+06	7.39231e+06	7.14095e+06	9.81143e+06
FALSE	High	Master Protein	Q8NF91	Nesprin-1 OS=Homo sapiens OX=9606 GN=SYNE1 PE=1 SV=4	0	FALSE	402.685	9	76	101	73	8797	1010.5	5.53	343.2	76	3	1.087	1.019	1.032	0.12	0.03	0.05	1	1	1	3.98745e+06	4.143e+06	3.88088e+06	4.00666e+06	4.3343e+06	4.21973e+06	0.65	1.64	1.79	9.11	7.96	6.89	3.36103e+06	3.43639e+06	3.26602e+06	3.48096e+06	3.24415e+06	3.71308e+06	3.12786e+06	2.99697e+06	3.40909e+06	2.32899e+06	4.44219e+06
FALSE	High	Master Protein	P02768-1	SWISS-PROT:P02768-1 Tax_Id=9606 Gene_Symbol=ALB Isoform 1 of Serum albumin precursor	0	TRUE	383.035	78	52	262	48	609	69.3	6.28	931.81	52	0	1.61	1.388	1.535	0.69	0.47	0.62	1	1	1	4.33025e+07	3.71949e+07	3.37886e+07	5.1855e+07	6.9734e+07	5.16201e+07	1.06	2.2	0.68	44.54	43.12	49.1	3.6272e+07	3.72039e+07	3.56318e+07	3.092e+07	3.05407e+07	3.27484e+07	2.72324e+07	2.64028e+07	2.8749e+07	5.18094e+07	3.63143e+07
FALSE	High	Master Protein	P14618	Pyruvate kinase PKM OS=Homo sapiens OX=9606 GN=PKM PE=1 SV=4	0	FALSE	380.664	79	39	287	39	531	57.9	7.84	1049.69	39	0	1.017	1.008	0.958	0.02	0.01	-0.06	1	1	1	3.76348e+07	4.10108e+07	4.02516e+07	3.85657e+07	3.82814e+07	4.13498e+07	2.21	2.6	1.94	10.45	14.86	16.05	3.27222e+07	3.23345e+07	3.01354e+07	3.31179e+07	3.35776e+07	3.67551e+07	3.2335e+07	3.21066e+07	3.4297e+07	1.86436e+07	3.70822e+07
FALSE	High	Master Protein	Q99715	Collagen alpha-1(XII) chain OS=Homo sapiens OX=9606 GN=COL12A1 PE=1 SV=2	0	FALSE	379.503	26	75	128	75	3063	332.9	5.53	415.99	75	0	1.139	1.129	1.011	0.19	0.18	0.02	1	1	1	5.17083e+06	7.56532e+06	7.05129e+06	7.12682e+06	5.88916e+06	8.5448e+06	1.57	1.92	1.21	39.65	68.5	25.74	4.35516e+06	4.44259e+06	4.3236e+06	6.48875e+06	6.03332e+06	6.78026e+06	5.77953e+06	5.41409e+06	6.00816e+06	4.14267e+06	1.20682e+07
FALSE	High	Master Protein	Q14789	Golgin subfamily B member 1 OS=Homo sapiens OX=9606 GN=GOLGB1 PE=1 SV=2	0	FALSE	378.785	28	83	104	79	3259	375.8	5	358.37	83	4	1.078	1.016	1.007	0.11	0.02	0.01	1	1	1	5.01651e+06	4.8752e+06	4.73715e+06	4.7705e+06	5.40698e+06	4.95284e+06	1.36	0.19	0.97	6.37	7.09	6.92	4.26852e+06	4.2807e+06	4.18926e+06	4.04355e+06	3.90713e+06	4.36929e+06	3.81798e+06	3.61593e+06	4.06407e+06	2.77299e+06	5.10751e+06
FALSE	High	Master Protein	Q00341	Vigilin OS=Homo sapiens OX=9606 GN=HDLBP PE=1 SV=2	0	FALSE	367.276	49	60	125	60	1268	141.4	6.87	437.09	60	0	1.023	1.057	1.074	0.03	0.08	0.1	1	0.629367	1	1.38907e+07	1.11037e+07	1.02491e+07	1.10097e+07	1.4206e+07	1.17356e+07	0.11	0.65	1.34	6.19	5.4	9.96	1.18195e+07	1.19451e+07	1.13619e+07	9.15253e+06	8.9229e+06	9.95147e+06	8.26038e+06	7.97018e+06	8.56457e+06	6.39969e+06	1.13592e+07
FALSE	High	Master Protein	P08133	Annexin A6 OS=Homo sapiens OX=9606 GN=ANXA6 PE=1 SV=3	0	FALSE	362.773	66	47	185	46	673	75.8	5.6	553.84	47	1	1.054	0.941	0.903	0.08	-0.09	-0.15	1	1	1	3.6629e+07	3.40666e+07	3.82436e+07	3.45272e+07	3.85931e+07	3.20453e+07	1.05	0.99	2.76	10.24	10.73	12.26	3.11674e+07	3.17111e+07	2.96074e+07	2.80634e+07	2.72587e+07	3.08594e+07	3.13421e+07	2.84699e+07	3.2586e+07	1.81259e+07	3.31991e+07
FALSE	High	Master Protein	Q14980	Nuclear mitotic apparatus protein 1 OS=Homo sapiens OX=9606 GN=NUMA1 PE=1 SV=2	0	FALSE	355.101	36	74	120	73	2115	238.1	5.78	383.79	74	1	0.752	0.665	0.745	-0.41	-0.59	-0.43	1	0.459818	0.759723	1.08192e+07	1.21357e+07	1.30018e+07	9.68134e+06	8.14021e+06	8.06869e+06	2.71	0.35	0.8	24.29	25.53	28.83	9.52516e+06	9.29544e+06	8.69341e+06	1.00884e+07	9.748e+06	1.08422e+07	1.05986e+07	1.00483e+07	1.10345e+07	3.60824e+06	9.30895e+06
FALSE	High	Master Protein	Q92616	Stalled ribosome sensor GCN1 OS=Homo sapiens OX=9606 GN=GCN1 PE=1 SV=7	0	FALSE	351.791	29	74	108	74	2671	292.5	7.43	364.44	74	0	1.033	1.071	1.125	0.05	0.1	0.17	1	0.68436	1	9.13647e+06	6.73599e+06	6.54729e+06	7.3625e+06	9.4358e+06	7.21587e+06	0.78	0.38	1.19	6.3	2.77	7.88	7.67875e+06	7.8657e+06	7.48345e+06	5.62213e+06	5.37056e+06	6.03698e+06	5.26536e+06	5.05999e+06	5.68733e+06	4.27966e+06	7.12885e+06
FALSE	High	Master Protein	Q02952	A-kinase anchor protein 12 OS=Homo sapiens OX=9606 GN=AKAP12 PE=1 SV=4	0	FALSE	351.527	37	55	93	55	1782	191.4	4.41	384.01	55	0	1.756	1.56	1.359	0.81	0.64	0.44	1	1	1	6.9922e+06	7.83836e+06	6.8417e+06	9.29797e+06	1.22773e+07	1.2227e+07	2.64	1.42	2.27	41.87	57.41	34.48	6.06367e+06	5.81026e+06	5.72714e+06	6.58836e+06	6.27192e+06	6.90535e+06	5.63634e+06	5.16466e+06	5.82958e+06	7.97156e+06	5.49125e+06
FALSE	High	Master Protein	P08238	Heat shock protein HSP 90-beta OS=Homo sapiens OX=9606 GN=HSP90AB1 PE=1 SV=4	0	FALSE	348.396	65	51	185	32	724	83.2	5.03	763	51	19	0.949	0.86	0.899	-0.08	-0.22	-0.15	1	0.425968	0.953485	4.08479e+07	2.90301e+07	3.0509e+07	2.74422e+07	3.87655e+07	2.49543e+07	1.25	1.4	2.96	7	6.8	6.57	3.4865e+07	3.4398e+07	3.34574e+07	2.41327e+07	2.27781e+07	2.62173e+07	2.45892e+07	2.30413e+07	2.69352e+07	1.52731e+07	2.63866e+07
FALSE	High	Master Protein	P02545	Prelamin-A/C OS=Homo sapiens OX=9606 GN=LMNA PE=1 SV=1	0	FALSE	347.68	61	51	265	49	664	74.1	7.02	821.17	51	2	0.982	0.875	0.844	-0.03	-0.19	-0.24	1	1	1	4.17786e+07	8.02494e+07	8.57695e+07	7.24203e+07	4.1044e+07	7.02072e+07	5.11	1.14	2.11	26.32	17.24	24.8	3.76719e+07	3.58946e+07	3.27627e+07	6.67112e+07	6.43125e+07	7.05722e+07	6.91273e+07	6.71145e+07	7.09986e+07	2.89483e+07	8.26521e+07
FALSE	High	Master Protein	Q7Z6Z7	E3 ubiquitin-protein ligase HUWE1 OS=Homo sapiens OX=9606 GN=HUWE1 PE=1 SV=3	0	FALSE	339.665	17	70	96	70	4374	481.6	5.22	335.73	70	0	1.099	0.919	0.924	0.14	-0.12	-0.11	1	0.97411	1	5.21651e+06	6.27771e+06	6.40916e+06	5.92507e+06	5.73429e+06	5.77196e+06	0.16	1.09	1.58	10.14	10.71	7.96	4.44019e+06	4.47005e+06	4.27271e+06	5.2208e+06	4.93007e+06	5.62626e+06	5.16556e+06	4.82334e+06	5.47044e+06	2.98099e+06	6.02857e+06
FALSE	High	Master Protein	P08123	Collagen alpha-2(I) chain OS=Homo sapiens OX=9606 GN=COL1A2 PE=1 SV=7	0	FALSE	335.919	43	46	103	46	1366	129.2	8.95	330.17	46	0	0.94	1.795	1.892	-0.09	0.84	0.92	1	0.626532	0.95787	1.21305e+07	7.01382e+06	6.17285e+06	1.1677e+07	1.13968e+07	1.25924e+07	4	8.97	2.6	31.7	52.22	40.3	1.09866e+07	1.03087e+07	9.93576e+06	5.01418e+06	5.70474e+06	6.28598e+06	4.9751e+06	4.61037e+06	5.34991e+06	8.30423e+06	1.12278e+07
FALSE	High	Master Protein	P26038	Moesin OS=Homo sapiens OX=9606 GN=MSN PE=1 SV=3	0	FALSE	333.849	71	57	217	43	577	67.8	6.4	628.85	57	16	1.01	0.944	0.91	0.01	-0.08	-0.14	1	1	1	4.08938e+07	3.68139e+07	3.99752e+07	3.63623e+07	4.13074e+07	3.47388e+07	2.56	3.37	1.51	12.23	10.58	14.98	3.56518e+07	3.51344e+07	3.26039e+07	3.01115e+07	3.09098e+07	3.29937e+07	3.2517e+07	3.08943e+07	3.33737e+07	2.11366e+07	2.96003e+07
FALSE	High	Master Protein	P07814	Bifunctional glutamate/proline--tRNA ligase OS=Homo sapiens OX=9606 GN=EPRS1 PE=1 SV=5	0	FALSE	326.916	44	64	108	62	1512	170.5	7.33	349.58	64	2	1.139	1.185	1.2	0.19	0.25	0.26	1	0.629788	0.920861	1.13406e+07	8.84311e+06	8.71187e+06	1.04506e+07	1.29135e+07	1.04828e+07	0.81	0.92	1.01	14.98	7.69	15.85	9.64964e+06	9.62924e+06	9.32448e+06	7.27382e+06	7.07588e+06	7.98683e+06	7.02147e+06	6.74373e+06	7.30079e+06	6.98893e+06	1.00486e+07
FALSE	High	Master Protein	P14625	Endoplasmin OS=Homo sapiens OX=9606 GN=HSP90B1 PE=1 SV=1	0	FALSE	326.373	65	53	191	52	803	92.4	4.84	629.7	53	1	1.007	1.002	1.064	0.01	0	0.09	1	1	1	4.3148e+07	4.5685e+07	4.17852e+07	4.44799e+07	4.34494e+07	4.57937e+07	1.94	2.81	2.41	19.43	28.51	30.33	3.67144e+07	3.79576e+07	3.48242e+07	3.94003e+07	3.58971e+07	4.09442e+07	3.35277e+07	3.22932e+07	3.70199e+07	2.32101e+07	5.54271e+07
FALSE	High	Master Protein	Q9C0C2	182 kDa tankyrase-1-binding protein OS=Homo sapiens OX=9606 GN=TNKS1BP1 PE=1 SV=4	0	FALSE	324.904	36	50	80	50	1729	181.7	4.86	300.23	50	0	1.017	0.868	0.868	0.02	-0.2	-0.2	1	0.612842	0.595166	5.27907e+06	7.96128e+06	7.75453e+06	6.73189e+06	5.36931e+06	6.90959e+06	3.66	1.43	0.08	4.86	9.4	8.61	4.77883e+06	4.52776e+06	4.32396e+06	6.58178e+06	6.5085e+06	7.13513e+06	6.24988e+06	6.00123e+06	6.60649e+06	3.9131e+06	6.15643e+06
FALSE	High	Master Protein	Q63HN8	E3 ubiquitin-protein ligase RNF213 OS=Homo sapiens OX=9606 GN=RNF213 PE=1 SV=3	0	FALSE	321.396	15	70	101	69	5207	591	6.48	340.24	70	1	0.908	0.971	0.953	-0.14	-0.04	-0.07	1	1	1	3.02271e+06	3.93335e+06	4.48691e+06	4.27666e+06	2.74425e+06	3.82104e+06	0.65	1.97	0.65	13.84	3.96	14.97	2.55191e+06	2.61002e+06	2.47582e+06	3.35718e+06	3.10991e+06	3.52518e+06	3.61629e+06	3.43704e+06	3.83803e+06	1.96871e+06	4.24327e+06
FALSE	High	Master Protein	P27816	Microtubule-associated protein 4 OS=Homo sapiens OX=9606 GN=MAP4 PE=1 SV=3	0	FALSE	321.308	52	59	131	59	1152	120.9	5.43	394.72	59	0	0.973	0.987	0.946	-0.04	-0.02	-0.08	1	1	0.821321	1.56292e+07	2.04361e+07	2.0998e+07	1.98691e+07	1.5203e+07	2.0169e+07	5.75	0.76	4.54	2.52	2.05	2.08	1.41892e+07	1.34281e+07	1.21842e+07	1.71146e+07	1.63521e+07	1.81713e+07	1.7752e+07	1.6228e+07	1.71417e+07	1.15755e+07	1.91048e+07
FALSE	High	Master Protein	O94854	Microtubule-actin cross-linking factor 1, isoforms 6/7 OS=Homo sapiens OX=9606 GN=MACF1 PE=2 SV=5	0	FALSE	321.235	19	65	84	5	3515	388.4	4.87	274.32	65	0	0.939	0.849	0.82	-0.09	-0.24	-0.29	1	0.684814	0.376021	267909	273746	307852	252503	251567	232333	1.92	1.91	2.12	6.92	13.87	7.83	227962	224963	222839	229131	212733	245339	252349	231954	262310	132267	242791
FALSE	High	Master Protein	Q6P2Q9	Pre-mRNA-processing-splicing factor 8 OS=Homo sapiens OX=9606 GN=PRPF8 PE=1 SV=2	0	FALSE	321.107	28	65	92	65	2335	273.4	8.84	316.52	65	0	0.848	0.772	0.842	-0.24	-0.37	-0.25	1	0.373154	0.674983	8.78194e+06	8.32834e+06	8.47945e+06	7.14322e+06	7.44466e+06	6.43046e+06	1.47	1.96	1.54	10.75	16.3	12.01	7.47251e+06	7.46128e+06	7.32326e+06	7.02028e+06	6.50009e+06	7.46409e+06	6.92222e+06	6.43719e+06	7.22505e+06	3.45519e+06	6.86846e+06
FALSE	High	Master Protein	P15144	Aminopeptidase N OS=Homo sapiens OX=9606 GN=ANPEP PE=1 SV=4	0	FALSE	320.913	46	41	127	41	967	109.5	5.48	450.03	41	0	1.345	1.018	1.14	0.43	0.03	0.19	0.325597	1	1	6.75281e+06	1.05692e+07	1.25216e+07	1.42756e+07	9.0824e+06	1.07549e+07	1.01	2.2	2.37	9.42	8.69	17.42	5.8256e+06	5.80177e+06	5.49821e+06	9.075e+06	8.37876e+06	9.4724e+06	1.04096e+07	9.67715e+06	1.05071e+07	7.66391e+06	1.37265e+07
FALSE	High	Master Protein	P12270	Nucleoprotein TPR OS=Homo sapiens OX=9606 GN=TPR PE=1 SV=3	0	FALSE	319.475	28	67	100	63	2363	267.1	5.02	326.47	67	4	0.844	0.874	0.885	-0.24	-0.19	-0.18	1	0.739555	0.909354	9.05545e+06	7.71692e+06	7.9251e+06	7.01153e+06	7.64633e+06	6.74299e+06	1.77	1.02	1.09	14.78	4.49	12.38	7.80103e+06	7.7801e+06	7.25049e+06	6.30446e+06	6.17475e+06	6.91949e+06	6.38736e+06	6.02086e+06	6.77381e+06	3.28837e+06	7.31293e+06
FALSE	High	Master Protein	Q15075	Early endosome antigen 1 OS=Homo sapiens OX=9606 GN=EEA1 PE=1 SV=2	0	FALSE	313.288	46	70	97	69	1411	162.4	5.68	337.41	70	1	1.061	1.065	1.057	0.09	0.09	0.08	1	0.943589	1	9.07756e+06	1.13811e+07	1.16905e+07	1.23536e+07	9.62949e+06	1.21264e+07	2.12	1.37	1.96	9.19	4.28	10.27	7.50816e+06	7.79911e+06	7.53431e+06	9.46109e+06	9.32079e+06	1.01905e+07	9.13043e+06	9.03484e+06	1.00107e+07	7.18088e+06	1.36408e+07
FALSE	High	Master Protein	O60437	Periplakin OS=Homo sapiens OX=9606 GN=PPL PE=1 SV=4	0	FALSE	312.789	42	78	122	77	1756	204.6	5.6	372.54	78	1	0.823	0.591	0.796	-0.28	-0.76	-0.33	1	1	1	3.94998e+06	1.50224e+07	1.79719e+07	1.43004e+07	3.24978e+06	8.87114e+06	4.66	2.19	1.4	51.56	26.77	66.98	3.36101e+06	3.45001e+06	3.00999e+06	1.28395e+07	1.18382e+07	1.34635e+07	1.47072e+07	1.3713e+07	1.53132e+07	3.55442e+06	1.37504e+07
FALSE	High	Master Protein	P13639	Elongation factor 2 OS=Homo sapiens OX=9606 GN=EEF2 PE=1 SV=4	0	FALSE	308.732	54	47	181	44	858	95.3	6.83	567.33	47	3	0.949	1.043	1.038	-0.08	0.06	0.05	1	0.74162	1	4.16116e+07	2.25573e+07	2.22934e+07	2.31323e+07	3.94958e+07	2.35351e+07	1.31	4.21	0.92	4.09	4.83	4.74	3.57225e+07	3.51492e+07	3.4083e+07	1.75957e+07	1.83581e+07	2.02165e+07	1.82465e+07	1.72133e+07	1.89954e+07	1.43839e+07	2.21278e+07
FALSE	High	Master Protein	O75643	U5 small nuclear ribonucleoprotein 200 kDa helicase OS=Homo sapiens OX=9606 GN=SNRNP200 PE=1 SV=2	0	FALSE	306.431	30	56	95	55	2136	244.4	6.06	356.97	56	1	0.853	0.801	0.836	-0.23	-0.32	-0.26	1	0.417224	0.781518	8.74367e+06	7.90487e+06	8.03318e+06	6.71786e+06	7.46002e+06	6.32788e+06	0.66	1.09	1.25	14.25	13.73	17.08	7.45448e+06	7.4351e+06	7.16172e+06	6.57131e+06	6.24116e+06	7.1433e+06	6.48637e+06	6.08032e+06	6.8448e+06	3.07842e+06	6.69977e+06
FALSE	High	Master Protein	P13667	Protein disulfide-isomerase A4 OS=Homo sapiens OX=9606 GN=PDIA4 PE=1 SV=2	0	FALSE	304.318	59	44	95	43	645	72.9	5.07	352.67	44	1	0.987	1.018	1.028	-0.02	0.03	0.04	1	1	1	1.57361e+07	1.44518e+07	1.37101e+07	1.4096e+07	1.55347e+07	1.47162e+07	1.78	1.95	0.83	14.08	17.27	27.1	1.3543e+07	1.35199e+07	1.25885e+07	1.18686e+07	1.15637e+07	1.3292e+07	1.11253e+07	1.05957e+07	1.15682e+07	6.86261e+06	1.50857e+07
FALSE	High	Master Protein	P11021	Endoplasmic reticulum chaperone BiP OS=Homo sapiens OX=9606 GN=HSPA5 PE=1 SV=2	0	FALSE	303.43	59	43	150	40	654	72.3	5.16	517.9	43	3	1.057	1.186	1.178	0.08	0.25	0.24	1	0.267388	0.471058	3.89924e+07	2.99037e+07	2.89133e+07	3.40716e+07	4.11986e+07	3.54644e+07	3.62	1.7	3.91	4.35	12.13	2.63	3.44161e+07	3.35008e+07	3.08173e+07	2.45338e+07	2.44235e+07	2.68005e+07	2.41757e+07	2.23453e+07	2.36325e+07	2.04171e+07	3.27611e+07
FALSE	High	Master Protein	P49792	E3 SUMO-protein ligase RanBP2 OS=Homo sapiens OX=9606 GN=RANBP2 PE=1 SV=2	0	FALSE	301.416	23	72	103	45	3224	358	6.2	319.44	72	27	0.891	0.939	0.936	-0.17	-0.09	-0.1	1	0.74162	1	6.43308e+06	5.88819e+06	5.91727e+06	5.53934e+06	5.72886e+06	5.52785e+06	1.75	0.16	1.12	9.71	4.25	10.14	5.47387e+06	5.42007e+06	5.35146e+06	4.89485e+06	4.7115e+06	5.26282e+06	4.76911e+06	4.50484e+06	5.07633e+06	2.81097e+06	5.63854e+06
FALSE	High	Master Protein	Q14152	Eukaryotic translation initiation factor 3 subunit A OS=Homo sapiens OX=9606 GN=EIF3A PE=1 SV=1	0	FALSE	290.522	44	70	132	69	1382	166.5	6.79	393.02	70	1	0.963	0.959	0.909	-0.06	-0.06	-0.14	1	0.93879	0.898673	1.66641e+07	1.34707e+07	1.357e+07	1.2333e+07	1.60406e+07	1.29224e+07	0.82	2.04	2.24	6.94	2.5	10.82	1.43307e+07	1.42383e+07	1.36492e+07	1.09287e+07	1.09548e+07	1.20728e+07	1.10898e+07	1.04874e+07	1.12189e+07	6.4957e+06	1.18586e+07
FALSE	High	Master Protein	P07900	Heat shock protein HSP 90-alpha OS=Homo sapiens OX=9606 GN=HSP90AA1 PE=1 SV=5	0	FALSE	289.803	54	44	180	26	732	84.6	5.02	703.5	44	1	0.877	0.901	0.957	-0.19	-0.15	-0.06	1	0.525771	1	1.55415e+07	1.33527e+07	1.25838e+07	1.20407e+07	1.36248e+07	1.20249e+07	3.56	2.86	3.25	9.95	4.13	8.31	1.34641e+07	1.33527e+07	1.20943e+07	1.11001e+07	1.02403e+07	1.21169e+07	1.07058e+07	9.69464e+06	1.07222e+07	6.04657e+06	1.21685e+07
FALSE	High	Master Protein	P53621	Coatomer subunit alpha OS=Homo sapiens OX=9606 GN=COPA PE=1 SV=2	0	FALSE	288.653	45	53	101	53	1224	138.3	7.66	366.31	53	0	1.016	1.079	1.056	0.02	0.11	0.08	1	0.075208	0.655496	1.02032e+07	8.48642e+06	8.39487e+06	8.86538e+06	1.03614e+07	9.15556e+06	1.11	0.53	1.25	2.09	1.8	3.9	8.68181e+06	8.75831e+06	8.51553e+06	6.99508e+06	6.79048e+06	7.61543e+06	6.87453e+06	6.43239e+06	7.15298e+06	5.15325e+06	8.66972e+06
FALSE	High	Master Protein	Q9Y4G6	Talin-2 OS=Homo sapiens OX=9606 GN=TLN2 PE=1 SV=4	0	FALSE	282.058	23	61	107	36	2542	271.4	5.57	316.3	61	2	1.135	0.933	0.964	0.18	-0.1	-0.05	1	1	1	3.80792e+06	4.25256e+06	4.27226e+06	4.11937e+06	4.32191e+06	3.96917e+06	8.33	1.86	2.35	18.37	15.07	20.15	3.62384e+06	3.27162e+06	2.97175e+06	3.53079e+06	3.5111e+06	3.81126e+06	3.5272e+06	3.30176e+06	3.55748e+06	1.81946e+06	3.96092e+06
FALSE	High	Master Protein	P12109	Collagen alpha-1(VI) chain OS=Homo sapiens OX=9606 GN=COL6A1 PE=1 SV=3	0	FALSE	280.982	51	41	119	41	1028	108.5	5.43	433.25	41	0	1.2	1.287	1.157	0.26	0.36	0.21	1	1	1	1.27107e+07	1.59111e+07	1.68503e+07	1.94933e+07	1.52581e+07	2.04799e+07	1.18	1.17	2.54	26.9	27.03	49.17	1.10144e+07	1.09206e+07	1.03731e+07	1.32269e+07	1.25954e+07	1.444e+07	1.30765e+07	1.30225e+07	1.45136e+07	8.37554e+06	2.40005e+07
FALSE	High	Master Protein	P78559	Microtubule-associated protein 1A OS=Homo sapiens OX=9606 GN=MAP1A PE=1 SV=6	0	FALSE	280.515	22	61	89	59	2803	305.3	4.92	285.68	61	0	1.427	1.336	1.196	0.51	0.42	0.26	0.534362	0.338548	0.611539	7.12001e+06	7.13732e+06	6.87842e+06	8.22346e+06	1.01616e+07	9.53234e+06	2.06	1.27	1.19	19.96	16.05	12.86	6.05838e+06	6.05587e+06	6.00623e+06	5.93324e+06	5.76167e+06	6.29395e+06	5.54377e+06	5.25485e+06	5.93349e+06	6.5968e+06	7.90715e+06
FALSE	High	Master Protein	Q8WWI1	LIM domain only protein 7 OS=Homo sapiens OX=9606 GN=LMO7 PE=1 SV=3	0	FALSE	277.332	31	54	83	54	1683	192.6	8.09	282.81	54	0	1.228	1.865	1.617	0.3	0.9	0.69	1	0.828048	1	7.19202e+06	6.19516e+06	5.75062e+06	9.29933e+06	8.82982e+06	1.15523e+07	1.83	2.58	1.18	24.14	43.13	31.96	6.11965e+06	6.08735e+06	6.01796e+06	4.94675e+06	4.99824e+06	5.55228e+06	4.6348e+06	4.42862e+06	4.99051e+06	5.6977e+06	8.94163e+06
FALSE	High	Master Protein	Q14697	Neutral alpha-glucosidase AB OS=Homo sapiens OX=9606 GN=GANAB PE=1 SV=3	0	FALSE	277.24	47	38	141	37	944	106.8	6.14	539.56	38	1	0.912	0.971	0.981	-0.13	-0.04	-0.03	1	1	1	1.27939e+07	1.51039e+07	1.37751e+07	1.35123e+07	1.16647e+07	1.4672e+07	0.35	1.94	2.38	12.6	18.25	22.08	1.08862e+07	1.0928e+07	1.04824e+07	1.25558e+07	1.2387e+07	1.3355e+07	1.11705e+07	1.0646e+07	1.12981e+07	6.96729e+06	1.48225e+07
FALSE	High	Master Protein	P35555	Fibrillin-1 OS=Homo sapiens OX=9606 GN=FBN1 PE=1 SV=4	0	FALSE	275.536	24	57	101	54	2871	312.1	4.93	328.47	57	4	1.261	1.707	1.732	0.33	0.77	0.79	1	0.863724	0.777131	3.19149e+06	4.99666e+06	4.00328e+06	6.93459e+06	4.02319e+06	8.53067e+06	0.3	2	12.4	65.1	22.75	80.63	2.70927e+06	2.75215e+06	2.61407e+06	4.27799e+06	3.99812e+06	4.44037e+06	2.63734e+06	3.09388e+06	3.54167e+06	4.03093e+06	1.77512e+07
FALSE	High	Master Protein	P02461	Collagen alpha-1(III) chain OS=Homo sapiens OX=9606 GN=COL3A1 PE=1 SV=4	0	FALSE	275.351	37	39	73	29	1466	138.5	6.61	252.51	39	11	0.736	1.792	1.719	-0.44	0.84	0.78	1	1	1	3.87616e+06	4.64967e+06	4.11265e+06	7.0709e+06	2.85425e+06	8.33024e+06	6.06	2.05	5.32	33.99	123.74	35.64	3.53269e+06	3.33025e+06	3.0153e+06	3.96272e+06	3.72047e+06	4.1027e+06	3.31466e+06	3.1155e+06	3.79363e+06	4.11016e+06	8.83746e+06
FALSE	High	Master Protein	Q7KZF4	Staphylococcal nuclease domain-containing protein 1 OS=Homo sapiens OX=9606 GN=SND1 PE=1 SV=1	0	FALSE	274.33	54	46	98	46	910	101.9	7.17	323.19	46	0	1.048	1.016	0.976	0.07	0.02	-0.03	1	1	1	1.26903e+07	1.05668e+07	1.02198e+07	9.97958e+06	1.3304e+07	1.07408e+07	3.84	1.28	2.1	5.17	5	10.06	1.13709e+07	1.09031e+07	1.01602e+07	8.78416e+06	8.31336e+06	9.54891e+06	8.46619e+06	7.79184e+06	8.70795e+06	5.66937e+06	1.03413e+07
FALSE	High	Master Protein	P27708	CAD protein OS=Homo sapiens OX=9606 GN=CAD PE=1 SV=3	0	FALSE	271.036	27	54	85	49	2225	242.8	6.46	283.67	54	4	0.877	0.875	0.912	-0.19	-0.19	-0.13	1	1	1	7.89041e+06	5.74547e+06	5.8977e+06	5.37793e+06	6.91915e+06	5.02562e+06	0.62	1.32	0.66	11.61	23.05	14.28	6.71461e+06	6.70733e+06	6.46283e+06	4.68541e+06	4.62607e+06	5.14925e+06	4.79662e+06	4.54137e+06	5.02523e+06	2.66594e+06	5.17106e+06
FALSE	High	Master Protein	P07942	Laminin subunit beta-1 OS=Homo sapiens OX=9606 GN=LAMB1 PE=1 SV=2	0	FALSE	262.702	29	51	86	50	1786	197.9	4.94	306.74	51	1	1.08	1.27	1.291	0.11	0.35	0.37	1	0.470638	0.847915	7.84017e+06	5.53362e+06	5.61756e+06	7.25233e+06	8.46448e+06	7.02926e+06	2.96	2.49	3.84	13.68	8.66	31.36	6.67116e+06	6.55837e+06	6.63266e+06	4.77368e+06	4.38352e+06	4.95939e+06	4.26345e+06	4.34146e+06	4.84645e+06	4.21562e+06	8.14159e+06
FALSE	High	Master Protein	P11142	Heat shock cognate 71 kDa protein OS=Homo sapiens OX=9606 GN=HSPA8 PE=1 SV=1	0	FALSE	260.162	67	42	183	29	646	70.9	5.52	586.96	42	10	0.932	0.93	0.971	-0.1	-0.11	-0.04	1	1	1	3.14614e+07	2.65609e+07	2.62795e+07	2.55239e+07	2.93113e+07	2.46901e+07	2.61	0.63	4.11	4.92	10.22	4.89	2.78803e+07	2.68284e+07	2.57693e+07	2.21089e+07	2.10372e+07	2.38047e+07	2.25632e+07	2.00513e+07	2.23918e+07	1.36936e+07	2.48252e+07
FALSE	High	Master Protein	Q14008	Cytoskeleton-associated protein 5 OS=Homo sapiens OX=9606 GN=CKAP5 PE=1 SV=3	0	FALSE	259.782	26	52	79	52	2032	225.4	7.8	252.76	52	0	0.885	0.932	0.902	-0.18	-0.1	-0.15	0.455995	0.333285	0.276813	6.88382e+06	5.22236e+06	5.50488e+06	4.96476e+06	6.09212e+06	4.86504e+06	0.95	0.55	2.59	3.9	4.73	4.86	5.8574e+06	5.87658e+06	5.70799e+06	4.32689e+06	4.17871e+06	4.71555e+06	4.48248e+06	4.09083e+06	4.69052e+06	2.71491e+06	4.83451e+06
FALSE	High	Master Protein	Q5T4S7	E3 ubiquitin-protein ligase UBR4 OS=Homo sapiens OX=9606 GN=UBR4 PE=1 SV=1	0	FALSE	256.668	11	57	71	57	5183	573.5	6.04	222.53	57	0	1.065	1.074	1.016	0.09	0.1	0.02	1	0.575346	1	3.66122e+06	3.50078e+06	3.5821e+06	3.63985e+06	3.90027e+06	3.76089e+06	1.26	1.97	0.89	0.84	3.81	3.03	3.07842e+06	3.14559e+06	3.03905e+06	2.99525e+06	2.77714e+06	3.1375e+06	2.88705e+06	2.73131e+06	3.06219e+06	2.12217e+06	3.49984e+06
FALSE	High	Master Protein	Q13439	Golgin subfamily A member 4 OS=Homo sapiens OX=9606 GN=GOLGA4 PE=1 SV=1	0	FALSE	255.719	25	59	80	58	2230	261	5.39	265.38	59	0	1.052	1.139	1.043	0.07	0.19	0.06	1	0.450555	1	4.61544e+06	3.40491e+06	3.40443e+06	3.54959e+06	4.85486e+06	3.87943e+06	1.34	1.99	1.79	5.32	4.38	7.01	3.92725e+06	3.88896e+06	3.80404e+06	2.76579e+06	2.76991e+06	3.05158e+06	2.73897e+06	2.63107e+06	2.98898e+06	2.23708e+06	3.41306e+06
FALSE	High	Master Protein	P68371	Tubulin beta-4B chain OS=Homo sapiens OX=9606 GN=TUBB4B PE=1 SV=1	0	FALSE	255.634	74	25	260	3	445	49.8	4.89	778.53	25	33	0.814	0.888	0.945	-0.3	-0.17	-0.08	0.171835	0.34941	0.987633	2.95767e+07	2.42249e+07	2.42976e+07	2.29715e+07	2.40711e+07	2.15028e+07	1.72	0.63	1.44	2.79	7.07	4.28	2.4464e+07	2.54875e+07	2.42255e+07	2.01381e+07	1.9371e+07	2.19428e+07	1.9583e+07	1.83765e+07	2.08252e+07	1.27204e+07	2.20879e+07
FALSE	High	Master Protein	P42704	Leucine-rich PPR motif-containing protein, mitochondrial OS=Homo sapiens OX=9606 GN=LRPPRC PE=1 SV=3	0	FALSE	251.674	36	57	94	57	1394	157.8	6.13	289.97	57	0	0.968	0.895	0.933	-0.05	-0.16	-0.1	1	0.480879	0.784873	1.03694e+07	7.50763e+06	8.13992e+06	7.5976e+06	1.00327e+07	6.71929e+06	1.04	1.09	2.14	8.14	4.5	5.58	8.82323e+06	8.79127e+06	8.55584e+06	6.16791e+06	6.00729e+06	6.79603e+06	6.6962e+06	6.29084e+06	6.78319e+06	3.90086e+06	7.55571e+06
FALSE	High	Master Protein	P54136	Arginine--tRNA ligase, cytoplasmic OS=Homo sapiens OX=9606 GN=RARS1 PE=1 SV=2	0	FALSE	251.369	58	39	84	38	660	75.3	6.68	299.82	39	1	1.088	1.073	1.068	0.12	0.1	0.1	0.969348	0.682913	0.727699	9.14125e+06	7.94309e+06	7.64925e+06	8.17171e+06	9.9491e+06	8.52575e+06	1.77	1.66	1.03	5.46	1.68	2.1	7.77824e+06	7.85299e+06	7.71825e+06	6.60308e+06	6.31872e+06	7.30158e+06	6.16503e+06	5.81035e+06	6.52451e+06	4.75004e+06	8.16757e+06
FALSE	High	Master Protein	P22314	Ubiquitin-like modifier-activating enzyme 1 OS=Homo sapiens OX=9606 GN=UBA1 PE=1 SV=3	0	FALSE	251.021	40	40	109	39	1058	117.8	5.76	435.84	40	1	0.979	0.834	0.821	-0.03	-0.26	-0.28	1	0.576586	0.601296	2.03124e+07	2.25264e+07	2.30457e+07	1.89319e+07	1.98822e+07	1.87894e+07	0.37	1.78	3.48	9.59	9.71	11.99	1.72237e+07	1.74517e+07	1.67041e+07	1.88892e+07	1.80246e+07	1.96775e+07	1.94869e+07	1.74748e+07	1.96364e+07	1.03047e+07	2.05484e+07
FALSE	High	Master Protein	P12110	Collagen alpha-2(VI) chain OS=Homo sapiens OX=9606 GN=COL6A2 PE=1 SV=4	0	FALSE	250.672	48	42	137	42	1019	108.5	6.21	490.14	42	0	0.886	1.337	1.093	-0.17	0.42	0.13	1	1	1	1.42384e+07	1.68276e+07	1.72967e+07	1.89027e+07	1.26154e+07	2.25044e+07	4.42	0.88	2.38	34.29	44.99	46.47	1.30591e+07	1.22331e+07	1.16469e+07	1.39842e+07	1.34648e+07	1.53104e+07	1.39678e+07	1.33675e+07	1.41537e+07	5.84632e+06	1.81757e+07
FALSE	High	Master Protein	P07237	Protein disulfide-isomerase OS=Homo sapiens OX=9606 GN=P4HB PE=1 SV=3	0	FALSE	248.024	68	40	145	39	508	57.1	4.87	473.91	40	1	1.122	1.179	1.322	0.17	0.24	0.4	1	0.343213	0.4318	2.80832e+07	2.85346e+07	2.451e+07	3.24076e+07	3.151e+07	3.36416e+07	1.98	1	0.91	6.45	12.54	18.9	2.4378e+07	2.36572e+07	2.30022e+07	2.37208e+07	2.31993e+07	2.55093e+07	1.97542e+07	1.87702e+07	2.10763e+07	1.88378e+07	3.24604e+07
FALSE	High	Master Protein	P02787	Serotransferrin OS=Homo sapiens OX=9606 GN=TF PE=1 SV=4	0	FALSE	247.962	56	38	103	38	698	77	7.12	341.77	38	0	1.255	1.398	1.602	0.33	0.48	0.68	1	1	0.965878	3.40688e+06	1.25287e+07	1.07181e+07	1.71701e+07	4.27408e+06	1.75119e+07	2	1.6	2.27	50.89	20.5	50.42	2.90791e+06	2.92707e+06	2.69963e+06	1.05554e+07	9.8419e+06	1.12286e+07	8.90642e+06	8.1706e+06	9.13253e+06	1.87083e+07	1.16677e+07
FALSE	High	Master Protein	Q05682	Caldesmon OS=Homo sapiens OX=9606 GN=CALD1 PE=1 SV=3	0	FALSE	247.51	42	45	107	44	793	93.2	5.66	344.52	45	1	1.162	1.231	1.381	0.22	0.3	0.47	1	0.892773	0.985499	2.33105e+07	1.77952e+07	1.52283e+07	2.10295e+07	2.708e+07	2.19049e+07	3.89	3.41	3.37	28.91	19.53	46.48	2.11434e+07	1.9924e+07	1.9093e+07	1.44231e+07	1.4848e+07	1.59486e+07	1.29794e+07	1.1769e+07	1.29285e+07	1.85918e+07	2.02206e+07
FALSE	High	Master Protein	P41252	Isoleucine--tRNA ligase, cytoplasmic OS=Homo sapiens OX=9606 GN=IARS1 PE=1 SV=2	0	FALSE	244.908	39	44	79	44	1262	144.4	6.15	268.18	44	0	1.08	1.15	1.146	0.11	0.2	0.2	1	1	1	5.98571e+06	5.36231e+06	5.25512e+06	6.02124e+06	6.46669e+06	6.16768e+06	2.17	1.07	2.43	15.24	16.94	17.87	4.95545e+06	5.1427e+06	4.97967e+06	4.45768e+06	4.28899e+06	4.89434e+06	4.31533e+06	3.94305e+06	4.4777e+06	4.12479e+06	5.78963e+06
FALSE	High	Master Protein	P48681	Nestin OS=Homo sapiens OX=9606 GN=NES PE=1 SV=2	0	FALSE	244.822	34	47	63	47	1621	177.3	4.36	228.51	47	0	1.329	1.874	1.535	0.41	0.91	0.62	1	0.816847	1	2.68738e+06	3.61027e+06	3.74444e+06	5.74734e+06	3.57052e+06	6.76666e+06	3.48	0.48	3.13	58.01	90.5	34.15	2.34241e+06	2.20766e+06	2.20116e+06	3.00122e+06	2.89206e+06	3.21068e+06	3.13647e+06	2.82753e+06	3.19051e+06	7.47437e+06	4.39962e+06
FALSE	High	Master Protein	P07437	Tubulin beta chain OS=Homo sapiens OX=9606 GN=TUBB PE=1 SV=2	0	FALSE	241.91	74	25	264	4	444	49.6	4.89	817.09	25	2	0.838	0.99	0.927	-0.26	-0.01	-0.11	0.569221	1	1	3.13479e+06	2.5509e+06	2.47404e+06	2.2925e+06	2.62665e+06	2.5265e+06	1.76	2.87	2.7	4.48	5.47	8.2	2.60025e+06	2.6933e+06	2.58925e+06	2.18795e+06	1.98876e+06	2.28619e+06	2.07869e+06	1.91203e+06	2.09007e+06	1.41816e+06	2.20432e+06
FALSE	High	Master Protein	Q9NYU2	UDP-glucose:glycoprotein glucosyltransferase 1 OS=Homo sapiens OX=9606 GN=UGGT1 PE=1 SV=3	0	FALSE	241.03	31	42	78	40	1555	177.1	5.63	273.07	42	2	1.094	1.144	1.096	0.13	0.19	0.13	1	1	1	6.27164e+06	6.85108e+06	6.51928e+06	7.14441e+06	6.8633e+06	7.83976e+06	1.27	0.34	1.03	6.05	12.82	12.88	5.44153e+06	5.38836e+06	5.1158e+06	5.6953e+06	5.46163e+06	6.15898e+06	5.34139e+06	5.02591e+06	5.55485e+06	3.75126e+06	6.8696e+06
FALSE	High	Master Protein	P16615	Sarcoplasmic/endoplasmic reticulum calcium ATPase 2 OS=Homo sapiens OX=9606 GN=ATP2A2 PE=1 SV=1	0	FALSE	239.125	36	39	69	39	1042	114.7	5.34	237.33	39	0	1.074	1.139	1.118	0.1	0.19	0.16	1	0.151031	0.416326	8.0421e+06	6.51908e+06	6.51989e+06	7.28943e+06	8.64025e+06	7.42652e+06	1.85	0.38	1.38	4.75	5.21	3.47	6.82781e+06	6.90947e+06	6.79227e+06	5.40393e+06	5.24059e+06	5.84259e+06	5.25481e+06	5.01264e+06	5.67238e+06	4.23719e+06	6.58736e+06
FALSE	High	Master Protein	P04406	Glyceraldehyde-3-phosphate dehydrogenase OS=Homo sapiens OX=9606 GN=GAPDH PE=1 SV=3	0	FALSE	237.647	67	23	173	23	335	36	8.46	524.25	23	0	1.198	1.103	1.004	0.26	0.14	0.01	0.603893	0.790873	1	2.11022e+07	1.78661e+07	1.96666e+07	1.97517e+07	2.52766e+07	1.97134e+07	4.17	3.47	3.2	2.25	7.98	2.12	1.90749e+07	1.81302e+07	1.69666e+07	1.44324e+07	1.48814e+07	1.60121e+07	1.62334e+07	1.51991e+07	1.61059e+07	1.16898e+07	1.84881e+07
FALSE	High	Master Protein	Q9Y4L1	Hypoxia up-regulated protein 1 OS=Homo sapiens OX=9606 GN=HYOU1 PE=1 SV=1	0	FALSE	237.383	47	40	69	40	999	111.3	5.22	271.4	40	0	1.008	1.185	1.15	0.01	0.25	0.2	1	0.730614	1	9.33635e+06	6.15634e+06	5.72568e+06	6.585e+06	9.40977e+06	7.29676e+06	1.24	3.17	0.9	7.52	17.76	7.47	7.98668e+06	7.87606e+06	7.64716e+06	4.8695e+06	4.92605e+06	5.57201e+06	4.65358e+06	4.38269e+06	4.87866e+06	4.02498e+06	6.33171e+06
FALSE	High	Master Protein	O43795	Unconventional myosin-Ib OS=Homo sapiens OX=9606 GN=MYO1B PE=1 SV=3	0	FALSE	235.92	37	44	73	43	1136	131.9	9.38	244.06	44	1	0.891	0.908	1.074	-0.17	-0.14	0.1	1	1	1	9.42846e+06	9.50271e+06	9.75663e+06	1.04808e+07	8.40027e+06	8.62992e+06	1.63	0.3	2.09	10.23	8.64	12.93	8.11444e+06	8.10059e+06	7.5636e+06	7.89959e+06	7.5839e+06	8.54573e+06	8.11885e+06	7.54029e+06	8.25557e+06	5.13483e+06	1.00776e+07
FALSE	High	Master Protein	Q08211	ATP-dependent RNA helicase A OS=Homo sapiens OX=9606 GN=DHX9 PE=1 SV=4	0	FALSE	235.372	33	41	91	41	1270	140.9	6.84	327.42	41	0	0.83	0.812	0.831	-0.27	-0.3	-0.27	1	0.455809	0.654817	9.67795e+06	8.0857e+06	8.51587e+06	7.0753e+06	8.02908e+06	6.56165e+06	2.06	1.97	1.67	12.83	15.84	15.31	8.24819e+06	8.0288e+06	7.92696e+06	6.64339e+06	6.64431e+06	7.24663e+06	6.94202e+06	6.58138e+06	7.10099e+06	3.26473e+06	6.80315e+06
FALSE	High	Master Protein	P13797	Plastin-3 OS=Homo sapiens OX=9606 GN=PLS3 PE=1 SV=4	0	FALSE	235.1	55	36	112	36	630	70.8	5.6	323.49	36	0	1.097	1.032	1.001	0.13	0.05	0	1	1	1	6.41398e+06	9.00778e+06	8.30069e+06	8.311e+06	7.03465e+06	9.29406e+06	1.07	1.31	2.13	5.64	18	10.84	5.51271e+06	5.51066e+06	5.19456e+06	7.6167e+06	7.20764e+06	8.00257e+06	6.78582e+06	6.41508e+06	6.8786e+06	4.62778e+06	8.55627e+06
FALSE	High	Master Protein	P55072	Transitional endoplasmic reticulum ATPase OS=Homo sapiens OX=9606 GN=VCP PE=1 SV=4	0	FALSE	232.387	58	42	111	42	806	89.3	5.26	346.28	42	0	1.053	0.997	0.974	0.07	0	-0.04	1	1	1	1.85007e+07	1.62448e+07	1.65094e+07	1.6088e+07	1.94735e+07	1.61973e+07	2	1.71	1.67	2.83	6.28	2.57	1.61159e+07	1.58951e+07	1.49097e+07	1.3358e+07	1.32957e+07	1.45591e+07	1.34453e+07	1.24777e+07	1.40671e+07	9.39415e+06	1.54692e+07
FALSE	High	Master Protein	P34932	Heat shock 70 kDa protein 4 OS=Homo sapiens OX=9606 GN=HSPA4 PE=1 SV=4	0	FALSE	232.223	53	45	79	41	840	94.3	5.19	284.46	45	4	0.945	0.926	0.916	-0.08	-0.11	-0.13	1	0.227004	0.488862	1.16869e+07	1.10435e+07	1.10273e+07	1.00993e+07	1.10478e+07	1.0222e+07	1.61	1.29	1.37	3.71	1.64	7.69	9.75081e+06	1.01654e+07	9.57248e+06	9.18044e+06	8.79871e+06	1.00956e+07	8.92657e+06	8.52231e+06	9.19712e+06	5.51424e+06	9.71085e+06
FALSE	High	Master Protein	O94832	Unconventional myosin-Id OS=Homo sapiens OX=9606 GN=MYO1D PE=1 SV=2	0	FALSE	231.859	43	45	73	45	1006	116.1	9.39	221.63	45	0	1.17	1.13	1.101	0.23	0.18	0.14	1	1	1	4.80475e+06	7.43106e+06	6.82368e+06	7.51401e+06	5.62011e+06	8.39841e+06	1.68	1.65	0.57	20.51	18.93	9.55	4.1135e+06	4.12806e+06	3.83554e+06	6.3517e+06	5.94602e+06	6.65079e+06	5.49965e+06	5.22501e+06	5.82151e+06	4.18006e+06	9.90417e+06
FALSE	High	Master Protein	Q13464	Rho-associated protein kinase 1 OS=Homo sapiens OX=9606 GN=ROCK1 PE=1 SV=1	0	FALSE	230.999	34	44	68	39	1354	158.1	5.9	229.1	44	7	0.951	0.792	0.834	-0.07	-0.34	-0.26	1	0.357053	0.4318	4.46271e+06	4.94201e+06	5.21071e+06	4.34496e+06	4.24299e+06	3.91456e+06	0.32	0.63	0.82	8.71	7.42	11.38	3.80594e+06	3.81874e+06	3.65529e+06	4.06403e+06	3.95522e+06	4.42917e+06	4.23621e+06	4.02703e+06	4.40538e+06	2.30599e+06	4.17783e+06
FALSE	High	Master Protein	P30101	Protein disulfide-isomerase A3 OS=Homo sapiens OX=9606 GN=PDIA3 PE=1 SV=4	0	FALSE	230.333	57	36	115	36	505	56.7	6.35	399.78	36	0	1.065	1.071	1.073	0.09	0.1	0.1	1	1	1	1.76125e+07	1.7257e+07	1.60422e+07	1.72192e+07	1.87615e+07	1.8477e+07	1.81	0.44	1.33	7.73	14.33	14.63	1.49863e+07	1.52854e+07	1.40676e+07	1.43305e+07	1.38083e+07	1.5575e+07	1.29294e+07	1.26686e+07	1.36355e+07	8.83991e+06	1.69329e+07
FALSE	High	Master Protein	Q15746	Myosin light chain kinase, smooth muscle OS=Homo sapiens OX=9606 GN=MYLK PE=1 SV=4	0	FALSE	229.747	23	43	67	42	1914	210.6	6.15	200.15	43	1	1.304	1.049	1.097	0.38	0.07	0.13	1	1	1	3.12516e+06	5.9233e+06	5.13315e+06	5.62956e+06	4.07666e+06	6.21441e+06	4.12	1.87	0.47	22.04	28.38	22.57	2.73948e+06	2.68502e+06	2.42965e+06	4.91735e+06	4.89171e+06	5.30863e+06	4.14475e+06	3.93932e+06	4.37378e+06	2.21949e+06	5.65806e+06
FALSE	High	Master Protein	P13645	SWISS-PROT:P13645 Tax_Id=9606 Gene_Symbol=KRT10 Keratin, type I cytoskeletal 10	0	TRUE	228.891	44	34	93	27	593	59.5	5.21	309.77	34	9	0.279	0.737	2.199	-1.84	-0.44	1.14	1	1	1	2.37795e+07	1.02052e+07	4.68464e+06	1.0301e+07	6.64383e+06	7.51846e+06	76.25	66.07	41.69	100.34	42.68	98.37	4.24798e+06	2.04304e+07	3.26191e+07	1.1192e+07	1.86291e+06	9.14623e+06	4.68738e+06	1.7955e+06	3.99162e+06	1.9264e+07	3.13483e+06
FALSE	High	Master Protein	P31948	Stress-induced-phosphoprotein 1 OS=Homo sapiens OX=9606 GN=STIP1 PE=1 SV=1	0	FALSE	228.109	67	47	87	47	543	62.6	6.8	265.08	47	0	0.934	0.917	0.952	-0.1	-0.12	-0.07	1	0.49352	0.985532	1.73478e+07	1.44177e+07	1.46886e+07	1.39779e+07	1.61995e+07	1.32247e+07	1.43	1.25	1.76	7.64	5.42	8.69	1.49344e+07	1.49046e+07	1.39726e+07	1.19854e+07	1.13252e+07	1.29931e+07	1.21514e+07	1.12702e+07	1.25157e+07	7.10179e+06	1.34402e+07
FALSE	High	Master Protein	Q02880	DNA topoisomerase 2-beta OS=Homo sapiens OX=9606 GN=TOP2B PE=1 SV=3	0	FALSE	227.699	31	49	61	40	1626	183.2	8	200.82	49	9	0.812	0.676	0.702	-0.3	-0.56	-0.51	0.529067	0.0206984	0.0624209	4.81883e+06	5.28501e+06	5.11873e+06	3.59356e+06	3.91326e+06	3.57497e+06	1.4	0.84	0.85	8.24	12.07	12.07	4.19593e+06	4.14016e+06	3.93887e+06	4.34626e+06	4.25297e+06	4.73658e+06	4.06631e+06	3.95814e+06	4.36149e+06	1.81288e+06	3.45533e+06
FALSE	High	Master Protein	P19338	Nucleolin OS=Homo sapiens OX=9606 GN=NCL PE=1 SV=3	0	FALSE	226.938	48	50	111	49	710	76.6	4.7	309.04	50	1	0.86	0.767	0.824	-0.22	-0.38	-0.28	1	0.255383	0.57533	3.08261e+07	2.3026e+07	2.34546e+07	1.93201e+07	2.64979e+07	1.76723e+07	1.97	3.64	0.82	16	11.89	15.94	2.63567e+07	2.56616e+07	2.52489e+07	1.81732e+07	1.87764e+07	2.06365e+07	1.89036e+07	1.79695e+07	2.01397e+07	8.49435e+06	1.90378e+07
FALSE	High	Master Protein	P20908	Collagen alpha-1(V) chain OS=Homo sapiens OX=9606 GN=COL5A1 PE=1 SV=3	0	FALSE	226.934	26	34	67	29	1838	183.4	5.06	238.98	34	5	1.044	2.445	2.178	0.06	1.29	1.12	1	0.69257	0.929793	4.68056e+06	1.96119e+06	1.75513e+06	3.82315e+06	4.88853e+06	4.79595e+06	2.28	3.77	2.3	34.08	68.51	34.68	3.98267e+06	3.99469e+06	3.97197e+06	1.52747e+06	1.5717e+06	1.75768e+06	1.38255e+06	1.35643e+06	1.53046e+06	2.22232e+06	4.35043e+06
FALSE	High	Master Protein	Q86W92	Liprin-beta-1 OS=Homo sapiens OX=9606 GN=PPFIBP1 PE=1 SV=2	0	FALSE	226.227	39	39	70	37	1011	114	5.55	231.57	39	2	0.834	0.828	0.823	-0.26	-0.27	-0.28	1	0.677808	0.918439	6.11875e+06	9.34334e+06	8.49131e+06	6.98501e+06	5.10475e+06	7.73216e+06	0.04	1.2	0.46	12.86	5.68	25.52	5.20303e+06	5.257e+06	5.01217e+06	7.75149e+06	7.62434e+06	8.37377e+06	6.8437e+06	6.51569e+06	7.24633e+06	3.3402e+06	7.12215e+06
FALSE	High	Master Protein	Q14573	Inositol 1,4,5-trisphosphate receptor type 3 OS=Homo sapiens OX=9606 GN=ITPR3 PE=1 SV=2	0	FALSE	224.81	19	45	56	41	2671	303.9	6.48	199.87	45	4	0.926	0.858	0.842	-0.11	-0.22	-0.25	1	0.373154	0.203159	2.85473e+06	2.82257e+06	3.45607e+06	2.90896e+06	2.64405e+06	2.42262e+06	1.92	0.49	0.98	3.59	8.93	6.18	2.42908e+06	2.39056e+06	2.36679e+06	2.35597e+06	2.24588e+06	2.52966e+06	2.81659e+06	2.64835e+06	2.94479e+06	1.73938e+06	2.79707e+06
FALSE	High	Master Protein	P52272	Heterogeneous nuclear ribonucleoprotein M OS=Homo sapiens OX=9606 GN=HNRNPM PE=1 SV=3	0	FALSE	223.801	64	49	146	49	730	77.5	8.7	357.57	49	0	0.879	0.829	0.824	-0.19	-0.27	-0.28	1	0.631775	0.856178	2.99265e+07	2.60497e+07	2.66365e+07	2.19447e+07	2.63073e+07	2.15848e+07	3.63	0.58	2.02	17.07	16.88	18.05	2.66512e+07	2.57117e+07	2.3885e+07	2.16551e+07	2.10454e+07	2.33262e+07	2.17722e+07	2.05857e+07	2.21172e+07	9.65201e+06	2.23401e+07
FALSE	High	Master Protein	Q14203	Dynactin subunit 1 OS=Homo sapiens OX=9606 GN=DCTN1 PE=1 SV=3	0	FALSE	223.564	38	41	55	41	1278	141.6	5.81	214.12	41	0	1.024	1.024	0.987	0.03	0.03	-0.02	1	1	1	5.47084e+06	5.27866e+06	5.40278e+06	5.33076e+06	5.60407e+06	5.40306e+06	0.88	1.7	0.85	2.16	6.33	5.79	4.69091e+06	4.65395e+06	4.48103e+06	4.27166e+06	4.22377e+06	4.7534e+06	4.35446e+06	4.18537e+06	4.54199e+06	3.09865e+06	5.00019e+06
FALSE	High	Master Protein	O60763	General vesicular transport factor p115 OS=Homo sapiens OX=9606 GN=USO1 PE=1 SV=2	0	FALSE	223.267	41	33	73	33	962	107.8	4.91	256.34	33	0	1.18	1.147	1.173	0.24	0.2	0.23	0.581884	0.284185	0.425499	6.04723e+06	6.89807e+06	6.07051e+06	7.12042e+06	7.13379e+06	7.91457e+06	2.44	0.87	2.12	4.52	7.97	5.87	5.34074e+06	5.19555e+06	4.91206e+06	5.74091e+06	5.51954e+06	6.09274e+06	5.06558e+06	4.67597e+06	5.17247e+06	4.21537e+06	6.84654e+06
FALSE	High	Master Protein	Q9BQE3	Tubulin alpha-1C chain OS=Homo sapiens OX=9606 GN=TUBA1C PE=1 SV=1	0	FALSE	222.04	59	25	229	2	449	49.9	5.1	849.81	25	28	0.863	0.901	0.927	-0.21	-0.15	-0.11	0.626551	0.896034	1	5.4394e+07	4.63654e+07	4.74255e+07	4.39501e+07	4.69668e+07	4.17584e+07	2.31	1.93	6.72	5.31	6.02	5.73	4.62836e+07	4.66502e+07	4.63192e+07	3.97036e+07	3.70997e+07	4.12865e+07	3.87658e+07	3.66522e+07	3.61604e+07	2.60669e+07	4.22595e+07
FALSE	High	Master Protein	P04264	Keratin, type II cytoskeletal 1 OS=Homo sapiens OX=9606 GN=KRT1 PE=1 SV=6	0	FALSE	221.843	42	31	101	1	644	66	8.12	346.45	31	31	0.266	1.255	1.757	-1.91	0.33	0.81	1	1	1	1.69886e+07	7.98003e+06	5.23596e+06	9.19735e+06	4.52009e+06	1.00153e+07	74.93	54.21	32.56	79.03	58.89	36.4	4.67904e+06	1.4596e+07	2.71655e+07	9.73414e+06	2.70855e+06	7.15193e+06	4.22e+06	2.2728e+06	4.95024e+06	1.3064e+07	4.03174e+06
FALSE	High	Master Protein	P04264	SWISS-PROT:P04264 Tax_Id=9606 Gene_Symbol=KRT1 Keratin, type II cytoskeletal 1	0	TRUE	220.69	42	31	100	1	644	66	8.12	340.48	31	0	0.596	0.299	5.077	-0.75	-1.74	2.34	1	1	0.860395	45901.7	45597.2	6799.26	34516.5	27353.5	13615.9	67.41	55	78.83	137.56	67.22	116.51	19970	39437.1	78699	43540.7	36485	12490.1	3799.26	5254.73	17017.2	207117	21412
FALSE	High	Master Protein	Q92896	Golgi apparatus protein 1 OS=Homo sapiens OX=9606 GN=GLG1 PE=1 SV=2	0	FALSE	218.759	34	40	81	40	1179	134.5	6.9	272.56	40	0	1.012	1.068	1.073	0.02	0.09	0.1	1	1	1	7.70765e+06	7.79298e+06	7.52608e+06	8.07735e+06	7.8001e+06	8.31968e+06	1.92	1.68	1.36	12.68	11.57	15.36	6.44539e+06	6.62213e+06	6.44655e+06	6.60417e+06	6.14764e+06	6.98429e+06	5.93606e+06	5.8382e+06	6.41271e+06	4.69519e+06	9.4918e+06
FALSE	High	Master Protein	O43491	Band 4.1-like protein 2 OS=Homo sapiens OX=9606 GN=EPB41L2 PE=1 SV=1	0	FALSE	218.159	40	36	53	32	1005	112.5	5.44	204.37	36	4	0.821	0.918	0.89	-0.28	-0.12	-0.17	0.898904	1	1	5.38749e+06	6.37049e+06	6.73276e+06	5.98907e+06	4.4249e+06	5.84881e+06	2.25	0.64	1.92	12.72	15.75	9.46	4.72317e+06	4.62874e+06	4.35131e+06	5.24567e+06	5.11111e+06	5.70941e+06	5.57636e+06	5.20333e+06	5.68129e+06	3.23426e+06	6.82244e+06
FALSE	High	Master Protein	P20810	Calpastatin OS=Homo sapiens OX=9606 GN=CAST PE=1 SV=4	0	FALSE	217.112	56	40	105	40	708	76.5	5.07	302.02	40	0	1.082	0.896	0.869	0.11	-0.16	-0.2	1	0.64067	0.637753	6.81309e+06	1.01264e+07	1.14189e+07	9.91898e+06	7.37485e+06	9.07538e+06	5.48	1.06	3.48	7.68	7.75	11.83	6.26355e+06	5.85355e+06	5.43164e+06	8.41805e+06	7.96788e+06	9.10127e+06	9.50595e+06	8.82492e+06	9.37297e+06	5.08093e+06	9.70574e+06
FALSE	High	Master Protein	Q8IUD2	ELKS/Rab6-interacting/CAST family member 1 OS=Homo sapiens OX=9606 GN=ERC1 PE=1 SV=1	0	FALSE	215.369	36	44	63	42	1116	128	5.97	195.59	44	2	0.953	0.93	0.912	-0.07	-0.11	-0.13	1	0.527645	0.641407	2.96559e+06	3.0943e+06	3.19906e+06	2.91678e+06	2.82631e+06	2.877e+06	2.18	0.87	1.47	6.63	4.8	8.42	2.59629e+06	2.51188e+06	2.42904e+06	2.57229e+06	2.48363e+06	2.73659e+06	2.58873e+06	2.41546e+06	2.72581e+06	1.51455e+06	2.80459e+06
FALSE	High	Master Protein	Q13885	Tubulin beta-2A chain OS=Homo sapiens OX=9606 GN=TUBB2A PE=1 SV=1	0	FALSE	215.086	61	21	253	2	445	49.9	4.89	736.66	21	3	1.1	1.013	0.94	0.14	0.02	-0.09	1	1	1	342837	337790	346528	325669	377063	342059	6.58	5.15	4.11	15.64	16.53	16.18	289963	294553	313090	304752	267228	302737	288267	254683	295265	233109	286315
FALSE	High	Master Protein	P26639	Threonine--tRNA ligase 1, cytoplasmic OS=Homo sapiens OX=9606 GN=TARS1 PE=1 SV=3	0	FALSE	214.822	47	33	68	29	723	83.4	6.67	223.61	33	4	1.18	1.047	1.075	0.24	0.07	0.1	1	1	1	6.31729e+06	4.53575e+06	4.24103e+06	4.55889e+06	7.4513e+06	4.74795e+06	1.33	0.93	2	3.18	12.13	4.34	5.36244e+06	5.42758e+06	5.28776e+06	3.77056e+06	3.6012e+06	4.10869e+06	3.41813e+06	3.24216e+06	3.71503e+06	2.7816e+06	4.33695e+06
FALSE	High	Master Protein	Q14764	Major vault protein OS=Homo sapiens OX=9606 GN=MVP PE=1 SV=4	0	FALSE	214.503	41	35	69	35	893	99.3	5.48	285.25	35	0	1.118	0.882	0.834	0.16	-0.18	-0.26	1	1	1	1.29163e+07	1.57492e+07	1.77279e+07	1.47873e+07	1.4444e+07	1.38909e+07	2.14	2.44	2.16	14.08	10.32	21.62	1.09904e+07	1.12664e+07	1.02949e+07	1.26096e+07	1.27109e+07	1.41148e+07	1.42881e+07	1.41548e+07	1.49873e+07	7.78374e+06	1.42185e+07
FALSE	High	Master Protein	Q9BZF9	Uveal autoantigen with coiled-coil domains and ankyrin repeats OS=Homo sapiens OX=9606 GN=UACA PE=1 SV=2	0	FALSE	214.434	31	49	63	48	1416	162.4	7.03	205.84	49	1	1.223	0.938	0.895	0.29	-0.09	-0.16	0.594908	1	1	3.13623e+06	7.70983e+06	7.46834e+06	6.68595e+06	3.83649e+06	7.23047e+06	2.43	1.65	2.13	11.16	12.01	9.74	2.7785e+06	2.69453e+06	2.56182e+06	6.5706e+06	6.13042e+06	6.90977e+06	5.88473e+06	5.77181e+06	6.49269e+06	3.54335e+06	7.30863e+06
FALSE	High	Master Protein	Q9H2G2	STE20-like serine/threonine-protein kinase OS=Homo sapiens OX=9606 GN=SLK PE=1 SV=1	0	FALSE	213.84	32	38	55	36	1235	142.6	5.15	209.63	38	2	0.956	0.857	0.771	-0.06	-0.22	-0.38	1	0.0101616	0.00109295	5.20384e+06	6.05584e+06	7.0903e+06	5.46433e+06	4.97701e+06	5.19162e+06	1.83	0.32	1.1	3.86	1.91	3.93	4.56291e+06	4.47095e+06	4.24969e+06	5.03422e+06	4.82351e+06	5.43654e+06	5.7551e+06	5.47965e+06	5.95452e+06	3.1763e+06	5.05189e+06
FALSE	High	Master Protein	P35908	Keratin, type II cytoskeletal 2 epidermal OS=Homo sapiens OX=9606 GN=KRT2 PE=1 SV=2	0	TRUE	212.302	46	35	104	21	639	65.4	8	354.08	35	14	0.241	0.662	2.122	-2.05	-0.6	1.09	1	1	1	2.74807e+07	1.07576e+07	5.41391e+06	1.14894e+07	6.61929e+06	7.119e+06	76.06	68.52	35.86	90.13	42.31	104.92	4.20539e+06	2.36104e+07	3.51629e+07	1.26444e+07	1.94569e+06	9.64123e+06	4.44598e+06	2.05118e+06	4.613e+06	1.71166e+07	3.28488e+06
FALSE	High	Master Protein	O43852	Calumenin OS=Homo sapiens OX=9606 GN=CALU PE=1 SV=2	0	FALSE	212.251	73	25	80	25	315	37.1	4.64	366.41	25	0	1.278	1.317	1.34	0.35	0.4	0.42	1	0.767396	0.850443	1.66141e+07	1.40487e+07	1.26663e+07	1.69757e+07	2.12272e+07	1.85078e+07	1.03	1.04	1.56	20.63	19.4	20.9	1.40135e+07	1.42742e+07	1.37685e+07	1.15274e+07	1.13257e+07	1.25908e+07	1.02092e+07	9.52675e+06	1.07925e+07	1.20907e+07	1.63227e+07
FALSE	High	Master Protein	Q07065	Cytoskeleton-associated protein 4 OS=Homo sapiens OX=9606 GN=CKAP4 PE=1 SV=2	0	FALSE	211.983	54	36	93	35	602	66	5.92	349.68	36	1	1.143	1.089	1.134	0.19	0.12	0.18	1	1	1	1.11826e+07	1.35e+07	1.22097e+07	1.38495e+07	1.27819e+07	1.47005e+07	2.9	1.55	1.58	10.89	23.28	21.4	9.61066e+06	9.60771e+06	8.75681e+06	1.12225e+07	1.10557e+07	1.20257e+07	1.00734e+07	9.43613e+06	1.03363e+07	8.0504e+06	1.48842e+07
FALSE	High	Master Protein	Q14839	Chromodomain-helicase-DNA-binding protein 4 OS=Homo sapiens OX=9606 GN=CHD4 PE=1 SV=2	0	FALSE	211.977	24	43	52	36	1912	217.9	5.86	186.44	43	8	0.737	0.749	0.75	-0.44	-0.42	-0.42	0.953815	0.271105	0.301628	4.68848e+06	3.74796e+06	3.90215e+06	2.92535e+06	3.45595e+06	2.80758e+06	1.33	2.18	1.47	15.49	15.11	17.78	4.01291e+06	4.02817e+06	3.76556e+06	3.00662e+06	2.99896e+06	3.37341e+06	3.08086e+06	3.03981e+06	3.32489e+06	1.28468e+06	2.81282e+06
FALSE	High	Master Protein	O95819	Mitogen-activated protein kinase kinase kinase kinase 4 OS=Homo sapiens OX=9606 GN=MAP4K4 PE=1 SV=2	0	FALSE	211.459	29	37	64	29	1239	142	7.46	231.69	37	8	0.702	0.772	0.642	-0.51	-0.37	-0.64	1	1	0.856178	5.65625e+06	8.1385e+06	9.54115e+06	6.13003e+06	3.97289e+06	6.28606e+06	2.93	0.97	0.48	25.42	21.48	29.9	5.03883e+06	4.85964e+06	4.59636e+06	6.69395e+06	6.56971e+06	7.29395e+06	7.71593e+06	7.37376e+06	8.08074e+06	3.56326e+06	5.21511e+06
FALSE	High	Master Protein	Q04637	Eukaryotic translation initiation factor 4 gamma 1 OS=Homo sapiens OX=9606 GN=EIF4G1 PE=1 SV=4	0	FALSE	211.276	25	43	99	38	1599	175.4	5.33	269.77	43	5	0.959	1.025	1.023	-0.06	0.04	0.03	1	1	1	1.3553e+07	9.61041e+06	9.80173e+06	1.00301e+07	1.29958e+07	9.8483e+06	1.49	1.67	1.33	4.24	3.38	2.04	1.15322e+07	1.14653e+07	1.12601e+07	7.77461e+06	7.71538e+06	8.61312e+06	7.85988e+06	7.57515e+06	8.51986e+06	5.83029e+06	8.98887e+06
FALSE	High	Master Protein	P07355	Annexin A2 OS=Homo sapiens OX=9606 GN=ANXA2 PE=1 SV=2	0	FALSE	208.111	77	31	232	31	339	38.6	7.75	625.16	31	0	1.059	0.883	1.012	0.08	-0.18	0.02	1	0.96979	1	4.17362e+07	5.93593e+07	5.43884e+07	5.50389e+07	4.41822e+07	5.24289e+07	1.72	1.75	4.91	18.93	4.56	10.01	3.49034e+07	3.58582e+07	3.4774e+07	5.00234e+07	4.65031e+07	5.31995e+07	4.13782e+07	4.20334e+07	4.826e+07	2.72349e+07	6.5504e+07
FALSE	High	Master Protein	P49588	Alanine--tRNA ligase, cytoplasmic OS=Homo sapiens OX=9606 GN=AARS1 PE=1 SV=2	0	FALSE	207.871	39	36	75	36	968	106.7	5.53	224.53	36	0	1.27	1.048	1.118	0.35	0.07	0.16	1	1	1	6.45451e+06	7.27807e+06	6.43605e+06	7.19742e+06	8.19957e+06	7.62555e+06	3.22	0.23	1.76	9.44	22.02	2.59	5.79297e+06	5.52506e+06	5.28672e+06	6.04032e+06	5.84034e+06	6.52281e+06	5.31469e+06	4.97402e+06	5.42997e+06	4.1837e+06	7.84019e+06
FALSE	High	Master Protein	P60712	SWISS-PROT:P60712 (Bos taurus) Actin, cytoplasmic 1	0	TRUE	207.518	58	22	279	6	375	41.7	5.48	957.24	22	20	0.999	0.947	0.897	0	-0.08	-0.16	1	1	1	1.60085e+08	1.55669e+08	1.53953e+08	1.38074e+08	1.59938e+08	1.47391e+08	2.44	1.42	8.21	6.15	8.23	12.18	1.30948e+08	1.38318e+08	1.31121e+08	1.29408e+08	1.24001e+08	1.42607e+08	1.24081e+08	1.18576e+08	1.5051e+08	8.02595e+07	1.30915e+08
FALSE	High	Master Protein	O75083	WD repeat-containing protein 1 OS=Homo sapiens OX=9606 GN=WDR1 PE=1 SV=4	0	FALSE	207.425	52	31	82	31	606	66.2	6.65	293.34	31	0	0.842	0.759	0.762	-0.25	-0.4	-0.39	1	0.182046	0.231812	9.11555e+06	1.29784e+07	1.26665e+07	9.65627e+06	7.67615e+06	9.84939e+06	1.27	0.88	3.15	1.84	19.4	1.5	7.7786e+06	7.83175e+06	7.3154e+06	1.08376e+07	1.03848e+07	1.14872e+07	1.04111e+07	9.78913e+06	1.03444e+07	5.69294e+06	9.28485e+06
FALSE	High	Master Protein	P11586	C-1-tetrahydrofolate synthase, cytoplasmic OS=Homo sapiens OX=9606 GN=MTHFD1 PE=1 SV=4	0	FALSE	206.579	42	35	66	34	935	101.5	7.3	215.96	35	1	0.824	0.899	0.904	-0.28	-0.15	-0.15	1	1	1	7.12972e+06	6.40811e+06	6.66554e+06	6.02381e+06	5.87143e+06	5.76217e+06	1.65	0.62	2.07	17.27	19.23	19.86	6.18044e+06	6.12559e+06	5.75752e+06	5.29453e+06	5.15997e+06	5.74313e+06	5.55239e+06	5.15138e+06	5.65262e+06	2.77665e+06	5.79211e+06
FALSE	High	Master Protein	Q93008	Probable ubiquitin carboxyl-terminal hydrolase FAF-X OS=Homo sapiens OX=9606 GN=USP9X PE=1 SV=4	0	FALSE	206.121	17	43	60	42	2554	290.3	5.8	208.31	43	1	1.042	1.017	0.97	0.06	0.02	-0.04	0.969348	1	1	3.73609e+06	4.05713e+06	4.18662e+06	4.05938e+06	3.89141e+06	4.1274e+06	0.43	0.29	1.85	1.58	6.9	3.28	3.17252e+06	3.20991e+06	3.07926e+06	3.38474e+06	3.2392e+06	3.63611e+06	3.40566e+06	3.15085e+06	3.56727e+06	2.35963e+06	3.9784e+06
FALSE	High	Master Protein	Q13085	Acetyl-CoA carboxylase 1 OS=Homo sapiens OX=9606 GN=ACACA PE=1 SV=2	0	FALSE	204.789	18	42	52	42	2346	265.4	6.37	174.99	42	0	1.019	0.933	0.944	0.03	-0.1	-0.08	1	1	1	3.01457e+06	2.68866e+06	2.79566e+06	2.63803e+06	3.07076e+06	2.50949e+06	1.78	1.84	1.55	3.93	16.87	2.84	2.51618e+06	2.59001e+06	2.50962e+06	2.27189e+06	2.15135e+06	2.36092e+06	2.2532e+06	2.14958e+06	2.43935e+06	1.5962e+06	2.44083e+06
FALSE	High	Master Protein	Q13428	Treacle protein OS=Homo sapiens OX=9606 GN=TCOF1 PE=1 SV=3	0	FALSE	204.561	24	38	53	38	1488	152	9.04	166.73	38	0	0.953	0.902	0.873	-0.07	-0.15	-0.2	1	1	1	2.60527e+06	2.37569e+06	2.34193e+06	2.04509e+06	2.48155e+06	2.14242e+06	3.36	1.05	1.73	21.07	13.89	22.56	2.33147e+06	2.23835e+06	2.10752e+06	1.97815e+06	1.90092e+06	2.09264e+06	1.94348e+06	1.80993e+06	1.99316e+06	933281	2.36956e+06
FALSE	High	Master Protein	Q8N3C0	Activating signal cointegrator 1 complex subunit 3 OS=Homo sapiens OX=9606 GN=ASCC3 PE=1 SV=3	0	FALSE	204.051	21	46	54	46	2202	251.3	7.09	166.6	46	0	1	1.021	0.99	0	0.03	-0.01	1	1	1	3.72833e+06	3.0207e+06	3.04662e+06	3.01566e+06	3.72996e+06	3.08519e+06	2.27	1.77	1.4	0.18	2.96	0.62	3.12526e+06	3.20324e+06	3.14507e+06	2.5111e+06	2.37777e+06	2.75926e+06	2.48116e+06	2.31388e+06	2.59592e+06	1.75459e+06	2.89248e+06
FALSE	High	Master Protein	P12956	X-ray repair cross-complementing protein 6 OS=Homo sapiens OX=9606 GN=XRCC6 PE=1 SV=2	0	FALSE	203.63	49	31	84	30	609	69.8	6.64	274.67	31	1	0.857	0.78	0.827	-0.22	-0.36	-0.27	1	0.452777	0.781518	1.02025e+07	9.73154e+06	9.97926e+06	8.25157e+06	8.74486e+06	7.59388e+06	3.02	1.15	2.21	19.19	14.08	20.13	9.11288e+06	8.76565e+06	8.30521e+06	8.08982e+06	7.87528e+06	8.62068e+06	8.20531e+06	7.71235e+06	8.29907e+06	3.42349e+06	8.20086e+06
FALSE	High	Master Protein	P22626	Heterogeneous nuclear ribonucleoproteins A2/B1 OS=Homo sapiens OX=9606 GN=HNRNPA2B1 PE=1 SV=2	0	FALSE	202.68	65	23	114	18	353	37.4	8.95	402.83	23	5	0.882	0.801	0.812	-0.18	-0.32	-0.3	1	0.38939	0.552096	1.57187e+07	1.47282e+07	1.4852e+07	1.20529e+07	1.38619e+07	1.17907e+07	1.59	2.78	1.44	13.77	12.03	18.31	1.34436e+07	1.35049e+07	1.25604e+07	1.20455e+07	1.22364e+07	1.31998e+07	1.19454e+07	1.17538e+07	1.26549e+07	5.52516e+06	1.18491e+07
FALSE	High	Master Protein	Q92614	Unconventional myosin-XVIIIa OS=Homo sapiens OX=9606 GN=MYO18A PE=1 SV=3	0	FALSE	202.505	23	44	60	43	2054	233	6.3	184.88	44	1	0.918	0.724	0.723	-0.12	-0.47	-0.47	1	0.865681	1	2.39116e+06	3.16165e+06	3.72962e+06	2.69748e+06	2.19405e+06	2.29008e+06	2.07	1.23	1.39	18.9	17.85	26.05	2.10191e+06	2.0544e+06	1.94764e+06	2.66867e+06	2.52982e+06	2.80805e+06	3.05196e+06	2.84669e+06	3.17788e+06	1.43943e+06	2.59372e+06
FALSE	High	Master Protein	Q12888	TP53-binding protein 1 OS=Homo sapiens OX=9606 GN=TP53BP1 PE=1 SV=2	0	FALSE	202.148	22	36	61	36	1972	213.4	4.7	209.36	36	0	1.048	0.865	0.829	0.07	-0.21	-0.27	1	0.863724	0.96534	3.17462e+06	4.35084e+06	4.27241e+06	3.54258e+06	3.3271e+06	3.76284e+06	1.99	0.88	1.03	13.84	13.69	16.11	2.70126e+06	2.67681e+06	2.65536e+06	3.61685e+06	3.48258e+06	3.84057e+06	3.44492e+06	3.24413e+06	3.64037e+06	1.74682e+06	3.82116e+06
FALSE	High	Master Protein	Q9BQS8	FYVE and coiled-coil domain-containing protein 1 OS=Homo sapiens OX=9606 GN=FYCO1 PE=1 SV=3	0	FALSE	202.057	27	34	55	33	1478	166.9	4.92	206.41	34	0	0.776	0.586	0.596	-0.37	-0.77	-0.75	1	0.208013	0.315332	1.76608e+06	2.63812e+06	3.15839e+06	1.88105e+06	1.37102e+06	1.54582e+06	0.88	3.36	1.95	21.95	18.82	26.36	1.50274e+06	1.50758e+06	1.46237e+06	2.29893e+06	2.07483e+06	2.36435e+06	2.59508e+06	2.39334e+06	2.69116e+06	916767	1.80869e+06
FALSE	High	Master Protein	P09874	Poly [ADP-ribose] polymerase 1 OS=Homo sapiens OX=9606 GN=PARP1 PE=1 SV=4	0	FALSE	201.665	36	43	67	43	1014	113	8.88	223.83	43	0	0.667	0.651	0.774	-0.58	-0.62	-0.37	1	0.448487	0.893495	7.40091e+06	6.4956e+06	6.95389e+06	5.38564e+06	4.93565e+06	4.23076e+06	1.14	2.61	2.22	14.33	26.61	21.16	6.40572e+06	6.35858e+06	6.03512e+06	5.17271e+06	5.22189e+06	5.82154e+06	5.74435e+06	5.26928e+06	5.92517e+06	2.5765e+06	5.17848e+06
FALSE	High	Master Protein	P15311	Ezrin OS=Homo sapiens OX=9606 GN=EZR PE=1 SV=4	0	FALSE	200.844	53	41	95	26	586	69.4	6.27	304.06	41	3	0.69	0.83	0.716	-0.54	-0.27	-0.48	0.0725406	0.143515	0.0996485	1.28262e+07	7.54977e+06	8.48533e+06	6.07159e+06	8.84685e+06	6.2645e+06	1.57	4.27	1.07	8.9	1.56	12.14	1.09456e+07	1.07392e+07	1.05056e+07	5.89634e+06	6.04101e+06	6.90501e+06	6.95133e+06	6.53329e+06	7.23006e+06	3.45915e+06	5.83805e+06
FALSE	High	Master Protein	P50990	T-complex protein 1 subunit theta OS=Homo sapiens OX=9606 GN=CCT8 PE=1 SV=4	0	FALSE	200.831	57	33	95	33	548	59.6	5.6	321.8	33	0	1.018	0.964	0.975	0.03	-0.05	-0.04	1	1	1	8.00832e+06	6.42909e+06	6.5893e+06	6.42129e+06	8.15288e+06	6.19819e+06	0.31	1.29	1.17	2.69	3.37	5.77	6.81951e+06	6.88045e+06	6.52695e+06	5.28759e+06	5.22132e+06	5.76193e+06	5.41095e+06	5.09246e+06	5.59885e+06	3.64739e+06	6.1743e+06
FALSE	High	Master Protein	P17655	Calpain-2 catalytic subunit OS=Homo sapiens OX=9606 GN=CAPN2 PE=1 SV=6	0	FALSE	200.75	44	28	86	27	700	79.9	4.98	288.82	28	1	0.986	0.815	0.812	-0.02	-0.3	-0.3	1	0.654561	0.753065	6.35998e+06	1.00107e+07	1.09621e+07	8.90332e+06	6.27217e+06	8.15705e+06	1	0.89	2.03	13.09	10.68	17.24	5.45485e+06	5.46426e+06	5.1479e+06	8.32185e+06	7.95222e+06	9.06651e+06	8.83505e+06	8.514e+06	9.04116e+06	4.39186e+06	8.56085e+06
FALSE	High	Master Protein	P63010	AP-2 complex subunit beta OS=Homo sapiens OX=9606 GN=AP2B1 PE=1 SV=1	0	FALSE	200.684	37	34	61	18	937	104.5	5.38	225.26	34	16	1.033	1.03	1	0.05	0.04	0	1	1	1	6.0146e+06	6.15136e+06	6.35118e+06	6.35363e+06	6.21363e+06	6.33409e+06	1.86	1.02	1.44	6.52	2.1	6.6	5.11779e+06	5.13491e+06	5.0688e+06	5.11362e+06	4.89631e+06	5.59311e+06	5.07034e+06	4.90843e+06	5.51349e+06	3.38542e+06	6.37286e+06
FALSE	High	Master Protein	O75533	Splicing factor 3B subunit 1 OS=Homo sapiens OX=9606 GN=SF3B1 PE=1 SV=3	0	FALSE	200.311	31	36	69	36	1304	145.7	7.09	235.89	36	0	0.867	0.852	0.802	-0.21	-0.23	-0.32	1	0.299303	0.372822	5.30062e+06	4.63965e+06	4.69438e+06	3.76617e+06	4.59782e+06	3.95468e+06	1.03	0.73	1.45	10.6	8.7	11.63	4.46638e+06	4.55409e+06	4.38881e+06	3.85694e+06	3.73039e+06	4.11901e+06	3.81538e+06	3.628e+06	3.92136e+06	1.94642e+06	3.98408e+06
FALSE	High	Master Protein	P30622	CAP-Gly domain-containing linker protein 1 OS=Homo sapiens OX=9606 GN=CLIP1 PE=1 SV=2	0	FALSE	200.048	28	43	62	36	1438	162.1	5.36	203.73	43	7	0.921	1.117	0.96	-0.12	0.16	-0.06	1	1	1	3.19997e+06	2.9362e+06	3.06087e+06	2.93742e+06	2.94591e+06	3.27849e+06	1.56	1.87	2.38	10.24	13.78	13.2	2.78943e+06	2.73604e+06	2.62102e+06	2.42148e+06	2.41503e+06	2.63151e+06	2.54941e+06	2.33446e+06	2.60806e+06	2.01096e+06	2.82443e+06
FALSE	High	Master Protein	P13010	X-ray repair cross-complementing protein 5 OS=Homo sapiens OX=9606 GN=XRCC5 PE=1 SV=3	0	FALSE	198.776	45	33	84	33	732	82.7	5.81	272.1	33	0	0.826	0.784	0.848	-0.28	-0.35	-0.24	1	0.365399	0.794816	1.13367e+07	1.09305e+07	1.11174e+07	9.42399e+06	9.36144e+06	8.57244e+06	1.41	0.77	2.37	16.33	15.39	13.97	9.78996e+06	9.74005e+06	9.16201e+06	9.16604e+06	8.68826e+06	9.79619e+06	9.32733e+06	8.59197e+06	9.46008e+06	4.2551e+06	9.74317e+06
FALSE	High	Master Protein	P33176	Kinesin-1 heavy chain OS=Homo sapiens OX=9606 GN=KIF5B PE=1 SV=1	0	FALSE	198.537	40	38	61	30	963	109.6	6.51	229.72	38	8	1.01	1.086	0.992	0.01	0.12	-0.01	1	1	1	6.31946e+06	5.64433e+06	5.84428e+06	5.80021e+06	6.38256e+06	6.12775e+06	2.5	2.31	1.49	6.68	5.4	3.96	5.37719e+06	5.34164e+06	5.34769e+06	4.60411e+06	4.63997e+06	5.05861e+06	4.71073e+06	4.40147e+06	4.97971e+06	3.64689e+06	5.28602e+06
FALSE	High	Master Protein	Q13509	Tubulin beta-3 chain OS=Homo sapiens OX=9606 GN=TUBB3 PE=1 SV=2	0	FALSE	197.79	63	22	171	6	450	50.4	4.93	477.16	22	3	0.925	0.913	0.938	-0.11	-0.13	-0.09	1	1	1	3.45345e+06	2.58041e+06	2.65286e+06	2.48724e+06	3.19382e+06	2.35707e+06	1.15	1.29	1.37	5.62	14.78	14.29	2.93852e+06	2.95708e+06	2.87987e+06	2.15082e+06	2.0219e+06	2.31263e+06	2.1753e+06	2.03019e+06	2.26041e+06	1.44578e+06	2.31001e+06
FALSE	High	Master Protein	P48643	T-complex protein 1 subunit epsilon OS=Homo sapiens OX=9606 GN=CCT5 PE=1 SV=1	0	FALSE	197.179	49	29	64	29	541	59.6	5.66	216.27	29	0	0.979	0.966	0.956	-0.03	-0.05	-0.07	1	1	1	1.04218e+07	8.07724e+06	8.25141e+06	7.88447e+06	1.02027e+07	7.80465e+06	1.25	2.46	2.87	3.74	4.36	6.1	8.86785e+06	8.98115e+06	8.36671e+06	6.43503e+06	6.46306e+06	7.24425e+06	6.90943e+06	6.377e+06	6.90746e+06	4.37258e+06	7.58119e+06
FALSE	High	Master Protein	P04843	Dolichyl-diphosphooligosaccharide--protein glycosyltransferase subunit 1 OS=Homo sapiens OX=9606 GN=RPN1 PE=1 SV=1	0	FALSE	195.939	51	30	84	30	607	68.5	6.38	281.61	30	0	0.993	1.03	1	-0.01	0.04	0	1	1	1	1.28846e+07	1.43444e+07	1.33461e+07	1.33506e+07	1.27933e+07	1.47738e+07	3.02	1.76	2.95	9.07	13.42	18.87	1.13185e+07	1.107e+07	1.02576e+07	1.18651e+07	1.17981e+07	1.28559e+07	1.07565e+07	1.05669e+07	1.09838e+07	7.08985e+06	1.40621e+07
FALSE	High	Master Protein	Q00839	Heterogeneous nuclear ribonucleoprotein U OS=Homo sapiens OX=9606 GN=HNRNPU PE=1 SV=6	0	FALSE	195.022	34	31	67	31	825	90.5	6	193.92	31	0	0.857	0.8	0.788	-0.22	-0.32	-0.34	1	0.395841	0.574298	1.5022e+07	1.47279e+07	1.46783e+07	1.15662e+07	1.28786e+07	1.17824e+07	2.44	2.99	2.32	15.87	13.07	20.7	1.32882e+07	1.29063e+07	1.22331e+07	1.17783e+07	1.20287e+07	1.31996e+07	1.20677e+07	1.13439e+07	1.21807e+07	5.08743e+06	1.11213e+07
FALSE	High	Master Protein	Q709C8	Intermembrane lipid transfer protein VPS13C OS=Homo sapiens OX=9606 GN=VPS13C PE=1 SV=1	0	FALSE	194.169	13	43	49	42	3753	422.1	6.83	161.2	43	1	1.001	0.98	1.023	0	-0.03	0.03	1	1	1	1.82909e+06	2.22098e+06	2.3474e+06	2.40173e+06	1.83006e+06	2.1766e+06	2.51	1.72	1.24	5.95	8.07	10.39	1.55636e+06	1.54824e+06	1.54968e+06	1.89539e+06	1.76677e+06	1.9905e+06	1.92732e+06	1.80545e+06	2.00014e+06	1.28254e+06	2.38362e+06
FALSE	High	Master Protein	Q99996	A-kinase anchor protein 9 OS=Homo sapiens OX=9606 GN=AKAP9 PE=1 SV=4	0	FALSE	193.815	12	45	55	44	3907	452.7	4.98	159.33	45	1	1.056	1.026	0.947	0.08	0.04	-0.08	1	1	1	2.1527e+06	2.027e+06	2.05341e+06	1.9446e+06	2.27321e+06	2.07899e+06	1.28	0.7	2.12	2.98	8.29	4.16	1.83172e+06	1.88992e+06	1.7613e+06	1.70551e+06	1.62162e+06	1.81665e+06	1.67269e+06	1.58695e+06	1.69728e+06	1.1255e+06	1.96361e+06
FALSE	High	Master Protein	O95425	Supervillin OS=Homo sapiens OX=9606 GN=SVIL PE=1 SV=2	0	FALSE	193.703	19	38	56	38	2214	247.6	6.98	201.5	38	0	1.245	1.261	1.142	0.32	0.33	0.19	1	1	1	1.24051e+06	4.44551e+06	4.35597e+06	4.97388e+06	1.54471e+06	5.60711e+06	5.96	0.14	2.24	32.25	30.56	45.07	1.11473e+06	1.0658e+06	952237	3.69555e+06	3.5638e+06	3.98072e+06	3.38992e+06	3.39014e+06	3.71157e+06	2.19321e+06	6.86889e+06
FALSE	High	Master Protein	Q9UQE7	Structural maintenance of chromosomes protein 3 OS=Homo sapiens OX=9606 GN=SMC3 PE=1 SV=2	0	FALSE	193.468	32	37	54	37	1217	141.5	7.18	169.7	37	0	0.662	0.732	0.809	-0.6	-0.45	-0.31	0.980955	0.455136	0.674983	4.23702e+06	3.73796e+06	3.93246e+06	3.18244e+06	2.80409e+06	2.73707e+06	0.28	1.5	3.19	22	19.12	20.95	3.60526e+06	3.62267e+06	3.47084e+06	3.10736e+06	2.94327e+06	3.39675e+06	3.34481e+06	3.0341e+06	3.35071e+06	1.23675e+06	3.06003e+06
FALSE	High	Master Protein	Q92598	Heat shock protein 105 kDa OS=Homo sapiens OX=9606 GN=HSPH1 PE=1 SV=1	0	FALSE	191.981	41	35	62	30	858	96.8	5.39	225.97	35	1	0.901	0.881	0.938	-0.15	-0.18	-0.09	0.642443	0.227004	1	6.67997e+06	4.16018e+06	3.96906e+06	3.72473e+06	6.0188e+06	3.66579e+06	1.87	2.87	1.93	4.89	1.08	4.25	5.52653e+06	5.73918e+06	5.51338e+06	3.34604e+06	3.3288e+06	3.82026e+06	3.19893e+06	2.98377e+06	3.41468e+06	2.29916e+06	3.58146e+06
FALSE	High	Master Protein	Q07157	Tight junction protein ZO-1 OS=Homo sapiens OX=9606 GN=TJP1 PE=1 SV=3	0	FALSE	191.794	23	40	58	38	1748	195.3	6.7	178.08	40	1	0.805	0.801	0.816	-0.31	-0.32	-0.29	0.86556	0.59953	0.822299	5.13305e+06	5.16524e+06	5.0346e+06	4.11003e+06	4.13259e+06	4.13817e+06	3.88	3.2	0.49	7.81	11.38	14.46	4.58778e+06	4.29304e+06	4.20435e+06	4.07553e+06	4.16124e+06	4.62923e+06	4.07279e+06	3.86771e+06	4.28981e+06	2.32287e+06	3.95194e+06
FALSE	High	Master Protein	Q14974	Importin subunit beta-1 OS=Homo sapiens OX=9606 GN=KPNB1 PE=1 SV=2	0	FALSE	191.55	33	27	75	27	876	97.1	4.78	260.68	27	0	0.88	0.939	0.952	-0.19	-0.09	-0.07	1	1	1	7.24495e+06	6.06602e+06	6.09897e+06	5.80844e+06	6.37223e+06	5.69784e+06	0.73	1.74	2.58	5.67	9.17	5.05	6.17766e+06	6.2246e+06	5.86665e+06	5.08564e+06	4.73312e+06	5.43654e+06	4.98413e+06	4.54479e+06	5.19672e+06	3.15843e+06	5.85203e+06
FALSE	High	Master Protein	P35527	Keratin, type I cytoskeletal 9 OS=Homo sapiens OX=9606 GN=KRT9 PE=1 SV=3	0	FALSE	190.991	53	29	76	27	623	62	5.24	229.38	29	0	0.322	0.974	1.931	-1.63	-0.04	0.95	1	1	1	1.11925e+07	5.75215e+06	3.2137e+06	6.20671e+06	3.60644e+06	5.60489e+06	78.88	57.2	45.46	36.75	70.25	49.17	4.07179e+06	9.6162e+06	2.17368e+07	8.68457e+06	2.5318e+06	5.15524e+06	2.59013e+06	1.71984e+06	4.63968e+06	3.60783e+06	3.14074e+06
FALSE	High	Master Protein	P53396	ATP-citrate synthase OS=Homo sapiens OX=9606 GN=ACLY PE=1 SV=3	0	FALSE	190.559	36	40	90	40	1101	120.8	7.33	272.12	40	0	1.076	1.302	1.185	0.11	0.38	0.24	1	0.357535	0.809343	1.21959e+07	7.84201e+06	8.28367e+06	9.81529e+06	1.31173e+07	1.02128e+07	2.68	1.16	3.46	8.15	16.07	8.25	1.0775e+07	1.04783e+07	9.85101e+06	6.39743e+06	6.27485e+06	7.04457e+06	7.05125e+06	6.40193e+06	6.99702e+06	6.33094e+06	9.43775e+06
FALSE	High	Master Protein	O75534	Cold shock domain-containing protein E1 OS=Homo sapiens OX=9606 GN=CSDE1 PE=1 SV=2	0	FALSE	189.825	43	37	60	37	798	88.8	6.25	196.89	37	0	0.884	0.984	1.003	-0.18	-0.02	0	1	1	1	9.01573e+06	5.61209e+06	5.65622e+06	5.67584e+06	7.96746e+06	5.5234e+06	1.9	1.56	0.51	3.53	10.06	0.36	7.48743e+06	7.74598e+06	7.48389e+06	4.55821e+06	4.51969e+06	5.02971e+06	4.52274e+06	4.37134e+06	4.82683e+06	3.29924e+06	5.1932e+06
FALSE	High	Master Protein	P22102	Trifunctional purine biosynthetic protein adenosine-3 OS=Homo sapiens OX=9606 GN=GART PE=1 SV=1	0	FALSE	189.61	35	34	61	34	1010	107.7	6.7	211.02	34	0	0.906	0.841	0.906	-0.14	-0.25	-0.14	1	0.49911	1	7.6703e+06	6.16654e+06	5.92126e+06	5.36675e+06	6.94768e+06	5.18398e+06	0.68	1.2	1.75	11.19	10.43	12.3	6.49378e+06	6.64551e+06	6.28255e+06	5.02574e+06	4.93421e+06	5.53809e+06	4.89283e+06	4.53671e+06	5.0453e+06	2.64324e+06	5.16032e+06
FALSE	High	Master Protein	P62258	14-3-3 protein epsilon OS=Homo sapiens OX=9606 GN=YWHAE PE=1 SV=1	0	FALSE	189.237	77	23	135	20	255	29.2	4.74	436.11	23	4	0.92	0.888	0.892	-0.12	-0.17	-0.17	1	0.375683	0.71272	1.9228e+07	2.11467e+07	2.14342e+07	1.91148e+07	1.76923e+07	1.87852e+07	1.39	1.19	1.12	8.79	4.92	10.38	1.63112e+07	1.68914e+07	1.57491e+07	1.73157e+07	1.69207e+07	1.91132e+07	1.72752e+07	1.66372e+07	1.79569e+07	9.77318e+06	1.92138e+07
FALSE	High	Master Protein	Q9UM54	Unconventional myosin-VI OS=Homo sapiens OX=9606 GN=MYO6 PE=1 SV=4	0	FALSE	187.762	30	38	53	38	1294	149.6	8.53	169.38	38	0	1.028	1.084	1.029	0.04	0.12	0.04	1	1	1	2.44132e+06	3.4173e+06	3.36574e+06	3.46208e+06	2.50912e+06	3.70413e+06	1.68	2.59	0.88	3.89	4	8.22	2.04629e+06	2.09749e+06	2.03683e+06	2.93561e+06	2.68522e+06	3.06268e+06	2.67483e+06	2.60117e+06	2.87437e+06	1.98728e+06	3.5333e+06
FALSE	High	Master Protein	P41250	Glycine--tRNA ligase OS=Homo sapiens OX=9606 GN=GARS1 PE=1 SV=3	0	FALSE	187.374	43	32	80	32	739	83.1	7.03	268.06	32	0	1.307	1.225	1.349	0.39	0.29	0.43	1	0.677956	0.827393	1.1618e+07	9.24776e+06	8.3166e+06	1.12193e+07	1.51826e+07	1.13249e+07	1.31	1.8	3.74	28.97	9.82	37.02	9.82593e+06	1.01725e+07	9.51604e+06	7.6397e+06	7.39967e+06	8.51936e+06	6.70289e+06	6.18758e+06	7.3522e+06	9.66574e+06	1.07877e+07
FALSE	High	Master Protein	ENSEMBL:ENSBTAP00000016242	(Bos taurus) similar to alpha-tubulin I isoform 1	0	TRUE	187.295	54	23	208	1	451	50.1	5.06	784.7	23	3	0.779	0.934	1.075	-0.36	-0.1	0.1	1	1	1	443789	368782	318272	342191	345623	344436	10.06	22.82	20.86	4.64	19.01	13.87	316378	383555	363496	402109	247955	330513	355096	237210	271189	201532	305522
FALSE	High	Master Protein	Q01518	Adenylyl cyclase-associated protein 1 OS=Homo sapiens OX=9606 GN=CAP1 PE=1 SV=5	0	FALSE	186.548	56	29	90	27	475	51.9	8.06	295.21	29	2	0.893	1.013	0.982	-0.16	0.02	-0.03	1	1	1	1.33644e+07	9.90253e+06	9.53949e+06	9.37239e+06	1.19284e+07	1.00279e+07	4.85	4.17	5.27	6.64	18.41	1.06	1.14311e+07	1.14822e+07	1.00791e+07	7.96747e+06	8.32758e+06	8.87493e+06	7.85494e+06	7.37248e+06	7.50449e+06	5.81712e+06	8.42503e+06
FALSE	High	Master Protein	P68366	Tubulin alpha-4A chain OS=Homo sapiens OX=9606 GN=TUBA4A PE=1 SV=1	0	FALSE	186.333	47	22	188	2	448	49.9	5.06	712.69	22	0	1.425	0.842	0.88	0.51	-0.25	-0.19	1	1	1	230225	430155	379938	334166	328177	362029	2.09	7.09	4.37	37.48	40.25	38.16	201628	195522	188572	388213	344192	363708	325369	286853	323732	313624	321313
FALSE	High	Master Protein	P47897	Glutamine--tRNA ligase OS=Homo sapiens OX=9606 GN=QARS1 PE=1 SV=1	0	FALSE	185.83	45	35	60	34	775	87.7	7.15	197.54	35	0	1.001	0.991	0.961	0	-0.01	-0.06	1	1	1	4.1467e+06	2.90575e+06	2.92726e+06	2.81456e+06	4.15234e+06	2.88085e+06	0.83	1.63	2.66	3.5	2.91	3.46	3.57547e+06	3.56269e+06	3.39014e+06	2.404e+06	2.32506e+06	2.67145e+06	2.41905e+06	2.19935e+06	2.49422e+06	1.63604e+06	2.76979e+06
FALSE	High	Master Protein	P11216	Glycogen phosphorylase, brain form OS=Homo sapiens OX=9606 GN=PYGB PE=1 SV=5	0	FALSE	185.434	40	34	86	29	843	96.6	6.86	279.56	34	5	1.097	0.646	0.658	0.13	-0.63	-0.6	1	0.0101616	0.031903	5.14667e+06	1.37541e+07	1.41186e+07	9.29573e+06	5.64525e+06	8.88829e+06	3.7	2.69	2.59	12.12	11.72	6.07	4.3996e+06	4.42183e+06	3.961e+06	1.1966e+07	1.10055e+07	1.23089e+07	1.18709e+07	1.09114e+07	1.1979e+07	5.9556e+06	8.93817e+06
FALSE	High	Master Protein	P78347	General transcription factor II-I OS=Homo sapiens OX=9606 GN=GTF2I PE=1 SV=2	0	FALSE	185.096	38	39	58	39	998	112.3	6.39	193.07	39	0	0.886	0.749	0.788	-0.18	-0.42	-0.34	1	0.229058	0.425669	4.61299e+06	4.72363e+06	4.71905e+06	3.71858e+06	4.08562e+06	3.54008e+06	0.53	1.36	3.59	9.76	15.83	15.34	3.94807e+06	3.96331e+06	3.76076e+06	3.92675e+06	3.72623e+06	4.28894e+06	3.93507e+06	3.64706e+06	3.87198e+06	1.81988e+06	3.59156e+06
FALSE	High	Master Protein	O75165	DnaJ homolog subfamily C member 13 OS=Homo sapiens OX=9606 GN=DNAJC13 PE=1 SV=5	0	FALSE	184.904	20	42	51	42	2243	254.3	6.74	175.83	42	0	1.053	0.931	0.975	0.07	-0.1	-0.04	1	1	1	3.13405e+06	3.62972e+06	3.89307e+06	3.79503e+06	3.29972e+06	3.38033e+06	2.3	2.08	0.97	6	9.55	7	2.66675e+06	2.671e+06	2.65828e+06	3.01965e+06	2.80211e+06	3.25306e+06	3.17808e+06	2.98988e+06	3.31715e+06	1.98492e+06	3.64906e+06
FALSE	High	Master Protein	P23246	Splicing factor, proline- and glutamine-rich OS=Homo sapiens OX=9606 GN=SFPQ PE=1 SV=2	0	FALSE	184.904	35	28	76	27	707	76.1	9.44	266.17	28	1	0.879	0.831	0.831	-0.19	-0.27	-0.27	1	0.327133	0.599711	1.5048e+07	1.22655e+07	1.26233e+07	1.04926e+07	1.32248e+07	1.01944e+07	0.43	3.06	1.59	14.63	6.95	17.77	1.28043e+07	1.28378e+07	1.23338e+07	1.0098e+07	1.0288e+07	1.09927e+07	1.0234e+07	9.75574e+06	1.0498e+07	4.71744e+06	1.02643e+07
FALSE	High	Master Protein	Q16658	Fascin OS=Homo sapiens OX=9606 GN=FSCN1 PE=1 SV=3	0	FALSE	184.589	53	25	106	25	493	54.5	7.24	348.92	25	0	0.813	0.798	0.743	-0.3	-0.33	-0.43	1	0.524648	0.385605	1.15921e+07	1.03435e+07	1.16757e+07	8.66948e+06	9.42525e+06	8.25268e+06	2.93	0.58	0.64	10.02	16.01	12.63	9.86361e+06	1.01096e+07	9.10468e+06	8.53217e+06	8.27643e+06	9.30329e+06	9.50757e+06	9.02346e+06	9.93318e+06	5.03938e+06	7.8911e+06
FALSE	High	Master Protein	P11717	Cation-independent mannose-6-phosphate receptor OS=Homo sapiens OX=9606 GN=IGF2R PE=1 SV=3	0	FALSE	184.029	17	41	55	41	2491	274.2	5.94	171.57	41	0	1.335	1.173	1.124	0.42	0.23	0.17	1	0.58387	1	3.58908e+06	3.02949e+06	3.32905e+06	3.74046e+06	4.7902e+06	3.55231e+06	2.07	1.54	1.33	16.37	14.89	21.82	3.16342e+06	3.08068e+06	2.93973e+06	2.54234e+06	2.37436e+06	2.71512e+06	2.72533e+06	2.54505e+06	2.83657e+06	2.77e+06	3.40393e+06
FALSE	High	Master Protein	P40939	Trifunctional enzyme subunit alpha, mitochondrial OS=Homo sapiens OX=9606 GN=HADHA PE=1 SV=2	0	FALSE	183.903	40	29	56	29	763	82.9	9.04	207.36	29	0	1.13	0.915	1.015	0.18	-0.13	0.02	1	1	1	6.80363e+06	8.50901e+06	8.73603e+06	8.86382e+06	7.69133e+06	7.78223e+06	0.7	2.58	2.93	11.44	3.3	8.17	5.85394e+06	5.84542e+06	5.56287e+06	6.98251e+06	7.06178e+06	7.62602e+06	6.97183e+06	7.06054e+06	7.44367e+06	4.20909e+06	8.57857e+06
FALSE	High	Master Protein	O60841	Eukaryotic translation initiation factor 5B OS=Homo sapiens OX=9606 GN=EIF5B PE=1 SV=4	0	FALSE	183.855	28	39	50	38	1220	138.7	5.49	162.81	39	1	1.04	0.98	0.98	0.06	-0.03	-0.03	1	1	1	5.99915e+06	4.76334e+06	4.78481e+06	4.69049e+06	6.2373e+06	4.66927e+06	1.9	1.78	1.27	3.25	3.5	4.21	5.23836e+06	5.15425e+06	4.86034e+06	3.86532e+06	3.81143e+06	4.31544e+06	3.89562e+06	3.69788e+06	4.01533e+06	2.59783e+06	4.51007e+06
FALSE	High	Master Protein	Q5JRA6	Transport and Golgi organization protein 1 homolog OS=Homo sapiens OX=9606 GN=MIA3 PE=1 SV=1	0	FALSE	183.832	20	38	54	38	1907	213.6	4.84	182.71	38	0	1.047	1.092	1.09	0.07	0.13	0.12	1	1	1	3.78522e+06	4.10611e+06	4.01546e+06	4.3749e+06	3.96383e+06	4.48259e+06	1.08	1.74	1.26	6.78	10.11	12.02	3.26244e+06	3.22433e+06	3.10038e+06	3.44064e+06	3.28554e+06	3.5873e+06	3.23632e+06	3.10165e+06	3.49575e+06	2.27362e+06	4.26775e+06
FALSE	High	Master Protein	P50395	Rab GDP dissociation inhibitor beta OS=Homo sapiens OX=9606 GN=GDI2 PE=1 SV=2	0	FALSE	183.385	63	27	64	19	445	50.6	6.47	232.72	27	10	1.021	0.997	0.991	0.03	0	-0.01	1	1	1	9.08913e+06	8.4282e+06	8.2138e+06	8.1426e+06	9.28289e+06	8.40081e+06	3.3	0.81	2.57	1.12	4.25	0.88	7.43755e+06	7.80904e+06	7.64613e+06	6.98708e+06	6.74389e+06	7.64756e+06	6.86802e+06	6.34794e+06	6.913e+06	4.77797e+06	7.72836e+06
FALSE	High	Master Protein	P49368	T-complex protein 1 subunit gamma OS=Homo sapiens OX=9606 GN=CCT3 PE=1 SV=4	0	FALSE	182.585	54	31	63	31	545	60.5	6.49	200.89	31	0	0.984	0.951	0.925	-0.02	-0.07	-0.11	1	0.493213	0.880948	7.69399e+06	6.13009e+06	6.46399e+06	5.97864e+06	7.57242e+06	5.82821e+06	0.51	2.33	2.78	2.02	1.23	7.15	6.54677e+06	6.55633e+06	6.30962e+06	5.04711e+06	4.90504e+06	5.68682e+06	5.20976e+06	5.08941e+06	5.3118e+06	3.42503e+06	5.74868e+06
FALSE	High	Master Protein	Q7KZ85	Transcription elongation factor SPT6 OS=Homo sapiens OX=9606 GN=SUPT6H PE=1 SV=2	0	FALSE	182.165	22	36	48	36	1726	198.9	4.91	151.76	36	0	0.808	0.788	0.808	-0.31	-0.34	-0.31	0.94614	0.178142	0.258538	2.6235e+06	2.10033e+06	2.13116e+06	1.72181e+06	2.11896e+06	1.65533e+06	2.93	1.33	2.1	11.62	9.38	12.23	2.1721e+06	2.25402e+06	2.21669e+06	1.71981e+06	1.6806e+06	1.90406e+06	1.71764e+06	1.5951e+06	1.83015e+06	815814	1.65558e+06
FALSE	High	Master Protein	P26640	Valine--tRNA ligase OS=Homo sapiens OX=9606 GN=VARS1 PE=1 SV=4	0	FALSE	181.952	29	36	73	36	1264	140.4	7.59	237.62	36	0	1.075	1.044	1.015	0.1	0.06	0.02	1	1	1	5.59229e+06	5.78494e+06	5.3892e+06	5.46937e+06	6.01293e+06	6.03874e+06	1.04	0.62	2.06	4.96	6.51	11.41	4.75845e+06	4.74533e+06	4.61834e+06	4.80901e+06	4.60028e+06	5.21639e+06	4.49547e+06	4.16497e+06	4.58166e+06	3.17923e+06	5.68692e+06
FALSE	High	Master Protein	O43143	ATP-dependent RNA helicase DHX15 OS=Homo sapiens OX=9606 GN=DHX15 PE=1 SV=2	0	FALSE	181.682	34	31	58	30	795	90.9	7.46	199.84	31	1	0.81	0.832	0.828	-0.3	-0.27	-0.27	1	0.325444	0.557455	5.46234e+06	4.29948e+06	4.37059e+06	3.61693e+06	4.4266e+06	3.5767e+06	1.73	2.54	1.11	13.97	7.43	15.73	4.64787e+06	4.62963e+06	4.5678e+06	3.53231e+06	3.56877e+06	3.85332e+06	3.52255e+06	3.42879e+06	3.69916e+06	1.69261e+06	3.68803e+06
FALSE	High	Master Protein	A5YKK6	CCR4-NOT transcription complex subunit 1 OS=Homo sapiens OX=9606 GN=CNOT1 PE=1 SV=2	0	FALSE	181.569	19	46	60	46	2376	266.8	7.11	168.98	46	0	0.924	0.893	0.889	-0.11	-0.16	-0.17	1	0.61213	1	3.7323e+06	3.71741e+06	3.79265e+06	3.3718e+06	3.44812e+06	3.31846e+06	1.23	1.85	0.68	3.87	13.1	14.02	3.17579e+06	3.16098e+06	3.08819e+06	3.15384e+06	2.92552e+06	3.33165e+06	3.05674e+06	2.92165e+06	3.26354e+06	1.84009e+06	3.27031e+06
FALSE	High	Master Protein	P20700	Lamin-B1 OS=Homo sapiens OX=9606 GN=LMNB1 PE=1 SV=2	0	FALSE	181.384	56	38	81	32	586	66.4	5.16	255.62	38	4	0.798	0.805	0.785	-0.32	-0.31	-0.35	1	0.785092	1	1.01749e+07	1.17035e+07	1.2173e+07	9.55288e+06	8.12316e+06	9.41966e+06	3.96	2.31	1.17	25.29	24.8	28.07	9.20791e+06	8.74194e+06	8.24059e+06	9.62279e+06	9.6807e+06	1.0489e+07	9.89492e+06	9.40777e+06	1.02212e+07	3.77849e+06	1.05313e+07
FALSE	High	Master Protein	Q6YHK3	CD109 antigen OS=Homo sapiens OX=9606 GN=CD109 PE=1 SV=2	0	FALSE	181.178	24	35	70	35	1445	161.6	5.85	209.4	35	0	1.176	0.583	0.679	0.23	-0.78	-0.56	1	0.935428	1	5.63613e+06	1.72149e+07	2.0426e+07	1.38658e+07	6.62643e+06	1.00297e+07	6.96	1.09	2.38	37.54	55.15	35.52	5.2678e+06	4.84235e+06	4.43507e+06	1.4571e+07	1.37525e+07	1.54285e+07	1.66727e+07	1.52636e+07	1.74043e+07	3.84583e+06	1.33325e+07
FALSE	High	Master Protein	P35241	Radixin OS=Homo sapiens OX=9606 GN=RDX PE=1 SV=1	0	FALSE	180.875	48	38	88	20	583	68.5	6.37	277.53	38	2	1.036	0.878	0.89	0.05	-0.19	-0.17	1	0.019009	0.0923792	4.76967e+06	4.31748e+06	4.72798e+06	4.20593e+06	4.93995e+06	3.7887e+06	1.57	2.01	1.87	3.03	1.09	4.15	4.162e+06	4.09793e+06	3.89309e+06	3.51408e+06	3.45466e+06	3.94364e+06	3.82253e+06	3.54288e+06	4.02855e+06	2.34528e+06	4.04415e+06
FALSE	High	Master Protein	P29401	Transketolase OS=Homo sapiens OX=9606 GN=TKT PE=1 SV=3	0	FALSE	180.664	45	28	68	28	623	67.8	7.66	238.74	28	0	1.143	0.858	0.92	0.19	-0.22	-0.12	1	1	1	9.37746e+06	9.29288e+06	9.01354e+06	8.28989e+06	1.07167e+07	7.96907e+06	3.2	0.34	4.31	15.58	14.45	18.85	8.18939e+06	8.05677e+06	7.39544e+06	7.72516e+06	7.42e+06	8.366e+06	7.2646e+06	6.99588e+06	7.13676e+06	4.81874e+06	9.3573e+06
FALSE	High	Master Protein	Q7L576	Cytoplasmic FMR1-interacting protein 1 OS=Homo sapiens OX=9606 GN=CYFIP1 PE=1 SV=1	0	FALSE	180.13	28	36	50	20	1253	145.1	6.9	175.99	36	16	0.925	0.892	0.87	-0.11	-0.17	-0.2	1	0.142464	0.175923	4.93755e+06	5.48612e+06	5.6304e+06	4.90077e+06	4.56538e+06	4.89248e+06	1.5	3.28	1.21	3.49	6.41	3.94	4.20133e+06	4.15635e+06	4.07997e+06	4.73128e+06	4.2658e+06	4.91682e+06	4.58142e+06	4.35139e+06	4.72797e+06	2.70946e+06	4.79633e+06
FALSE	High	Master Protein	Q5SW79	Centrosomal protein of 170 kDa OS=Homo sapiens OX=9606 GN=CEP170 PE=1 SV=1	0	FALSE	179.457	27	42	57	41	1584	175.2	7.11	170.98	42	1	1.011	1.053	1.024	0.02	0.07	0.03	1	1	1	6.02899e+06	5.84968e+06	6.33696e+06	6.48678e+06	6.09359e+06	6.15735e+06	4.51	3.13	1.25	18.38	32.05	10.2	5.49623e+06	5.10482e+06	4.93819e+06	4.6711e+06	4.78393e+06	5.24265e+06	5.21355e+06	4.8883e+06	5.39951e+06	4.03327e+06	4.63135e+06
FALSE	High	Master Protein	Q8IVF2	Protein AHNAK2 OS=Homo sapiens OX=9606 GN=AHNAK2 PE=1 SV=2	0	FALSE	178.845	17	38	48	37	5795	616.2	5.36	148.43	38	0	1.31	1.358	1.224	0.39	0.44	0.29	1	1	1	1.42342e+06	1.69085e+06	3.06033e+06	3.74724e+06	1.86411e+06	2.29687e+06	1.48	2.24	0.7	28.79	26.78	32.48	1.20571e+06	1.22295e+06	1.19306e+06	1.4056e+06	1.31173e+06	1.53489e+06	2.46652e+06	2.38808e+06	2.59759e+06	2.38628e+06	2.18479e+06
FALSE	High	Master Protein	P38646	Stress-70 protein, mitochondrial OS=Homo sapiens OX=9606 GN=HSPA9 PE=1 SV=2	0	FALSE	177.617	44	30	76	29	679	73.6	6.16	252.95	30	0	1.103	1.083	1.035	0.14	0.11	0.05	1	1	1	1.10748e+07	8.74858e+06	9.51886e+06	9.85521e+06	1.22119e+07	9.47415e+06	3.79	1.48	2.75	3.66	6.78	7.18	1.00191e+07	9.51509e+06	9.00879e+06	7.09312e+06	7.01114e+06	7.84072e+06	7.80638e+06	7.35654e+06	7.81751e+06	5.39717e+06	9.55285e+06
FALSE	High	Master Protein	O75116	Rho-associated protein kinase 2 OS=Homo sapiens OX=9606 GN=ROCK2 PE=1 SV=4	0	FALSE	177.031	27	42	65	37	1388	160.8	6.02	181.88	42	0	0.874	0.814	0.838	-0.19	-0.3	-0.26	0.8077	0.10114	0.16593	3.48242e+06	3.98986e+06	4.36116e+06	3.65296e+06	3.04516e+06	3.24867e+06	2.77	1.3	1.98	10.17	3.6	6.33	3.03026e+06	2.99197e+06	2.76045e+06	3.31676e+06	3.21208e+06	3.50899e+06	3.55188e+06	3.37047e+06	3.61344e+06	1.79133e+06	3.58854e+06
FALSE	High	Master Protein	Q9Y520	Protein PRRC2C OS=Homo sapiens OX=9606 GN=PRRC2C PE=1 SV=4	0	FALSE	176.762	16	45	57	40	2896	316.7	9.13	147.25	45	5	0.959	0.987	0.942	-0.06	-0.02	-0.09	1	1	0.798392	4.80183e+06	3.92348e+06	4.06775e+06	3.83246e+06	4.6054e+06	3.87236e+06	1.41	2.18	0.52	2.59	4.28	1.57	4.14414e+06	4.06781e+06	3.93306e+06	3.1948e+06	3.2122e+06	3.51634e+06	3.26003e+06	3.1589e+06	3.46599e+06	2.31272e+06	3.64158e+06
FALSE	High	Master Protein	P50570	Dynamin-2 OS=Homo sapiens OX=9606 GN=DNM2 PE=1 SV=2	0	FALSE	176.202	36	35	68	23	870	98	7.44	222.98	35	14	0.831	0.96	0.867	-0.27	-0.06	-0.21	1	1	1	5.27401e+06	5.34892e+06	5.68014e+06	4.92617e+06	4.38126e+06	5.13402e+06	2.52	1.01	1.74	12.1	11.38	15.52	4.65705e+06	4.53124e+06	4.27432e+06	4.44655e+06	4.32577e+06	4.74863e+06	4.6233e+06	4.38982e+06	4.72431e+06	2.4882e+06	4.73668e+06
FALSE	High	Master Protein	P07996	Thrombospondin-1 OS=Homo sapiens OX=9606 GN=THBS1 PE=1 SV=2	0	FALSE	176.129	38	35	73	32	1170	129.3	4.94	261.64	35	3	0.713	1.161	1.041	-0.49	0.22	0.06	1	1	1	5.01994e+06	4.01173e+06	3.40179e+06	3.54089e+06	3.57936e+06	4.65749e+06	1.88	5.11	11.18	99.12	140.13	119.63	4.27144e+06	4.18983e+06	4.13872e+06	3.33494e+06	2.97725e+06	3.68173e+06	2.74172e+06	2.15459e+06	2.90813e+06	9.99395e+06	3.19155e+06
FALSE	High	Master Protein	P78344	Eukaryotic translation initiation factor 4 gamma 2 OS=Homo sapiens OX=9606 GN=EIF4G2 PE=1 SV=1	0	FALSE	175.791	40	35	57	35	907	102.3	7.14	180.3	35	0	0.845	0.902	0.873	-0.24	-0.15	-0.2	0.792904	0.58602	0.42253	4.77375e+06	4.06482e+06	4.20378e+06	3.67199e+06	4.03425e+06	3.66802e+06	1.77	0.83	1.22	4.36	10.69	3.22	4.05392e+06	4.10143e+06	4.02706e+06	3.37908e+06	3.22601e+06	3.67392e+06	3.3881e+06	3.19594e+06	3.60845e+06	2.13445e+06	3.34709e+06
FALSE	High	Master Protein	Q08378	Golgin subfamily A member 3 OS=Homo sapiens OX=9606 GN=GOLGA3 PE=1 SV=2	0	FALSE	175.601	24	36	46	36	1498	167.3	5.44	149.48	36	0	1.039	0.958	0.959	0.06	-0.06	-0.06	1	1	1	3.36167e+06	3.33097e+06	3.36112e+06	3.22241e+06	3.49384e+06	3.19092e+06	1.34	1.53	1.34	2.24	5.04	7.33	2.80968e+06	2.88823e+06	2.77688e+06	2.8426e+06	2.66436e+06	2.98531e+06	2.70895e+06	2.57164e+06	2.9112e+06	1.81632e+06	3.1393e+06
FALSE	High	Master Protein	Q9Y678	Coatomer subunit gamma-1 OS=Homo sapiens OX=9606 GN=COPG1 PE=1 SV=1	0	FALSE	174.846	40	27	54	25	874	97.7	5.47	181.48	27	2	1.022	1.104	1.098	0.03	0.14	0.13	1	0.237328	0.568901	6.21595e+06	4.83161e+06	4.67661e+06	5.13343e+06	6.35189e+06	5.33388e+06	1.72	0.61	1.37	5.4	5.02	7.32	5.35719e+06	5.22774e+06	5.09133e+06	3.99393e+06	3.86605e+06	4.35868e+06	3.79773e+06	3.61426e+06	3.90928e+06	2.98395e+06	5.2953e+06
FALSE	High	Master Protein	P00367	Glutamate dehydrogenase 1, mitochondrial OS=Homo sapiens OX=9606 GN=GLUD1 PE=1 SV=2	0	FALSE	174.612	54	29	64	29	558	61.4	7.8	225.83	29	0	1.006	0.886	0.87	0.01	-0.17	-0.2	1	0.87006	1	2.58748e+06	4.05891e+06	4.42829e+06	3.8548e+06	2.6023e+06	3.59686e+06	2.08	2.79	1.95	17.85	7.35	16.38	2.27985e+06	2.21941e+06	2.11934e+06	3.38989e+06	3.24777e+06	3.4733e+06	3.56905e+06	3.45355e+06	3.6676e+06	1.70733e+06	4.04245e+06
FALSE	High	Master Protein	Q16531	DNA damage-binding protein 1 OS=Homo sapiens OX=9606 GN=DDB1 PE=1 SV=1	0	FALSE	174.316	32	38	61	38	1140	126.9	5.26	177.73	38	0	1.015	0.948	0.929	0.02	-0.08	-0.11	1	1	1	6.11408e+06	7.28136e+06	7.07775e+06	6.57577e+06	6.20603e+06	6.90636e+06	1.28	0.9	1.1	17.26	11.07	17.56	5.31689e+06	5.25299e+06	5.00487e+06	6.13679e+06	5.82624e+06	6.50558e+06	5.70443e+06	5.49165e+06	5.93031e+06	3.17322e+06	7.43568e+06
FALSE	High	Master Protein	P27797	Calreticulin OS=Homo sapiens OX=9606 GN=CALR PE=1 SV=1	0	FALSE	174.315	59	26	134	26	417	48.1	4.44	507.01	26	0	1.088	1.141	1.111	0.12	0.19	0.15	1	1	1	4.42423e+07	4.07634e+07	4.29729e+07	4.7745e+07	4.81143e+07	4.65152e+07	3.09	2.57	5.4	10	11.04	16.27	3.95355e+07	3.80113e+07	3.59687e+07	3.38866e+07	3.23659e+07	3.80173e+07	3.46347e+07	3.05233e+07	3.72943e+07	2.38883e+07	4.80789e+07
FALSE	High	Master Protein	Q99460	26S proteasome non-ATPase regulatory subunit 1 OS=Homo sapiens OX=9606 GN=PSMD1 PE=1 SV=2	0	FALSE	174.266	38	33	48	33	953	105.8	5.39	166.69	33	0	0.992	1.038	1.023	-0.01	0.05	0.03	1	1	1	5.7519e+06	5.59674e+06	5.60802e+06	5.73741e+06	5.70502e+06	5.81038e+06	1.23	0.46	1.27	0.93	5.18	0.98	4.99315e+06	4.93047e+06	4.71123e+06	4.67104e+06	4.47827e+06	4.99004e+06	4.4865e+06	4.33409e+06	4.86157e+06	3.33503e+06	5.59109e+06
FALSE	High	Master Protein	Q6WCQ1	Myosin phosphatase Rho-interacting protein OS=Homo sapiens OX=9606 GN=MPRIP PE=1 SV=3	0	FALSE	173.843	35	34	46	33	1025	116.5	6.21	164.64	34	1	1.102	1.058	1.06	0.14	0.08	0.08	1	1	1	3.06674e+06	3.23966e+06	3.07169e+06	3.25751e+06	3.38049e+06	3.42889e+06	0.95	1.44	0.7	14.45	16.77	15.88	2.59227e+06	2.63483e+06	2.5426e+06	2.6597e+06	2.59224e+06	2.95107e+06	2.47567e+06	2.40273e+06	2.61667e+06	1.89352e+06	3.3412e+06
FALSE	High	Master Protein	P46063	ATP-dependent DNA helicase Q1 OS=Homo sapiens OX=9606 GN=RECQL PE=1 SV=3	0	FALSE	173.578	37	23	44	23	649	73.4	7.88	160.27	23	0	0.962	1.08	1.027	-0.06	0.11	0.04	1	1	1	3.42204e+06	3.15574e+06	2.92664e+06	3.00554e+06	3.29125e+06	3.40938e+06	1.42	2.81	1.1	4.1	10.68	11.96	2.95594e+06	2.94009e+06	2.76587e+06	2.51445e+06	2.55397e+06	2.82826e+06	2.37759e+06	2.23096e+06	2.49369e+06	1.69112e+06	3.034e+06
FALSE	High	Master Protein	O60610	Protein diaphanous homolog 1 OS=Homo sapiens OX=9606 GN=DIAPH1 PE=1 SV=2	0	FALSE	173.557	27	35	55	33	1272	141.3	5.41	175.17	35	2	0.867	0.784	0.803	-0.21	-0.35	-0.32	1	0.287727	0.337762	5.0202e+06	5.12908e+06	5.4e+06	4.33843e+06	4.3544e+06	4.02337e+06	1.94	1.92	0.73	6.46	15.1	8.79	4.38055e+06	4.25803e+06	4.11192e+06	4.2638e+06	4.20889e+06	4.54084e+06	4.38048e+06	4.13998e+06	4.60116e+06	2.30794e+06	4.17155e+06
FALSE	High	Master Protein	Q92499	ATP-dependent RNA helicase DDX1 OS=Homo sapiens OX=9606 GN=DDX1 PE=1 SV=2	0	FALSE	173.41	41	28	58	28	740	82.4	7.23	209.88	28	0	1.031	1.016	0.972	0.04	0.02	-0.04	1	1	1	4.39678e+06	4.21053e+06	4.18004e+06	4.06215e+06	4.53092e+06	4.27666e+06	0.54	2.76	1.61	3.48	3.83	6.44	3.75307e+06	3.74994e+06	3.60129e+06	3.50021e+06	3.52787e+06	3.76303e+06	3.43259e+06	3.23049e+06	3.5146e+06	2.3234e+06	4.10643e+06
FALSE	High	Master Protein	P10809	60 kDa heat shock protein, mitochondrial OS=Homo sapiens OX=9606 GN=HSPD1 PE=1 SV=2	0	FALSE	173.328	52	28	69	28	573	61	5.87	243.77	28	0	0.982	0.835	0.908	-0.03	-0.26	-0.14	1	0.406108	1	1.29738e+07	8.92074e+06	9.46684e+06	8.59546e+06	1.27342e+07	7.45171e+06	1.43	3.67	4.45	14.58	11.41	8.63	1.10393e+07	1.14112e+07	1.06037e+07	7.4158e+06	7.52435e+06	7.85871e+06	7.62994e+06	7.82158e+06	7.93634e+06	4.28537e+06	9.50449e+06
FALSE	High	Master Protein	Q6UVK1	Chondroitin sulfate proteoglycan 4 OS=Homo sapiens OX=9606 GN=CSPG4 PE=1 SV=2	0	FALSE	173.061	17	34	54	34	2322	250.4	5.47	198.86	34	0	0.585	0.749	0.701	-0.77	-0.42	-0.51	0.164625	0.286465	0.231812	4.1743e+06	2.64949e+06	3.01221e+06	2.11273e+06	2.44136e+06	1.98316e+06	0.63	1.23	2.56	5.01	23.36	10.47	3.58728e+06	3.58641e+06	3.41274e+06	2.20649e+06	2.0772e+06	2.37455e+06	2.53258e+06	2.32014e+06	2.5666e+06	1.29418e+06	1.93685e+06
FALSE	High	Master Protein	P42224	Signal transducer and activator of transcription 1-alpha/beta OS=Homo sapiens OX=9606 GN=STAT1 PE=1 SV=2	0	FALSE	173.04	42	28	60	27	750	87.3	6.05	225.58	28	2	1.039	1.178	1.057	0.05	0.24	0.08	1	1	1	4.45364e+06	6.06303e+06	6.00128e+06	6.34162e+06	4.62561e+06	7.14319e+06	2.01	2.35	1.58	16.05	17.97	12.82	3.6991e+06	3.8264e+06	3.70612e+06	5.10064e+06	4.69104e+06	5.43386e+06	4.83683e+06	4.54377e+06	5.16834e+06	3.68625e+06	6.00975e+06
FALSE	High	Master Protein	Q15029	116 kDa U5 small nuclear ribonucleoprotein component OS=Homo sapiens OX=9606 GN=EFTUD2 PE=1 SV=1	0	FALSE	172.615	41	33	51	32	972	109.4	5	166.11	33	0	0.846	0.837	0.876	-0.24	-0.26	-0.19	1	0.372115	0.774934	3.67011e+06	3.28361e+06	3.33687e+06	2.92431e+06	3.10577e+06	2.74711e+06	2.14	1.47	1.14	10.61	9.1	15.44	3.04475e+06	3.20797e+06	3.0061e+06	2.78057e+06	2.60016e+06	2.94287e+06	2.71859e+06	2.54803e+06	2.84323e+06	1.41095e+06	2.81183e+06
FALSE	High	Master Protein	P11047	Laminin subunit gamma-1 OS=Homo sapiens OX=9606 GN=LAMC1 PE=1 SV=3	0	FALSE	171.329	26	37	55	37	1609	177.5	5.12	174.03	37	0	1.171	2.061	1.88	0.23	1.04	0.91	1	0.0736337	0.231812	4.85759e+06	2.64532e+06	2.76547e+06	5.19949e+06	5.68839e+06	5.45316e+06	2.23	1.89	4.51	16.67	15.95	33.17	4.16368e+06	4.0315e+06	3.97872e+06	2.16635e+06	2.11667e+06	2.42495e+06	2.10031e+06	2.13726e+06	2.4278e+06	3.29718e+06	4.99949e+06
FALSE	High	Master Protein	Q07866	Kinesin light chain 1 OS=Homo sapiens OX=9606 GN=KLC1 PE=1 SV=2	0	FALSE	171.292	47	30	48	22	573	65.3	6.2	188.27	30	8	0.956	1.037	0.976	-0.06	0.05	-0.04	1	1	1	4.91748e+06	4.6878e+06	4.86106e+06	4.74259e+06	4.70328e+06	4.86236e+06	4.96	1.95	3.14	7.39	6.89	5.28	4.44773e+06	4.22492e+06	3.88325e+06	3.82927e+06	3.75098e+06	4.29201e+06	3.94561e+06	3.75681e+06	3.93627e+06	3.05922e+06	4.39781e+06
FALSE	High	Master Protein	P0DMV9	Heat shock 70 kDa protein 1B OS=Homo sapiens OX=9606 GN=HSPA1B PE=1 SV=1	0	FALSE	170.848	50	30	92	15	641	70	5.66	275.49	30	10	1.197	0.871	0.914	0.26	-0.2	-0.13	1	1	1	5.25114e+06	7.93255e+06	8.76885e+06	8.0161e+06	6.2881e+06	6.90794e+06	2.66	0.21	1.72	30.35	18.01	45.67	4.60317e+06	4.51158e+06	4.20205e+06	6.58975e+06	6.34729e+06	7.13294e+06	7.10091e+06	6.7769e+06	7.27113e+06	7.07832e+06	7.70776e+06
FALSE	High	Master Protein	P21980	Protein-glutamine gamma-glutamyltransferase 2 OS=Homo sapiens OX=9606 GN=TGM2 PE=1 SV=2	0	FALSE	170.378	52	32	63	32	687	77.3	5.22	198.87	32	0	1.701	8.243	4.771	0.77	3.04	2.25	1	0.317754	0.496729	3.81791e+06	2.03881e+06	1.49149e+06	7.11562e+06	6.49298e+06	1.68066e+07	2	7.65	8.41	63.2	95.58	56.5	3.27614e+06	3.1837e+06	3.12715e+06	1.57918e+06	1.77037e+06	1.82724e+06	1.06707e+06	1.15268e+06	1.33183e+06	7.63812e+06	6.84192e+06
FALSE	High	Master Protein	P55786	Puromycin-sensitive aminopeptidase OS=Homo sapiens OX=9606 GN=NPEPPS PE=1 SV=2	0	FALSE	170.059	40	37	66	37	919	103.2	5.72	195.13	37	0	1.124	0.978	0.936	0.17	-0.03	-0.1	1	1	1	5.27072e+06	7.70023e+06	7.73343e+06	7.23898e+06	5.92278e+06	7.53028e+06	1.21	0.69	1.42	12.26	3	17.15	4.56189e+06	4.52841e+06	4.28979e+06	6.44818e+06	6.1614e+06	6.8562e+06	6.23287e+06	6.06545e+06	6.50009e+06	3.44234e+06	7.20707e+06
FALSE	High	Master Protein	Q03252	Lamin-B2 OS=Homo sapiens OX=9606 GN=LMNB2 PE=1 SV=4	0	FALSE	169.869	50	35	76	29	620	69.9	5.59	225.36	35	0	0.759	0.916	0.872	-0.4	-0.13	-0.2	1	1	1	8.10835e+06	8.40025e+06	8.91836e+06	7.77824e+06	6.15806e+06	7.69393e+06	5.68	3.52	3.97	18.78	15.89	21.3	7.4341e+06	6.96639e+06	6.40824e+06	6.7819e+06	7.00108e+06	7.52854e+06	7.3164e+06	6.89244e+06	7.16498e+06	3.28002e+06	7.82831e+06
FALSE	High	Master Protein	P06733	Alpha-enolase OS=Homo sapiens OX=9606 GN=ENO1 PE=1 SV=2	0	FALSE	169.356	58	28	114	25	434	47.1	7.39	399.49	28	3	1.028	0.874	0.94	0.04	-0.19	-0.09	1	1	1	4.51052e+07	4.53759e+07	4.38574e+07	4.12263e+07	4.63566e+07	3.96783e+07	5.18	5.57	5.2	18.4	14.27	12.8	4.05276e+07	3.87527e+07	3.51759e+07	3.42059e+07	3.63248e+07	4.06672e+07	3.62204e+07	3.38946e+07	3.46193e+07	1.73594e+07	4.09037e+07
FALSE	High	Master Protein	Q15063	Periostin OS=Homo sapiens OX=9606 GN=POSTN PE=1 SV=2	0	FALSE	168.949	35	29	48	29	836	93.3	7.53	192.25	29	0	0.65	0.724	0.528	-0.62	-0.47	-0.92	1	1	0.847915	9.5776e+06	7.11249e+06	8.07233e+06	4.26243e+06	6.22987e+06	5.14828e+06	2.37	1.92	2.73	42.13	47.83	33.81	8.14952e+06	8.56132e+06	7.82795e+06	5.91261e+06	5.62669e+06	6.5424e+06	6.8081e+06	6.2386e+06	6.8579e+06	3.8068e+06	2.65691e+06
FALSE	High	Master Protein	O00410	Importin-5 OS=Homo sapiens OX=9606 GN=IPO5 PE=1 SV=4	0	FALSE	168.212	30	26	50	24	1097	123.6	4.94	188.07	26	3	0.827	0.884	1.007	-0.27	-0.18	0.01	1	1	1	6.9178e+06	4.42195e+06	4.62784e+06	4.66181e+06	5.71946e+06	3.90877e+06	3.51	4.52	1.41	10.6	20.25	7.75	6.22272e+06	5.89351e+06	5.66619e+06	3.48805e+06	3.53826e+06	4.11569e+06	3.81203e+06	3.56107e+06	3.94322e+06	2.2959e+06	4.4825e+06
FALSE	High	Master Protein	P21589	5'-nucleotidase OS=Homo sapiens OX=9606 GN=NT5E PE=1 SV=1	0	FALSE	168.164	47	26	57	25	574	63.3	7.03	223.6	26	1	0.926	0.926	0.897	-0.11	-0.11	-0.16	1	1	1	4.0734e+06	8.32891e+06	8.82735e+06	7.92082e+06	3.77189e+06	7.71481e+06	2.47	2.97	1.86	23.65	0.39	22.02	3.45387e+06	3.645e+06	3.33642e+06	7.1971e+06	6.53639e+06	7.46461e+06	7.19607e+06	6.8221e+06	7.33583e+06	3.46207e+06	9.29441e+06
FALSE	High	Master Protein	P0DPH8	Tubulin alpha-3D chain OS=Homo sapiens OX=9606 GN=TUBA3D PE=1 SV=1	0	FALSE	167.735	47	20	177	1	450	49.9	5.1	706.3	20	0	0.547	1.216	0.89	-0.87	0.28	-0.17	1	1	1	42009.9	15413.9	13645	12149.3	22962.8	18741.8	6.3	9.83	3.85	8.37	86.74	31.04	35746	32735.3	35204.9	13678.4	12333.5	12118.6	10997.4	10432.1	12345.8	7091.78	10087.5
FALSE	High	Master Protein	Q13459	Unconventional myosin-IXb OS=Homo sapiens OX=9606 GN=MYO9B PE=1 SV=3	0	FALSE	167.724	17	37	52	36	2157	243.2	8.75	156.43	37	1	0.962	0.813	0.81	-0.06	-0.3	-0.3	1	0.359717	0.552096	3.71037e+06	3.88276e+06	3.88981e+06	3.15109e+06	3.57105e+06	3.15559e+06	2.66	1.01	0.19	9.27	4.17	14.44	3.28295e+06	3.18781e+06	3.00463e+06	3.22773e+06	3.06563e+06	3.5029e+06	3.13251e+06	3.01467e+06	3.31437e+06	1.73798e+06	3.02989e+06
FALSE	High	Master Protein	Q9ULT8	E3 ubiquitin-protein ligase HECTD1 OS=Homo sapiens OX=9606 GN=HECTD1 PE=1 SV=4	0	FALSE	167.377	14	34	42	34	2610	289.2	5.35	132.66	34	0	0.897	0.899	0.921	-0.16	-0.15	-0.12	1	0.604241	0.991476	1.90412e+06	1.58969e+06	1.62896e+06	1.49982e+06	1.70711e+06	1.42905e+06	0.82	1.76	0.98	3.46	10.36	1.15	1.59936e+06	1.63595e+06	1.56308e+06	1.33715e+06	1.2432e+06	1.42472e+06	1.31288e+06	1.24973e+06	1.40474e+06	842652	1.49386e+06
FALSE	High	Master Protein	Q10567	AP-1 complex subunit beta-1 OS=Homo sapiens OX=9606 GN=AP1B1 PE=1 SV=3	0	FALSE	167.074	31	31	59	15	949	104.5	5.06	203.48	31	0	1.038	1.036	0.995	0.05	0.05	-0.01	1	1	1	2.11288e+06	2.08059e+06	2.19282e+06	2.18254e+06	2.19397e+06	2.15641e+06	2.26	3.02	2.88	1.41	8.08	1.41	1.79784e+06	1.76608e+06	1.76098e+06	1.72785e+06	1.6648e+06	1.96293e+06	1.82246e+06	1.64979e+06	1.86843e+06	1.26866e+06	2.08337e+06
FALSE	High	Master Protein	Q99832	T-complex protein 1 subunit eta OS=Homo sapiens OX=9606 GN=CCT7 PE=1 SV=2	0	FALSE	166.973	55	30	44	30	543	59.3	7.65	169.66	30	0	0.974	0.869	0.991	-0.04	-0.2	-0.01	1	1	1	7.03072e+06	4.93427e+06	4.55861e+06	4.51816e+06	6.85038e+06	4.28751e+06	3.44	2.61	8.12	0.57	6.23	15.82	5.79486e+06	6.26754e+06	5.75869e+06	4.10185e+06	4.03728e+06	4.29213e+06	3.43983e+06	3.87287e+06	3.88423e+06	2.60768e+06	4.34437e+06
FALSE	High	Master Protein	O00203	AP-3 complex subunit beta-1 OS=Homo sapiens OX=9606 GN=AP3B1 PE=1 SV=3	0	FALSE	166.944	33	38	48	38	1094	121.2	6.04	155.76	38	0	1.03	1.042	1.034	0.04	0.06	0.05	1	0.849046	1	5.36763e+06	5.75312e+06	5.62498e+06	5.81386e+06	5.52941e+06	5.99405e+06	1.15	1.93	1.45	1.98	2.68	2.51	4.64878e+06	4.59391e+06	4.39649e+06	4.67246e+06	4.67361e+06	5.15611e+06	4.49008e+06	4.42938e+06	4.79285e+06	3.43725e+06	5.59024e+06
FALSE	High	Master Protein	P61158	Actin-related protein 3 OS=Homo sapiens OX=9606 GN=ACTR3 PE=1 SV=3	0	FALSE	165.524	46	19	89	16	418	47.3	5.88	311.84	19	4	0.958	0.968	0.928	-0.06	-0.05	-0.11	1	1	1	1.63358e+07	1.65545e+07	1.57265e+07	1.4595e+07	1.56438e+07	1.60171e+07	1.62	3.68	0.38	3.97	10.59	2.72	1.41501e+07	1.38325e+07	1.33802e+07	1.31733e+07	1.36454e+07	1.48366e+07	1.26203e+07	1.21541e+07	1.34447e+07	8.48374e+06	1.40235e+07
FALSE	High	Master Protein	P40227	T-complex protein 1 subunit zeta OS=Homo sapiens OX=9606 GN=CCT6A PE=1 SV=3	0	FALSE	165.471	45	27	58	20	531	58	6.68	187.37	27	8	1.016	0.885	0.993	0.02	-0.18	-0.01	1	0.434538	1	7.16788e+06	5.56115e+06	5.25314e+06	5.21494e+06	7.2861e+06	4.91892e+06	1.22	1.42	4.64	1.44	3.39	9.58	6.09911e+06	6.28946e+06	5.87103e+06	4.6754e+06	4.4498e+06	4.90013e+06	4.23385e+06	4.38618e+06	4.45865e+06	2.9601e+06	5.01435e+06
FALSE	High	Master Protein	P35749	Myosin-11 OS=Homo sapiens OX=9606 GN=MYH11 PE=1 SV=3	0	FALSE	165.238	12	27	85	1	1972	227.2	5.5	278.77	27	0	1.145	1.07	0.928	0.2	0.1	-0.11	1	1	1	38759	40142.2	45392.4	42105.1	44370.7	42953.1	15.22	7.99	4.33	13.57	22.72	17.59	32979.8	30442.9	38812.9	32134.2	35976.6	35976.6	35985.4	35080.9	41257.8	30602.5	40194.2
FALSE	High	Master Protein	Q9Y5S2	Serine/threonine-protein kinase MRCK beta OS=Homo sapiens OX=9606 GN=CDC42BPB PE=1 SV=2	0	FALSE	164.839	24	39	55	30	1711	194.2	6.37	169.97	39	9	1.03	0.96	0.916	0.04	-0.06	-0.13	1	0.527645	0.231812	2.67918e+06	3.23223e+06	3.30413e+06	3.0251e+06	2.76065e+06	3.10177e+06	0.83	1.54	1.18	2.5	2.07	4.09	2.2797e+06	2.32505e+06	2.18056e+06	2.7356e+06	2.55361e+06	2.89682e+06	2.66301e+06	2.59769e+06	2.80044e+06	1.74514e+06	3.0234e+06
FALSE	High	Master Protein	Q92900	Regulator of nonsense transcripts 1 OS=Homo sapiens OX=9606 GN=UPF1 PE=1 SV=2	0	FALSE	164.649	30	28	43	28	1129	124.3	6.61	154.79	28	0	0.92	0.876	0.859	-0.12	-0.19	-0.22	0.409167	0.0438945	0.0412021	4.19481e+06	3.23512e+06	3.37934e+06	2.90326e+06	3.85818e+06	2.8326e+06	2.25	0.99	2.04	2.4	4.83	2.13	3.49185e+06	3.60402e+06	3.51606e+06	2.674e+06	2.58861e+06	2.93876e+06	2.72363e+06	2.58375e+06	2.96274e+06	1.6876e+06	2.78122e+06
FALSE	High	Master Protein	Q01813	ATP-dependent 6-phosphofructokinase, platelet type OS=Homo sapiens OX=9606 GN=PFKP PE=1 SV=2	0	FALSE	163.984	32	26	59	23	784	85.5	7.55	195.52	26	5	1.299	0.9	0.897	0.38	-0.15	-0.16	0.266113	0.884177	0.834924	6.45561e+06	6.36138e+06	6.81013e+06	6.10533e+06	8.38849e+06	5.72399e+06	2.39	0.85	1.47	3.63	12.98	3.46	5.42076e+06	5.54642e+06	5.46514e+06	5.28821e+06	5.15705e+06	5.68445e+06	5.40704e+06	5.26312e+06	5.88712e+06	3.3659e+06	5.97273e+06
FALSE	High	Master Protein	P54886	Delta-1-pyrroline-5-carboxylate synthase OS=Homo sapiens OX=9606 GN=ALDH18A1 PE=1 SV=2	0	FALSE	163.843	37	30	45	30	795	87.2	7.12	151.34	30	0	1.092	1.324	1.22	0.13	0.4	0.29	1	0.0101616	0.0583824	4.02814e+06	2.65508e+06	2.69772e+06	3.29036e+06	4.39874e+06	3.51407e+06	3.21	1.42	0.9	9.06	4.73	6.07	3.42753e+06	3.32972e+06	3.38435e+06	2.1745e+06	2.15316e+06	2.37956e+06	2.18162e+06	2.05677e+06	2.29863e+06	1.91261e+06	3.67574e+06
FALSE	High	Master Protein	P06756	Integrin alpha-V OS=Homo sapiens OX=9606 GN=ITGAV PE=1 SV=2	0	FALSE	163.731	32	33	52	33	1048	116	5.68	168.7	33	0	1.175	1.199	1.215	0.23	0.26	0.28	0.856881	0.849807	0.85169	4.45004e+06	5.33318e+06	4.93974e+06	6.00393e+06	5.22966e+06	6.39341e+06	1.72	2.24	1.28	11.67	9.56	10.97	3.68604e+06	3.82331e+06	3.66423e+06	4.59253e+06	4.26739e+06	4.75142e+06	3.98126e+06	3.73963e+06	4.22083e+06	3.48995e+06	6.0747e+06
FALSE	High	Master Protein	Q9NYF8	Bcl-2-associated transcription factor 1 OS=Homo sapiens OX=9606 GN=BCLAF1 PE=1 SV=2	0	FALSE	163.495	28	30	47	29	920	106.1	9.98	180.26	30	1	0.992	0.862	0.875	-0.01	-0.21	-0.19	1	0.894016	1	3.06219e+06	3.28806e+06	3.33122e+06	2.91509e+06	3.03719e+06	2.83356e+06	2.99	1.2	1.3	18.05	20.72	22.25	2.72599e+06	2.60245e+06	2.50816e+06	2.73336e+06	2.67879e+06	2.9333e+06	2.71016e+06	2.53251e+06	2.83842e+06	1.21581e+06	2.80774e+06
FALSE	High	Master Protein	Q96N67	Dedicator of cytokinesis protein 7 OS=Homo sapiens OX=9606 GN=DOCK7 PE=1 SV=4	0	FALSE	163.388	19	36	54	30	2140	242.4	6.8	169.13	36	7	0.835	0.831	0.76	-0.26	-0.27	-0.4	0.969348	0.18723	0.114608	3.54201e+06	3.67755e+06	3.89235e+06	2.95739e+06	2.95765e+06	3.05635e+06	0.86	0.91	2.04	7.22	6.56	10.98	3.03853e+06	3.01576e+06	2.90117e+06	3.01429e+06	2.94262e+06	3.30596e+06	3.16276e+06	2.91713e+06	3.31654e+06	1.58522e+06	3.03062e+06
FALSE	High	Master Protein	Q9P0K7	Ankycorbin OS=Homo sapiens OX=9606 GN=RAI14 PE=1 SV=2	0	FALSE	162.988	29	31	56	30	980	110	6.21	193.9	31	1	1.017	0.984	0.99	0.02	-0.02	-0.01	1	1	1	4.51485e+06	5.01725e+06	5.05469e+06	5.00657e+06	4.59114e+06	4.93509e+06	1.68	0.44	2.06	10.55	11.7	14.94	3.88407e+06	3.87899e+06	3.61743e+06	4.16226e+06	4.04042e+06	4.4966e+06	4.18426e+06	3.85349e+06	4.30693e+06	2.80519e+06	4.81399e+06
FALSE	High	Master Protein	P35606	Coatomer subunit beta' OS=Homo sapiens OX=9606 GN=COPB2 PE=1 SV=2	0	FALSE	162.604	34	30	59	30	906	102.4	5.27	190.75	30	0	1.023	1.123	1.079	0.03	0.17	0.11	1	0.0352523	0.231812	1.27873e+07	1.05588e+07	1.02257e+07	1.10386e+07	1.30876e+07	1.18531e+07	1.13	1.92	1.34	3.25	3.32	1.59	1.08807e+07	1.07813e+07	1.04903e+07	8.77755e+06	8.36639e+06	9.72333e+06	8.22638e+06	7.90281e+06	8.90849e+06	6.41648e+06	1.11456e+07
FALSE	High	Master Protein	P06576	ATP synthase subunit beta, mitochondrial OS=Homo sapiens OX=9606 GN=ATP5F1B PE=1 SV=3	0	FALSE	162.506	39	17	64	17	529	56.5	5.4	237.22	17	0	1.079	0.97	1.005	0.11	-0.04	0.01	1	1	1	2.59789e+06	2.73361e+06	2.88655e+06	2.90065e+06	2.80389e+06	2.65256e+06	2.79	0.61	3.51	12.42	2.43	7.19	2.14537e+06	2.23201e+06	2.18376e+06	2.27245e+06	2.20406e+06	2.43921e+06	2.23613e+06	2.30028e+06	2.45953e+06	1.38159e+06	2.90765e+06
FALSE	High	Master Protein	Q9P2J5	Leucine--tRNA ligase, cytoplasmic OS=Homo sapiens OX=9606 GN=LARS1 PE=1 SV=2	0	FALSE	161.941	32	38	60	38	1176	134.4	7.3	175.12	38	0	1.084	0.972	0.955	0.12	-0.04	-0.07	1	1	1	7.02487e+06	7.24195e+06	6.89836e+06	6.59112e+06	7.61535e+06	7.03724e+06	1.59	1.69	1.31	5.43	14.77	4.18	6.12549e+06	6.03551e+06	5.72394e+06	5.92328e+06	5.89723e+06	6.49044e+06	5.68717e+06	5.33114e+06	5.87785e+06	3.81198e+06	6.93509e+06
FALSE	High	Master Protein	Q12906	Interleukin enhancer-binding factor 3 OS=Homo sapiens OX=9606 GN=ILF3 PE=1 SV=3	0	FALSE	161.863	35	29	54	24	894	95.3	8.76	178.47	29	5	0.937	0.889	0.809	-0.09	-0.17	-0.31	1	0.705994	0.781518	5.17021e+06	5.44186e+06	5.57445e+06	4.51067e+06	4.84533e+06	4.83828e+06	3.99	1.61	3.05	12.68	8.13	20.8	4.61583e+06	4.44205e+06	4.10649e+06	4.52381e+06	4.42146e+06	4.7955e+06	4.54668e+06	4.30815e+06	4.53481e+06	2.16872e+06	4.61116e+06
FALSE	High	Master Protein	P27824	Calnexin OS=Homo sapiens OX=9606 GN=CANX PE=1 SV=2	0	FALSE	161.844	49	30	74	30	592	67.5	4.6	241.87	30	0	1.022	1.069	1.078	0.03	0.1	0.11	1	0.466922	0.560238	1.66049e+07	1.45471e+07	1.40682e+07	1.51647e+07	1.6975e+07	1.55451e+07	1.91	0.26	0.51	3.5	4.7	1.17	1.4129e+07	1.42929e+07	1.31687e+07	1.20563e+07	1.1665e+07	1.30375e+07	1.1347e+07	1.07817e+07	1.1987e+07	8.81491e+06	1.4807e+07
FALSE	High	Master Protein	O00159	Unconventional myosin-Ic OS=Homo sapiens OX=9606 GN=MYO1C PE=1 SV=4	0	FALSE	161.778	32	35	64	34	1063	121.6	9.41	196.38	35	0	0.996	0.973	0.873	-0.01	-0.04	-0.2	1	1	1	6.42095e+06	6.50619e+06	6.94596e+06	6.06076e+06	6.39757e+06	6.32923e+06	4.15	2.03	1.29	16.21	7.78	2.4	5.78878e+06	5.39799e+06	5.25923e+06	5.34203e+06	5.20598e+06	5.99151e+06	5.5982e+06	5.41931e+06	5.82441e+06	3.35244e+06	7.42904e+06
FALSE	High	Master Protein	P17980	26S proteasome regulatory subunit 6A OS=Homo sapiens OX=9606 GN=PSMC3 PE=1 SV=3	0	FALSE	161.483	56	19	44	19	439	49.2	5.24	170.81	19	0	1.044	1.016	1.009	0.06	0.02	0.01	1	1	1	4.53121e+06	4.05075e+06	4.0195e+06	4.05388e+06	4.73127e+06	4.11388e+06	1.58	1.68	0.72	4.27	3.09	5.81	3.80299e+06	3.89305e+06	3.77773e+06	3.27463e+06	3.2497e+06	3.6304e+06	3.25834e+06	3.10642e+06	3.39597e+06	2.21828e+06	3.89795e+06
FALSE	High	Master Protein	O94979	Protein transport protein Sec31A OS=Homo sapiens OX=9606 GN=SEC31A PE=1 SV=3	0	FALSE	160.854	22	30	53	30	1220	132.9	6.89	182.43	30	0	1.069	1.091	1.055	0.1	0.13	0.08	1	0.275478	0.772818	6.54962e+06	6.07613e+06	5.86127e+06	6.18302e+06	7.00417e+06	6.6261e+06	1.61	3.43	3.24	3.15	1.94	5.58	5.66665e+06	5.62719e+06	5.28159e+06	4.83938e+06	4.98682e+06	5.4456e+06	4.72398e+06	4.53749e+06	4.72334e+06	3.59405e+06	6.15672e+06
FALSE	High	Master Protein	O94851	[F-actin]-monooxygenase MICAL2 OS=Homo sapiens OX=9606 GN=MICAL2 PE=1 SV=2	0	FALSE	160.798	17	29	39	27	1957	218.9	8.34	157.93	29	2	0.95	1.436	1.211	-0.07	0.52	0.28	1	0.755609	0.793795	2.50446e+06	1.85764e+06	1.56355e+06	1.89342e+06	2.37807e+06	2.66766e+06	2.56	3.84	4.39	34.44	11.56	17.6	2.06678e+06	2.15174e+06	2.09363e+06	1.52008e+06	1.4864e+06	1.76198e+06	1.26017e+06	1.19728e+06	1.42901e+06	1.88918e+06	1.82059e+06
FALSE	High	Master Protein	P04075	Fructose-bisphosphate aldolase A OS=Homo sapiens OX=9606 GN=ALDOA PE=1 SV=2	0	FALSE	160.375	57	23	72	18	364	39.4	8.09	260.38	23	5	1.14	0.967	1.181	0.19	-0.05	0.24	1	1	1	2.68262e+07	2.28148e+07	2.01967e+07	2.38441e+07	3.05776e+07	2.20673e+07	2.65	2.29	5.17	5.44	14.46	17.56	2.26082e+07	2.39898e+07	2.19727e+07	1.89659e+07	1.83346e+07	1.96925e+07	1.48986e+07	1.56832e+07	1.72089e+07	1.40297e+07	2.2927e+07
FALSE	High	Master Protein	Q8WUM4	Programmed cell death 6-interacting protein OS=Homo sapiens OX=9606 GN=PDCD6IP PE=1 SV=1	0	FALSE	160.102	35	35	64	34	868	96	6.52	194.47	35	1	1.035	0.937	1.063	0.05	-0.09	0.09	1	1	1	1.02517e+07	7.90932e+06	6.72858e+06	7.1557e+06	1.06121e+07	7.41054e+06	12.2	6.39	18.61	11.89	15.4	24.43	7.79734e+06	1.00388e+07	8.3969e+06	6.9385e+06	6.32871e+06	6.58225e+06	4.77721e+06	6.56222e+06	5.73319e+06	5.02689e+06	6.74652e+06
FALSE	High	Master Protein	P17844	Probable ATP-dependent RNA helicase DDX5 OS=Homo sapiens OX=9606 GN=DDX5 PE=1 SV=1	0	FALSE	159.277	41	30	73	23	614	69.1	8.92	203.35	30	7	0.86	0.846	0.796	-0.22	-0.24	-0.33	1	0.490508	0.674983	9.09834e+06	6.23259e+06	6.01335e+06	4.78427e+06	7.82374e+06	5.2749e+06	1.47	4.11	3.44	9.52	10.85	17.74	7.74172e+06	7.88649e+06	7.30475e+06	4.894e+06	5.10593e+06	5.58583e+06	4.93243e+06	4.64734e+06	4.87768e+06	2.46772e+06	4.60025e+06
FALSE	High	Master Protein	Q13435	Splicing factor 3B subunit 2 OS=Homo sapiens OX=9606 GN=SF3B2 PE=1 SV=2	0	FALSE	159.249	34	29	45	29	895	100.2	5.67	174.18	29	0	0.859	0.816	0.827	-0.22	-0.29	-0.27	1	0.335363	0.531876	6.63122e+06	5.56924e+06	5.75911e+06	4.76483e+06	5.69829e+06	4.5465e+06	1.22	4.07	1.65	13.68	11.08	13.43	5.65809e+06	5.6973e+06	5.32525e+06	4.46858e+06	4.6638e+06	4.99131e+06	4.67295e+06	4.3421e+06	4.90713e+06	2.19827e+06	4.58155e+06
FALSE	High	Master Protein	Q9UKK3	Protein mono-ADP-ribosyltransferase PARP4 OS=Homo sapiens OX=9606 GN=PARP4 PE=1 SV=3	0	FALSE	159.225	19	31	47	31	1724	192.5	5.66	150.36	31	0	0.934	0.874	0.832	-0.1	-0.19	-0.26	1	1	1	3.1577e+06	3.74157e+06	4.15042e+06	3.45401e+06	2.94889e+06	3.26871e+06	2.76	2.45	0.69	15.93	6.58	21.09	2.73945e+06	2.61899e+06	2.58639e+06	3.21084e+06	2.99385e+06	3.29907e+06	3.31506e+06	3.22224e+06	3.53643e+06	1.6962e+06	3.32115e+06
FALSE	High	Master Protein	Q05707	Collagen alpha-1(XIV) chain OS=Homo sapiens OX=9606 GN=COL14A1 PE=1 SV=3	0	FALSE	159.214	18	30	52	30	1796	193.4	5.3	165.07	30	0	1.128	0.961	0.954	0.17	-0.06	-0.07	1	1	1	1.47357e+06	3.53542e+06	3.13822e+06	2.99386e+06	1.66206e+06	3.39761e+06	0.46	2.08	7.63	61.42	31.56	71.03	1.25629e+06	1.25751e+06	1.20697e+06	2.99581e+06	2.76637e+06	3.16855e+06	2.26327e+06	2.42533e+06	2.77868e+06	1.74027e+06	7.59605e+06
FALSE	High	Master Protein	Q9BUF5	Tubulin beta-6 chain OS=Homo sapiens OX=9606 GN=TUBB6 PE=1 SV=1	0	FALSE	159.122	49	19	162	7	446	49.8	4.88	421.68	19	0	0.879	1.038	1.001	-0.19	0.05	0	1	1	1	2.31447e+06	1.78396e+06	1.60906e+06	1.61045e+06	2.0346e+06	1.85211e+06	1.3	4.39	5.42	10.35	22.17	10.23	1.96937e+06	2.00648e+06	1.86435e+06	1.37864e+06	1.43817e+06	1.59884e+06	1.357e+06	1.24354e+06	1.28717e+06	1.07303e+06	1.45434e+06
FALSE	High	Master Protein	P00533	Epidermal growth factor receptor OS=Homo sapiens OX=9606 GN=EGFR PE=1 SV=2	0	FALSE	158.977	30	30	35	29	1210	134.2	6.68	121.33	30	1	1.026	0.904	0.94	0.04	-0.15	-0.09	1	1	1	2.03891e+06	1.53036e+06	3.31952e+06	3.11999e+06	2.09144e+06	1.38305e+06	1.52	4.11	3.25	26.19	7.99	26.43	1.7349e+06	1.71297e+06	1.68114e+06	1.27771e+06	1.14189e+06	1.37156e+06	2.80706e+06	2.53153e+06	2.82845e+06	1.19347e+06	3.38626e+06
FALSE	High	Master Protein	Q92621	Nuclear pore complex protein Nup205 OS=Homo sapiens OX=9606 GN=NUP205 PE=1 SV=3	0	FALSE	158.626	16	34	43	34	2012	227.8	6.19	136.14	34	0	0.794	0.883	0.861	-0.33	-0.18	-0.22	0.919207	0.755609	0.904383	3.24964e+06	2.63615e+06	2.73953e+06	2.35924e+06	2.58003e+06	2.32843e+06	1.13	2	1.12	14.88	7.27	11.09	2.7651e+06	2.76312e+06	2.69419e+06	2.1385e+06	2.10934e+06	2.39894e+06	2.24901e+06	2.11353e+06	2.33426e+06	1.16953e+06	2.61053e+06
FALSE	High	Master Protein	P28838	Cytosol aminopeptidase OS=Homo sapiens OX=9606 GN=LAP3 PE=1 SV=3	0	FALSE	158.419	48	23	39	23	519	56.1	7.93	158.6	23	0	1.006	1.003	1.08	0.01	0	0.11	1	1	1	3.93874e+06	4.25624e+06	4.25688e+06	4.59934e+06	3.96394e+06	4.26975e+06	1.25	1.47	0.94	12.95	16.63	17.33	3.31183e+06	3.42893e+06	3.22612e+06	3.59009e+06	3.35556e+06	3.81457e+06	3.4309e+06	3.32143e+06	3.59404e+06	2.31381e+06	4.42243e+06
FALSE	High	Master Protein	P25705	ATP synthase subunit alpha, mitochondrial OS=Homo sapiens OX=9606 GN=ATP5F1A PE=1 SV=1	0	FALSE	158.158	53	30	76	30	553	59.7	9.13	210.95	30	0	1.049	0.885	1.044	0.07	-0.18	0.06	1	1	1	1.55473e+07	1.46889e+07	1.39014e+07	1.45153e+07	1.63063e+07	1.30004e+07	3.66	5.5	8.23	5.32	3.5	23.93	1.32721e+07	1.33577e+07	1.19645e+07	1.22109e+07	1.2675e+07	1.27725e+07	1.12041e+07	1.23272e+07	1.17979e+07	7.91065e+06	1.45534e+07
FALSE	High	Master Protein	Q93009	Ubiquitin carboxyl-terminal hydrolase 7 OS=Homo sapiens OX=9606 GN=USP7 PE=1 SV=2	0	FALSE	157.899	28	30	48	30	1102	128.2	5.55	171.41	30	0	0.951	0.915	0.874	-0.07	-0.13	-0.19	1	0.342911	0.440758	3.01144e+06	2.78742e+06	2.88158e+06	2.51758e+06	2.86368e+06	2.55162e+06	1.7	3.4	1.5	6.52	6.73	3.8	2.56242e+06	2.56815e+06	2.52869e+06	2.31718e+06	2.35679e+06	2.48292e+06	2.319e+06	2.227e+06	2.51783e+06	1.41242e+06	2.64748e+06
FALSE	High	Master Protein	P11413	Glucose-6-phosphate 1-dehydrogenase OS=Homo sapiens OX=9606 GN=G6PD PE=1 SV=4	0	FALSE	157.776	55	28	68	28	515	59.2	6.84	241.33	28	0	1.304	1.117	1.111	0.38	0.16	0.15	1	1	1	7.96324e+06	8.95742e+06	8.74339e+06	9.71644e+06	1.03878e+07	1.00037e+07	0.91	0.8	0.2	9.72	17.33	10.35	6.77587e+06	6.87562e+06	6.44044e+06	7.47807e+06	7.16735e+06	7.93748e+06	7.04687e+06	6.76453e+06	7.42971e+06	5.64796e+06	9.80321e+06
FALSE	High	Master Protein	P00558	Phosphoglycerate kinase 1 OS=Homo sapiens OX=9606 GN=PGK1 PE=1 SV=3	0	FALSE	157.652	60	26	72	22	417	44.6	8.1	206.8	26	4	0.978	0.924	1.063	-0.03	-0.11	0.09	1	1	1	9.70252e+06	9.44097e+06	8.34336e+06	8.87105e+06	9.48986e+06	8.71973e+06	2.85	2.41	1.68	5.28	25.3	7.69	7.95832e+06	8.50116e+06	7.94709e+06	7.84827e+06	7.58652e+06	8.13195e+06	6.67731e+06	6.60986e+06	7.10909e+06	5.02016e+06	9.18535e+06
FALSE	High	Master Protein	Q9Y2D5	A-kinase anchor protein 2 OS=Homo sapiens OX=9606 GN=AKAP2 PE=1 SV=3	0	FALSE	157.448	33	28	52	28	859	94.6	5.11	184.46	28	0	0.875	0.932	0.941	-0.19	-0.1	-0.09	1	1	1	4.17305e+06	3.83047e+06	4.09325e+06	3.85376e+06	3.65074e+06	3.56885e+06	0.67	1.31	1.3	8.37	36.56	11.37	3.58069e+06	3.58533e+06	3.40157e+06	3.1168e+06	3.06498e+06	3.44169e+06	3.29902e+06	3.20356e+06	3.44141e+06	2.41013e+06	3.37021e+06
FALSE	High	Master Protein	O95347	Structural maintenance of chromosomes protein 2 OS=Homo sapiens OX=9606 GN=SMC2 PE=1 SV=2	0	FALSE	157.389	28	36	52	36	1197	135.6	8.43	177.11	36	0	0.645	0.802	0.855	-0.63	-0.32	-0.23	0.862938	1	1	6.78213e+06	2.44508e+06	2.63696e+06	2.25579e+06	4.37728e+06	1.9611e+06	1.78	2.67	2.12	10.58	28.98	13.08	5.82578e+06	5.68273e+06	5.55507e+06	1.94038e+06	1.95737e+06	2.19135e+06	2.14275e+06	1.97351e+06	2.24686e+06	1.28851e+06	2.16902e+06
FALSE	High	Master Protein	P68032	Actin, alpha cardiac muscle 1 OS=Homo sapiens OX=9606 GN=ACTC1 PE=1 SV=1	0	FALSE	157.378	50	19	293	5	377	42	5.39	899.89	19	0	1.046	0.955	0.878	0.06	-0.07	-0.19	1	1	0.344277	1.76837e+07	1.77673e+07	1.80865e+07	1.58746e+07	1.84942e+07	1.69664e+07	5.1	1.46	4.3	2.95	4.5	3.67	1.41742e+07	1.51932e+07	1.51104e+07	1.46009e+07	1.42167e+07	1.62051e+07	1.39066e+07	1.39779e+07	1.60245e+07	9.22758e+06	1.50884e+07
FALSE	High	Master Protein	P14314	Glucosidase 2 subunit beta OS=Homo sapiens OX=9606 GN=PRKCSH PE=1 SV=2	0	FALSE	157.291	43	21	55	20	528	59.4	4.41	195.51	21	1	0.982	0.948	1.025	-0.03	-0.08	0.04	1	1	1	4.45e+06	5.06839e+06	4.563e+06	4.67624e+06	4.37096e+06	4.80581e+06	0.38	2.22	2.57	14.71	21.74	18.72	3.78109e+06	3.82328e+06	3.66562e+06	4.21335e+06	4.00138e+06	4.67948e+06	3.61109e+06	3.52646e+06	4.01594e+06	2.33806e+06	5.19632e+06
FALSE	High	Master Protein	Q96AC1	Fermitin family homolog 2 OS=Homo sapiens OX=9606 GN=FERMT2 PE=1 SV=1	0	FALSE	157.17	39	24	44	23	680	77.8	6.7	152.43	24	1	1.057	1.103	1.235	0.08	0.14	0.31	1	1	1	5.47805e+06	4.06817e+06	3.87352e+06	4.78571e+06	5.79026e+06	4.48742e+06	3.26	2.75	2.47	15.39	11.35	19.71	4.40566e+06	4.71273e+06	4.48693e+06	3.40755e+06	3.11605e+06	3.64601e+06	3.05547e+06	2.9936e+06	3.39328e+06	3.00687e+06	4.60163e+06
FALSE	High	Master Protein	P53675	Clathrin heavy chain 2 OS=Homo sapiens OX=9606 GN=CLTCL1 PE=1 SV=2	0	FALSE	157.125	11	21	43	1	1640	186.9	5.85	161.75	21	0	0.809	0.801	1.25	-0.31	-0.32	0.32	1	1	1	5578.77	2003.79	2271.23	2839.93	4512.82	1604.38	10.12	16.94	21.22	47.77	48.07	117.58	4746.94	4922.29	3871.12	1878.74	1421.58	0	2047.82	1755.29	1405.57	2835.72	1812.22
FALSE	High	Master Protein	O60506	Heterogeneous nuclear ribonucleoprotein Q OS=Homo sapiens OX=9606 GN=SYNCRIP PE=1 SV=2	0	FALSE	157.008	39	22	51	14	623	69.6	8.59	202.6	22	8	0.919	0.905	0.874	-0.12	-0.14	-0.19	1	0.849807	1	7.69794e+06	6.59855e+06	6.51241e+06	5.69037e+06	7.07375e+06	5.9708e+06	3.85	5.02	3.4	11.06	10.31	16.93	6.84316e+06	6.61378e+06	6.10182e+06	5.20964e+06	5.54417e+06	5.91381e+06	5.33545e+06	5.03304e+06	5.28095e+06	2.73077e+06	5.54281e+06
FALSE	High	Master Protein	Q9UHB6	LIM domain and actin-binding protein 1 OS=Homo sapiens OX=9606 GN=LIMA1 PE=1 SV=1	0	FALSE	156.746	40	28	51	28	759	85.2	6.84	184.52	28	0	1.191	1.163	0.896	0.25	0.22	-0.16	1	1	1	4.38253e+06	3.51427e+06	3.99597e+06	3.5818e+06	5.21929e+06	4.08778e+06	2.2	2.59	0.7	8.83	15.54	9.06	3.80513e+06	3.67668e+06	3.58962e+06	2.81944e+06	2.85504e+06	3.14959e+06	3.22126e+06	3.0513e+06	3.40483e+06	1.99197e+06	3.89632e+06
FALSE	High	Master Protein	P07951	Tropomyosin beta chain OS=Homo sapiens OX=9606 GN=TPM2 PE=1 SV=1	0	FALSE	156.357	68	29	165	4	284	32.8	4.7	474.72	29	27	1.049	1.076	1.238	0.07	0.11	0.31	1	1	1	4.02242e+07	2.45874e+07	2.21403e+07	2.74204e+07	4.21798e+07	2.64625e+07	3.54	0.45	2.45	12.5	17.62	28.51	3.49803e+07	3.29414e+07	3.29466e+07	2.0288e+07	1.96874e+07	2.20359e+07	1.73095e+07	1.71109e+07	1.92125e+07	1.79831e+07	2.63657e+07
FALSE	High	Master Protein	Q13200	26S proteasome non-ATPase regulatory subunit 2 OS=Homo sapiens OX=9606 GN=PSMD2 PE=1 SV=3	0	FALSE	156.32	28	28	48	28	908	100.1	5.2	155.52	28	0	1.018	0.986	0.971	0.03	-0.02	-0.04	1	1	1	8.88788e+06	6.57241e+06	6.76426e+06	6.56606e+06	9.04448e+06	6.48025e+06	0.8	0.44	2.64	0.93	9.43	3.71	7.56265e+06	7.61521e+06	7.3693e+06	5.46364e+06	5.23105e+06	5.91113e+06	5.45176e+06	5.00637e+06	5.7932e+06	3.81813e+06	6.213e+06
FALSE	High	Master Protein	P55884	Eukaryotic translation initiation factor 3 subunit B OS=Homo sapiens OX=9606 GN=EIF3B PE=1 SV=3	0	FALSE	155.58	30	24	51	24	814	92.4	5	195.6	24	0	0.979	0.932	0.93	-0.03	-0.1	-0.1	1	0.575346	0.781518	3.73225e+06	3.14061e+06	3.13367e+06	2.91561e+06	3.65455e+06	2.92733e+06	1.33	0.57	1.74	6.06	6.61	5.88	3.17575e+06	3.18543e+06	3.11514e+06	2.63155e+06	2.51298e+06	2.8057e+06	2.58767e+06	2.39917e+06	2.67009e+06	1.5505e+06	2.88576e+06
FALSE	High	Master Protein	Q641Q2	WASH complex subunit 2A OS=Homo sapiens OX=9606 GN=WASHC2A PE=1 SV=3	0	FALSE	155.553	24	23	32	6	1341	147.1	4.81	130.14	23	17	1.144	1.061	1.025	0.19	0.09	0.04	0.872885	1	1	1.59716e+06	1.71109e+06	1.84663e+06	1.89362e+06	1.82787e+06	1.81554e+06	1.06	1.8	1.63	5.52	5.91	3.51	1.37762e+06	1.36228e+06	1.3082e+06	1.39492e+06	1.39173e+06	1.53353e+06	1.48832e+06	1.39023e+06	1.57957e+06	1.00412e+06	1.83882e+06
FALSE	High	Master Protein	P50454	Serpin H1 OS=Homo sapiens OX=9606 GN=SERPINH1 PE=1 SV=2	0	FALSE	155.269	44	19	70	19	418	46.4	8.69	295.95	19	0	1.232	1.503	1.748	0.3	0.59	0.81	1	0.840686	0.69063	1.02119e+07	5.76233e+06	4.68346e+06	8.18699e+06	1.25779e+07	8.66094e+06	2.51	1.49	6.83	22.41	25.03	28.36	8.37924e+06	8.8804e+06	8.36435e+06	4.79022e+06	4.69829e+06	5.11016e+06	3.4773e+06	3.82303e+06	3.99062e+06	4.80292e+06	7.87208e+06
FALSE	High	Master Protein	P78371	T-complex protein 1 subunit beta OS=Homo sapiens OX=9606 GN=CCT2 PE=1 SV=4	0	FALSE	155.261	42	22	48	22	535	57.5	6.46	199.27	22	0	0.907	0.799	0.979	-0.14	-0.32	-0.03	1	0.939869	1	5.06583e+06	3.27601e+06	3.09082e+06	3.02739e+06	4.59326e+06	2.61719e+06	5.3	4.43	8.31	1.88	12.84	15.87	4.04446e+06	4.54019e+06	4.14929e+06	2.72335e+06	2.73699e+06	2.80559e+06	2.29061e+06	2.59424e+06	2.63359e+06	1.75976e+06	2.9029e+06
FALSE	High	Master Protein	Q9Y4I1	Unconventional myosin-Va OS=Homo sapiens OX=9606 GN=MYO5A PE=1 SV=2	0	FALSE	155.232	19	35	43	35	1855	215.3	8.48	142.42	35	0	1.066	0.832	0.838	0.09	-0.27	-0.25	1	1	1	2.14828e+06	2.88426e+06	3.30381e+06	2.76947e+06	2.28942e+06	2.39969e+06	1.81	0.98	0.54	13.87	5.75	18.03	1.80873e+06	1.84572e+06	1.80334e+06	2.40176e+06	2.27087e+06	2.58496e+06	2.66275e+06	2.53997e+06	2.83085e+06	1.60983e+06	2.40994e+06
FALSE	High	Master Protein	P31939	Bifunctional purine biosynthesis protein ATIC OS=Homo sapiens OX=9606 GN=ATIC PE=1 SV=3	0	FALSE	154.602	53	25	49	25	592	64.6	6.71	179.71	25	0	0.926	0.946	0.957	-0.11	-0.08	-0.06	1	1	1	3.7765e+06	3.40887e+06	3.31496e+06	3.17211e+06	3.49516e+06	3.22559e+06	0.44	0.98	1.29	10.47	10.39	13.11	3.22514e+06	3.22823e+06	3.09324e+06	2.83379e+06	2.77041e+06	3.04751e+06	2.70757e+06	2.56192e+06	2.78962e+06	1.58443e+06	3.05009e+06
FALSE	High	Master Protein	O60271	C-Jun-amino-terminal kinase-interacting protein 4 OS=Homo sapiens OX=9606 GN=SPAG9 PE=1 SV=4	0	FALSE	154.395	25	31	55	30	1321	146.1	5.15	177.46	31	1	1.044	0.978	0.962	0.06	-0.03	-0.06	1	1	1	2.9555e+06	3.62352e+06	3.7189e+06	3.57599e+06	3.08424e+06	3.5456e+06	1.47	1.75	2.03	5.3	16.03	13.2	2.56547e+06	2.53925e+06	2.40018e+06	3.06847e+06	2.8522e+06	3.2475e+06	3.08221e+06	2.84185e+06	3.16875e+06	2.07865e+06	3.7605e+06
FALSE	High	Master Protein	P07195	L-lactate dehydrogenase B chain OS=Homo sapiens OX=9606 GN=LDHB PE=1 SV=2	0	FALSE	154.246	57	20	64	18	334	36.6	6.05	228.37	20	2	1.059	0.999	0.996	0.08	0	-0.01	1	1	1	6.19326e+06	4.85051e+06	4.63908e+06	4.62248e+06	6.55968e+06	4.84446e+06	2.86	1.93	3.85	9.84	9.21	20.32	5.35741e+06	5.32102e+06	4.87616e+06	3.95584e+06	3.95769e+06	4.34716e+06	3.73894e+06	3.67595e+06	3.75606e+06	2.31084e+06	4.63046e+06
FALSE	High	Master Protein	Q9BQG0	Myb-binding protein 1A OS=Homo sapiens OX=9606 GN=MYBBP1A PE=1 SV=2	0	FALSE	154.227	25	31	40	31	1328	148.8	9.28	137.5	31	0	0.933	0.843	0.849	-0.1	-0.25	-0.24	1	0.892773	1	3.90496e+06	2.26859e+06	2.24751e+06	1.90762e+06	3.64421e+06	1.91219e+06	1.14	1.89	1.73	15.9	22.62	19.93	3.32271e+06	3.35561e+06	3.13594e+06	1.84945e+06	1.8486e+06	2.03318e+06	1.82997e+06	1.73696e+06	1.8702e+06	913906	2.08611e+06
FALSE	High	Master Protein	P04083	Annexin A1 OS=Homo sapiens OX=9606 GN=ANXA1 PE=1 SV=2	0	FALSE	154.005	70	22	67	22	346	38.7	7.02	214.67	22	0	0.962	0.908	1.213	-0.06	-0.14	0.28	1	1	0.911391	1.25164e+07	1.15992e+07	1.13463e+07	1.37651e+07	1.20443e+07	1.0531e+07	15.32	6.94	14.27	12.37	19.56	11.44	9.68226e+06	1.3118e+07	1.02518e+07	9.64242e+06	1.0241e+07	1.00571e+07	7.64302e+06	9.77802e+06	9.66776e+06	7.65663e+06	1.58949e+07
FALSE	High	Master Protein	P05023	Sodium/potassium-transporting ATPase subunit alpha-1 OS=Homo sapiens OX=9606 GN=ATP1A1 PE=1 SV=1	0	FALSE	153.965	27	29	57	29	1023	112.8	5.49	180.65	29	0	0.922	0.874	0.795	-0.12	-0.19	-0.33	1	1	1	6.27013e+06	6.48636e+06	7.22752e+06	5.74513e+06	5.78111e+06	5.67158e+06	2.99	1.61	0.74	17.26	22.8	18.09	5.58955e+06	5.38707e+06	5.09173e+06	5.491e+06	5.19011e+06	5.73269e+06	5.82741e+06	5.51538e+06	6.15832e+06	2.78237e+06	6.51763e+06
FALSE	High	Master Protein	P48147	Prolyl endopeptidase OS=Homo sapiens OX=9606 GN=PREP PE=1 SV=2	0	FALSE	153.889	40	24	37	24	710	80.6	5.86	135.31	24	0	0.907	0.918	0.881	-0.14	-0.12	-0.18	0.10653	0.035129	0.0315032	3.00721e+06	3.04955e+06	3.06888e+06	2.70296e+06	2.72697e+06	2.79823e+06	1.83	1.46	1.36	3.18	1.42	2.79	2.55882e+06	2.64644e+06	2.43424e+06	2.52556e+06	2.44012e+06	2.79682e+06	2.47341e+06	2.3357e+06	2.64603e+06	1.52748e+06	2.59899e+06
FALSE	High	Master Protein	Q8NE71	ATP-binding cassette sub-family F member 1 OS=Homo sapiens OX=9606 GN=ABCF1 PE=1 SV=2	0	FALSE	153.388	33	25	37	22	845	95.9	6.8	130.54	25	3	1.029	1.004	0.939	0.04	0.01	-0.09	1	1	1	3.11079e+06	2.41765e+06	2.47782e+06	2.32656e+06	3.20004e+06	2.42842e+06	3.14	3.61	3.31	1.23	3.71	3.13	2.7866e+06	2.66027e+06	2.54797e+06	1.93606e+06	2.00315e+06	2.16677e+06	1.99978e+06	1.91495e+06	1.99376e+06	1.3696e+06	2.23707e+06
FALSE	High	Master Protein	Q15459	Splicing factor 3A subunit 1 OS=Homo sapiens OX=9606 GN=SF3A1 PE=1 SV=1	0	FALSE	153.089	35	25	40	25	793	88.8	5.22	165.05	25	0	0.832	0.832	0.851	-0.26	-0.27	-0.23	1	0.348531	0.63105	3.34961e+06	2.96456e+06	2.95452e+06	2.51577e+06	2.78763e+06	2.46529e+06	1.57	1.04	1.39	11.86	12.84	11.22	2.80512e+06	2.87786e+06	2.78611e+06	2.43086e+06	2.38837e+06	2.65692e+06	2.40933e+06	2.28337e+06	2.47727e+06	1.2084e+06	2.5135e+06
FALSE	High	Master Protein	P11940	Polyadenylate-binding protein 1 OS=Homo sapiens OX=9606 GN=PABPC1 PE=1 SV=2	0	FALSE	152.978	37	26	52	13	636	70.6	9.5	165.7	26	14	0.891	0.922	0.982	-0.17	-0.12	-0.03	1	1	1	9.52018e+06	5.47611e+06	5.11106e+06	5.01743e+06	8.48109e+06	5.04846e+06	3.55	2.95	9.22	8.77	6.34	15.94	7.86745e+06	8.5236e+06	7.79774e+06	4.55229e+06	4.51192e+06	4.76384e+06	3.9589e+06	4.51222e+06	4.35496e+06	3.31933e+06	4.66527e+06
FALSE	High	Master Protein	Q9NTJ3	Structural maintenance of chromosomes protein 4 OS=Homo sapiens OX=9606 GN=SMC4 PE=1 SV=2	0	FALSE	152.395	25	37	54	36	1288	147.1	6.79	161.24	37	0	0.612	0.723	0.786	-0.71	-0.47	-0.35	0.461785	0.597812	1	4.72409e+06	1.59931e+06	1.72482e+06	1.35601e+06	2.89073e+06	1.15578e+06	2.52	4.91	3.21	9.62	27.16	10.8	4.11149e+06	3.94737e+06	3.86938e+06	1.24331e+06	1.31812e+06	1.43335e+06	1.44701e+06	1.33301e+06	1.43619e+06	788219	1.27059e+06
FALSE	High	Master Protein	Q15643	Thyroid receptor-interacting protein 11 OS=Homo sapiens OX=9606 GN=TRIP11 PE=1 SV=3	0	FALSE	152.331	17	31	39	30	1979	227.4	5.26	136.45	31	0	1.095	1.054	1.071	0.13	0.08	0.1	1	0.919047	1	1.90943e+06	1.62496e+06	1.60484e+06	1.71806e+06	2.09061e+06	1.71219e+06	2.73	1.3	2.46	3.5	2.99	11.4	1.62472e+06	1.60739e+06	1.61721e+06	1.34267e+06	1.30023e+06	1.48407e+06	1.2455e+06	1.24028e+06	1.37948e+06	998669	1.7099e+06
FALSE	High	Master Protein	P53618	Coatomer subunit beta OS=Homo sapiens OX=9606 GN=COPB1 PE=1 SV=3	0	FALSE	152.125	32	27	48	27	953	107.1	6.05	170.04	27	0	1.03	1.055	1.125	0.04	0.08	0.17	1	0.708404	0.728931	3.4777e+06	2.97459e+06	2.83658e+06	3.19093e+06	3.58041e+06	3.13675e+06	1.38	0.52	3.43	4	6.47	4.8	2.95915e+06	2.92895e+06	2.86767e+06	2.46448e+06	2.39628e+06	2.66591e+06	2.40165e+06	2.19221e+06	2.37816e+06	1.85482e+06	3.09679e+06
FALSE	High	Master Protein	O00469	Procollagen-lysine,2-oxoglutarate 5-dioxygenase 2 OS=Homo sapiens OX=9606 GN=PLOD2 PE=1 SV=2	0	FALSE	152.086	34	27	62	27	737	84.6	6.71	172.98	27	0	1.432	1.667	1.635	0.52	0.74	0.71	0.888819	0.19153	0.227275	6.86588e+06	4.70217e+06	3.58778e+06	5.86715e+06	9.8315e+06	7.83925e+06	3.45	1.07	1.93	24.61	14.43	21.75	5.84214e+06	5.7903e+06	5.899e+06	3.9136e+06	3.76248e+06	4.13934e+06	2.98336e+06	2.77277e+06	3.0452e+06	4.66546e+06	5.64147e+06
FALSE	High	Master Protein	B5ME19	Eukaryotic translation initiation factor 3 subunit C-like protein OS=Homo sapiens OX=9606 GN=EIF3CL PE=1 SV=1	0	FALSE	152.005	31	32	56	32	914	105.4	5.64	162.27	32	0	0.941	0.928	0.943	-0.09	-0.11	-0.08	1	0.58193	0.924153	7.81815e+06	6.07172e+06	6.05254e+06	5.70815e+06	7.35718e+06	5.63484e+06	2.04	1.96	0.76	7.32	4.46	8.43	6.8583e+06	6.6629e+06	6.40365e+06	4.93081e+06	4.93478e+06	5.44165e+06	4.90168e+06	4.67763e+06	5.10567e+06	2.92023e+06	5.50936e+06
FALSE	High	Master Protein	P09493	Tropomyosin alpha-1 chain OS=Homo sapiens OX=9606 GN=TPM1 PE=1 SV=2	0	FALSE	151.614	70	29	125	11	284	32.7	4.74	346.49	29	9	1.566	1.685	2.315	0.65	0.75	1.21	1	0.435706	0.510765	1.66008e+07	4.05095e+06	3.83883e+06	8.88874e+06	2.5999e+07	6.82432e+06	2.17	1.18	4.84	38.66	22.91	66.57	1.37516e+07	1.44955e+07	1.35973e+07	3.41178e+06	3.2414e+06	3.59278e+06	3.18859e+06	2.77916e+06	3.27094e+06	7.53775e+06	8.54684e+06
FALSE	High	Master Protein	Q14690	Protein RRP5 homolog OS=Homo sapiens OX=9606 GN=PDCD11 PE=1 SV=3	0	FALSE	151.595	19	35	41	35	1871	208.6	8.87	134.25	35	0	0.975	0.81	0.834	-0.04	-0.3	-0.26	1	0.328505	0.38274	3.1432e+06	2.3304e+06	2.35588e+06	1.96536e+06	3.06528e+06	1.88771e+06	1.49	0.87	1.63	5.31	11.87	9.14	2.67453e+06	2.64415e+06	2.59462e+06	1.91169e+06	1.87065e+06	2.08857e+06	1.89876e+06	1.79703e+06	2.04631e+06	1.06857e+06	1.88976e+06
FALSE	High	Master Protein	P17252	Protein kinase C alpha type OS=Homo sapiens OX=9606 GN=PRKCA PE=1 SV=4	0	FALSE	151.549	39	26	52	25	672	76.7	7.05	150.43	26	2	0.878	0.96	0.841	-0.19	-0.06	-0.25	1	1	1	3.0624e+06	4.51841e+06	4.88764e+06	4.10893e+06	2.68784e+06	4.33735e+06	2.74	0.39	2.26	20.9	12.36	22.38	2.67367e+06	2.6311e+06	2.43663e+06	3.75615e+06	3.63372e+06	4.0392e+06	4.00706e+06	3.77735e+06	4.05059e+06	1.70389e+06	3.95088e+06
FALSE	High	Master Protein	P05556	Integrin beta-1 OS=Homo sapiens OX=9606 GN=ITGB1 PE=1 SV=2	0	FALSE	151.429	35	27	50	27	798	88.4	5.39	190.61	27	0	1.045	1.077	1.134	0.06	0.11	0.18	1	1	1	8.18785e+06	7.82567e+06	7.22021e+06	8.18811e+06	8.55489e+06	8.43097e+06	1.94	1.86	1.79	13.2	10.84	5.34	6.967e+06	6.9043e+06	6.84223e+06	6.50547e+06	6.22406e+06	7.21757e+06	5.96782e+06	5.58005e+06	6.09482e+06	4.95039e+06	6.34516e+06
FALSE	High	Master Protein	P67936	Tropomyosin alpha-4 chain OS=Homo sapiens OX=9606 GN=TPM4 PE=1 SV=3	0	FALSE	151.375	71	26	181	9	248	28.5	4.69	511.97	26	1	0.902	0.92	0.988	-0.15	-0.12	-0.02	1	0.842816	1	9.23248e+06	1.02594e+07	9.40011e+06	9.29034e+06	8.32627e+06	9.43976e+06	1.19	1.37	2.51	10.54	5.27	9.49	7.84694e+06	8.09204e+06	7.56209e+06	8.52865e+06	8.03326e+06	9.23086e+06	7.35197e+06	7.41169e+06	8.00951e+06	4.49634e+06	9.02898e+06
FALSE	High	Master Protein	Q9UBG0	C-type mannose receptor 2 OS=Homo sapiens OX=9606 GN=MRC2 PE=1 SV=2	0	FALSE	150.729	23	27	43	26	1479	166.6	5.83	177.31	27	1	1.075	1.102	1.133	0.1	0.14	0.18	1	1	1	4.30471e+06	5.90009e+06	5.28363e+06	5.98498e+06	4.62922e+06	6.50282e+06	0.41	2.26	1.36	32.99	28.51	38.41	3.68862e+06	3.69845e+06	3.52572e+06	5.03035e+06	4.62895e+06	5.28783e+06	4.25842e+06	3.99207e+06	4.51137e+06	2.59107e+06	8.26744e+06
FALSE	High	Master Protein	P49321	Nuclear autoantigenic sperm protein OS=Homo sapiens OX=9606 GN=NASP PE=1 SV=2	0	FALSE	150.421	45	30	39	29	788	85.2	4.3	139.32	30	1	0.608	0.625	0.71	-0.72	-0.68	-0.49	0.583288	0.200302	0.464713	4.45125e+06	2.68113e+06	2.69254e+06	1.91085e+06	2.70727e+06	1.67577e+06	3.84	0.45	2.81	14.07	26.75	19.06	3.98685e+06	3.73629e+06	3.64591e+06	2.22882e+06	2.14275e+06	2.42015e+06	2.2737e+06	2.07418e+06	2.29422e+06	901808	1.83735e+06
FALSE	High	Master Protein	P49750	YLP motif-containing protein 1 OS=Homo sapiens OX=9606 GN=YLPM1 PE=1 SV=4	0	FALSE	150.024	16	31	48	30	2146	241.5	6.55	154.63	31	1	0.888	0.855	0.832	-0.17	-0.23	-0.27	1	0.365479	0.404322	2.78592e+06	2.65907e+06	2.73075e+06	2.27107e+06	2.47395e+06	2.27254e+06	1.89	4.79	1.33	11.59	6.03	13.6	2.4406e+06	2.39356e+06	2.26825e+06	2.11961e+06	2.24447e+06	2.38313e+06	2.20089e+06	2.11875e+06	2.27848e+06	1.08284e+06	2.22533e+06
FALSE	High	Master Protein	Q5VYK3	Proteasome adapter and scaffold protein ECM29 OS=Homo sapiens OX=9606 GN=ECPAS PE=1 SV=2	0	FALSE	149.111	18	31	45	31	1845	204.2	7.12	123.7	31	0	1.039	0.945	0.935	0.06	-0.08	-0.1	1	1	1	2.70371e+06	2.68269e+06	2.77336e+06	2.59241e+06	2.8092e+06	2.53445e+06	0.97	2.13	2.57	2.8	10.23	1.11	2.31622e+06	2.2944e+06	2.21454e+06	2.26424e+06	2.08941e+06	2.4043e+06	2.23523e+06	2.0777e+06	2.41106e+06	1.49051e+06	2.59883e+06
FALSE	High	Master Protein	P54577	Tyrosine--tRNA ligase, cytoplasmic OS=Homo sapiens OX=9606 GN=YARS1 PE=1 SV=4	0	FALSE	148.999	61	34	54	34	528	59.1	7.05	164.17	34	0	1.112	1.094	1.169	0.15	0.13	0.23	1	1	1	6.25038e+06	5.36083e+06	4.75759e+06	5.56361e+06	6.94774e+06	5.86425e+06	1.47	1.74	1.24	11.77	11.85	15.95	5.40618e+06	5.3701e+06	5.05381e+06	4.39885e+06	4.38251e+06	4.80453e+06	3.90314e+06	3.65449e+06	4.05378e+06	3.52094e+06	5.34961e+06
FALSE	High	Master Protein	Q9BXJ9	N-alpha-acetyltransferase 15, NatA auxiliary subunit OS=Homo sapiens OX=9606 GN=NAA15 PE=1 SV=1	0	FALSE	148.744	39	39	56	34	866	101.2	7.42	164.95	39	6	0.949	0.954	0.93	-0.08	-0.07	-0.1	1	1	0.909172	6.1188e+06	4.50615e+06	4.63823e+06	4.31498e+06	5.80879e+06	4.30084e+06	1.03	1.21	1.5	1.11	8.34	3.75	5.22253e+06	5.25705e+06	4.93161e+06	3.74173e+06	3.60563e+06	4.12157e+06	3.82746e+06	3.56985e+06	3.95207e+06	2.547e+06	4.12334e+06
FALSE	High	Master Protein	P50991	T-complex protein 1 subunit delta OS=Homo sapiens OX=9606 GN=CCT4 PE=1 SV=4	0	FALSE	148.656	57	30	72	30	539	57.9	7.83	205.95	30	0	0.964	0.891	0.962	-0.05	-0.17	-0.06	1	1	1	8.15969e+06	5.70299e+06	5.35787e+06	5.15384e+06	7.86698e+06	5.08195e+06	2.48	2.1	3.37	1.16	7.43	15.92	6.94303e+06	7.31027e+06	6.67302e+06	4.74089e+06	4.58569e+06	4.94055e+06	4.24757e+06	4.34403e+06	4.56526e+06	2.97556e+06	5.03476e+06
FALSE	High	Master Protein	O75962	Triple functional domain protein OS=Homo sapiens OX=9606 GN=TRIO PE=1 SV=2	0	FALSE	148.637	11	34	42	30	3097	346.7	6.37	129.14	34	3	1.021	0.859	0.826	0.03	-0.22	-0.28	1	0.723251	0.921141	2.55871e+06	2.78112e+06	2.84077e+06	2.34693e+06	2.61184e+06	2.38805e+06	0.95	0.47	0.95	8.48	18.45	16.02	2.1772e+06	2.1881e+06	2.12442e+06	2.31528e+06	2.20903e+06	2.49252e+06	2.31139e+06	2.17472e+06	2.42052e+06	1.36422e+06	2.00914e+06
FALSE	High	Master Protein	Q92841	Probable ATP-dependent RNA helicase DDX17 OS=Homo sapiens OX=9606 GN=DDX17 PE=1 SV=2	0	FALSE	148.434	36	27	51	20	729	80.2	8.27	173.08	27	0	0.84	0.818	0.787	-0.25	-0.29	-0.35	1	0.243677	0.26977	3.36808e+06	3.40851e+06	3.53968e+06	2.78482e+06	2.82885e+06	2.78714e+06	2.07	2.93	0.9	12.83	5.71	16.24	2.92928e+06	2.83776e+06	2.7587e+06	2.74899e+06	2.80589e+06	3.0548e+06	2.85889e+06	2.69638e+06	3.01604e+06	1.29968e+06	2.73791e+06
FALSE	High	Master Protein	P35221	Catenin alpha-1 OS=Homo sapiens OX=9606 GN=CTNNA1 PE=1 SV=1	0	FALSE	148.3	30	29	49	29	906	100	6.29	175.5	29	0	1.047	1.045	1.013	0.07	0.06	0.02	1	1	1	6.11425e+06	5.16456e+06	5.20557e+06	5.27097e+06	6.39898e+06	5.39862e+06	1.52	1.35	3.3	15.75	9.35	18.42	5.20258e+06	5.17135e+06	5.08237e+06	4.29329e+06	4.05724e+06	4.66615e+06	4.39491e+06	4.02306e+06	4.36171e+06	3.89931e+06	5.06823e+06
FALSE	High	Master Protein	P08758	Annexin A5 OS=Homo sapiens OX=9606 GN=ANXA5 PE=1 SV=2	0	FALSE	148.015	75	24	113	23	320	35.9	5.05	365.59	24	1	1.136	1.039	0.967	0.18	0.06	-0.05	1	1	1	1.70519e+07	1.8241e+07	1.82599e+07	1.76571e+07	1.93784e+07	1.89556e+07	4.24	1.1	1.99	14.91	9.81	6.56	1.54705e+07	1.46503e+07	1.37613e+07	1.51637e+07	1.48677e+07	1.63316e+07	1.52232e+07	1.41015e+07	1.55586e+07	1.02637e+07	2.09525e+07
FALSE	High	Master Protein	Q9UDT6	CAP-Gly domain-containing linker protein 2 OS=Homo sapiens OX=9606 GN=CLIP2 PE=1 SV=1	0	FALSE	147.92	26	30	37	23	1046	115.8	6.73	126.27	30	0	0.826	0.758	0.75	-0.28	-0.4	-0.41	0.368583	0.0101616	0.0354907	2.0793e+06	2.61681e+06	2.47667e+06	1.85781e+06	1.71718e+06	1.98414e+06	1.1	0.64	2.09	6.27	9.32	2.5	1.8004e+06	1.78645e+06	1.69844e+06	2.17535e+06	2.11399e+06	2.33918e+06	1.9317e+06	1.91407e+06	2.12361e+06	1.16994e+06	1.78635e+06
FALSE	High	Master Protein	P29590	Protein PML OS=Homo sapiens OX=9606 GN=PML PE=1 SV=3	0	FALSE	147.643	41	33	67	33	882	97.5	6.21	194.9	33	0	0.97	1.024	1.122	-0.04	0.03	0.17	1	1	1	5.92616e+06	7.42869e+06	7.30249e+06	8.19032e+06	5.75081e+06	7.60897e+06	2.51	0.26	0.08	14.08	7.61	19.72	5.16993e+06	5.09154e+06	4.73327e+06	6.17529e+06	5.97119e+06	6.6578e+06	5.88571e+06	5.64364e+06	6.21364e+06	3.86744e+06	7.87528e+06
FALSE	High	Master Protein	A2RRP1	NBAS subunit of NRZ tethering complex OS=Homo sapiens OX=9606 GN=NBAS PE=1 SV=2	0	FALSE	147.533	14	33	43	33	2371	268.4	5.96	140.41	33	0	1.032	1.071	1.044	0.05	0.1	0.06	1	0.205969	1	2.48975e+06	2.4178e+06	2.37734e+06	2.4818e+06	2.57034e+06	2.5893e+06	2.37	1.34	2.69	0.3	3.58	3.32	2.08043e+06	2.1391e+06	2.09876e+06	2.02758e+06	1.93462e+06	2.12888e+06	1.91605e+06	1.82429e+06	2.11314e+06	1.44262e+06	2.38784e+06
FALSE	High	Master Protein	Q14766	Latent-transforming growth factor beta-binding protein 1 OS=Homo sapiens OX=9606 GN=LTBP1 PE=1 SV=4	0	FALSE	147.307	17	23	39	22	1721	186.7	5.96	166.07	23	0	1.308	1.159	1.232	0.39	0.21	0.3	1	1	0.945505	1.03421e+06	2.54724e+06	1.95668e+06	2.4106e+06	1.35229e+06	2.95278e+06	3.37	1.19	1.28	2.12	21.13	16.9	880000	889038	798817	2.14432e+06	2.01564e+06	2.28291e+06	1.57702e+06	1.48749e+06	1.68185e+06	1.44551e+06	2.29707e+06
FALSE	High	Master Protein	Q93052	Lipoma-preferred partner OS=Homo sapiens OX=9606 GN=LPP PE=1 SV=1	0	FALSE	146.956	42	18	28	18	612	65.7	7.37	138.06	18	0	1.079	0.915	0.986	0.11	-0.13	-0.02	1	1	1	1.20521e+06	1.47552e+06	1.39449e+06	1.37453e+06	1.30082e+06	1.3504e+06	1.12	1.23	1.04	1.65	19.14	3.91	1.02551e+06	1.03268e+06	1.00501e+06	1.22171e+06	1.18065e+06	1.34776e+06	1.12391e+06	1.06348e+06	1.19673e+06	803865	1.28893e+06
FALSE	High	Master Protein	O00571	ATP-dependent RNA helicase DDX3X OS=Homo sapiens OX=9606 GN=DDX3X PE=1 SV=3	0	FALSE	146.859	42	27	57	7	662	73.2	7.18	170.88	27	20	0.863	0.856	0.889	-0.21	-0.22	-0.17	0.862938	0.785389	0.73357	9.94634e+06	6.9609e+06	6.98799e+06	6.21398e+06	8.58065e+06	5.95592e+06	3.04	5.98	1.86	3.93	5.22	7.98	8.86151e+06	8.45366e+06	8.14679e+06	5.32219e+06	5.76165e+06	6.23855e+06	5.74099e+06	5.40058e+06	5.84736e+06	3.61205e+06	6.26439e+06
FALSE	High	Master Protein	Q96QK1	Vacuolar protein sorting-associated protein 35 OS=Homo sapiens OX=9606 GN=VPS35 PE=1 SV=2	0	FALSE	145.989	36	30	63	29	796	91.6	5.49	175.08	30	1	0.978	0.925	0.905	-0.03	-0.11	-0.14	1	0.642925	0.834924	4.3816e+06	5.10933e+06	5.27326e+06	4.77393e+06	4.28421e+06	4.72858e+06	1.57	2.45	2.93	8.38	2.72	4.51	3.82163e+06	3.76451e+06	3.57395e+06	4.31575e+06	3.95814e+06	4.57912e+06	4.29599e+06	4.07537e+06	4.2961e+06	2.54367e+06	4.97679e+06
FALSE	High	Master Protein	P55265	Double-stranded RNA-specific adenosine deaminase OS=Homo sapiens OX=9606 GN=ADAR PE=1 SV=4	0	FALSE	145.91	26	30	50	30	1226	136	8.65	154.87	30	0	0.929	0.813	0.853	-0.11	-0.3	-0.23	1	0.473615	0.752617	4.79001e+06	5.56436e+06	5.62974e+06	4.80061e+06	4.44955e+06	4.52648e+06	2.58	1.01	1.28	15.14	12.24	15.63	4.15893e+06	3.9888e+06	3.92337e+06	4.67818e+06	4.413e+06	4.98694e+06	4.53737e+06	4.30899e+06	4.8723e+06	2.16229e+06	4.61595e+06
FALSE	High	Master Protein	Q9UQ35	Serine/arginine repetitive matrix protein 2 OS=Homo sapiens OX=9606 GN=SRRM2 PE=1 SV=2	0	FALSE	145.908	13	25	40	25	2752	299.4	12.06	143.96	25	0	0.849	0.872	0.868	-0.24	-0.2	-0.2	1	0.545439	0.906962	2.1089e+06	1.8162e+06	1.72556e+06	1.49723e+06	1.79055e+06	1.58333e+06	1.9	3.13	4.56	2.39	11.86	13.69	1.85412e+06	1.81189e+06	1.72715e+06	1.5098e+06	1.41058e+06	1.68176e+06	1.48158e+06	1.30139e+06	1.47029e+06	870306	1.47871e+06
FALSE	High	Master Protein	Q8N3D4	EH domain-binding protein 1-like protein 1 OS=Homo sapiens OX=9606 GN=EHBP1L1 PE=1 SV=2	0	FALSE	145.843	21	21	33	19	1523	161.8	4.83	127.88	21	2	0.93	1.146	0.955	-0.1	0.2	-0.07	1	1	1	1.12249e+06	1.16777e+06	1.26936e+06	1.21197e+06	1.044e+06	1.33865e+06	1.05	0.36	2.69	3.58	6.75	16.94	955118	955724	930429	970764	938013	1.04301e+06	1.00885e+06	981012	1.12309e+06	696970	1.16535e+06
FALSE	High	Master Protein	Q13263	Transcription intermediary factor 1-beta OS=Homo sapiens OX=9606 GN=TRIM28 PE=1 SV=5	0	FALSE	145.424	32	24	53	24	835	88.5	5.77	188.4	24	0	0.866	0.802	0.804	-0.21	-0.32	-0.31	0.912565	0.0583791	0.166372	6.13938e+06	5.51315e+06	5.53336e+06	4.45122e+06	5.31373e+06	4.42132e+06	1.82	1.46	3.13	9.26	4.42	9.43	5.367e+06	5.27473e+06	4.99192e+06	4.66719e+06	4.41139e+06	4.8884e+06	4.6676e+06	4.27639e+06	4.65027e+06	2.3046e+06	4.58973e+06
FALSE	High	Master Protein	P05997	Collagen alpha-2(V) chain OS=Homo sapiens OX=9606 GN=COL5A2 PE=1 SV=3	0	FALSE	145.363	23	25	38	25	1499	144.8	6.46	121.13	25	0	1.198	2.19	1.989	0.26	1.13	0.99	1	0.640411	1	2.05806e+06	1.22314e+06	1.15244e+06	2.29189e+06	2.46599e+06	2.67892e+06	1.94	2.84	1.69	31.55	59.81	33.53	1.78385e+06	1.73246e+06	1.6857e+06	1.03793e+06	944352	1.09622e+06	943937	890647	964822	1.49662e+06	2.20373e+06
FALSE	High	Master Protein	Q02790	Peptidyl-prolyl cis-trans isomerase FKBP4 OS=Homo sapiens OX=9606 GN=FKBP4 PE=1 SV=3	0	FALSE	145.329	57	28	69	27	459	51.8	5.43	201.28	28	1	0.903	0.853	0.866	-0.15	-0.23	-0.21	1	0.238185	0.385605	5.62264e+06	4.57883e+06	4.79888e+06	4.15352e+06	5.07731e+06	3.9047e+06	2.15	2.75	2.55	6.43	2.74	10.56	4.68994e+06	4.83076e+06	4.71221e+06	3.80638e+06	3.52856e+06	4.17131e+06	3.96398e+06	3.70876e+06	3.98225e+06	2.20341e+06	4.13468e+06
FALSE	High	Master Protein	Q9BSJ8	Extended synaptotagmin-1 OS=Homo sapiens OX=9606 GN=ESYT1 PE=1 SV=1	0	FALSE	145.282	29	27	51	27	1104	122.8	5.83	159.65	27	0	0.917	1.041	0.998	-0.12	0.06	0	1	1	1	5.16901e+06	4.16595e+06	4.23999e+06	4.23122e+06	4.74194e+06	4.33802e+06	1.66	0.75	1.96	2.36	8.23	4.18	4.28821e+06	4.44102e+06	4.25974e+06	3.49833e+06	3.3182e+06	3.73364e+06	3.49305e+06	3.27683e+06	3.55102e+06	2.49943e+06	3.94627e+06
FALSE	High	Master Protein	P06737	Glycogen phosphorylase, liver form OS=Homo sapiens OX=9606 GN=PYGL PE=1 SV=4	0	FALSE	145.048	37	33	61	28	847	97.1	7.17	188.17	33	0	1.159	1.11	1.116	0.21	0.15	0.16	0.133275	0.11745	0.231812	3.37187e+06	3.82664e+06	3.82352e+06	4.26857e+06	3.90691e+06	4.24862e+06	1.83	1.3	1.29	2.61	4.86	3.8	2.9458e+06	2.89698e+06	2.73811e+06	3.24048e+06	3.04235e+06	3.42955e+06	3.11466e+06	2.91085e+06	3.25789e+06	2.38136e+06	4.10438e+06
FALSE	High	Master Protein	P19367	Hexokinase-1 OS=Homo sapiens OX=9606 GN=HK1 PE=1 SV=3	0	FALSE	144.99	34	31	53	28	917	102.4	6.8	167.94	31	3	1.089	1.042	1.042	0.12	0.06	0.06	1	1	1	5.50926e+06	5.78328e+06	6.43665e+06	6.70435e+06	5.99921e+06	6.02466e+06	1.21	0.57	2.37	6.69	10.45	2.95	4.74977e+06	4.73335e+06	4.46334e+06	4.80763e+06	4.6183e+06	5.22821e+06	5.33076e+06	4.97449e+06	5.37568e+06	3.56551e+06	6.73604e+06
FALSE	High	Master Protein	P39023	Large ribosomal subunit protein uL3 OS=Homo sapiens OX=9606 GN=RPL3 PE=1 SV=2	0	FALSE	144.793	50	26	64	26	403	46.1	10.18	192.49	26	0	0.971	0.991	0.886	-0.04	-0.01	-0.17	1	1	1	1.57994e+07	1.16973e+07	1.14401e+07	1.01351e+07	1.53473e+07	1.15874e+07	3.28	0.94	1.93	18.96	16.7	30.21	1.39261e+07	1.35743e+07	1.25569e+07	9.71444e+06	9.35966e+06	1.06492e+07	9.30731e+06	8.8413e+06	9.47978e+06	4.53831e+06	1.10417e+07
FALSE	High	Master Protein	P14868	Aspartate--tRNA ligase, cytoplasmic OS=Homo sapiens OX=9606 GN=DARS1 PE=1 SV=2	0	FALSE	144.607	59	29	48	29	501	57.1	6.55	158.56	29	0	1.006	0.966	0.953	0.01	-0.05	-0.07	1	1	1	3.94009e+06	3.40641e+06	3.45476e+06	3.29348e+06	3.96321e+06	3.29122e+06	0.76	1.81	1.2	7.21	10.23	5.99	3.37343e+06	3.35539e+06	3.22723e+06	2.83174e+06	2.80768e+06	3.04388e+06	2.84018e+06	2.66551e+06	2.94368e+06	1.7987e+06	3.43352e+06
FALSE	High	Master Protein	O43432	Eukaryotic translation initiation factor 4 gamma 3 OS=Homo sapiens OX=9606 GN=EIF4G3 PE=1 SV=2	0	FALSE	144.418	20	35	51	29	1585	176.5	5.38	159.18	35	1	1.028	0.998	0.967	0.04	0	-0.05	1	1	1	2.46334e+06	2.59557e+06	2.60684e+06	2.51999e+06	2.5318e+06	2.58983e+06	1.57	2.78	1.74	2.43	4.02	0.9	2.12962e+06	2.08403e+06	2.01766e+06	2.13144e+06	2.16279e+06	2.32622e+06	2.0411e+06	2.01467e+06	2.22696e+06	1.4272e+06	2.47856e+06
FALSE	High	Master Protein	P62191	26S proteasome regulatory subunit 4 OS=Homo sapiens OX=9606 GN=PSMC1 PE=1 SV=1	0	FALSE	144.383	58	26	51	24	440	49.2	6.21	163.78	26	3	1.015	0.929	0.857	0.02	-0.11	-0.22	1	0.755609	0.185113	9.99685e+06	8.71734e+06	9.60195e+06	8.22868e+06	1.01499e+07	8.09715e+06	1.85	3.29	3.28	4.15	3.63	2.93	8.35835e+06	8.75793e+06	8.18816e+06	6.91464e+06	7.09568e+06	7.81273e+06	7.38692e+06	7.42074e+06	8.32364e+06	4.72121e+06	7.91217e+06
FALSE	High	Master Protein	P52209	6-phosphogluconate dehydrogenase, decarboxylating OS=Homo sapiens OX=9606 GN=PGD PE=1 SV=3	0	FALSE	143.902	51	21	49	21	483	53.1	7.23	179.77	21	0	1.161	0.981	1.019	0.22	-0.03	0.03	1	1	1	5.85884e+06	6.87742e+06	6.67255e+06	6.79611e+06	6.80214e+06	6.75006e+06	2.32	0.03	3.11	12.9	16.83	10.38	4.9832e+06	5.2378e+06	4.79883e+06	5.71719e+06	5.501e+06	6.16468e+06	5.37784e+06	5.31888e+06	5.51054e+06	3.95043e+06	6.56669e+06
FALSE	High	Master Protein	P13674	Prolyl 4-hydroxylase subunit alpha-1 OS=Homo sapiens OX=9606 GN=P4HA1 PE=1 SV=2	0	FALSE	143.809	46	24	45	23	534	61	6.01	143.14	24	0	1.117	1.465	1.406	0.16	0.55	0.49	1	0.799859	1	4.19629e+06	5.3721e+06	4.91085e+06	6.90413e+06	4.68658e+06	7.87197e+06	2.8	1.8	1.15	16.82	42.08	23.34	3.5706e+06	3.60245e+06	3.60534e+06	4.33793e+06	4.31669e+06	4.81463e+06	3.89639e+06	3.79529e+06	4.213e+06	4.01322e+06	7.28222e+06
FALSE	High	Master Protein	Q7Z478	ATP-dependent RNA helicase DHX29 OS=Homo sapiens OX=9606 GN=DHX29 PE=1 SV=2	0	FALSE	143.377	22	27	36	27	1369	155.1	8.09	125.6	27	0	1.028	1.04	1.008	0.04	0.06	0.01	1	0.545439	1	1.72637e+06	1.39219e+06	1.40149e+06	1.41211e+06	1.77489e+06	1.44825e+06	1.91	3.55	1.64	1.5	2.45	0.56	1.48112e+06	1.44182e+06	1.41403e+06	1.10386e+06	1.11397e+06	1.27623e+06	1.12955e+06	1.08061e+06	1.2269e+06	820829	1.32737e+06
FALSE	High	Master Protein	Q9NR30	Nucleolar RNA helicase 2 OS=Homo sapiens OX=9606 GN=DDX21 PE=1 SV=5	0	FALSE	143.237	29	23	34	23	783	87.3	9.28	128.81	23	0	0.846	0.834	0.834	-0.24	-0.26	-0.26	0.349224	0.238293	0.175847	4.45535e+06	1.41573e+06	1.52384e+06	1.27149e+06	3.76894e+06	1.18112e+06	1.6	6.04	2.9	2.01	8.26	4.7	3.74954e+06	3.82787e+06	3.72444e+06	1.06791e+06	1.15174e+06	1.26882e+06	1.27686e+06	1.17768e+06	1.27591e+06	717403	1.23346e+06
FALSE	High	Master Protein	Q02809	Procollagen-lysine,2-oxoglutarate 5-dioxygenase 1 OS=Homo sapiens OX=9606 GN=PLOD1 PE=1 SV=2	0	FALSE	143.104	37	25	43	24	727	83.5	6.95	138.01	25	1	1.115	1.158	1.32	0.16	0.21	0.4	1	0.834278	1	2.372e+06	2.31815e+06	2.08585e+06	2.75384e+06	2.64433e+06	2.68514e+06	0.87	0.91	1.35	11.57	27.37	21.96	1.99167e+06	2.04428e+06	1.94285e+06	1.94172e+06	1.83534e+06	2.07759e+06	1.65158e+06	1.6264e+06	1.77728e+06	1.60075e+06	2.79991e+06
FALSE	High	Master Protein	Q16891	MICOS complex subunit MIC60 OS=Homo sapiens OX=9606 GN=IMMT PE=1 SV=1	0	FALSE	143.022	35	29	52	29	758	83.6	6.48	173.19	29	0	1.076	0.97	0.986	0.11	-0.04	-0.02	1	1	1	5.60378e+06	6.28207e+06	6.75485e+06	6.6631e+06	6.03041e+06	6.0912e+06	3.53	1.05	0.67	12.45	8.36	8.99	4.96413e+06	4.81456e+06	4.45464e+06	5.22228e+06	5.07141e+06	5.56226e+06	5.45009e+06	5.2204e+06	5.69275e+06	3.20717e+06	6.78243e+06
FALSE	High	Master Protein	O75326	Semaphorin-7A OS=Homo sapiens OX=9606 GN=SEMA7A PE=1 SV=1	0	FALSE	142.881	41	25	43	25	666	74.8	7.64	154.88	25	0	1.079	1.369	1.605	0.11	0.45	0.68	1	1	0.910475	9.55482e+06	2.55992e+06	2.3276e+06	3.73495e+06	1.03076e+07	3.50435e+06	2.3	10.48	7.45	16.51	32.82	20.04	8.43098e+06	8.20915e+06	7.78104e+06	1.81635e+06	2.14705e+06	2.29427e+06	2.05597e+06	1.70319e+06	1.98327e+06	2.18975e+06	2.66529e+06
FALSE	High	Master Protein	Q02818	Nucleobindin-1 OS=Homo sapiens OX=9606 GN=NUCB1 PE=1 SV=4	0	FALSE	142.167	55	22	37	20	461	53.8	5.25	149.09	22	0	1.101	1.17	1.146	0.14	0.23	0.2	1	0.366255	0.759723	2.63917e+06	2.84577e+06	2.79293e+06	3.20083e+06	2.90497e+06	3.32925e+06	4.61	1.19	1.08	7.78	10.92	13.44	2.32707e+06	2.26747e+06	2.0433e+06	2.36569e+06	2.28316e+06	2.5019e+06	2.2426e+06	2.15848e+06	2.41947e+06	1.84183e+06	3.49336e+06
FALSE	High	Master Protein	P05455	Lupus La protein OS=Homo sapiens OX=9606 GN=SSB PE=1 SV=2	0	FALSE	141.71	49	30	55	30	408	46.8	7.12	187.41	30	0	0.89	0.771	0.734	-0.17	-0.38	-0.45	1	0.512481	0.807964	9.70505e+06	1.09124e+07	1.10123e+07	8.08046e+06	8.64029e+06	8.41309e+06	2.5	1.23	1.17	21.3	10.51	21.06	8.44411e+06	8.33822e+06	7.73274e+06	9.02335e+06	8.89099e+06	9.78002e+06	8.8755e+06	8.53876e+06	9.21122e+06	3.97759e+06	9.98384e+06
FALSE	High	Master Protein	Q3SY69	Mitochondrial 10-formyltetrahydrofolate dehydrogenase OS=Homo sapiens OX=9606 GN=ALDH1L2 PE=1 SV=2	0	FALSE	141.548	33	32	46	31	923	101.7	6.52	149.48	32	1	1.398	1.317	1.779	0.48	0.4	0.83	1	0.651544	0.650381	3.43656e+06	3.17342e+06	2.98311e+06	5.30547e+06	4.80457e+06	4.17837e+06	0.47	0.11	3.96	24.2	25.27	43.88	2.92786e+06	2.93078e+06	2.8148e+06	2.63806e+06	2.54217e+06	2.8411e+06	2.50636e+06	2.22054e+06	2.54181e+06	3.69254e+06	5.1014e+06
FALSE	High	Master Protein	A0AVT1	Ubiquitin-like modifier-activating enzyme 6 OS=Homo sapiens OX=9606 GN=UBA6 PE=1 SV=1	0	FALSE	141.465	27	28	46	28	1052	117.9	6.14	157.61	28	0	1.091	1.027	1.005	0.13	0.04	0.01	1	1	1	3.44582e+06	3.32704e+06	3.55847e+06	3.57692e+06	3.75796e+06	3.41778e+06	1.91	2.1	0.52	6.67	5.66	6.65	2.83916e+06	2.96685e+06	2.82238e+06	2.82871e+06	2.61115e+06	2.98179e+06	2.8818e+06	2.75012e+06	3.01511e+06	1.8616e+06	3.43933e+06
FALSE	High	Master Protein	Q14247	Src substrate cortactin OS=Homo sapiens OX=9606 GN=CTTN PE=1 SV=2	0	FALSE	141.429	50	28	62	28	550	61.5	5.4	189.92	28	0	1.069	0.916	0.95	0.1	-0.13	-0.07	1	0.993774	1	8.6018e+06	9.97373e+06	1.06214e+07	1.00951e+07	9.19432e+06	9.13378e+06	2.89	2.37	1.34	7.07	2.47	6.19	7.52792e+06	7.39035e+06	6.83945e+06	8.52087e+06	7.82357e+06	8.93874e+06	8.60474e+06	8.04435e+06	9.0501e+06	5.46795e+06	9.70678e+06
FALSE	High	Master Protein	Q86XP3	ATP-dependent RNA helicase DDX42 OS=Homo sapiens OX=9606 GN=DDX42 PE=1 SV=1	0	FALSE	141.384	29	21	31	21	938	102.9	7.02	119.13	21	0	0.865	0.839	0.856	-0.21	-0.25	-0.22	1	0.374816	0.501858	2.66168e+06	2.47148e+06	2.56116e+06	2.19255e+06	2.3026e+06	2.07271e+06	0.81	2.72	0.49	11.36	9.1	11.87	2.26481e+06	2.31751e+06	2.17742e+06	2.05454e+06	2.06754e+06	2.20538e+06	2.07462e+06	1.97005e+06	2.18228e+06	1.05411e+06	2.10821e+06
FALSE	High	Master Protein	Q14767	Latent-transforming growth factor beta-binding protein 2 OS=Homo sapiens OX=9606 GN=LTBP2 PE=1 SV=3	0	FALSE	141.382	16	27	59	26	1821	194.9	5.19	190.32	27	1	1.052	1.48	1.741	0.07	0.57	0.8	1	0.505939	0.274205	2.25893e+06	3.39605e+06	2.26673e+06	3.94532e+06	2.37674e+06	5.02535e+06	1	1.94	3.44	33.52	30.64	32.08	1.93428e+06	1.91521e+06	1.85023e+06	2.82313e+06	2.78795e+06	3.0068e+06	1.77191e+06	1.75181e+06	2.00622e+06	3.83075e+06	3.79356e+06
FALSE	High	Master Protein	Q3SX28	TREMBL:Q3SX28;Q5KR48 (Bos taurus) Tropomyosin 2	0	TRUE	141.099	67	28	156	4	284	33	4.69	451.03	28	0	1.068	1.177	1.738	0.09	0.24	0.8	1	0.889332	0.55688	5.75516e+06	2.73169e+06	1.84973e+06	3.21526e+06	6.14549e+06	3.21644e+06	6.07	2.86	4.55	27.32	24.27	55.36	5.32652e+06	4.94462e+06	4.56481e+06	2.16622e+06	2.18578e+06	2.46078e+06	1.52108e+06	1.33607e+06	1.57609e+06	2.71607e+06	3.09159e+06
FALSE	High	Master Protein	Q12965	Unconventional myosin-Ie OS=Homo sapiens OX=9606 GN=MYO1E PE=1 SV=2	0	FALSE	140.563	30	31	39	31	1108	127	8.92	130.21	31	0	1.082	0.762	0.74	0.11	-0.39	-0.43	1	0.321246	0.231812	2.47255e+06	2.99865e+06	3.30876e+06	2.44761e+06	2.67511e+06	2.28499e+06	2.56	2.2	2.29	12.7	7.8	10.24	2.0812e+06	2.12432e+06	2.10277e+06	2.42791e+06	2.44183e+06	2.68748e+06	2.58341e+06	2.59075e+06	2.81928e+06	1.31333e+06	2.35346e+06
FALSE	High	Master Protein	Q9Y6C2	EMILIN-1 OS=Homo sapiens OX=9606 GN=EMILIN1 PE=1 SV=3	0	FALSE	140.519	30	24	52	23	1016	106.6	5.17	145.52	24	0	1.142	1.186	1.28	0.19	0.25	0.36	1	1	1	2.49657e+06	3.09593e+06	2.14202e+06	2.74209e+06	2.85197e+06	3.67202e+06	3.05	2.31	8.85	68.25	41.84	75.14	2.22847e+06	2.12731e+06	2.04487e+06	2.59659e+06	2.47724e+06	2.67889e+06	1.47857e+06	1.65543e+06	1.83476e+06	1.03538e+06	6.28967e+06
FALSE	High	Master Protein	Q92538	Golgi-specific brefeldin A-resistance guanine nucleotide exchange factor 1 OS=Homo sapiens OX=9606 GN=GBF1 PE=1 SV=2	0	FALSE	139.947	18	32	50	29	1859	206.3	5.73	152.2	32	2	1.03	1.055	1.082	0.04	0.08	0.11	1	0.933963	1	3.21544e+06	2.84192e+06	2.75258e+06	2.97908e+06	3.31047e+06	2.99749e+06	1.24	0.39	1.59	3.28	8.29	6.7	2.76821e+06	2.76258e+06	2.59938e+06	2.36249e+06	2.2729e+06	2.56371e+06	2.21849e+06	2.18126e+06	2.33537e+06	1.73168e+06	2.92932e+06
FALSE	High	Master Protein	Q9UG63	ATP-binding cassette sub-family F member 2 OS=Homo sapiens OX=9606 GN=ABCF2 PE=1 SV=2	0	FALSE	139.656	41	26	43	26	623	71.2	7.37	149.18	26	0	0.952	0.942	0.941	-0.07	-0.09	-0.09	1	1	1	4.45441e+06	2.50664e+06	2.56074e+06	2.40947e+06	4.24264e+06	2.36249e+06	0.41	4.06	1.08	3.27	5.53	2.48	3.79023e+06	3.84215e+06	3.63275e+06	1.94296e+06	2.01074e+06	2.24652e+06	2.09482e+06	1.96723e+06	2.18192e+06	1.40057e+06	2.28495e+06
FALSE	High	Master Protein	Q9Y4K1	Beta/gamma crystallin domain-containing protein 1 OS=Homo sapiens OX=9606 GN=CRYBG1 PE=1 SV=3	0	FALSE	139.576	19	29	36	29	1723	188.6	5.86	127.46	29	0	0.562	0.594	0.626	-0.83	-0.75	-0.68	1	0.855353	1	2.69349e+06	3.68464e+06	4.37631e+06	2.74082e+06	1.51314e+06	2.1891e+06	1.81	0.29	1.49	33.65	42.25	38.28	2.23159e+06	2.31415e+06	2.22416e+06	3.05884e+06	2.96055e+06	3.30227e+06	3.52136e+06	3.46716e+06	3.7289e+06	1.35881e+06	2.63539e+06
FALSE	High	Master Protein	Q16352	Alpha-internexin OS=Homo sapiens OX=9606 GN=INA PE=1 SV=2	0	FALSE	139.476	52	24	104	22	499	55.4	5.4	275.72	24	1	0.997	0.218	0.303	0	-2.2	-1.72	1	0.283635	0.38274	1.379e+06	8.44144e+06	1.98818e+07	6.02373e+06	1.37426e+06	1.83938e+06	10.76	3.38	4.03	52.53	30.41	74.43	1.21894e+06	1.18478e+06	952701	7.31406e+06	6.75448e+06	7.37709e+06	1.5894e+07	1.63926e+07	1.69406e+07	2.47056e+06	5.79203e+06
FALSE	High	Master Protein	P20020	Plasma membrane calcium-transporting ATPase 1 OS=Homo sapiens OX=9606 GN=ATP2B1 PE=1 SV=4	0	FALSE	139.235	26	32	48	22	1220	134.6	5.91	141.97	32	12	0.981	0.862	0.842	-0.03	-0.21	-0.25	1	0.499936	0.744406	3.93511e+06	5.48041e+06	4.98725e+06	4.19865e+06	3.8585e+06	4.72528e+06	2.76	0.95	2.73	4.35	16.36	8.55	3.47051e+06	3.3809e+06	3.16504e+06	4.62841e+06	4.3852e+06	4.90593e+06	4.1531e+06	3.77313e+06	4.24946e+06	2.32066e+06	4.18733e+06
FALSE	High	Master Protein	Q15436	Protein transport protein Sec23A OS=Homo sapiens OX=9606 GN=SEC23A PE=1 SV=2	0	FALSE	138.766	32	22	45	20	765	86.1	7.08	190.7	22	2	1.029	1.025	1.046	0.04	0.03	0.07	1	1	1	3.71671e+06	3.74491e+06	3.53793e+06	3.70128e+06	3.825e+06	3.83678e+06	2.66	1.32	0.93	3.83	1.56	10.17	3.05725e+06	3.19326e+06	3.10196e+06	3.11314e+06	3.05615e+06	3.33883e+06	2.85145e+06	2.73704e+06	2.9676e+06	2.15148e+06	3.71175e+06
FALSE	High	Master Protein	Q12884	Prolyl endopeptidase FAP OS=Homo sapiens OX=9606 GN=FAP PE=1 SV=5	0	FALSE	138.746	38	28	50	28	760	87.7	6.65	131.71	28	0	1.245	1.546	1.514	0.32	0.63	0.6	0.409167	0.0101616	0.0315032	2.97377e+06	3.45133e+06	2.98475e+06	4.51879e+06	3.70374e+06	5.33569e+06	3.56	2.28	3.09	10.74	7.38	10.05	2.39817e+06	2.55496e+06	2.47148e+06	2.86909e+06	2.7199e+06	3.18593e+06	2.34447e+06	2.30672e+06	2.63542e+06	2.62668e+06	4.8491e+06
FALSE	High	Master Protein	Q13616	Cullin-1 OS=Homo sapiens OX=9606 GN=CUL1 PE=1 SV=2	0	FALSE	138.735	36	28	36	28	776	89.6	8	138.08	28	0	1.034	0.855	0.962	0.05	-0.23	-0.06	1	0.45574	1	3.42359e+06	3.23199e+06	3.1605e+06	3.04059e+06	3.54079e+06	2.76283e+06	1.12	2.15	2.34	5.02	8.79	5.92	2.91311e+06	2.93687e+06	2.85676e+06	2.70301e+06	2.49959e+06	2.8966e+06	2.54725e+06	2.39805e+06	2.76943e+06	1.63337e+06	2.97185e+06
FALSE	High	Master Protein	O60664	Perilipin-3 OS=Homo sapiens OX=9606 GN=PLIN3 PE=1 SV=3	0	FALSE	138.671	50	20	51	20	434	47	5.44	168.69	20	0	0.884	0.724	0.898	-0.18	-0.47	-0.16	1	0.335768	1	4.89734e+06	6.26334e+06	5.53322e+06	4.96838e+06	4.32852e+06	4.53514e+06	2.06	2.74	3.3	14.03	18.75	18.32	4.21131e+06	4.20761e+06	3.89547e+06	5.25013e+06	5.01166e+06	5.3763e+06	4.22422e+06	4.30346e+06	4.71467e+06	2.29878e+06	4.77727e+06
FALSE	High	Master Protein	P22413	Ectonucleotide pyrophosphatase/phosphodiesterase family member 1 OS=Homo sapiens OX=9606 GN=ENPP1 PE=1 SV=2	0	FALSE	138.589	31	28	42	28	925	104.9	7.14	139.86	28	0	0.553	0.868	0.954	-0.86	-0.2	-0.07	0.396209	1	1	7.7218e+06	5.29626e+06	4.13804e+06	3.94571e+06	4.26669e+06	4.5958e+06	2.14	2.42	3.73	12.24	22.88	22.58	6.57043e+06	6.58845e+06	6.53684e+06	4.30229e+06	4.23785e+06	4.86784e+06	3.33511e+06	3.05638e+06	3.63004e+06	1.84152e+06	3.80222e+06
FALSE	High	Master Protein	P49411	Elongation factor Tu, mitochondrial OS=Homo sapiens OX=9606 GN=TUFM PE=1 SV=3	0	FALSE	138.587	47	20	41	20	455	49.8	7.61	150.08	20	0	1.006	0.88	0.884	0.01	-0.19	-0.18	1	0.904387	1	5.29262e+06	4.98258e+06	5.4601e+06	4.82695e+06	5.32663e+06	4.38252e+06	0.88	0.43	2.5	17	5.38	13.88	4.50346e+06	4.61084e+06	4.32525e+06	4.13036e+06	4.0094e+06	4.46553e+06	4.40065e+06	4.22431e+06	4.4566e+06	2.22677e+06	5.19883e+06
FALSE	High	Master Protein	Q9UIA9	Exportin-7 OS=Homo sapiens OX=9606 GN=XPO7 PE=1 SV=3	0	FALSE	138.57	28	29	37	29	1087	123.8	6.32	122.82	29	0	1.022	0.857	0.839	0.03	-0.22	-0.25	1	0.619696	0.867636	1.9017e+06	2.39522e+06	2.47179e+06	2.07488e+06	1.94374e+06	2.05359e+06	2.63	2.82	1.5	15.24	12.73	14.12	1.69124e+06	1.63058e+06	1.55764e+06	2.06898e+06	1.88557e+06	2.14667e+06	2.0109e+06	1.91029e+06	2.06434e+06	976956	2.19711e+06
FALSE	High	Master Protein	Q14566	DNA replication licensing factor MCM6 OS=Homo sapiens OX=9606 GN=MCM6 PE=1 SV=1	0	FALSE	138.509	37	28	44	28	821	92.8	5.41	132.49	28	0	0.465	0.409	0.689	-1.11	-1.29	-0.54	0.594908	0.253927	1	7.14442e+06	2.46008e+06	2.54876e+06	1.7556e+06	3.32109e+06	1.00529e+06	0.55	4.67	4.26	20.86	40.58	37.49	6.05553e+06	6.1809e+06	5.85181e+06	1.93322e+06	1.96845e+06	2.28789e+06	2.19748e+06	1.96978e+06	2.15003e+06	906163	1.68808e+06
FALSE	High	Master Protein	Q9H4A4	Aminopeptidase B OS=Homo sapiens OX=9606 GN=RNPEP PE=1 SV=2	0	FALSE	138.443	43	25	49	25	650	72.5	5.74	178.1	25	0	1.042	0.997	0.922	0.06	-0.01	-0.12	1	1	1	2.38095e+06	2.75041e+06	2.85481e+06	2.63089e+06	2.48192e+06	2.74089e+06	2.26	1.71	1.35	12.11	12.88	6.48	2.02818e+06	1.96756e+06	1.95017e+06	2.33937e+06	2.20076e+06	2.4395e+06	2.26072e+06	2.22625e+06	2.43249e+06	1.43782e+06	2.9905e+06
FALSE	High	Master Protein	P17987	T-complex protein 1 subunit alpha OS=Homo sapiens OX=9606 GN=TCP1 PE=1 SV=1	0	FALSE	138.385	44	22	58	22	556	60.3	6.11	209.21	22	0	0.954	0.873	0.929	-0.07	-0.2	-0.11	1	0.236472	1	6.17141e+06	4.76166e+06	4.68877e+06	4.35522e+06	5.88654e+06	4.15913e+06	1.19	1.67	3.56	1.69	6.47	6.99	5.25121e+06	5.26581e+06	5.13729e+06	4.05993e+06	3.81008e+06	4.24169e+06	3.63987e+06	3.74778e+06	3.99514e+06	2.50711e+06	4.1877e+06
FALSE	High	Master Protein	Q5JRX3	Presequence protease, mitochondrial OS=Homo sapiens OX=9606 GN=PITRM1 PE=1 SV=3	0	FALSE	138.282	24	26	37	26	1037	117.3	6.92	124.63	26	0	1.158	1.121	1.155	0.21	0.16	0.21	1	1	1	3.25103e+06	2.97493e+06	3.26913e+06	3.77737e+06	3.76618e+06	3.33406e+06	0.93	1.41	0.84	14.18	9.49	12.01	2.79731e+06	2.77272e+06	2.66284e+06	2.44547e+06	2.42051e+06	2.66622e+06	2.63481e+06	2.49906e+06	2.80096e+06	1.72141e+06	3.72576e+06
FALSE	High	Master Protein	P26358	DNA (cytosine-5)-methyltransferase 1 OS=Homo sapiens OX=9606 GN=DNMT1 PE=1 SV=2	0	FALSE	138.28	20	33	46	33	1616	183.1	7.75	127.92	33	0	0.643	0.721	0.77	-0.64	-0.47	-0.38	0.365643	0.6185	1	4.37373e+06	1.5069e+06	1.60494e+06	1.23566e+06	2.81437e+06	1.08623e+06	2.25	6.03	0.67	9.59	28.99	8.94	3.72159e+06	3.67121e+06	3.66133e+06	1.1405e+06	1.20575e+06	1.3797e+06	1.30527e+06	1.24036e+06	1.36188e+06	680266	1.18813e+06
FALSE	High	Master Protein	Q14240	Eukaryotic initiation factor 4A-II OS=Homo sapiens OX=9606 GN=EIF4A2 PE=1 SV=2	0	FALSE	138.244	49	20	63	9	407	46.4	5.48	214.26	20	0	1.035	0.934	0.889	0.05	-0.1	-0.17	1	0.93918	0.892529	1.2669e+06	1.6988e+06	1.77209e+06	1.57556e+06	1.31178e+06	1.58663e+06	1.44	1.53	2.34	11.22	9.59	11.71	1.05466e+06	1.09428e+06	1.03768e+06	1.42871e+06	1.33403e+06	1.52251e+06	1.42824e+06	1.37329e+06	1.45172e+06	760570	1.55726e+06
FALSE	High	Master Protein	Q86UE4	Protein LYRIC OS=Homo sapiens OX=9606 GN=MTDH PE=1 SV=2	0	FALSE	138.055	41	22	34	22	582	63.8	9.32	131.97	22	0	1.059	0.879	0.911	0.08	-0.19	-0.13	1	1	1	2.94336e+06	3.43106e+06	3.21612e+06	2.92982e+06	3.11671e+06	3.01465e+06	1.22	1.43	2.58	11.12	18.84	13.89	2.50085e+06	2.58068e+06	2.41083e+06	2.896e+06	2.70874e+06	3.07502e+06	2.59208e+06	2.52048e+06	2.64283e+06	1.70304e+06	3.02934e+06
FALSE	High	Master Protein	Q9H3S7	Tyrosine-protein phosphatase non-receptor type 23 OS=Homo sapiens OX=9606 GN=PTPN23 PE=1 SV=1	0	FALSE	137.796	17	29	43	29	1636	178.9	6.92	135.22	29	0	1.011	0.936	0.919	0.02	-0.09	-0.12	1	0.821931	0.97122	1.37008e+06	1.50424e+06	1.54972e+06	1.42485e+06	1.38565e+06	1.40857e+06	0.53	1.43	2.43	1.08	7.4	3.29	1.16579e+06	1.1682e+06	1.1252e+06	1.25047e+06	1.22837e+06	1.33843e+06	1.20032e+06	1.19768e+06	1.32677e+06	828233	1.39524e+06
FALSE	High	Master Protein	P46459	Vesicle-fusing ATPase OS=Homo sapiens OX=9606 GN=NSF PE=1 SV=3	0	FALSE	137.578	39	29	49	28	744	82.5	6.95	137.85	29	2	1.135	1.09	1.084	0.18	0.12	0.12	1	0.702284	0.97505	5.58407e+06	5.08917e+06	5.05796e+06	5.48034e+06	6.3371e+06	5.54679e+06	1.91	1.25	0.84	9.38	7.4	6.22	4.84595e+06	4.70932e+06	4.57377e+06	4.2826e+06	4.07214e+06	4.50314e+06	4.06195e+06	3.95769e+06	4.30971e+06	3.1856e+06	5.98812e+06
FALSE	High	Master Protein	Q9Y4E1	WASH complex subunit 2C OS=Homo sapiens OX=9606 GN=WASHC2C PE=1 SV=5	0	FALSE	137.298	21	20	25	3	1341	147.1	4.81	109.58	20	0	1.195	1.149	0.981	0.26	0.2	-0.03	1	1	1	19609.4	21821.4	26830.3	26322.8	23441.4	25076.3	3.36	15.72	13.78	12.19	7.44	11.89	16685.5	16566.6	16844.7	18140.1	13626.2	20825.4	21624.3	16924.8	24557.5	16546.4	21439
FALSE	High	Master Protein	P48444	Coatomer subunit delta OS=Homo sapiens OX=9606 GN=ARCN1 PE=1 SV=1	0	FALSE	137.017	41	26	55	26	511	57.2	6.21	177.6	26	0	1.036	1.107	1.081	0.05	0.15	0.11	1	0.259634	0.295397	6.37786e+06	5.29373e+06	5.16714e+06	5.58683e+06	6.60453e+06	5.8581e+06	1.12	1.52	1.42	2.25	2.82	4.61	5.4842e+06	5.47962e+06	5.16171e+06	4.3994e+06	4.23582e+06	4.86998e+06	4.18752e+06	3.99336e+06	4.30904e+06	3.16741e+06	5.48098e+06
FALSE	High	Master Protein	P09651	Heterogeneous nuclear ribonucleoprotein A1 OS=Homo sapiens OX=9606 GN=HNRNPA1 PE=1 SV=5	0	FALSE	136.434	52	18	62	6	372	38.7	9.13	197.71	18	8	0.826	0.82	0.832	-0.28	-0.29	-0.27	1	0.499936	0.838726	6.01774e+06	3.87859e+06	3.85389e+06	3.20699e+06	4.97221e+06	3.18045e+06	1.37	4.26	3.27	14.63	18.69	16.66	5.12046e+06	5.187e+06	4.82192e+06	3.10827e+06	3.25614e+06	3.4761e+06	3.15869e+06	2.97843e+06	3.13393e+06	1.44481e+06	3.08363e+06
FALSE	High	Master Protein	Q86VP6	Cullin-associated NEDD8-dissociated protein 1 OS=Homo sapiens OX=9606 GN=CAND1 PE=1 SV=2	0	FALSE	135.849	24	29	56	27	1230	136.3	5.78	180.56	29	2	0.997	0.967	0.963	0	-0.05	-0.05	1	1	1	7.95007e+06	8.29198e+06	7.83943e+06	7.54628e+06	7.92475e+06	8.01865e+06	0.74	2.72	1.02	13.88	11.05	11.71	6.76467e+06	6.7511e+06	6.52504e+06	6.89311e+06	6.3559e+06	7.49158e+06	6.41205e+06	6.03009e+06	6.6797e+06	4.10414e+06	8.80869e+06
FALSE	High	Master Protein	Q13620	Cullin-4B OS=Homo sapiens OX=9606 GN=CUL4B PE=1 SV=4	0	FALSE	135.561	32	32	49	21	913	103.9	7.37	153.38	32	11	0.966	0.918	0.932	-0.05	-0.12	-0.1	1	1	1	4.89907e+06	5.20113e+06	5.15756e+06	4.80641e+06	4.73034e+06	4.77362e+06	2.01	1.39	0.72	13.23	3.88	23.14	4.24604e+06	4.11828e+06	4.01271e+06	4.39176e+06	4.16172e+06	4.60549e+06	4.20076e+06	3.98596e+06	4.38051e+06	2.36904e+06	5.11736e+06
FALSE	High	Master Protein	Q99873	Protein arginine N-methyltransferase 1 OS=Homo sapiens OX=9606 GN=PRMT1 PE=1 SV=3	0	FALSE	135.035	50	17	34	17	371	42.4	5.35	152.95	17	0	0.998	0.928	0.935	0	-0.11	-0.1	1	1	1	6.46907e+06	4.72364e+06	5.02607e+06	4.69885e+06	6.45345e+06	4.38418e+06	4.24	0.84	1.9	11.2	14.33	8.73	5.16549e+06	5.55799e+06	5.39451e+06	3.92037e+06	3.83126e+06	4.23346e+06	3.93203e+06	3.9067e+06	4.28254e+06	2.24639e+06	4.56783e+06
FALSE	High	Master Protein	P60842	Eukaryotic initiation factor 4A-I OS=Homo sapiens OX=9606 GN=EIF4A1 PE=1 SV=1	0	FALSE	134.944	50	22	73	11	406	46.1	5.48	224.43	22	12	0.943	0.941	0.938	-0.08	-0.09	-0.09	1	0.807185	0.674983	1.26095e+07	8.04422e+06	7.95834e+06	7.46178e+06	1.18924e+07	7.56562e+06	2.69	1.28	2.67	3.85	4.82	2.34	1.03182e+07	1.08336e+07	1.04612e+07	6.68715e+06	6.56538e+06	7.17988e+06	6.66767e+06	6.1505e+06	6.70042e+06	4.33737e+06	6.91168e+06
FALSE	High	Master Protein	P80303	Nucleobindin-2 OS=Homo sapiens OX=9606 GN=NUCB2 PE=1 SV=3	0	FALSE	134.875	54	22	41	20	420	50.2	5.12	141.67	22	2	1.104	1.197	1.24	0.14	0.26	0.31	1	0.104401	0.154972	3.64533e+06	3.61594e+06	3.25075e+06	4.03171e+06	4.0243e+06	4.32826e+06	2.56	2.11	2.45	2.45	8.73	9.39	3.19208e+06	3.06314e+06	2.9858e+06	3.00593e+06	2.89733e+06	3.12601e+06	2.62348e+06	2.5123e+06	2.65587e+06	2.34355e+06	3.9664e+06
FALSE	High	Master Protein	Q9NR99	Matrix-remodeling-associated protein 5 OS=Homo sapiens OX=9606 GN=MXRA5 PE=1 SV=3	0	FALSE	134.798	12	39	49	39	2828	312	8.32	111.44	39	0	1.213	2.486	3.355	0.28	1.31	1.75	1	0.0473599	0.0267957	1.65565e+06	2.86187e+06	1.56422e+06	5.24749e+06	2.0087e+06	7.11559e+06	3.19	2.25	11.65	14.89	45.88	9.18	1.43763e+06	1.42248e+06	1.29969e+06	2.47091e+06	2.28605e+06	2.56489e+06	1.07097e+06	1.20889e+06	1.42843e+06	3.05026e+06	5.85635e+06
FALSE	High	Master Protein	Q7Z2W4	Zinc finger CCCH-type antiviral protein 1 OS=Homo sapiens OX=9606 GN=ZC3HAV1 PE=1 SV=3	0	FALSE	134.667	33	30	41	29	902	101.4	8.4	130.96	30	1	0.909	0.958	0.906	-0.14	-0.06	-0.14	1	1	1	4.73916e+06	3.48174e+06	3.54032e+06	3.20902e+06	4.30904e+06	3.33712e+06	1.68	1.83	2.29	3.85	10.88	7.5	4.03253e+06	4.0564e+06	3.98742e+06	2.81365e+06	2.80332e+06	3.12044e+06	2.82038e+06	2.7361e+06	3.11581e+06	1.8173e+06	3.08559e+06
FALSE	High	Master Protein	P51659	Peroxisomal multifunctional enzyme type 2 OS=Homo sapiens OX=9606 GN=HSD17B4 PE=1 SV=3	0	FALSE	134.362	38	28	44	28	736	79.6	8.84	146.34	28	0	1.068	1.01	0.932	0.09	0.01	-0.1	1	1	1	3.74811e+06	3.38892e+06	3.57686e+06	3.33319e+06	4.00181e+06	3.42266e+06	0.73	1.18	2.08	6.74	8.4	11.16	3.20533e+06	3.22024e+06	3.04131e+06	2.81721e+06	2.76218e+06	3.02692e+06	2.98223e+06	2.76433e+06	3.03691e+06	1.93497e+06	3.20498e+06
FALSE	High	Master Protein	Q16555	Dihydropyrimidinase-related protein 2 OS=Homo sapiens OX=9606 GN=DPYSL2 PE=1 SV=1	0	FALSE	134.353	46	21	59	18	572	62.3	6.38	197.08	21	5	1.06	0.97	0.885	0.08	-0.04	-0.18	1	1	1	5.47404e+06	7.95723e+06	8.65294e+06	7.65785e+06	5.8013e+06	7.71802e+06	2.15	2.51	2.5	15.18	16.75	16.26	4.65783e+06	4.80428e+06	4.38751e+06	6.39488e+06	6.46657e+06	7.13149e+06	6.97397e+06	6.90129e+06	7.24321e+06	4.28337e+06	9.29139e+06
FALSE	High	Master Protein	Q76M96	Coiled-coil domain-containing protein 80 OS=Homo sapiens OX=9606 GN=CCDC80 PE=1 SV=1	0	FALSE	134.328	28	22	37	22	950	108.1	9.72	135.88	22	0	1.04	1.105	1.182	0.06	0.14	0.24	1	1	1	2.16584e+06	4.2886e+06	3.82077e+06	4.51745e+06	2.25269e+06	4.7376e+06	1.08	2.32	0.8	21.93	11.2	29.28	1.84015e+06	1.86081e+06	1.80594e+06	3.48428e+06	3.51279e+06	3.84356e+06	3.11115e+06	2.93646e+06	3.25554e+06	3.16826e+06	4.34369e+06
FALSE	High	Master Protein	P36871	Phosphoglucomutase-1 OS=Homo sapiens OX=9606 GN=PGM1 PE=1 SV=3	0	FALSE	133.92	42	23	52	23	562	61.4	6.76	155.1	23	0	1.032	1.449	1.369	0.05	0.53	0.45	1	0.443059	0.900083	3.8589e+06	3.94378e+06	3.914e+06	5.35767e+06	3.98142e+06	5.71312e+06	1.59	0.5	0.38	11.88	26.73	12.51	3.31585e+06	3.24551e+06	3.16072e+06	3.27846e+06	3.16141e+06	3.50746e+06	3.15455e+06	3.00783e+06	3.34047e+06	3.14088e+06	5.15159e+06
FALSE	High	Master Protein	Q15393	Splicing factor 3B subunit 3 OS=Homo sapiens OX=9606 GN=SF3B3 PE=1 SV=4	0	FALSE	133.737	25	26	47	26	1217	135.5	5.26	159.32	26	0	0.811	0.825	0.823	-0.3	-0.28	-0.28	0.969348	0.322741	0.609881	4.87577e+06	4.24784e+06	4.30078e+06	3.54042e+06	3.95435e+06	3.50325e+06	2.56	1.94	1.06	11.35	12.3	14.08	4.10448e+06	4.18908e+06	4.14741e+06	3.43928e+06	3.39894e+06	3.85178e+06	3.52305e+06	3.32381e+06	3.65095e+06	1.75861e+06	3.64856e+06
FALSE	High	Master Protein	Q9UHD8	Septin-9 OS=Homo sapiens OX=9606 GN=SEPTIN9 PE=1 SV=2	0	FALSE	133.609	47	26	54	26	586	65.4	8.97	182.44	26	0	0.951	0.806	0.809	-0.07	-0.31	-0.31	1	0.654561	0.872574	2.99424e+06	5.56032e+06	5.5719e+06	4.50971e+06	2.84843e+06	4.47924e+06	3.58	2.62	1.63	14.04	14.77	18.68	2.64105e+06	2.57254e+06	2.36643e+06	4.61839e+06	4.65245e+06	4.98331e+06	4.48059e+06	4.30618e+06	4.87679e+06	2.23614e+06	4.91005e+06
FALSE	High	Master Protein	P54578	Ubiquitin carboxyl-terminal hydrolase 14 OS=Homo sapiens OX=9606 GN=USP14 PE=1 SV=3	0	FALSE	133.543	43	23	39	23	494	56	5.3	147.06	23	0	1.071	1.031	1.041	0.1	0.04	0.06	0.184627	0.84381	1	4.0939e+06	3.83722e+06	3.91034e+06	4.06914e+06	4.38341e+06	3.95795e+06	1.47	2.28	1.5	2.76	1.05	0.74	3.41719e+06	3.51733e+06	3.38611e+06	3.18988e+06	2.9929e+06	3.50853e+06	3.14314e+06	3.02206e+06	3.41398e+06	2.29707e+06	4.01587e+06
FALSE	High	Master Protein	Q86V48	Leucine zipper protein 1 OS=Homo sapiens OX=9606 GN=LUZP1 PE=1 SV=2	0	FALSE	132.842	27	28	34	28	1076	120.2	8.5	116.79	28	0	0.912	1.044	0.952	-0.13	0.06	-0.07	1	1	1	2.25386e+06	1.80881e+06	1.81856e+06	1.73186e+06	2.05448e+06	1.88908e+06	3.13	1.93	1.77	5.27	13.32	9.68	1.87056e+06	1.93644e+06	1.91584e+06	1.4545e+06	1.44855e+06	1.62111e+06	1.45527e+06	1.40545e+06	1.59083e+06	1.08281e+06	1.66525e+06
FALSE	High	Master Protein	P43243	Matrin-3 OS=Homo sapiens OX=9606 GN=MATR3 PE=1 SV=2	0	FALSE	132.41	27	29	51	28	847	94.6	6.25	143.65	29	1	0.83	0.833	0.823	-0.27	-0.26	-0.28	1	0.481422	0.695385	9.6317e+06	8.73648e+06	9.14446e+06	7.52723e+06	7.99322e+06	7.27453e+06	3.62	3.69	2.13	14.59	14.79	17.35	8.64628e+06	8.15431e+06	7.88908e+06	7.00299e+06	7.25754e+06	7.82988e+06	7.49195e+06	7.06718e+06	7.59208e+06	3.39142e+06	7.2377e+06
FALSE	High	Master Protein	Q6DD88	Atlastin-3 OS=Homo sapiens OX=9606 GN=ATL3 PE=1 SV=1	0	FALSE	132.281	43	18	37	17	541	60.5	5.66	155.94	18	2	1.105	0.992	1.008	0.14	-0.01	0.01	1	1	1	4.94002e+06	5.8152e+06	6.10595e+06	6.15672e+06	5.45876e+06	5.7684e+06	0.53	0.77	1.4	5.03	4.84	9.98	4.20344e+06	4.22276e+06	4.06836e+06	4.86871e+06	4.61514e+06	5.21175e+06	4.81066e+06	4.733e+06	5.20267e+06	3.32843e+06	5.91991e+06
FALSE	High	Master Protein	P06396	Gelsolin OS=Homo sapiens OX=9606 GN=GSN PE=1 SV=1	0	FALSE	132.125	36	27	90	27	782	85.6	6.28	241.27	27	0	0.889	0.78	0.839	-0.17	-0.36	-0.25	1	0.6523	1	8.16895e+06	1.58267e+07	1.52835e+07	1.2824e+07	7.26217e+06	1.23474e+07	2.95	1.3	3.85	17.66	18.66	24.2	7.20154e+06	7.01846e+06	6.53843e+06	1.31567e+07	1.29075e+07	1.41021e+07	1.23765e+07	1.18117e+07	1.22027e+07	5.39892e+06	1.23946e+07
FALSE	High	Master Protein	Q1KMD3	Heterogeneous nuclear ribonucleoprotein U-like protein 2 OS=Homo sapiens OX=9606 GN=HNRNPUL2 PE=1 SV=1	0	FALSE	132.112	36	26	47	26	747	85.1	4.91	164.85	26	0	0.872	0.883	0.829	-0.2	-0.18	-0.27	1	0.855632	0.823324	3.91031e+06	4.47461e+06	4.36041e+06	3.61615e+06	3.40811e+06	3.95206e+06	1.7	3.66	1.58	16.92	6.58	19.72	3.41668e+06	3.35959e+06	3.18685e+06	3.55624e+06	3.68167e+06	4.01027e+06	3.54846e+06	3.36989e+06	3.63703e+06	1.62504e+06	3.77215e+06
FALSE	High	Master Protein	Q14683	Structural maintenance of chromosomes protein 1A OS=Homo sapiens OX=9606 GN=SMC1A PE=1 SV=2	0	FALSE	131.992	26	33	43	32	1233	143.1	7.64	126.62	33	1	0.679	0.733	0.805	-0.56	-0.45	-0.31	0.594908	0.224585	0.387595	3.60494e+06	2.9666e+06	3.07522e+06	2.47479e+06	2.44876e+06	2.17587e+06	0.54	1.96	2.25	14.64	15.16	13.52	3.082e+06	3.07864e+06	2.95272e+06	2.41012e+06	2.41239e+06	2.65875e+06	2.56425e+06	2.37665e+06	2.5992e+06	1.11389e+06	2.42676e+06
FALSE	High	Master Protein	Q08J23	RNA cytosine C(5)-methyltransferase NSUN2 OS=Homo sapiens OX=9606 GN=NSUN2 PE=1 SV=2	0	FALSE	131.893	29	20	29	20	767	86.4	6.77	113.34	20	0	0.879	0.798	0.765	-0.19	-0.33	-0.39	0.969348	0.0161646	0.0431502	1.99596e+06	1.56781e+06	1.60704e+06	1.22862e+06	1.7549e+06	1.2508e+06	2.14	0.55	2.79	9.19	3.5	3.42	1.71718e+06	1.66329e+06	1.63484e+06	1.30332e+06	1.25051e+06	1.41583e+06	1.32092e+06	1.24198e+06	1.32138e+06	683096	1.34447e+06
FALSE	High	Master Protein	P68104	Elongation factor 1-alpha 1 OS=Homo sapiens OX=9606 GN=EEF1A1 PE=1 SV=1	0	FALSE	131.865	49	23	114	23	462	50.1	9.01	356.66	23	0	1.032	1.05	1.032	0.05	0.07	0.05	1	1	1	6.88609e+07	4.46147e+07	4.44269e+07	4.58487e+07	7.1098e+07	4.68373e+07	2.8	5.63	2.72	1.03	6.01	5	6.10412e+07	5.91628e+07	5.57191e+07	3.50227e+07	3.77331e+07	3.9985e+07	3.67899e+07	3.34092e+07	3.78546e+07	2.66509e+07	4.44833e+07
FALSE	High	Master Protein	P55060	Exportin-2 OS=Homo sapiens OX=9606 GN=CSE1L PE=1 SV=3	0	FALSE	131.774	29	26	50	26	971	110.3	5.77	147.12	26	0	0.737	0.784	0.854	-0.44	-0.35	-0.23	0.912565	0.463045	0.875433	4.39608e+06	3.53172e+06	3.71851e+06	3.17694e+06	3.23949e+06	2.76803e+06	3.06	1.93	3.9	15.5	16.39	15.94	3.9405e+06	3.77296e+06	3.60072e+06	2.85704e+06	2.85474e+06	3.16523e+06	3.18658e+06	2.84568e+06	3.16842e+06	1.44972e+06	3.26006e+06
FALSE	High	Master Protein	Q9H2D6	TRIO and F-actin-binding protein OS=Homo sapiens OX=9606 GN=TRIOBP PE=1 SV=3	0	FALSE	131.589	10	28	43	27	2365	261.2	8.48	140.73	28	0	0.911	0.784	0.802	-0.13	-0.35	-0.32	1	1	1	2.79281e+06	4.82648e+06	5.54852e+06	4.44817e+06	2.54424e+06	3.78558e+06	2.29	1.68	0.55	22.58	20.95	30.66	2.4626e+06	2.39948e+06	2.27202e+06	4.0914e+06	3.86195e+06	4.2663e+06	4.48565e+06	4.2881e+06	4.6919e+06	2.32682e+06	4.27707e+06
FALSE	High	Master Protein	Q06210	Glutamine--fructose-6-phosphate aminotransferase [isomerizing] 1 OS=Homo sapiens OX=9606 GN=GFPT1 PE=1 SV=3	0	FALSE	131.411	42	26	40	21	699	78.8	7.11	140.75	26	5	1.174	1.196	1.202	0.23	0.26	0.27	1	0.336656	0.6629	3.42509e+06	2.21164e+06	2.08097e+06	2.50072e+06	4.02209e+06	2.64612e+06	1.14	4.12	2.41	15.32	9.03	18.69	2.91439e+06	2.94724e+06	2.75242e+06	1.72488e+06	1.76966e+06	2.01115e+06	1.7225e+06	1.57419e+06	1.77312e+06	1.83656e+06	2.30985e+06
FALSE	High	Master Protein	P29144	Tripeptidyl-peptidase 2 OS=Homo sapiens OX=9606 GN=TPP2 PE=1 SV=4	0	FALSE	131.401	27	31	41	31	1249	138.3	6.32	119.07	31	0	0.906	0.961	0.965	-0.14	-0.06	-0.05	1	1	1	3.98461e+06	3.816e+06	3.95279e+06	3.81416e+06	3.60913e+06	3.66569e+06	3.48	0.97	1.55	6.86	6.47	7.1	3.21013e+06	3.42343e+06	3.29984e+06	3.17224e+06	3.00272e+06	3.4208e+06	3.20198e+06	3.05486e+06	3.28802e+06	1.98421e+06	3.73536e+06
FALSE	High	Master Protein	P18084	Integrin beta-5 OS=Homo sapiens OX=9606 GN=ITGB5 PE=1 SV=1	0	FALSE	131.334	34	22	32	21	799	88	6.06	146.24	22	1	0.963	1.052	1.056	-0.06	0.07	0.08	1	1	1	2.31531e+06	2.90857e+06	2.79438e+06	2.95183e+06	2.22854e+06	3.06017e+06	1.27	3.16	2.49	8.09	8.26	9.16	1.95846e+06	1.98923e+06	1.93172e+06	2.44893e+06	2.21907e+06	2.60674e+06	2.25218e+06	2.11161e+06	2.44674e+06	1.79035e+06	2.83828e+06
FALSE	High	Master Protein	Q92878	DNA repair protein RAD50 OS=Homo sapiens OX=9606 GN=RAD50 PE=1 SV=1	0	FALSE	131.138	27	40	48	39	1312	153.8	6.89	130.3	40	1	0.903	0.803	0.861	-0.15	-0.32	-0.22	1	0.475022	0.865494	3.04633e+06	3.13501e+06	3.14017e+06	2.70358e+06	2.75001e+06	2.51743e+06	2.88	1.2	0.72	17.79	12.37	11.75	2.70242e+06	2.58309e+06	2.49518e+06	2.60613e+06	2.54606e+06	2.78523e+06	2.53087e+06	2.39833e+06	2.67893e+06	1.19184e+06	2.81449e+06
FALSE	High	Master Protein	O15056	Synaptojanin-2 OS=Homo sapiens OX=9606 GN=SYNJ2 PE=1 SV=3	0	FALSE	131.085	21	30	34	30	1496	165.4	7.34	114.8	30	0	0.87	0.67	0.636	-0.2	-0.58	-0.65	1	0.216766	0.231812	1.67472e+06	2.34431e+06	2.24407e+06	1.42802e+06	1.45664e+06	1.57165e+06	1.36	0.76	0.5	11.93	23.7	16.6	1.42501e+06	1.4442e+06	1.34233e+06	1.94034e+06	1.87581e+06	2.12312e+06	1.79847e+06	1.7343e+06	1.92026e+06	738459	1.55085e+06
FALSE	High	Master Protein	P22059	Oxysterol-binding protein 1 OS=Homo sapiens OX=9606 GN=OSBP PE=1 SV=1	0	FALSE	129.9	26	23	40	23	807	89.4	7.3	153.11	23	0	1.019	1.026	0.954	0.03	0.04	-0.07	1	1	1	3.28243e+06	3.61284e+06	3.57169e+06	3.40646e+06	3.34397e+06	3.70582e+06	2.16	1.29	1.39	4.67	1.64	1.49	2.793e+06	2.72625e+06	2.70624e+06	3.06141e+06	2.89084e+06	3.22087e+06	2.87866e+06	2.71418e+06	3.07597e+06	1.96135e+06	3.52951e+06
FALSE	High	Master Protein	O94874	E3 UFM1-protein ligase 1 OS=Homo sapiens OX=9606 GN=UFL1 PE=1 SV=2	0	FALSE	129.784	29	22	42	22	794	89.5	6.79	146.22	22	0	1.111	1.141	1.08	0.15	0.19	0.11	0.594908	0.372115	0.918439	2.67896e+06	2.77269e+06	2.58736e+06	2.79408e+06	2.97529e+06	3.16454e+06	2.6	1.5	2	2.18	5.02	6.57	2.27951e+06	2.21642e+06	2.22157e+06	2.26409e+06	2.24547e+06	2.48497e+06	2.08532e+06	1.983e+06	2.27086e+06	1.62414e+06	2.75939e+06
FALSE	High	Master Protein	Q9Y696	Chloride intracellular channel protein 4 OS=Homo sapiens OX=9606 GN=CLIC4 PE=1 SV=4	0	FALSE	129.553	77	19	51	17	253	28.8	5.59	176.68	19	2	0.803	0.721	1.015	-0.32	-0.47	0.02	1	0.392393	1	4.1318e+06	5.01656e+06	3.68855e+06	3.74388e+06	3.31845e+06	3.61797e+06	6.18	2.18	5.45	10.4	17.71	10.98	3.30647e+06	3.77819e+06	3.38426e+06	4.17026e+06	4.03645e+06	4.342e+06	2.79086e+06	2.85065e+06	3.29025e+06	2.26029e+06	3.59987e+06
FALSE	High	Master Protein	P06753	Tropomyosin alpha-3 chain OS=Homo sapiens OX=9606 GN=TPM3 PE=1 SV=2	0	FALSE	129.15	59	27	121	8	285	32.9	4.72	309.29	27	3	1.002	0.953	0.998	0	-0.07	0	1	1	1	7.40543e+06	7.7361e+06	7.90604e+06	7.88673e+06	7.4216e+06	7.37402e+06	5.25	1.48	2.73	6.42	7.71	5.23	6.7819e+06	6.36247e+06	5.90492e+06	6.49408e+06	6.1901e+06	6.8003e+06	6.37199e+06	5.82893e+06	6.74414e+06	4.12475e+06	7.69115e+06
FALSE	High	Master Protein	Q6PGP7	Superkiller complex protein 3 OS=Homo sapiens OX=9606 GN=SKIC3 PE=1 SV=1	0	FALSE	128.94	21	32	39	32	1564	175.4	7.53	122.13	32	0	1.072	1.055	1.018	0.1	0.08	0.03	1	1	1	2.76362e+06	3.01818e+06	3.04128e+06	3.09742e+06	2.96319e+06	3.18405e+06	2.85	0.64	0.65	4.28	4	4.77	2.45043e+06	2.3744e+06	2.23439e+06	2.52992e+06	2.41502e+06	2.69362e+06	2.46644e+06	2.33432e+06	2.59137e+06	1.74617e+06	2.97828e+06
FALSE	High	Master Protein	P31150	Rab GDP dissociation inhibitor alpha OS=Homo sapiens OX=9606 GN=GDI1 PE=1 SV=2	0	FALSE	128.845	51	21	46	13	447	50.6	5.14	160	21	0	1.079	1.05	1.002	0.11	0.07	0	1	1	1	1.01884e+06	1.23474e+06	1.25979e+06	1.26216e+06	1.0989e+06	1.29707e+06	1.71	0.15	2.37	1.81	10.02	5.2	851323	889528	834503	1.02902e+06	987981	1.10661e+06	992002	997357	1.07342e+06	746503	1.19085e+06
FALSE	High	Master Protein	P30533	Alpha-2-macroglobulin receptor-associated protein OS=Homo sapiens OX=9606 GN=LRPAP1 PE=1 SV=1	0	FALSE	128.637	53	23	51	23	357	41.4	8.78	158.63	23	0	1.247	1.218	1.22	0.32	0.28	0.29	1	0.791778	0.997286	4.21931e+06	4.73533e+06	4.67031e+06	5.69777e+06	5.26179e+06	5.76827e+06	4.59	0.61	1.89	8.34	13.77	20.02	3.84644e+06	3.62507e+06	3.39827e+06	3.90552e+06	3.80443e+06	4.24394e+06	3.88121e+06	3.59638e+06	3.97941e+06	3.06977e+06	5.99536e+06
FALSE	High	Master Protein	Q99798	Aconitate hydratase, mitochondrial OS=Homo sapiens OX=9606 GN=ACO2 PE=1 SV=2	0	FALSE	128.538	33	25	42	25	780	85.4	7.61	146.66	25	0	1.099	0.977	0.978	0.14	-0.03	-0.03	1	1	1	4.61117e+06	5.14187e+06	5.42802e+06	5.30947e+06	5.06539e+06	5.02161e+06	2.03	3.48	1.38	10.85	6.57	6.73	3.92362e+06	4.02947e+06	3.68905e+06	4.1785e+06	4.30532e+06	4.60829e+06	4.4056e+06	4.11314e+06	4.62503e+06	2.73602e+06	5.62971e+06
FALSE	High	Master Protein	Q9HBL0	Tensin-1 OS=Homo sapiens OX=9606 GN=TNS1 PE=1 SV=3	0	FALSE	128.481	16	26	35	23	1839	196.9	8.16	110.64	26	3	1.062	1.189	1.077	0.09	0.25	0.11	1	1	1	2.19065e+06	1.17046e+06	1.16485e+06	1.25422e+06	2.32623e+06	1.39132e+06	0.77	5.48	3.51	30.96	50.75	51.98	1.86401e+06	1.87964e+06	1.81697e+06	900460	965088	1.049e+06	968506	865748	992531	1.1938e+06	1.1836e+06
FALSE	High	Master Protein	Q16666	Gamma-interferon-inducible protein 16 OS=Homo sapiens OX=9606 GN=IFI16 PE=1 SV=3	0	FALSE	128.423	33	30	43	30	785	88.2	9.28	141.44	30	0	1.351	1.146	1.143	0.43	0.2	0.19	1	1	1	4.37173e+06	7.28706e+06	7.09167e+06	8.10738e+06	5.90618e+06	8.35157e+06	2.41	1.3	1.41	28.68	33.41	33.66	3.84637e+06	3.75603e+06	3.53458e+06	5.95249e+06	5.87744e+06	6.53087e+06	5.7424e+06	5.48071e+06	5.91167e+06	2.78844e+06	8.22256e+06
FALSE	High	Master Protein	P45974	Ubiquitin carboxyl-terminal hydrolase 5 OS=Homo sapiens OX=9606 GN=USP5 PE=1 SV=2	0	FALSE	128.358	34	24	47	23	858	95.7	5.03	143.71	24	0	1.02	0.962	0.972	0.03	-0.06	-0.04	1	1	1	4.19048e+06	4.70145e+06	4.93757e+06	4.80152e+06	4.27421e+06	4.52468e+06	0.35	1.69	1.02	6.52	5.15	6.38	3.58724e+06	3.60031e+06	3.43183e+06	4.01907e+06	3.7619e+06	4.20438e+06	3.9956e+06	3.81594e+06	4.14341e+06	2.54925e+06	4.79546e+06
FALSE	High	Master Protein	O60716	Catenin delta-1 OS=Homo sapiens OX=9606 GN=CTNND1 PE=1 SV=1	0	FALSE	127.946	25	24	48	24	968	108.1	6.23	179.87	24	0	0.949	0.881	0.839	-0.08	-0.18	-0.25	1	0.155503	0.0545965	3.48289e+06	3.00768e+06	3.34363e+06	2.80372e+06	3.30593e+06	2.64989e+06	2.89	2.09	1.93	3.3	5.08	3.42	3.01736e+06	2.87863e+06	2.85275e+06	2.475e+06	2.47976e+06	2.69557e+06	2.69485e+06	2.5013e+06	2.85485e+06	1.62974e+06	2.78986e+06
FALSE	High	Master Protein	P60228	Eukaryotic translation initiation factor 3 subunit E OS=Homo sapiens OX=9606 GN=EIF3E PE=1 SV=1	0	FALSE	127.941	56	23	39	23	445	52.2	6.04	118.83	23	0	0.902	0.849	0.945	-0.15	-0.24	-0.08	1	0.401981	1	4.55905e+06	3.51945e+06	3.30773e+06	3.12543e+06	4.11232e+06	2.98636e+06	1.53	1.37	3.52	8.28	8.55	13.07	3.77793e+06	3.91696e+06	3.7359e+06	2.95554e+06	2.81612e+06	3.10119e+06	2.60935e+06	2.67936e+06	2.8184e+06	1.63716e+06	3.19592e+06
FALSE	High	Master Protein	P20042	Eukaryotic translation initiation factor 2 subunit 2 OS=Homo sapiens OX=9606 GN=EIF2S2 PE=1 SV=2	0	FALSE	127.921	52	20	41	20	333	38.4	5.8	146.66	20	0	1.07	1.018	1.01	0.1	0.03	0.01	1	1	1	3.92787e+06	3.16006e+06	3.12499e+06	3.15564e+06	4.20119e+06	3.21681e+06	2.31	3.5	3.06	3.71	8.43	2.57	3.34221e+06	3.37344e+06	3.34716e+06	2.52417e+06	2.60553e+06	2.83214e+06	2.40537e+06	2.41511e+06	2.69622e+06	1.90321e+06	3.03426e+06
FALSE	High	Master Protein	P07384	Calpain-1 catalytic subunit OS=Homo sapiens OX=9606 GN=CAPN1 PE=1 SV=1	0	FALSE	127.901	34	26	57	25	714	81.8	5.67	158.01	26	0	1.021	1.019	0.998	0.03	0.03	0	1	1	1	4.76917e+06	5.452e+06	5.89998e+06	5.88643e+06	4.86878e+06	5.55368e+06	2.16	1.14	1.7	11.95	3.02	14.29	3.93797e+06	4.14704e+06	3.9063e+06	4.5563e+06	4.36246e+06	4.80566e+06	4.84984e+06	4.55973e+06	4.95646e+06	2.81882e+06	5.87065e+06
FALSE	High	Master Protein	P35222	Catenin beta-1 OS=Homo sapiens OX=9606 GN=CTNNB1 PE=1 SV=1	0	FALSE	127.728	32	24	36	21	781	85.4	5.86	124.04	24	3	1.037	0.961	0.923	0.05	-0.06	-0.12	1	1	1	3.60823e+06	2.478e+06	2.58962e+06	2.39066e+06	3.7401e+06	2.38068e+06	2.19	0.76	2.57	4.31	14.13	11.1	2.99189e+06	3.10006e+06	3.00858e+06	2.05131e+06	2.00371e+06	2.22086e+06	2.17779e+06	1.99511e+06	2.20653e+06	1.46975e+06	2.29871e+06
FALSE	High	Master Protein	Q96BY6	Dedicator of cytokinesis protein 10 OS=Homo sapiens OX=9606 GN=DOCK10 PE=1 SV=3	0	FALSE	127.615	13	27	30	26	2186	249.4	7.14	102.25	27	1	1.073	1.027	0.934	0.1	0.04	-0.1	1	1	1	2.55834e+06	1.77949e+06	1.83168e+06	1.71147e+06	2.74468e+06	1.8279e+06	1.41	0.79	0.78	15.03	34.5	20.59	2.15222e+06	2.19803e+06	2.13049e+06	1.47929e+06	1.41292e+06	1.60764e+06	1.49383e+06	1.41152e+06	1.56071e+06	994844	1.29123e+06
FALSE	High	Master Protein	O60313	Dynamin-like 120 kDa protein, mitochondrial OS=Homo sapiens OX=9606 GN=OPA1 PE=1 SV=3	0	FALSE	127.418	28	26	38	26	960	111.6	7.87	129.87	26	0	0.994	0.929	0.925	-0.01	-0.11	-0.11	1	1	1	2.24503e+06	2.55126e+06	2.7617e+06	2.55592e+06	2.23169e+06	2.36923e+06	1.39	1.14	1.98	18.03	4.26	12.96	1.9252e+06	1.89187e+06	1.83885e+06	2.12431e+06	2.00296e+06	2.28651e+06	2.26487e+06	2.08773e+06	2.35315e+06	1.10659e+06	2.61419e+06
FALSE	High	Master Protein	O15031	Plexin-B2 OS=Homo sapiens OX=9606 GN=PLXNB2 PE=1 SV=3	0	FALSE	127.376	18	30	36	29	1838	205	6.24	112.1	30	1	1.03	0.994	1	0.04	-0.01	0	1	1	1	2.65564e+06	2.70058e+06	2.60847e+06	2.60884e+06	2.7365e+06	2.68305e+06	1.79	2.84	1.67	10.87	11.34	3.3	2.19369e+06	2.28163e+06	2.18162e+06	2.24939e+06	2.05857e+06	2.42034e+06	2.12285e+06	1.97013e+06	2.22259e+06	1.42663e+06	2.90461e+06
FALSE	High	Master Protein	Q9UH65	Switch-associated protein 70 OS=Homo sapiens OX=9606 GN=SWAP70 PE=1 SV=1	0	FALSE	127.038	41	23	38	23	585	69	5.87	138.77	23	0	0.93	1.038	1.025	-0.1	0.05	0.04	1	1	1	2.63094e+06	2.51846e+06	2.71687e+06	2.78397e+06	2.4469e+06	2.61462e+06	1.94	0.76	1.49	5.87	21.84	2.97	2.26123e+06	2.19905e+06	2.15494e+06	2.06715e+06	2.01517e+06	2.25906e+06	2.1897e+06	2.05263e+06	2.32762e+06	1.61826e+06	2.72586e+06
FALSE	High	Master Protein	Q9UIQ6	Leucyl-cystinyl aminopeptidase OS=Homo sapiens OX=9606 GN=LNPEP PE=1 SV=3	0	FALSE	126.985	22	22	28	22	1025	117.3	5.73	103.49	22	0	1.04	1.073	1.123	0.06	0.1	0.17	1	0.643298	0.720718	1.5484e+06	1.45319e+06	1.50014e+06	1.68443e+06	1.61092e+06	1.55855e+06	3.72	0.52	2.95	5.64	2.64	8.71	1.27185e+06	1.38318e+06	1.26825e+06	1.21585e+06	1.15846e+06	1.30239e+06	1.20906e+06	1.10632e+06	1.28886e+06	979123	1.65541e+06
FALSE	High	Master Protein	Q13310	Polyadenylate-binding protein 4 OS=Homo sapiens OX=9606 GN=PABPC4 PE=1 SV=1	0	FALSE	126.792	32	24	40	14	644	70.7	9.26	129.91	24	0	0.964	0.88	0.942	-0.05	-0.18	-0.09	1	0.946258	1	3.5877e+06	2.33055e+06	2.26155e+06	2.13008e+06	3.4603e+06	2.05124e+06	2.72	2.88	3.97	2.66	3.16	11.32	3.05276e+06	3.2237e+06	2.92742e+06	1.89895e+06	1.93423e+06	2.08871e+06	1.7408e+06	1.80709e+06	1.92699e+06	1.23817e+06	2.09144e+06
FALSE	High	Master Protein	Q8NCM8	Cytoplasmic dynein 2 heavy chain 1 OS=Homo sapiens OX=9606 GN=DYNC2H1 PE=1 SV=4	0	FALSE	126.702	8	37	46	35	4307	492.3	6.54	113.21	37	2	1.172	0.945	0.914	0.23	-0.08	-0.13	1	1	1	1.23069e+06	1.67994e+06	1.76761e+06	1.61539e+06	1.4418e+06	1.58793e+06	1.27	1.88	3.1	8.35	10.72	10.71	1.04718e+06	1.03697e+06	1.01267e+06	1.4405e+06	1.34087e+06	1.50561e+06	1.49991e+06	1.36154e+06	1.50612e+06	873878	1.70605e+06
FALSE	High	Master Protein	P12268	Inosine-5'-monophosphate dehydrogenase 2 OS=Homo sapiens OX=9606 GN=IMPDH2 PE=1 SV=2	0	FALSE	126.595	44	20	28	18	514	55.8	6.9	114.9	20	2	0.881	0.895	1.008	-0.18	-0.16	0.01	1	1	1	5.56493e+06	4.01884e+06	4.17172e+06	4.20504e+06	4.90392e+06	3.59842e+06	0.77	2.33	0.64	9.73	27.48	9.68	4.77897e+06	4.75218e+06	4.55809e+06	3.26089e+06	3.28839e+06	3.60179e+06	3.36226e+06	3.25208e+06	3.54061e+06	2.08351e+06	4.04329e+06
FALSE	High	Master Protein	P17858	ATP-dependent 6-phosphofructokinase, liver type OS=Homo sapiens OX=9606 GN=PFKL PE=1 SV=6	0	FALSE	126.354	29	25	50	21	780	85	7.5	141.79	25	1	1.034	0.872	0.803	0.05	-0.2	-0.32	1	0.46651	0.739829	1.86333e+06	2.92317e+06	3.09134e+06	2.48316e+06	1.92588e+06	2.54859e+06	3.11	1.64	3.14	9.74	7.76	13.82	1.62039e+06	1.6009e+06	1.46652e+06	2.49404e+06	2.32958e+06	2.61983e+06	2.5082e+06	2.3891e+06	2.50246e+06	1.37223e+06	2.73157e+06
FALSE	High	Master Protein	Q96TA1	Protein Niban 2 OS=Homo sapiens OX=9606 GN=NIBAN2 PE=1 SV=3	0	FALSE	126.257	33	27	60	26	746	84.1	6.19	183.04	27	0	0.938	0.869	0.835	-0.09	-0.2	-0.26	1	0.723453	0.896768	8.29831e+06	1.16558e+07	1.16652e+07	9.73665e+06	7.78408e+06	1.01292e+07	2.45	1	3.07	12.54	12.89	21.19	7.16105e+06	7.1296e+06	6.57138e+06	9.74543e+06	9.32646e+06	1.03044e+07	9.83116e+06	9.0153e+06	9.80455e+06	4.66228e+06	9.36213e+06
FALSE	High	Master Protein	P62424	Large ribosomal subunit protein eL8 OS=Homo sapiens OX=9606 GN=RPL7A PE=1 SV=2	0	FALSE	126.14	55	19	42	19	266	30	10.61	159.92	19	0	1.149	0.957	0.988	0.2	-0.06	-0.02	1	1	1	8.59299e+06	6.45375e+06	6.03162e+06	5.95934e+06	9.87346e+06	6.17649e+06	1.83	1.82	5.55	31.1	27.13	37.21	7.20726e+06	7.54641e+06	7.0383e+06	5.365e+06	5.0288e+06	5.83318e+06	4.86128e+06	4.50275e+06	5.52957e+06	2.06539e+06	6.55789e+06
FALSE	High	Master Protein	P18669	Phosphoglycerate mutase 1 OS=Homo sapiens OX=9606 GN=PGAM1 PE=1 SV=2	0	FALSE	126.116	56	14	44	14	254	28.8	7.18	198.3	14	0	0.914	0.765	1.192	-0.13	-0.39	0.25	1	1	1	9.10316e+06	7.41717e+06	6.18805e+06	7.3747e+06	8.32257e+06	5.67649e+06	7.06	6.41	10.4	4.68	4.72	25.23	7.74583e+06	8.45697e+06	7.00533e+06	5.79463e+06	6.34e+06	6.64748e+06	4.98415e+06	5.69746e+06	5.27263e+06	4.37223e+06	7.09103e+06
FALSE	High	Master Protein	Q15477	Superkiller complex protein 2 OS=Homo sapiens OX=9606 GN=SKIC2 PE=1 SV=3	0	FALSE	125.733	19	20	27	20	1246	137.7	6.06	96.09	20	0	1.077	0.993	0.991	0.11	-0.01	-0.01	1	1	1	1.10133e+06	1.24125e+06	1.21629e+06	1.2056e+06	1.18651e+06	1.23239e+06	1.87	2.76	0.94	6.67	4.84	6.21	931489	946223	928508	1.05016e+06	957397	1.11245e+06	996303	939993	1.03628e+06	625033	1.15923e+06
FALSE	High	Master Protein	Q9UGI8	Testin OS=Homo sapiens OX=9606 GN=TES PE=1 SV=1	0	FALSE	125.681	53	20	33	20	421	48	7.68	128.74	20	0	1.184	1.505	1.266	0.24	0.59	0.34	1	0.473922	1	3.15116e+06	2.09679e+06	2.39738e+06	3.03571e+06	3.72978e+06	3.15567e+06	1.17	1.08	2.38	25.33	29.73	22.49	2.65556e+06	2.70736e+06	2.61651e+06	1.76888e+06	1.66706e+06	1.8792e+06	1.9322e+06	1.78877e+06	2.06449e+06	1.76459e+06	4.00946e+06
FALSE	High	Master Protein	Q9H2K8	Serine/threonine-protein kinase TAO3 OS=Homo sapiens OX=9606 GN=TAOK3 PE=1 SV=2	0	FALSE	125.61	24	23	34	17	898	105.3	7.3	118.72	23	6	0.994	0.994	0.978	-0.01	-0.01	-0.03	1	1	1	1.99173e+06	2.20955e+06	2.28294e+06	2.23238e+06	1.97952e+06	2.19604e+06	1.45	0.58	1.41	13.38	10.57	9.96	1.69475e+06	1.67426e+06	1.64098e+06	1.83679e+06	1.78564e+06	1.97957e+06	1.83997e+06	1.75472e+06	1.98677e+06	1.04681e+06	2.14651e+06
FALSE	High	Master Protein	Q9NYU1	UDP-glucose:glycoprotein glucosyltransferase 2 OS=Homo sapiens OX=9606 GN=UGGT2 PE=1 SV=4	0	FALSE	125.55	17	24	32	22	1516	174.6	6.89	100.61	24	0	1.006	1.539	1.443	0.01	0.62	0.53	1	0.991823	1	877232	1.07511e+06	954811	1.37816e+06	882624	1.6546e+06	3.54	2.17	3.55	22.77	30.09	29.66	730535	753685	753300	893734	848612	991554	769544	729829	859278	867627	1.32515e+06
FALSE	High	Master Protein	P42345	Serine/threonine-protein kinase mTOR OS=Homo sapiens OX=9606 GN=MTOR PE=1 SV=1	0	FALSE	125.104	11	27	35	27	2549	288.7	7.17	111.7	27	0	0.977	1.049	1.026	-0.03	0.07	0.04	1	1	1	1.41441e+06	1.23892e+06	1.2454e+06	1.27785e+06	1.38175e+06	1.29996e+06	1.05	0.79	1.22	4.91	12.15	1.79	1.20009e+06	1.21521e+06	1.17789e+06	1.03233e+06	991329	1.09675e+06	987389	962493	1.06904e+06	725841	1.31807e+06
FALSE	High	Master Protein	O94906	Pre-mRNA-processing factor 6 OS=Homo sapiens OX=9606 GN=PRPF6 PE=1 SV=1	0	FALSE	124.99	32	32	40	32	941	106.9	8.25	119.43	32	0	0.851	0.791	0.808	-0.23	-0.34	-0.31	1	0.441859	0.517668	3.26412e+06	3.26643e+06	3.36686e+06	2.72169e+06	2.77637e+06	2.58454e+06	0.88	1.57	1.33	14.4	15.44	15.06	2.80332e+06	2.78146e+06	2.67355e+06	2.6448e+06	2.61849e+06	2.92747e+06	2.74966e+06	2.56722e+06	2.86878e+06	1.23229e+06	2.617e+06
FALSE	High	Master Protein	O14980	Exportin-1 OS=Homo sapiens OX=9606 GN=XPO1 PE=1 SV=1	0	FALSE	124.869	21	25	45	25	1071	123.3	6.06	138.32	25	0	0.87	0.872	0.862	-0.2	-0.2	-0.21	1	0.646894	0.962855	3.24382e+06	3.18577e+06	3.33459e+06	2.87416e+06	2.82137e+06	2.77958e+06	1.4	1.43	0.8	14.33	15.37	13.27	2.79081e+06	2.74074e+06	2.65693e+06	2.64833e+06	2.53883e+06	2.91988e+06	2.71946e+06	2.5771e+06	2.83153e+06	1.35589e+06	2.98664e+06
FALSE	High	Master Protein	Q9Y2A7	Nck-associated protein 1 OS=Homo sapiens OX=9606 GN=NCKAP1 PE=1 SV=1	0	FALSE	124.757	23	29	41	29	1128	128.7	6.62	134.88	29	0	0.991	0.913	0.871	-0.01	-0.13	-0.2	1	0.337619	0.195926	3.68157e+06	4.13245e+06	4.21648e+06	3.67141e+06	3.64735e+06	3.77346e+06	2.31	0.15	2.57	2.68	7.59	4.42	3.00998e+06	3.16307e+06	3.01703e+06	3.43418e+06	3.30661e+06	3.71278e+06	3.50416e+06	3.25866e+06	3.52096e+06	2.03828e+06	3.53019e+06
FALSE	High	Master Protein	O43390	Heterogeneous nuclear ribonucleoprotein R OS=Homo sapiens OX=9606 GN=HNRNPR PE=1 SV=1	0	FALSE	124.327	33	21	50	13	633	70.9	8.13	185.13	21	0	0.906	0.825	0.811	-0.14	-0.28	-0.3	1	0.648042	0.880338	3.75134e+06	3.52373e+06	3.51119e+06	2.84844e+06	3.40054e+06	2.90876e+06	1.24	3.18	1.88	20.04	14.27	23.41	3.143e+06	3.25281e+06	3.07263e+06	2.78342e+06	2.81954e+06	3.1839e+06	2.77663e+06	2.71358e+06	3.04766e+06	1.18947e+06	2.93199e+06
FALSE	High	Master Protein	Q32MZ4	Leucine-rich repeat flightless-interacting protein 1 OS=Homo sapiens OX=9606 GN=LRRFIP1 PE=1 SV=2	0	FALSE	124.239	31	22	35	21	808	89.2	4.65	138.35	22	1	0.926	0.816	0.789	-0.11	-0.29	-0.34	1	1	1	3.24061e+06	2.3649e+06	2.36432e+06	1.86578e+06	3.00006e+06	1.92914e+06	1.87	1.12	1.68	24.16	22.02	32.03	2.81218e+06	2.73518e+06	2.6543e+06	1.96594e+06	1.86285e+06	2.13225e+06	1.90818e+06	1.77596e+06	2.01455e+06	1.5277e+06	1.6266e+06
FALSE	High	Master Protein	Q9NZN4	EH domain-containing protein 2 OS=Homo sapiens OX=9606 GN=EHD2 PE=1 SV=2	0	FALSE	123.844	49	23	39	19	543	61.1	6.46	130.59	23	3	0.968	0.975	0.908	-0.05	-0.04	-0.14	1	1	1	5.94511e+06	5.56989e+06	5.83805e+06	5.29817e+06	5.75433e+06	5.42913e+06	1.82	1.82	0.92	10.9	13.29	8.77	5.11763e+06	4.98573e+06	4.86948e+06	4.49764e+06	4.45679e+06	5.01603e+06	4.70527e+06	4.50186e+06	5.04774e+06	3.07971e+06	6.04613e+06
FALSE	High	Master Protein	Q12797	Aspartyl/asparaginyl beta-hydroxylase OS=Homo sapiens OX=9606 GN=ASPH PE=1 SV=3	0	FALSE	123.811	29	20	45	20	758	85.8	5.01	160.72	20	0	1.156	1.182	1.146	0.21	0.24	0.2	0.782658	0.475778	1	2.88474e+06	2.65458e+06	2.78342e+06	3.18895e+06	3.33445e+06	3.13793e+06	2.15	1.88	2.78	3.5	18.16	2.67	2.44969e+06	2.47846e+06	2.4492e+06	2.21913e+06	2.12409e+06	2.30997e+06	2.24334e+06	2.08241e+06	2.42692e+06	1.77356e+06	3.06629e+06
FALSE	High	Master Protein	O60701	UDP-glucose 6-dehydrogenase OS=Homo sapiens OX=9606 GN=UGDH PE=1 SV=1	0	FALSE	123.686	43	20	42	20	494	55	7.12	166.48	20	0	1.169	0.942	1.047	0.23	-0.09	0.07	1	1	1	6.91164e+06	7.61027e+06	6.38559e+06	6.68643e+06	8.07947e+06	7.17077e+06	0.64	3.25	3.24	11.85	19.63	7.24	5.88108e+06	5.9948e+06	5.64539e+06	6.08754e+06	6.08942e+06	7.00234e+06	4.94085e+06	4.93503e+06	5.56988e+06	3.88668e+06	7.73717e+06
FALSE	High	Master Protein	Q05193	Dynamin-1 OS=Homo sapiens OX=9606 GN=DNM1 PE=1 SV=2	0	FALSE	123.481	30	30	52	18	864	97.3	7.17	146.32	30	0	0.404	0.448	0.524	-1.31	-1.16	-0.93	1	0.905173	1	1.60412e+06	1.23453e+06	1.34099e+06	702119	647972	552520	1.67	3.65	2.18	37.88	55.51	48.44	1.35171e+06	1.3782e+06	1.34412e+06	964081	990365	1.10642e+06	1.08079e+06	1.06023e+06	1.11916e+06	384697	675112
FALSE	High	Master Protein	A6NHR9	Structural maintenance of chromosomes flexible hinge domain-containing protein 1 OS=Homo sapiens OX=9606 GN=SMCHD1 PE=1 SV=2	0	FALSE	123.351	15	29	38	28	2005	226.2	7.3	125.44	29	1	0.785	0.811	0.781	-0.35	-0.3	-0.36	0.872885	0.218863	0.277368	1.98492e+06	1.87424e+06	2.03592e+06	1.58968e+06	1.55885e+06	1.52074e+06	3.75	1.28	1.37	12	8.02	14.43	1.60536e+06	1.70537e+06	1.66385e+06	1.54565e+06	1.49969e+06	1.70872e+06	1.64088e+06	1.53882e+06	1.73991e+06	771321	1.61665e+06
FALSE	High	Master Protein	Q92888	Rho guanine nucleotide exchange factor 1 OS=Homo sapiens OX=9606 GN=ARHGEF1 PE=1 SV=2	0	FALSE	123.334	30	25	44	24	912	102.4	5.66	140.77	25	1	0.949	0.844	0.873	-0.07	-0.24	-0.2	1	0.227004	0.413365	3.87744e+06	3.38269e+06	3.37008e+06	2.94298e+06	3.68119e+06	2.85527e+06	0.68	2.3	0.36	6.16	6.4	6.98	3.29929e+06	3.32902e+06	3.21221e+06	2.72714e+06	2.74638e+06	3.03166e+06	2.72691e+06	2.60452e+06	2.86237e+06	1.61108e+06	2.82978e+06
FALSE	High	Master Protein	Q96AY3	Peptidyl-prolyl cis-trans isomerase FKBP10 OS=Homo sapiens OX=9606 GN=FKBP10 PE=1 SV=1	0	FALSE	122.867	41	20	61	19	582	64.2	5.62	164	20	1	1.132	1.157	1.31	0.18	0.21	0.39	1	1	1	7.85946e+06	8.46021e+06	7.16557e+06	9.38986e+06	8.89379e+06	9.79171e+06	1.6	0.97	2	17.51	25.03	23.38	6.78733e+06	6.63747e+06	6.43749e+06	7.12004e+06	6.72419e+06	7.58228e+06	5.95962e+06	5.53782e+06	6.07172e+06	5.45812e+06	9.81172e+06
FALSE	High	Master Protein	P04040	Catalase OS=Homo sapiens OX=9606 GN=CAT PE=1 SV=3	0	FALSE	122.757	40	18	33	18	527	59.7	7.39	120.14	18	0	1.065	0.98	0.912	0.09	-0.03	-0.13	1	1	1	1.60178e+06	2.17445e+06	2.38832e+06	2.17932e+06	1.70592e+06	2.13201e+06	3.19	2.77	2.04	8.17	16.66	12.37	1.34771e+06	1.37619e+06	1.37704e+06	1.89395e+06	1.7365e+06	1.9488e+06	1.9918e+06	1.84229e+06	2.035e+06	1.4043e+06	1.98052e+06
FALSE	High	Master Protein	Q96HC4	PDZ and LIM domain protein 5 OS=Homo sapiens OX=9606 GN=PDLIM5 PE=1 SV=5	0	FALSE	122.679	34	18	39	18	596	63.9	8.21	142.67	18	0	0.966	1.424	1.25	-0.05	0.51	0.32	1	1	1	2.7444e+06	2.54011e+06	2.18436e+06	2.73041e+06	2.65126e+06	3.61634e+06	0.62	1.87	4.37	16.33	38.94	20.21	2.33519e+06	2.33626e+06	2.25401e+06	2.07187e+06	2.07016e+06	2.27652e+06	1.79627e+06	1.58272e+06	1.86121e+06	1.8748e+06	2.62539e+06
FALSE	High	Master Protein	O14974	Protein phosphatase 1 regulatory subunit 12A OS=Homo sapiens OX=9606 GN=PPP1R12A PE=1 SV=1	0	FALSE	122.562	28	36	54	35	1030	115.2	5.4	138.6	36	1	1.012	1.005	0.957	0.02	0.01	-0.06	1	1	1	5.61254e+06	5.94681e+06	6.12522e+06	5.86133e+06	5.6823e+06	5.97414e+06	1.13	2.25	1.05	5.54	5.09	3.05	4.82012e+06	4.75834e+06	4.59709e+06	4.94358e+06	4.93736e+06	5.31222e+06	4.86758e+06	4.76424e+06	5.21909e+06	3.14519e+06	5.63588e+06
FALSE	High	Master Protein	Q5T5P2	Sickle tail protein homolog OS=Homo sapiens OX=9606 GN=KIAA1217 PE=1 SV=2	0	FALSE	122.512	15	29	43	29	1943	214	7.06	118.09	29	0	0.875	0.465	0.508	-0.19	-1.1	-0.98	1	0.272939	0.432221	1.70743e+06	3.63145e+06	3.59256e+06	1.82544e+06	1.4935e+06	1.68975e+06	4.76	1.11	1.38	31.4	23.16	35.62	1.51643e+06	1.46696e+06	1.32698e+06	3.0449e+06	2.90573e+06	3.21127e+06	2.89548e+06	2.80377e+06	3.00801e+06	903048	1.75522e+06
FALSE	High	Master Protein	Q9NQT8	Kinesin-like protein KIF13B OS=Homo sapiens OX=9606 GN=KIF13B PE=1 SV=2	0	FALSE	122.389	15	25	32	21	1826	202.7	5.88	104.1	25	4	1.075	0.856	0.858	0.1	-0.22	-0.22	1	1	1	1.19394e+06	1.95717e+06	1.86016e+06	1.59644e+06	1.28404e+06	1.67484e+06	4.85	4.84	1.76	20.72	21.85	37.07	1.01591e+06	1.1141e+06	977476	1.75878e+06	1.56605e+06	1.73817e+06	1.49923e+06	1.47289e+06	1.5693e+06	894641	2.11976e+06
FALSE	High	Master Protein	P31689	DnaJ homolog subfamily A member 1 OS=Homo sapiens OX=9606 GN=DNAJA1 PE=1 SV=2	0	FALSE	122.315	64	18	30	17	397	44.8	7.08	116.74	18	1	0.857	0.914	0.864	-0.22	-0.13	-0.21	0.745899	1	0.756986	3.1198e+06	1.83956e+06	1.95451e+06	1.68915e+06	2.67428e+06	1.68129e+06	0.78	1.15	2.7	3.96	11.5	10.37	2.65462e+06	2.64887e+06	2.56272e+06	1.52923e+06	1.45259e+06	1.66469e+06	1.63406e+06	1.48688e+06	1.66537e+06	950286	1.62418e+06
FALSE	High	Master Protein	Q9NZB2	Constitutive coactivator of PPAR-gamma-like protein 1 OS=Homo sapiens OX=9606 GN=FAM120A PE=1 SV=2	0	FALSE	121.89	21	19	30	19	1118	121.8	8.88	113.14	19	0	1.005	0.95	0.95	0.01	-0.07	-0.07	1	1	1	1.99435e+06	2.0743e+06	2.07639e+06	1.9725e+06	2.00457e+06	1.97131e+06	2.21	0.92	1.22	5.27	4.06	3.8	1.69221e+06	1.71347e+06	1.69449e+06	1.72436e+06	1.66392e+06	1.83227e+06	1.67171e+06	1.60471e+06	1.80579e+06	1.12692e+06	2.05524e+06
FALSE	High	Master Protein	Q9UH99	SUN domain-containing protein 2 OS=Homo sapiens OX=9606 GN=SUN2 PE=1 SV=3	0	FALSE	121.378	35	19	35	18	717	80.3	6.73	134.95	19	1	0.892	1.023	0.926	-0.16	0.03	-0.11	1	1	1	2.03991e+06	2.3911e+06	2.47886e+06	2.2959e+06	1.82062e+06	2.44611e+06	0.27	0.88	1.95	24.74	17.93	22.73	1.73022e+06	1.75262e+06	1.67448e+06	1.95784e+06	1.9139e+06	2.14297e+06	1.93469e+06	1.91576e+06	2.11944e+06	979160	2.69337e+06
FALSE	High	Master Protein	O15460	Prolyl 4-hydroxylase subunit alpha-2 OS=Homo sapiens OX=9606 GN=P4HA2 PE=1 SV=1	0	FALSE	121.155	47	25	57	25	535	60.9	5.71	175.81	25	0	1.037	1.118	1.009	0.05	0.16	0.01	1	1	1	4.57246e+06	4.57327e+06	4.27211e+06	4.31155e+06	4.7409e+06	5.11428e+06	1.55	1.81	1.35	9.3	18.86	5.8	3.9713e+06	3.92849e+06	3.7089e+06	3.77475e+06	3.75948e+06	4.09869e+06	3.44317e+06	3.31399e+06	3.56295e+06	2.74921e+06	4.1457e+06
FALSE	High	Master Protein	O95782	AP-2 complex subunit alpha-1 OS=Homo sapiens OX=9606 GN=AP2A1 PE=1 SV=3	0	FALSE	120.978	32	32	47	21	977	107.5	7.03	122.95	32	11	1.009	1.011	1.08	0.01	0.02	0.11	1	1	1	6.67295e+06	7.10348e+06	6.99562e+06	7.55525e+06	6.73229e+06	7.18054e+06	1.58	0.81	5.87	3.66	8.96	7.27	5.67798e+06	5.85494e+06	5.41274e+06	5.94141e+06	5.6839e+06	6.30325e+06	5.42082e+06	5.82883e+06	5.96072e+06	4.39171e+06	7.395e+06
FALSE	High	Master Protein	Q8TD16	Protein bicaudal D homolog 2 OS=Homo sapiens OX=9606 GN=BICD2 PE=1 SV=1	0	FALSE	120.932	33	26	33	20	824	93.5	5.44	113.99	26	6	0.99	0.928	0.892	-0.01	-0.11	-0.16	1	1	0.929793	1.6927e+06	1.28536e+06	1.35142e+06	1.20591e+06	1.67586e+06	1.19243e+06	1.48	3.22	3.9	4.06	9.93	1.35	1.46693e+06	1.4384e+06	1.38645e+06	1.01398e+06	1.02849e+06	1.16014e+06	1.1155e+06	1.04443e+06	1.09223e+06	700968	1.12953e+06
FALSE	High	Master Protein	Q15020	Squamous cell carcinoma antigen recognized by T-cells 3 OS=Homo sapiens OX=9606 GN=SART3 PE=1 SV=1	0	FALSE	120.928	27	23	31	23	963	109.9	5.57	100.46	23	0	0.914	0.926	0.903	-0.13	-0.11	-0.15	1	1	1	2.31024e+06	2.13579e+06	2.15473e+06	1.94638e+06	2.11231e+06	1.97812e+06	1.5	0.97	1.22	11.74	4.96	11.43	1.96778e+06	1.93476e+06	1.89226e+06	1.75012e+06	1.71623e+06	1.91415e+06	1.73664e+06	1.66734e+06	1.79867e+06	966786	2.02351e+06
FALSE	High	Master Protein	P35998	26S proteasome regulatory subunit 7 OS=Homo sapiens OX=9606 GN=PSMC2 PE=1 SV=3	0	FALSE	120.85	60	24	39	24	433	48.6	5.95	128.3	24	0	1.009	0.96	1.037	0.01	-0.06	0.05	1	1	1	3.58552e+06	2.90596e+06	2.81455e+06	2.91839e+06	3.61641e+06	2.78861e+06	1.59	2.17	1.98	3.13	3.5	5.71	3.03734e+06	3.08055e+06	3.0107e+06	2.41572e+06	2.40838e+06	2.59359e+06	2.26843e+06	2.15508e+06	2.46769e+06	1.63046e+06	2.87e+06
FALSE	High	Master Protein	P36578	Large ribosomal subunit protein uL4 OS=Homo sapiens OX=9606 GN=RPL4 PE=1 SV=5	0	FALSE	120.714	51	28	60	28	427	47.7	11.06	154.54	28	0	1.045	0.961	0.966	0.06	-0.06	-0.05	1	1	1	8.43362e+06	6.00753e+06	5.51322e+06	5.32355e+06	8.81257e+06	5.77134e+06	2.34	3.6	9.08	12.29	30.36	23.35	7.21173e+06	7.24585e+06	6.64931e+06	5.13628e+06	4.60149e+06	5.38412e+06	5.0536e+06	4.08257e+06	4.69763e+06	2.62263e+06	5.55131e+06
FALSE	High	Master Protein	P02786	Transferrin receptor protein 1 OS=Homo sapiens OX=9606 GN=TFRC PE=1 SV=2	0	FALSE	120.267	29	22	36	22	760	84.8	6.61	126.96	22	0	1.169	1.122	1.139	0.23	0.17	0.19	0.698934	0.825837	1	4.03206e+06	1.79903e+06	1.71784e+06	1.9563e+06	4.71435e+06	2.01764e+06	2.23	2.33	2.72	7.44	7.54	12.01	3.43086e+06	3.42139e+06	3.4057e+06	1.47861e+06	1.48818e+06	1.61234e+06	1.43393e+06	1.30357e+06	1.46371e+06	1.19434e+06	1.70407e+06
FALSE	High	Master Protein	Q16881	Thioredoxin reductase 1, cytoplasmic OS=Homo sapiens OX=9606 GN=TXNRD1 PE=1 SV=3	0	FALSE	120.261	27	19	28	18	649	70.9	7.39	112.91	19	1	1.149	1.046	1.065	0.2	0.07	0.09	1	1	1	2.54762e+06	2.25075e+06	2.1223e+06	2.26098e+06	2.92766e+06	2.35483e+06	3.78	2.08	3.7	20.16	58.65	30.05	2.28648e+06	2.1476e+06	2.08669e+06	1.85593e+06	1.85777e+06	2.01719e+06	1.77908e+06	1.58441e+06	1.80834e+06	1.81535e+06	2.17401e+06
FALSE	High	Master Protein	O95479	GDH/6PGL endoplasmic bifunctional protein OS=Homo sapiens OX=9606 GN=H6PD PE=1 SV=2	0	FALSE	120.026	29	21	31	21	791	88.8	7.3	103.62	21	0	1.007	1.317	1.29	0.01	0.4	0.37	1	0.820704	0.484656	1.62773e+06	2.28288e+06	1.89143e+06	2.44073e+06	1.63843e+06	3.00733e+06	0.84	1.73	2.47	6.8	13.32	18.2	1.40267e+06	1.39405e+06	1.33323e+06	1.91846e+06	1.82667e+06	1.99908e+06	1.47284e+06	1.48186e+06	1.61162e+06	1.34335e+06	2.34685e+06
FALSE	High	Master Protein	P51991	Heterogeneous nuclear ribonucleoprotein A3 OS=Homo sapiens OX=9606 GN=HNRNPA3 PE=1 SV=2	0	FALSE	119.899	49	19	47	16	378	39.6	9.01	164.58	19	1	0.921	0.812	0.874	-0.12	-0.3	-0.19	1	0.481422	0.784251	5.23313e+06	5.63118e+06	5.57344e+06	4.8731e+06	4.81796e+06	4.5721e+06	2.64	3.89	4.26	14.56	11.96	15.34	4.64461e+06	4.46983e+06	4.28633e+06	4.51542e+06	4.69717e+06	5.04682e+06	4.48905e+06	4.30736e+06	5.1064e+06	2.22091e+06	4.68566e+06
FALSE	High	Master Protein	Q9Y2W1	Thyroid hormone receptor-associated protein 3 OS=Homo sapiens OX=9606 GN=THRAP3 PE=1 SV=2	0	FALSE	119.841	26	27	35	26	955	108.6	10.15	114.55	27	0	0.873	0.849	0.835	-0.2	-0.24	-0.26	1	0.603358	0.727699	3.96136e+06	3.57874e+06	3.7592e+06	3.14074e+06	3.45878e+06	3.03934e+06	2.88	3.71	1.12	18.34	9.14	19.24	3.51884e+06	3.36606e+06	3.24465e+06	2.88556e+06	2.98977e+06	3.20737e+06	3.04439e+06	2.90525e+06	3.15038e+06	1.31918e+06	3.09666e+06
FALSE	High	Master Protein	O76021	Ribosomal L1 domain-containing protein 1 OS=Homo sapiens OX=9606 GN=RSL1D1 PE=1 SV=3	0	FALSE	119.731	40	22	29	22	490	54.9	10.13	96.38	22	0	1.039	0.772	0.878	0.05	-0.37	-0.19	1	0.589113	1	4.41115e+06	3.37622e+06	3.23199e+06	2.83715e+06	4.58178e+06	2.60734e+06	4.37	3.67	4.88	22.76	16.17	26.33	3.98397e+06	3.7899e+06	3.52434e+06	2.76588e+06	2.85254e+06	3.02586e+06	2.81379e+06	2.46916e+06	2.75387e+06	1.09274e+06	2.8124e+06
FALSE	High	Master Protein	P23396	Small ribosomal subunit protein uS3 OS=Homo sapiens OX=9606 GN=RPS3 PE=1 SV=2	0	FALSE	119.683	72	17	43	17	243	26.7	9.66	129.66	17	0	1.257	0.961	1.001	0.33	-0.06	0	1	1	1	3.34773e+06	2.51792e+06	2.2931e+06	2.29458e+06	4.20774e+06	2.42056e+06	2.78	5.12	11.74	4.18	16.77	26.55	2.80932e+06	2.87625e+06	2.85227e+06	2.24156e+06	1.95378e+06	2.25663e+06	1.84816e+06	2.1172e+06	1.88619e+06	1.41175e+06	2.15415e+06
FALSE	High	Master Protein	P38606	V-type proton ATPase catalytic subunit A OS=Homo sapiens OX=9606 GN=ATP6V1A PE=1 SV=2	0	FALSE	119.678	35	19	37	19	617	68.3	5.52	131.07	19	0	1.142	0.992	0.98	0.19	-0.01	-0.03	1	1	1	2.02904e+06	1.91611e+06	2.00937e+06	1.9701e+06	2.31807e+06	1.90087e+06	0.74	1.65	2.44	3.93	10.47	9.76	1.70856e+06	1.75014e+06	1.66194e+06	1.59083e+06	1.57633e+06	1.71727e+06	1.55659e+06	1.55291e+06	1.72145e+06	1.14518e+06	1.80087e+06
FALSE	High	Master Protein	P25786	Proteasome subunit alpha type-1 OS=Homo sapiens OX=9606 GN=PSMA1 PE=1 SV=1	0	FALSE	119.246	78	18	31	18	263	29.5	6.61	132.32	18	0	0.986	1.04	0.995	-0.02	0.06	-0.01	1	1	1	3.11745e+06	2.77718e+06	2.86172e+06	2.84824e+06	3.07438e+06	2.88831e+06	3.67	4.31	2.43	10.08	6.15	15.64	2.76771e+06	2.6784e+06	2.47679e+06	2.27564e+06	2.37307e+06	2.48899e+06	2.24681e+06	2.21164e+06	2.49363e+06	1.42416e+06	2.73869e+06
FALSE	High	Master Protein	P52948	Nuclear pore complex protein Nup98-Nup96 OS=Homo sapiens OX=9606 GN=NUP98 PE=1 SV=4	0	FALSE	118.964	14	25	39	25	1817	197.5	6.4	119.5	25	0	0.923	0.915	0.879	-0.12	-0.13	-0.19	0.964758	0.571401	0.231812	2.24387e+06	2.04783e+06	2.11544e+06	1.86048e+06	2.07105e+06	1.87338e+06	2.19	2.79	1.69	4.79	5.57	3.74	1.95354e+06	1.88814e+06	1.8379e+06	1.64125e+06	1.66934e+06	1.83532e+06	1.66631e+06	1.65167e+06	1.8025e+06	1.02027e+06	1.85708e+06
FALSE	High	Master Protein	P61978	Heterogeneous nuclear ribonucleoprotein K OS=Homo sapiens OX=9606 GN=HNRNPK PE=1 SV=1	0	FALSE	118.858	34	17	83	17	463	50.9	5.54	224.66	17	0	0.877	0.867	0.83	-0.19	-0.21	-0.27	1	0.610422	0.725769	8.97529e+06	8.5083e+06	8.74125e+06	7.25506e+06	7.87063e+06	7.37711e+06	1.24	3.69	2	15.14	12.54	18.99	7.79843e+06	7.71124e+06	7.34493e+06	6.79853e+06	7.04526e+06	7.62538e+06	7.04515e+06	6.7784e+06	7.20584e+06	3.20137e+06	6.97599e+06
FALSE	High	Master Protein	Q9UBE0	SUMO-activating enzyme subunit 1 OS=Homo sapiens OX=9606 GN=SAE1 PE=1 SV=1	0	FALSE	118.844	59	19	32	19	346	38.4	5.3	117.88	19	0	0.835	0.803	0.836	-0.26	-0.32	-0.26	1	0.506574	0.919499	3.79406e+06	3.52204e+06	3.31202e+06	2.76791e+06	3.16616e+06	2.82838e+06	1.05	1.3	2.57	17.65	6.43	19.3	3.27634e+06	3.25971e+06	3.09032e+06	2.96553e+06	2.78093e+06	3.15655e+06	2.74176e+06	2.55966e+06	2.75351e+06	1.2674e+06	2.99988e+06
FALSE	High	Master Protein	Q9P2R3	Rabankyrin-5 OS=Homo sapiens OX=9606 GN=ANKFY1 PE=1 SV=2	0	FALSE	118.772	21	23	41	22	1169	128.3	6.1	142.35	23	0	1.006	0.953	0.999	0.01	-0.07	0	1	1	1	2.16507e+06	2.61713e+06	2.68438e+06	2.68186e+06	2.1785e+06	2.49484e+06	2.04	1.07	0.96	10.48	1.49	11.79	1.89623e+06	1.84107e+06	1.77336e+06	2.17562e+06	2.09728e+06	2.30437e+06	2.19227e+06	2.07459e+06	2.27465e+06	1.29998e+06	2.57871e+06
FALSE	High	Master Protein	Q9H2M9	Rab3 GTPase-activating protein non-catalytic subunit OS=Homo sapiens OX=9606 GN=RAB3GAP2 PE=1 SV=1	0	FALSE	118.593	19	25	29	23	1393	155.9	5.62	103.66	25	2	1.03	1.011	1.033	0.04	0.02	0.05	1	1	1	2.35511e+06	2.11688e+06	2.08541e+06	2.15451e+06	2.42579e+06	2.13955e+06	1.47	1.86	1.55	4.28	5.89	7.16	1.95737e+06	2.02342e+06	1.93639e+06	1.74318e+06	1.69384e+06	1.94764e+06	1.68077e+06	1.6012e+06	1.81797e+06	1.28781e+06	2.07164e+06
FALSE	High	Master Protein	Q9Y265	RuvB-like 1 OS=Homo sapiens OX=9606 GN=RUVBL1 PE=1 SV=1	0	FALSE	118.355	43	16	31	16	456	50.2	6.42	127.53	16	0	1.047	0.881	0.983	0.07	-0.18	-0.02	1	0.581293	1	2.39332e+06	2.43382e+06	2.29404e+06	2.2551e+06	2.50501e+06	2.14495e+06	1.54	1.58	2.77	11.6	10.35	9.96	2.03646e+06	2.1045e+06	1.94876e+06	1.96895e+06	1.94744e+06	2.18268e+06	1.84892e+06	1.85683e+06	1.94948e+06	1.0905e+06	2.25911e+06
FALSE	High	Master Protein	Q9Y262	Eukaryotic translation initiation factor 3 subunit L OS=Homo sapiens OX=9606 GN=EIF3L PE=1 SV=1	0	FALSE	118.306	48	23	34	23	564	66.7	6.34	120.36	23	0	0.947	0.952	0.961	-0.08	-0.07	-0.06	0.980974	0.846782	1	2.66965e+06	2.22669e+06	2.15753e+06	2.07269e+06	2.52721e+06	2.11925e+06	0.56	2.43	2.55	2.23	3.11	1.84	2.27159e+06	2.27542e+06	2.19286e+06	1.77754e+06	1.7817e+06	2.00282e+06	1.76912e+06	1.66742e+06	1.77849e+06	1.20481e+06	1.99196e+06
FALSE	High	Master Protein	O00429	Dynamin-1-like protein OS=Homo sapiens OX=9606 GN=DNM1L PE=1 SV=2	0	FALSE	118.208	33	23	40	23	736	81.8	6.81	122.95	23	0	1.019	0.892	0.919	0.03	-0.17	-0.12	1	1	1	2.85956e+06	2.67872e+06	2.81892e+06	2.59028e+06	2.91263e+06	2.38902e+06	3.06	1.6	3.71	2.44	7.37	9.53	2.38155e+06	2.45683e+06	2.43442e+06	2.22682e+06	2.18728e+06	2.37389e+06	2.13097e+06	2.18234e+06	2.4019e+06	1.49214e+06	2.58386e+06
FALSE	High	Master Protein	Q06830	Peroxiredoxin-1 OS=Homo sapiens OX=9606 GN=PRDX1 PE=1 SV=1	0	FALSE	118.194	82	17	60	13	199	22.1	8.13	190.91	17	4	1.144	0.941	1.024	0.19	-0.09	0.03	1	1	1	1.94764e+07	1.56455e+07	1.48535e+07	1.52144e+07	2.22807e+07	1.4725e+07	0.38	2.69	3.74	8.1	25.12	7.26	1.6619e+07	1.66534e+07	1.59526e+07	1.36033e+07	1.25188e+07	1.39855e+07	1.24097e+07	1.14793e+07	1.21731e+07	9.56176e+06	1.46292e+07
FALSE	High	Master Protein	O15523	ATP-dependent RNA helicase DDX3Y OS=Homo sapiens OX=9606 GN=DDX3Y PE=1 SV=2	0	FALSE	118.179	35	22	42	2	660	73.1	7.55	124.22	22	0	1.934	0.821	1.025	0.95	-0.29	0.04	1	1	1	8666.51	13653.4	10784.2	11053.7	16761.2	11204.1	70.3	21.47	10.89	159.8	157.41	157.37	10355.4	1514.45	7098.52	11350	11049.6	8235.87	10197.6	7993.33	9188.86	6425.27	1768.84
FALSE	High	Master Protein	Q8IWE2	Protein NOXP20 OS=Homo sapiens OX=9606 GN=FAM114A1 PE=1 SV=2	0	FALSE	118.11	37	22	31	22	563	60.7	4.68	108.22	22	0	1.058	1.065	1.018	0.08	0.09	0.03	1	1	1	4.90997e+06	5.54201e+06	5.80493e+06	5.9068e+06	5.19286e+06	5.90025e+06	3.17	2.3	4.02	4.16	2.63	8.85	4.38892e+06	4.17954e+06	4.02163e+06	4.60707e+06	4.32428e+06	5.07191e+06	4.67857e+06	4.20483e+06	4.99617e+06	3.24191e+06	5.81873e+06
FALSE	High	Master Protein	P35573	Glycogen debranching enzyme OS=Homo sapiens OX=9606 GN=AGL PE=1 SV=3	0	FALSE	118.102	19	26	32	26	1532	174.7	6.76	103.12	26	0	1.053	0.895	0.875	0.07	-0.16	-0.19	1	1	1	1.39816e+06	1.65736e+06	1.71134e+06	1.49752e+06	1.47251e+06	1.48367e+06	1.34	1.37	1.98	9.72	7.05	17.13	1.1897e+06	1.20125e+06	1.1189e+06	1.40295e+06	1.31479e+06	1.48538e+06	1.37928e+06	1.29991e+06	1.49075e+06	870479	1.3231e+06
FALSE	High	Master Protein	Q27J81	Inverted formin-2 OS=Homo sapiens OX=9606 GN=INF2 PE=1 SV=2	0	FALSE	117.977	24	25	35	24	1249	135.5	5.38	118.83	25	1	0.998	0.946	0.934	0	-0.08	-0.1	1	1	1	2.03978e+06	2.489e+06	2.78407e+06	2.59948e+06	2.03495e+06	2.35389e+06	2.17	0.82	1.14	4.77	12.76	4.24	1.79174e+06	1.7525e+06	1.65531e+06	2.04907e+06	1.99159e+06	2.24534e+06	2.24386e+06	2.18633e+06	2.35784e+06	1.51102e+06	2.31635e+06
FALSE	High	Master Protein	Q14195	Dihydropyrimidinase-related protein 3 OS=Homo sapiens OX=9606 GN=DPYSL3 PE=1 SV=1	0	FALSE	117.951	39	17	51	13	570	61.9	6.49	164.45	17	1	1.146	1.109	1.068	0.2	0.15	0.1	1	1	1	1.8905e+06	2.2793e+06	2.05882e+06	2.19963e+06	2.16666e+06	2.52807e+06	1.31	0.39	0.42	17.03	21.32	16.36	1.61681e+06	1.62425e+06	1.51804e+06	1.89478e+06	1.82799e+06	2.03198e+06	1.67128e+06	1.59113e+06	1.75391e+06	1.23261e+06	2.75293e+06
FALSE	High	Master Protein	Q15019	Septin-2 OS=Homo sapiens OX=9606 GN=SEPTIN2 PE=1 SV=1	0	FALSE	117.949	42	16	46	16	361	41.5	6.6	166.49	16	0	0.916	1.025	0.922	-0.13	0.04	-0.12	1	1	1	3.56907e+06	4.21275e+06	4.39012e+06	4.04784e+06	3.27068e+06	4.31979e+06	3.65	4.4	4.13	5.36	3.94	7.58	3.1436e+06	3.06642e+06	2.81311e+06	3.34665e+06	3.51771e+06	3.77558e+06	3.53829e+06	3.40653e+06	3.48689e+06	2.22858e+06	4.1036e+06
FALSE	High	Master Protein	P49915	GMP synthase [glutamine-hydrolyzing] OS=Homo sapiens OX=9606 GN=GMPS PE=1 SV=1	0	FALSE	117.907	40	24	32	24	693	76.7	6.87	122.48	24	0	0.769	0.834	0.878	-0.38	-0.26	-0.19	0.663524	0.314889	0.953485	3.28912e+06	2.87819e+06	2.82335e+06	2.48003e+06	2.53068e+06	2.39914e+06	2.52	2.34	2.5	9.47	8.33	14.41	2.88748e+06	2.77419e+06	2.69403e+06	2.33667e+06	2.35677e+06	2.57951e+06	2.3256e+06	2.18199e+06	2.33901e+06	1.26155e+06	2.51788e+06
FALSE	High	Master Protein	Q9HC35	Echinoderm microtubule-associated protein-like 4 OS=Homo sapiens OX=9606 GN=EML4 PE=1 SV=3	0	FALSE	117.842	23	23	37	23	981	108.8	6.4	134.02	23	0	1.157	0.955	0.982	0.21	-0.07	-0.03	1	1	1	2.00195e+06	2.76533e+06	2.87591e+06	2.82485e+06	2.31708e+06	2.63979e+06	2.76	1.08	0.95	19.97	16.91	18.6	1.64874e+06	1.75881e+06	1.63974e+06	2.3416e+06	2.2127e+06	2.47738e+06	2.31788e+06	2.22001e+06	2.48931e+06	1.14758e+06	2.71619e+06
FALSE	High	Master Protein	Q14258	E3 ubiquitin/ISG15 ligase TRIM25 OS=Homo sapiens OX=9606 GN=TRIM25 PE=1 SV=2	0	FALSE	117.768	29	21	36	21	630	70.9	8.09	127.55	21	0	1.256	1.172	1.048	0.33	0.23	0.07	0.0215948	0.0604711	1	1.53519e+06	2.58877e+06	3.01658e+06	3.16062e+06	1.92807e+06	3.03355e+06	1.1	1.85	1.5	4.01	2.62	5.15	1.2881e+06	1.31898e+06	1.26706e+06	2.19687e+06	2.0382e+06	2.32013e+06	2.43126e+06	2.28497e+06	2.59464e+06	1.8372e+06	2.91602e+06
FALSE	High	Master Protein	Q8N1F7	Nuclear pore complex protein Nup93 OS=Homo sapiens OX=9606 GN=NUP93 PE=1 SV=2	0	FALSE	117.728	33	29	41	29	819	93.4	5.72	120.03	29	0	0.846	0.861	0.861	-0.24	-0.22	-0.22	0.969348	0.329671	0.672511	3.2149e+06	2.76362e+06	2.84246e+06	2.44684e+06	2.71828e+06	2.37865e+06	0.81	1.43	1.19	8.47	9.61	8.31	2.70727e+06	2.77774e+06	2.63324e+06	2.31194e+06	2.16534e+06	2.47683e+06	2.27965e+06	2.19676e+06	2.46527e+06	1.31753e+06	2.58005e+06
FALSE	High	Master Protein	O14786	Neuropilin-1 OS=Homo sapiens OX=9606 GN=NRP1 PE=1 SV=3	0	FALSE	117.652	22	18	31	18	923	103.1	5.88	112.57	18	0	0.968	0.637	0.717	-0.05	-0.65	-0.48	1	0.151031	0.31287	2.15608e+06	2.93361e+06	3.09665e+06	2.2198e+06	2.08666e+06	1.86871e+06	1.42	3.66	2.61	14.96	19.49	19.23	1.8346e+06	1.83803e+06	1.80107e+06	2.55883e+06	2.29329e+06	2.62918e+06	2.57561e+06	2.34538e+06	2.63855e+06	995956	2.13442e+06
FALSE	High	Master Protein	P13647	SWISS-PROT:P13647 Tax_Id=9606 Gene_Symbol=KRT5 Keratin, type II cytoskeletal 5	0	TRUE	117.588	36	29	65	16	590	62.3	7.74	169.39	29	4	0.239	1.295	1.619	-2.06	0.37	0.7	1	1	1	6.51048e+06	1.74439e+06	1.49103e+06	2.41412e+06	1.55626e+06	2.25821e+06	71.29	63.49	44.71	71.02	26.71	60.13	1.05079e+06	5.59356e+06	7.43177e+06	2.39511e+06	519247	1.56338e+06	1.44446e+06	508725	1.27045e+06	2.72891e+06	884937
FALSE	High	Master Protein	Q9NZ08	Endoplasmic reticulum aminopeptidase 1 OS=Homo sapiens OX=9606 GN=ERAP1 PE=1 SV=3	0	FALSE	117.281	28	25	37	25	941	107.2	6.46	124.8	25	0	1.061	1.362	1.413	0.09	0.45	0.5	1	1	1	1.86812e+06	2.5271e+06	2.76904e+06	3.913e+06	1.9824e+06	3.44234e+06	3.93	2.38	1.45	26.42	19.18	30.04	1.57818e+06	1.60502e+06	1.63035e+06	2.12505e+06	1.9536e+06	2.26486e+06	2.24981e+06	2.09711e+06	2.3594e+06	1.41826e+06	3.76249e+06
FALSE	High	Master Protein	P80723	Brain acid soluble protein 1 OS=Homo sapiens OX=9606 GN=BASP1 PE=1 SV=2	0	FALSE	117.26	77	16	35	16	227	22.7	4.63	138.8	16	0	1.169	0.998	1.348	0.23	0	0.43	1	1	1	9.66478e+06	6.99974e+06	7.07879e+06	9.5448e+06	1.1296e+07	6.98625e+06	5.19	1.46	3.34	11.24	25.84	35.95	8.68599e+06	8.30362e+06	7.53861e+06	5.74677e+06	5.69489e+06	6.27337e+06	5.4596e+06	5.59265e+06	6.03159e+06	6.19448e+06	9.17766e+06
FALSE	High	Master Protein	P16401	Histone H1.5 OS=Homo sapiens OX=9606 GN=H1-5 PE=1 SV=3	0	FALSE	117.094	46	16	43	12	226	22.6	10.92	140.37	16	4	0.576	0.659	0.592	-0.79	-0.6	-0.76	1	0.631775	1	1.80391e+07	1.72806e+07	1.84191e+07	1.09106e+07	1.03974e+07	1.13862e+07	11.75	2.32	8.57	42.88	35.65	50.81	1.68215e+07	1.54986e+07	1.27804e+07	1.48596e+07	1.36852e+07	1.54874e+07	1.5974e+07	1.42349e+07	1.42176e+07	3.18434e+06	1.35544e+07
FALSE	High	Master Protein	O43166	Signal-induced proliferation-associated 1-like protein 1 OS=Homo sapiens OX=9606 GN=SIPA1L1 PE=1 SV=4	0	FALSE	116.903	15	26	32	22	1804	199.9	8.19	92.41	26	4	1.058	1.356	1.162	0.08	0.44	0.22	1	1	1	1.75772e+06	1.28119e+06	1.21192e+06	1.40848e+06	1.85881e+06	1.7373e+06	2.31	1.78	3.27	14.27	17.02	20.23	1.49563e+06	1.45286e+06	1.44392e+06	1.0441e+06	1.04138e+06	1.14824e+06	976765	929441	1.08764e+06	913847	1.35431e+06
FALSE	High	Master Protein	Q15582	Transforming growth factor-beta-induced protein ig-h3 OS=Homo sapiens OX=9606 GN=TGFBI PE=1 SV=1	0	FALSE	116.351	31	24	48	24	683	74.6	7.71	158.35	24	0	1.248	1.319	1.193	0.32	0.4	0.25	1	0.684814	1	7.49062e+06	4.66071e+06	4.08658e+06	4.8735e+06	9.34715e+06	6.14577e+06	1.61	2.6	3.59	26.63	12.38	47.72	6.37373e+06	6.26274e+06	6.14551e+06	3.75611e+06	3.80771e+06	4.17706e+06	3.11485e+06	3.19702e+06	3.48203e+06	2.83286e+06	6.5969e+06
FALSE	High	Master Protein	Q9BTW9	Tubulin-specific chaperone D OS=Homo sapiens OX=9606 GN=TBCD PE=1 SV=2	0	FALSE	116.3	21	22	29	22	1192	132.5	6.19	100.5	22	0	0.886	0.802	0.876	-0.17	-0.32	-0.19	1	0.326494	0.487895	1.95323e+06	2.13992e+06	2.2628e+06	1.9818e+06	1.73029e+06	1.7162e+06	1.95	2.82	2.8	7.19	10.63	8.5	1.61129e+06	1.67814e+06	1.60849e+06	1.79144e+06	1.63634e+06	1.91785e+06	1.82374e+06	1.71165e+06	1.99466e+06	1.01519e+06	1.90909e+06
FALSE	High	Master Protein	O76094	Signal recognition particle subunit SRP72 OS=Homo sapiens OX=9606 GN=SRP72 PE=1 SV=3	0	FALSE	116.252	31	19	28	19	671	74.6	9.26	109.11	19	0	0.985	0.972	0.972	-0.02	-0.04	-0.04	1	1	1	3.19521e+06	2.63598e+06	2.59884e+06	2.52674e+06	3.14674e+06	2.56274e+06	0.7	0.22	3.35	0.97	6.98	3.41	2.69319e+06	2.75653e+06	2.61712e+06	2.18766e+06	2.1092e+06	2.36904e+06	2.05209e+06	2.00848e+06	2.3154e+06	1.47615e+06	2.39658e+06
FALSE	High	Master Protein	Q10471	Polypeptide N-acetylgalactosaminyltransferase 2 OS=Homo sapiens OX=9606 GN=GALNT2 PE=1 SV=1	0	FALSE	116.221	38	24	42	23	571	64.7	8.35	153.28	24	1	1.011	1.257	1.291	0.02	0.33	0.37	1	0.342911	0.348394	4.01194e+06	3.11191e+06	2.89982e+06	3.74331e+06	4.05652e+06	3.9104e+06	2.93	0.88	1.32	10.75	5.69	12.54	3.305e+06	3.44691e+06	3.37341e+06	2.59859e+06	2.45892e+06	2.78899e+06	2.33716e+06	2.21674e+06	2.50904e+06	2.31327e+06	3.59932e+06
FALSE	High	Master Protein	P26641	Elongation factor 1-gamma OS=Homo sapiens OX=9606 GN=EEF1G PE=1 SV=3	0	FALSE	116.117	41	21	57	21	437	50.1	6.67	171.87	21	0	1.092	1.328	1.186	0.13	0.41	0.25	1	0.30903	0.989885	1.03991e+07	6.11099e+06	6.24292e+06	7.40517e+06	1.13571e+07	8.11451e+06	1.4	1.86	0.63	11.49	9.73	10.29	8.89258e+06	8.74541e+06	8.51761e+06	5.02054e+06	5.01109e+06	5.47684e+06	5.03158e+06	4.8292e+06	5.26406e+06	4.59354e+06	7.12033e+06
FALSE	High	Master Protein	Q15233	Non-POU domain-containing octamer-binding protein OS=Homo sapiens OX=9606 GN=NONO PE=1 SV=4	0	FALSE	116.058	34	20	63	17	471	54.2	8.95	213.39	20	2	0.822	0.817	0.789	-0.28	-0.29	-0.34	1	0.325444	0.377806	9.84152e+06	7.97779e+06	8.22159e+06	6.48304e+06	8.08807e+06	6.52003e+06	2.51	4.3	3.63	14.39	7.58	15.48	8.65794e+06	8.45547e+06	7.93536e+06	6.26514e+06	6.56567e+06	7.14992e+06	6.62632e+06	6.39547e+06	6.59734e+06	2.94096e+06	6.23367e+06
FALSE	High	Master Protein	O14936	Peripheral plasma membrane protein CASK OS=Homo sapiens OX=9606 GN=CASK PE=1 SV=3	0	FALSE	115.932	28	20	30	20	926	105.1	6.43	108.92	20	0	1.094	1.058	1.05	0.13	0.08	0.07	1	1	1	1.38386e+06	1.51032e+06	1.58954e+06	1.66941e+06	1.51458e+06	1.59863e+06	2.58	2.05	3.22	14.92	13.18	12.56	1.16484e+06	1.18896e+06	1.17737e+06	1.29478e+06	1.19911e+06	1.3536e+06	1.28112e+06	1.22652e+06	1.43028e+06	970389	1.78549e+06
FALSE	High	Master Protein	Q6ZMZ3	Nesprin-3 OS=Homo sapiens OX=9606 GN=SYNE3 PE=1 SV=2	0	FALSE	115.693	22	23	35	23	975	112.1	6.23	102.41	23	0	0.859	0.913	0.824	-0.22	-0.13	-0.28	1	1	1	1.22743e+06	2.22643e+06	2.72535e+06	2.24496e+06	1.05441e+06	2.03254e+06	3.03	3.46	0.94	16.25	12.57	24.56	993319	1.05456e+06	1.0107e+06	1.95295e+06	1.7638e+06	1.99539e+06	2.19965e+06	2.07381e+06	2.32218e+06	1.01246e+06	2.31311e+06
FALSE	High	Master Protein	P31946	14-3-3 protein beta/alpha OS=Homo sapiens OX=9606 GN=YWHAB PE=1 SV=3	0	FALSE	115.65	74	16	105	8	246	28.1	4.83	311.97	16	3	1.026	0.932	0.939	0.04	-0.1	-0.09	1	0.560308	1	1.47648e+06	1.62004e+06	1.6645e+06	1.56271e+06	1.51511e+06	1.51015e+06	3.41	1.15	2.3	3.35	5.71	0.43	1.25633e+06	1.26161e+06	1.2785e+06	1.34674e+06	1.31868e+06	1.44529e+06	1.35507e+06	1.28639e+06	1.37074e+06	901549	1.5026e+06
FALSE	High	Master Protein	P08865	Small ribosomal subunit protein uS2 OS=Homo sapiens OX=9606 GN=RPSA PE=1 SV=4	0	FALSE	115.516	54	14	41	13	295	32.8	4.87	156.31	14	1	0.838	0.909	1.039	-0.26	-0.14	0.06	1	1	1	2.83562e+06	1.87634e+06	1.75282e+06	1.821e+06	2.37603e+06	1.70636e+06	4.57	2.36	2.84	6.1	9.64	11.37	2.25548e+06	2.48769e+06	2.32258e+06	1.52337e+06	1.50137e+06	1.72177e+06	1.3708e+06	1.39119e+06	1.49352e+06	1.01818e+06	1.8963e+06
FALSE	High	Master Protein	P17480	Nucleolar transcription factor 1 OS=Homo sapiens OX=9606 GN=UBTF PE=1 SV=1	0	FALSE	114.598	34	28	37	28	764	89.4	5.81	118.4	28	0	0.972	0.857	0.854	-0.04	-0.22	-0.23	1	0.915471	1	3.66798e+06	3.87887e+06	3.74169e+06	3.19376e+06	3.5648e+06	3.32483e+06	0.44	4.57	2.04	20.4	16.6	16.76	3.12106e+06	3.17487e+06	3.00324e+06	3.26377e+06	2.88394e+06	3.47636e+06	3.0551e+06	2.8143e+06	3.18817e+06	1.48613e+06	3.71547e+06
FALSE	High	Master Protein	O14617	AP-3 complex subunit delta-1 OS=Homo sapiens OX=9606 GN=AP3D1 PE=1 SV=1	0	FALSE	114.259	21	25	42	24	1153	130.1	8.48	139.34	25	1	1.065	1.014	0.961	0.09	0.02	-0.06	1	1	1	3.84004e+06	4.08144e+06	4.0183e+06	3.86287e+06	4.08824e+06	4.13946e+06	1.91	0.47	0.51	6.2	5.65	16.12	3.37297e+06	3.29187e+06	3.14528e+06	3.3929e+06	3.27658e+06	3.63591e+06	3.25104e+06	3.08614e+06	3.42385e+06	2.07268e+06	3.87831e+06
FALSE	High	Master Protein	P21796	Voltage-dependent anion-selective channel protein 1 OS=Homo sapiens OX=9606 GN=VDAC1 PE=1 SV=2	0	FALSE	113.915	64	13	43	12	283	30.8	8.54	186.42	13	1	1.061	0.927	0.966	0.09	-0.11	-0.05	1	1	1	3.62255e+06	3.52653e+06	3.71458e+06	3.58695e+06	3.84268e+06	3.2705e+06	2.14	1.37	4.81	7.06	3.73	6.14	3.13397e+06	3.11236e+06	2.89128e+06	2.89823e+06	2.82178e+06	3.21095e+06	3.12006e+06	2.87077e+06	2.99588e+06	1.93738e+06	3.69191e+06
FALSE	High	Master Protein	Q9HD20	Endoplasmic reticulum transmembrane helix translocase OS=Homo sapiens OX=9606 GN=ATP13A1 PE=1 SV=2	0	FALSE	113.575	19	21	29	21	1204	132.9	8.13	98.33	21	0	1.08	1.055	1.085	0.11	0.08	0.12	1	1	1	1.62718e+06	1.85614e+06	1.71054e+06	1.85557e+06	1.75697e+06	1.9574e+06	1.28	2.29	2.65	7.69	19.99	11.2	1.35495e+06	1.39966e+06	1.33278e+06	1.56893e+06	1.48521e+06	1.61647e+06	1.37863e+06	1.31375e+06	1.5201e+06	1.0786e+06	1.95902e+06
FALSE	High	Master Protein	Q9Y3P9	Rab GTPase-activating protein 1 OS=Homo sapiens OX=9606 GN=RABGAP1 PE=1 SV=3	0	FALSE	113.544	24	23	38	21	1069	121.7	5.25	122.75	23	2	0.886	0.834	0.881	-0.18	-0.26	-0.18	1	0.53788	0.711512	1.88631e+06	2.04566e+06	2.17076e+06	1.91262e+06	1.67062e+06	1.70673e+06	1	2.8	0.33	11.72	10.36	9.88	1.60505e+06	1.59797e+06	1.5534e+06	1.70056e+06	1.55933e+06	1.83465e+06	1.75741e+06	1.67764e+06	1.84602e+06	922939	1.83906e+06
FALSE	High	Master Protein	O94855	Protein transport protein Sec24D OS=Homo sapiens OX=9606 GN=SEC24D PE=1 SV=2	0	FALSE	113.349	23	21	36	20	1032	112.9	7.25	150.98	21	1	1.098	1.035	1.124	0.13	0.05	0.17	1	1	1	2.48381e+06	2.5792e+06	2.33569e+06	2.62471e+06	2.72605e+06	2.66935e+06	0.28	1.77	1.83	8.09	9.9	10.35	2.11922e+06	2.134e+06	2.02843e+06	2.14409e+06	2.12608e+06	2.30805e+06	1.88999e+06	1.80511e+06	1.93207e+06	1.52569e+06	2.5751e+06
FALSE	High	Master Protein	O94808	Glutamine--fructose-6-phosphate aminotransferase [isomerizing] 2 OS=Homo sapiens OX=9606 GN=GFPT2 PE=1 SV=3	0	FALSE	113.218	33	22	31	17	682	76.9	7.37	112.73	22	0	0.899	0.857	1.249	-0.15	-0.22	0.32	1	1	1	1.19323e+06	1.2648e+06	721773	901487	1.07223e+06	1.08404e+06	1.18	1.59	1.79	14.61	12.08	19.49	1.01531e+06	1.03731e+06	965797	1.02693e+06	1.01894e+06	1.13355e+06	599727	557813	614614	524015	939955
FALSE	High	Master Protein	Q13423	NAD(P) transhydrogenase, mitochondrial OS=Homo sapiens OX=9606 GN=NNT PE=1 SV=3	0	FALSE	113.066	25	27	44	27	1086	113.8	8.09	146.9	27	0	0.935	0.878	0.843	-0.1	-0.19	-0.25	1	0.802603	0.739549	3.66556e+06	4.82524e+06	5.36869e+06	4.52502e+06	3.42804e+06	4.23597e+06	0.8	0.64	1.45	14.15	14.14	11.86	3.11514e+06	3.19132e+06	3.00237e+06	4.05096e+06	3.86095e+06	4.31598e+06	4.32698e+06	4.22791e+06	4.53038e+06	2.14018e+06	4.69647e+06
FALSE	High	Master Protein	Q9Y5B9	FACT complex subunit SPT16 OS=Homo sapiens OX=9606 GN=SUPT16H PE=1 SV=1	0	FALSE	113.032	24	29	47	28	1047	119.8	5.66	133.99	29	1	0.768	0.791	0.85	-0.38	-0.34	-0.23	0.969348	0.395484	0.739509	4.86008e+06	3.5056e+06	3.59583e+06	3.05613e+06	3.7332e+06	2.7744e+06	2.92	4.54	1.39	13.46	14.32	15.91	4.34695e+06	4.1728e+06	3.98077e+06	2.72767e+06	2.86743e+06	3.14181e+06	2.94437e+06	2.77899e+06	3.02755e+06	1.39799e+06	2.96192e+06
FALSE	High	Master Protein	Q7L014	Probable ATP-dependent RNA helicase DDX46 OS=Homo sapiens OX=9606 GN=DDX46 PE=1 SV=2	0	FALSE	113.027	25	26	37	25	1031	117.3	9.29	116.67	26	1	0.89	0.832	0.776	-0.17	-0.26	-0.37	1	0.64086	0.950345	2.37891e+06	2.34574e+06	2.30338e+06	1.78743e+06	2.11768e+06	1.9524e+06	1.52	0.47	0.52	16.78	17.12	22.06	2.05857e+06	2.01649e+06	1.9485e+06	1.9628e+06	1.87696e+06	2.09717e+06	1.87102e+06	1.78014e+06	1.95884e+06	869096	2.01607e+06
FALSE	High	Master Protein	Q15424	Scaffold attachment factor B1 OS=Homo sapiens OX=9606 GN=SAFB PE=1 SV=4	0	FALSE	112.717	28	26	48	15	915	102.6	5.47	140.75	26	0	0.877	0.776	0.883	-0.19	-0.37	-0.18	1	0.343192	0.816434	2.59765e+06	2.43273e+06	2.42526e+06	2.14247e+06	2.27781e+06	1.88659e+06	2.45	1.15	0.88	13.05	10.56	14.77	2.28914e+06	2.20581e+06	2.12767e+06	2.00868e+06	1.97705e+06	2.18028e+06	1.94713e+06	1.89864e+06	2.06648e+06	994302	2.06006e+06
FALSE	High	Master Protein	O95163	Elongator complex protein 1 OS=Homo sapiens OX=9606 GN=ELP1 PE=1 SV=3	0	FALSE	112.709	16	19	30	19	1332	150.2	5.94	109.79	19	0	0.989	0.938	0.943	-0.02	-0.09	-0.08	1	1	1	1.31796e+06	1.02826e+06	1.06895e+06	1.0078e+06	1.30353e+06	964130	0.65	1.66	1.58	6.92	15.16	9.68	1.11452e+06	1.13998e+06	1.07951e+06	854794	817351	944694	863251	826124	887066	585813	932385
FALSE	High	Master Protein	Q9UHB9	Signal recognition particle subunit SRP68 OS=Homo sapiens OX=9606 GN=SRP68 PE=1 SV=2	0	FALSE	112.455	39	25	40	25	627	70.7	8.56	114.07	25	0	1.054	0.999	0.999	0.08	0	0	1	1	1	4.30595e+06	3.67003e+06	3.60097e+06	3.59649e+06	4.53721e+06	3.66599e+06	1.85	3.16	1.67	4.52	7.83	2.34	3.73076e+06	3.63026e+06	3.5269e+06	2.95979e+06	2.93661e+06	3.39874e+06	2.90226e+06	2.7522e+06	3.13559e+06	2.09057e+06	3.39038e+06
FALSE	High	Master Protein	Q92945	Far upstream element-binding protein 2 OS=Homo sapiens OX=9606 GN=KHSRP PE=1 SV=4	0	FALSE	112.281	35	23	36	19	711	73.1	7.3	102.15	23	0	0.835	0.65	0.894	-0.26	-0.62	-0.16	1	0.246388	1	3.52131e+06	2.84448e+06	2.43969e+06	2.18077e+06	2.93864e+06	1.84841e+06	2.83	8.21	9.51	7.46	21	11.15	3.00132e+06	2.88177e+06	2.88421e+06	2.36462e+06	2.37855e+06	2.26643e+06	1.80441e+06	2.09106e+06	2.07878e+06	1.1176e+06	2.12129e+06
FALSE	High	Master Protein	Q04446	1,4-alpha-glucan-branching enzyme OS=Homo sapiens OX=9606 GN=GBE1 PE=1 SV=3	0	FALSE	111.832	32	20	34	20	702	80.4	6.32	141.31	20	0	1.16	1.069	0.956	0.21	0.1	-0.07	1	1	1	2.44124e+06	3.44696e+06	3.61079e+06	3.45068e+06	2.83128e+06	3.68346e+06	2.53	1.32	0.72	24.51	35.88	27.14	2.0426e+06	2.09742e+06	2.06605e+06	2.84724e+06	2.75811e+06	3.14845e+06	2.89678e+06	2.79056e+06	3.10569e+06	2.0058e+06	2.25941e+06
FALSE	High	Master Protein	Q15046	Lysine--tRNA ligase OS=Homo sapiens OX=9606 GN=KARS1 PE=1 SV=3	0	FALSE	111.694	34	23	44	23	597	68	6.35	112.72	23	0	1.053	0.97	0.946	0.07	-0.04	-0.08	1	1	1	4.27855e+06	3.5184e+06	3.58926e+06	3.39415e+06	4.50448e+06	3.41338e+06	2.17	1.69	1.53	5.98	6.93	7.62	3.77244e+06	3.67597e+06	3.49271e+06	2.87273e+06	2.86017e+06	3.15329e+06	2.93797e+06	2.77391e+06	3.01215e+06	1.84058e+06	3.26359e+06
FALSE	High	Master Protein	P54289	Voltage-dependent calcium channel subunit alpha-2/delta-1 OS=Homo sapiens OX=9606 GN=CACNA2D1 PE=1 SV=3	0	FALSE	111.685	21	22	35	22	1103	124.5	5.27	130.47	22	0	1.153	1.246	1.285	0.21	0.32	0.36	1	1	1	1.52028e+06	1.93695e+06	1.80957e+06	2.32503e+06	1.75276e+06	2.41268e+06	0.65	0.94	6.44	48.26	31.74	82.87	1.2936e+06	1.29997e+06	1.25532e+06	1.61018e+06	1.53721e+06	1.75443e+06	1.30566e+06	1.40702e+06	1.54187e+06	1.35149e+06	4.56051e+06
FALSE	High	Master Protein	O15027	Protein transport protein Sec16A OS=Homo sapiens OX=9606 GN=SEC16A PE=1 SV=4	0	FALSE	111.591	11	24	29	24	2357	251.7	5.8	86.81	24	0	1.073	1.052	1.035	0.1	0.07	0.05	1	1	1	2.00745e+06	1.92165e+06	1.88845e+06	1.95429e+06	2.15382e+06	2.02065e+06	2.6	0.52	1.67	4.67	4.03	4.64	1.76284e+06	1.69072e+06	1.64425e+06	1.60071e+06	1.53763e+06	1.7087e+06	1.52202e+06	1.4352e+06	1.63619e+06	1.19494e+06	1.80088e+06
FALSE	High	Master Protein	P63104	14-3-3 protein zeta/delta OS=Homo sapiens OX=9606 GN=YWHAZ PE=1 SV=1	0	FALSE	111.385	61	17	107	11	245	27.7	4.79	302.06	17	1	0.917	0.908	0.914	-0.12	-0.14	-0.13	1	0.871572	1	6.91496e+06	6.79702e+06	6.76036e+06	6.17639e+06	6.34205e+06	6.16953e+06	3.97	2.63	3.28	11.96	8.92	15.09	5.96668e+06	5.94108e+06	5.32613e+06	5.65036e+06	5.67565e+06	6.06217e+06	5.44862e+06	5.51898e+06	5.74441e+06	3.11807e+06	6.56293e+06
FALSE	High	Master Protein	P46060	Ran GTPase-activating protein 1 OS=Homo sapiens OX=9606 GN=RANGAP1 PE=1 SV=1	0	FALSE	111.293	34	19	30	19	587	63.5	4.68	107.86	19	0	0.841	0.829	0.909	-0.25	-0.27	-0.14	1	0.871572	1	3.18239e+06	2.18994e+06	2.21479e+06	2.01235e+06	2.67794e+06	1.81648e+06	1.72	0.9	2	7.86	14.56	10.03	2.70787e+06	2.75175e+06	2.53935e+06	1.79595e+06	1.7523e+06	1.96954e+06	1.84465e+06	1.71167e+06	1.88129e+06	1.09642e+06	1.93494e+06
FALSE	High	Master Protein	P27348	14-3-3 protein theta OS=Homo sapiens OX=9606 GN=YWHAQ PE=1 SV=1	0	FALSE	111.285	64	18	98	11	245	27.7	4.78	285.51	18	5	0.803	0.832	0.866	-0.32	-0.27	-0.21	1	0.448308	1	1.01954e+07	1.09848e+07	1.1014e+07	9.53778e+06	8.18267e+06	9.13637e+06	2.92	1.36	1.71	12.73	9.54	19.22	8.67524e+06	9.19096e+06	8.31865e+06	9.04517e+06	8.78958e+06	1.00171e+07	8.8769e+06	8.7311e+06	9.32075e+06	4.59101e+06	9.77653e+06
FALSE	High	Master Protein	O43242	26S proteasome non-ATPase regulatory subunit 3 OS=Homo sapiens OX=9606 GN=PSMD3 PE=1 SV=2	0	FALSE	111.269	37	20	44	20	534	60.9	8.44	151.07	20	0	1.018	1.008	1.005	0.03	0.01	0.01	1	1	1	4.03777e+06	3.75497e+06	3.71688e+06	3.73669e+06	4.10892e+06	3.78444e+06	0.62	2.47	1	0.84	4.42	4.5	3.46974e+06	3.46407e+06	3.30724e+06	3.02311e+06	3.05515e+06	3.36531e+06	3.03061e+06	2.87254e+06	3.14071e+06	2.17206e+06	3.59331e+06
FALSE	High	Master Protein	Q9NVI7	ATPase family AAA domain-containing protein 3A OS=Homo sapiens OX=9606 GN=ATAD3A PE=1 SV=2	0	FALSE	111.193	40	22	39	10	634	71.3	8.98	150.76	22	12	0.877	0.848	0.96	-0.19	-0.24	-0.06	1	0.776307	1	4.75718e+06	3.11126e+06	3.09131e+06	2.96688e+06	4.17218e+06	2.63927e+06	2.23	2.11	7.27	6.94	14.95	13.17	4.12964e+06	4.08719e+06	3.80158e+06	2.49662e+06	2.49626e+06	2.7884e+06	2.4197e+06	2.65828e+06	2.634e+06	1.53244e+06	2.85276e+06
FALSE	High	Master Protein	Q9NR09	Baculoviral IAP repeat-containing protein 6 OS=Homo sapiens OX=9606 GN=BIRC6 PE=1 SV=3	0	FALSE	111.087	6	28	31	28	4857	529.9	6.05	91.47	28	0	0.955	0.967	0.927	-0.07	-0.05	-0.11	0.794725	1	0.756986	791065	624240	647821	600265	755778	603355	2.87	2.01	2.26	0.14	5.74	2.82	704516	679653	643655	505819	506578	559461	505794	500661	558793	348917	578595
FALSE	High	Master Protein	P11498	Pyruvate carboxylase, mitochondrial OS=Homo sapiens OX=9606 GN=PC PE=1 SV=2	0	FALSE	110.965	22	25	37	25	1178	129.6	6.84	116.86	25	0	1.094	1.075	1.119	0.13	0.1	0.16	1	1	1	1.52476e+06	2.45759e+06	2.38088e+06	2.6653e+06	1.66878e+06	2.64234e+06	2.15	0.87	1.33	9.71	1.53	6.17	1.32897e+06	1.31002e+06	1.2256e+06	2.05925e+06	1.96646e+06	2.18169e+06	1.94566e+06	1.84004e+06	2.00299e+06	1.34452e+06	2.69304e+06
FALSE	High	Master Protein	P28482	Mitogen-activated protein kinase 1 OS=Homo sapiens OX=9606 GN=MAPK1 PE=1 SV=3	0	FALSE	110.858	50	17	38	13	360	41.4	6.98	142.01	17	3	0.925	0.867	0.966	-0.11	-0.21	-0.05	1	0.484513	1	3.62054e+06	3.62089e+06	3.33395e+06	3.22012e+06	3.34786e+06	3.14023e+06	4.21	2.46	5.4	5.04	1.31	15.6	3.02666e+06	3.30897e+06	2.96549e+06	3.01004e+06	2.92066e+06	3.12329e+06	2.57243e+06	2.74514e+06	2.84074e+06	1.73536e+06	3.09626e+06
FALSE	High	Master Protein	Q6PKG0	La-related protein 1 OS=Homo sapiens OX=9606 GN=LARP1 PE=1 SV=2	0	FALSE	110.762	24	22	53	20	1096	123.4	8.82	173.25	22	2	0.99	0.961	0.943	-0.02	-0.06	-0.09	1	1	1	2.60783e+06	2.32509e+06	2.39193e+06	2.25465e+06	2.58078e+06	2.23447e+06	1.03	2.33	1.07	4.36	6.27	6.65	2.24296e+06	2.21873e+06	2.136e+06	1.92671e+06	1.93345e+06	2.08381e+06	1.94321e+06	1.84858e+06	2.01136e+06	1.23598e+06	2.16792e+06
FALSE	High	Master Protein	Q96CV9	Optineurin OS=Homo sapiens OX=9606 GN=OPTN PE=1 SV=3	0	FALSE	110.656	35	22	28	21	577	65.9	5.17	106.62	22	0	1.057	1.004	0.961	0.08	0.01	-0.06	1	1	1	2.20683e+06	2.77681e+06	3.02907e+06	2.91119e+06	2.3319e+06	2.78908e+06	2.5	0.83	0.31	10.85	15.01	7.65	1.87778e+06	1.90385e+06	1.73438e+06	2.33724e+06	2.21436e+06	2.48865e+06	2.44132e+06	2.34843e+06	2.57294e+06	1.44457e+06	2.96134e+06
FALSE	High	Master Protein	Q32P28	Prolyl 3-hydroxylase 1 OS=Homo sapiens OX=9606 GN=P3H1 PE=1 SV=2	0	FALSE	110.457	26	17	41	17	736	83.3	5.14	147.41	17	0	1.038	1.278	1.292	0.05	0.35	0.37	1	1	1	3.48155e+06	3.04962e+06	2.65975e+06	3.43546e+06	3.61333e+06	3.89677e+06	2.34	1.12	2.88	19	30.63	23.85	2.99125e+06	2.88844e+06	2.85165e+06	2.53515e+06	2.39594e+06	2.73937e+06	2.19758e+06	1.9894e+06	2.26628e+06	1.99696e+06	3.77506e+06
FALSE	High	Master Protein	Q99666	RANBP2-like and GRIP domain-containing protein 5/6 OS=Homo sapiens OX=9606 GN=RGPD5 PE=1 SV=3	0	FALSE	110.386	14	26	32	1	1765	198.8	6.42	111.72	26	0	1.088	0.855	0.934	0.12	-0.23	-0.1	1	1	1	12836.7	8110.05	9580.76	8951.64	13970.2	6934.54	11.93	14.74	7.87	24.33	40.72	48.21	10922.7	12671.6	9547.21	5939.82	7655.76	7268.46	7721.76	7032.72	9036.09	6948.37	7150.59
FALSE	High	Master Protein	Q8TAQ2	SWI/SNF complex subunit SMARCC2 OS=Homo sapiens OX=9606 GN=SMARCC2 PE=1 SV=1	0	FALSE	110.297	18	26	39	22	1214	132.8	5.69	111.17	26	5	0.783	0.754	0.77	-0.35	-0.41	-0.38	1	0.316481	0.470096	3.78855e+06	4.34713e+06	4.69158e+06	3.61026e+06	2.96608e+06	3.27721e+06	1.36	2.28	0.82	17.87	14.33	21.73	3.27169e+06	3.25498e+06	3.06504e+06	3.58934e+06	3.60414e+06	3.89602e+06	3.77754e+06	3.67577e+06	3.99754e+06	1.51228e+06	3.47139e+06
FALSE	High	Master Protein	Q6N022	Teneurin-4 OS=Homo sapiens OX=9606 GN=TENM4 PE=1 SV=2	0	FALSE	110.25	10	28	41	25	2769	307.8	6.55	119.15	28	3	1.199	1.057	0.975	0.26	0.08	-0.04	1	1	1	1.34098e+06	2.47399e+06	2.38375e+06	2.32315e+06	1.60772e+06	2.61603e+06	1.88	3.62	2.82	29.36	22.85	24.6	1.14103e+06	1.13068e+06	1.11925e+06	2.17299e+06	1.97958e+06	2.18996e+06	1.92122e+06	1.82283e+06	2.11908e+06	1.08214e+06	3.16897e+06
FALSE	High	Master Protein	P02790	Hemopexin OS=Homo sapiens OX=9606 GN=HPX PE=1 SV=2	0	FALSE	110.131	45	20	40	20	462	51.6	7.02	142.03	20	0	1.084	1.118	0.958	0.12	0.16	-0.06	1	1	1	1.34786e+06	2.26841e+06	2.49945e+06	2.39435e+06	1.46047e+06	2.53624e+06	3.56	4.34	5.71	69.87	60.81	83.38	1.11356e+06	1.15803e+06	1.1504e+06	1.88801e+06	1.68288e+06	2.03302e+06	2.18497e+06	1.87952e+06	2.1297e+06	3.62605e+06	1.6966e+06
FALSE	High	Master Protein	P14866	Heterogeneous nuclear ribonucleoprotein L OS=Homo sapiens OX=9606 GN=HNRNPL PE=1 SV=2	0	FALSE	110.011	29	15	53	14	589	64.1	8.22	144.78	15	1	0.812	0.842	0.858	-0.3	-0.25	-0.22	0.460302	0.372258	0.5473	6.74824e+06	6.55208e+06	6.59985e+06	5.66192e+06	5.47832e+06	5.51361e+06	0.85	3.52	0.39	7.03	13.06	7.44	5.69518e+06	5.79784e+06	5.57571e+06	5.21446e+06	5.38285e+06	5.87216e+06	5.31925e+06	5.09226e+06	5.65569e+06	2.94851e+06	5.44414e+06
FALSE	High	Master Protein	P12081	Histidine--tRNA ligase, cytoplasmic OS=Homo sapiens OX=9606 GN=HARS1 PE=1 SV=2	0	FALSE	109.977	45	28	48	21	509	57.4	5.88	127.05	28	7	0.986	0.873	1.07	-0.02	-0.2	0.1	1	1	1	4.75827e+06	3.3439e+06	2.8681e+06	3.06773e+06	4.69004e+06	2.9208e+06	3.04	2.26	7.16	3.86	2.94	15.79	3.93591e+06	4.22262e+06	3.89737e+06	2.77978e+06	2.71533e+06	2.90887e+06	2.26484e+06	2.47524e+06	2.44381e+06	1.80624e+06	2.94973e+06
FALSE	High	Master Protein	P62333	26S proteasome regulatory subunit 10B OS=Homo sapiens OX=9606 GN=PSMC6 PE=1 SV=1	0	FALSE	109.874	55	18	31	18	389	44.1	7.49	117.92	18	0	1.022	0.865	1.045	0.03	-0.21	0.06	1	1	1	2.39095e+06	1.90315e+06	1.76679e+06	1.84664e+06	2.4435e+06	1.64655e+06	5.69	3.21	8.84	3.09	10.21	19.45	1.90883e+06	2.16013e+06	1.95837e+06	1.6476e+06	1.52282e+06	1.66778e+06	1.30076e+06	1.48912e+06	1.50542e+06	1.07341e+06	1.78869e+06
FALSE	High	Master Protein	P35442	Thrombospondin-2 OS=Homo sapiens OX=9606 GN=THBS2 PE=1 SV=2	0	FALSE	109.795	20	19	31	17	1172	129.9	4.83	133.42	19	0	1.265	1.703	1.402	0.34	0.77	0.49	1	0.791778	1	886977	958644	913496	1.28061e+06	1.12201e+06	1.63215e+06	4.41	4.88	0.81	19.92	43.24	25.38	754247	762058	783238	847098	740939	859164	736246	711727	772149	744389	1.30798e+06
FALSE	High	Master Protein	Q13308	Inactive tyrosine-protein kinase 7 OS=Homo sapiens OX=9606 GN=PTK7 PE=1 SV=2	0	FALSE	109.678	21	19	27	19	1070	118.3	7.09	98.7	19	0	1.069	1.038	0.967	0.1	0.05	-0.05	1	1	1	3.0825e+06	1.97136e+06	2.20602e+06	2.13257e+06	3.29533e+06	2.04604e+06	2.66	4.05	0.3	14.57	15.24	10.78	2.62288e+06	2.60793e+06	2.61763e+06	1.63879e+06	1.54125e+06	1.86692e+06	1.78632e+06	1.7049e+06	1.87815e+06	1.09015e+06	2.40823e+06
FALSE	High	Master Protein	P51610	Host cell factor 1 OS=Homo sapiens OX=9606 GN=HCFC1 PE=1 SV=2	0	FALSE	109.566	13	19	28	18	2035	208.6	7.46	92.03	19	1	0.803	0.858	0.866	-0.32	-0.22	-0.21	1	0.702284	0.867985	1.46948e+06	1.3326e+06	1.35223e+06	1.17047e+06	1.17959e+06	1.14358e+06	2.93	1.74	0.42	14.67	18.27	14.39	1.21143e+06	1.26252e+06	1.23646e+06	1.07891e+06	1.06629e+06	1.20215e+06	1.08889e+06	1.04506e+06	1.15994e+06	522246	1.13098e+06
FALSE	High	Master Protein	Q9H0A0	RNA cytidine acetyltransferase OS=Homo sapiens OX=9606 GN=NAT10 PE=1 SV=2	0	FALSE	109.489	23	22	30	22	1025	115.7	8.27	102.57	22	0	0.911	0.819	0.907	-0.13	-0.29	-0.14	1	0.482003	0.866225	1.98108e+06	1.75751e+06	1.72137e+06	1.56151e+06	1.80564e+06	1.4393e+06	2.08	1.79	1.29	10.03	12.39	10.83	1.70105e+06	1.65053e+06	1.62265e+06	1.42354e+06	1.40629e+06	1.58874e+06	1.4136e+06	1.33034e+06	1.45809e+06	759736	1.50145e+06
FALSE	High	Master Protein	Q96G03	Phosphopentomutase OS=Homo sapiens OX=9606 GN=PGM2 PE=1 SV=4	0	FALSE	109.25	32	22	33	21	612	68.2	6.73	105.69	22	1	1.17	1.226	1.167	0.23	0.29	0.22	1	1	1	2.74372e+06	2.77199e+06	2.56627e+06	2.99397e+06	3.20913e+06	3.39724e+06	1.42	0.26	0.83	17.3	5.76	17.32	2.37612e+06	2.33273e+06	2.24731e+06	2.30435e+06	2.21743e+06	2.49505e+06	2.06458e+06	1.98331e+06	2.21618e+06	1.32959e+06	3.10654e+06
FALSE	High	Master Protein	O15144	Actin-related protein 2/3 complex subunit 2 OS=Homo sapiens OX=9606 GN=ARPC2 PE=1 SV=1	0	FALSE	109.03	50	19	54	19	300	34.3	7.36	170.24	19	0	0.982	0.937	0.994	-0.03	-0.09	-0.01	1	1	1	6.31633e+06	6.60994e+06	6.22046e+06	6.18021e+06	6.20239e+06	6.19183e+06	2.97	1.42	1.65	2.81	12.5	5.3	5.47545e+06	5.21533e+06	5.17354e+06	5.36144e+06	5.29105e+06	5.92402e+06	5.01347e+06	4.93293e+06	5.27507e+06	3.60131e+06	5.66545e+06
FALSE	High	Master Protein	O60264	SWI/SNF-related matrix-associated actin-dependent regulator of chromatin subfamily A member 5 OS=Homo sapiens OX=9606 GN=SMARCA5 PE=1 SV=1	0	FALSE	108.998	26	33	44	20	1052	121.8	8.09	115.1	33	13	0.759	0.814	0.778	-0.4	-0.3	-0.36	1	0.423675	0.423218	6.16499e+06	4.70732e+06	4.94943e+06	3.85181e+06	4.67988e+06	3.83145e+06	1.45	2.05	1.72	14.26	14.83	18.23	5.31075e+06	5.20936e+06	5.04959e+06	3.80258e+06	3.7666e+06	4.26637e+06	4.10808e+06	3.8251e+06	4.21455e+06	1.75372e+06	3.80374e+06
FALSE	High	Master Protein	P55010	Eukaryotic translation initiation factor 5 OS=Homo sapiens OX=9606 GN=EIF5 PE=1 SV=2	0	FALSE	108.791	47	22	29	22	431	49.2	5.58	98.8	22	0	1.061	1.054	1.033	0.09	0.08	0.05	1	1	1	1.66186e+06	1.41511e+06	1.4327e+06	1.47962e+06	1.76313e+06	1.49087e+06	3.19	0.67	2.92	7.61	16.51	6.74	1.45923e+06	1.38235e+06	1.36119e+06	1.18435e+06	1.12483e+06	1.26826e+06	1.18131e+06	1.10724e+06	1.17841e+06	860072	1.4976e+06
FALSE	High	Master Protein	P20930	SWISS-PROT:P20930 Tax_Id=9606 Gene_Symbol=FLG Filaggrin	0	TRUE	108.542	15	24	34	24	4061	434.9	9.25	97.41	24	0	0.83	3.754	2.376	-0.27	1.91	1.25	1	1	1	423357	174456	182262	433131	351455	654932	28.51	13.57	31.69	127.98	112.32	133.06	282852	363732	478225	165957	121677	156352	146897	79884.8	169976	1.65555e+06	168291
FALSE	High	Master Protein	Q9H0B6	Kinesin light chain 2 OS=Homo sapiens OX=9606 GN=KLC2 PE=1 SV=1	0	FALSE	108.413	36	22	32	14	622	68.9	7.15	112.97	22	0	1.007	1.024	1.025	0.01	0.03	0.04	1	1	1	1.0918e+06	941616	907546	929903	1.09923e+06	964379	0.97	4.13	1.24	11.76	15.22	12.46	934342	925700	894269	782765	755679	786104	731901	701386	756971	629284	894135
FALSE	High	Master Protein	Q8N6G6	ADAMTS-like protein 1 OS=Homo sapiens OX=9606 GN=ADAMTSL1 PE=1 SV=4	0	FALSE	108.291	14	19	25	19	1762	193.3	7.8	95.84	19	0	0.841	0.756	0.666	-0.25	-0.4	-0.59	1	0.13326	0.149698	562941	1.55199e+06	1.48848e+06	991899	473545	1.17391e+06	2.59	1.21	1.68	6.3	16.88	12.53	483978	483658	443420	1.29807e+06	1.24183e+06	1.36702e+06	1.23397e+06	1.15036e+06	1.26659e+06	573423	953746
FALSE	High	Master Protein	P11387	DNA topoisomerase 1 OS=Homo sapiens OX=9606 GN=TOP1 PE=1 SV=2	0	FALSE	108.032	32	25	42	25	765	90.7	9.31	139.96	25	0	0.892	0.85	0.853	-0.17	-0.23	-0.23	1	1	1	7.437e+06	5.85251e+06	5.74738e+06	4.90234e+06	6.63272e+06	4.97525e+06	0.77	4.6	1.31	17.35	16.25	26.71	6.31842e+06	6.3896e+06	6.1674e+06	4.5171e+06	4.68293e+06	5.30742e+06	4.61672e+06	4.53523e+06	4.89715e+06	2.23862e+06	5.26225e+06
FALSE	High	Master Protein	Q63ZY3	KN motif and ankyrin repeat domain-containing protein 2 OS=Homo sapiens OX=9606 GN=KANK2 PE=1 SV=1	0	FALSE	107.905	26	21	34	20	851	91.1	5.63	112.62	21	1	0.907	0.867	0.794	-0.14	-0.21	-0.33	1	0.672199	0.910475	2.65178e+06	3.71903e+06	3.85613e+06	3.06027e+06	2.40455e+06	3.22435e+06	2.31	1	1.37	17.07	11.25	19.24	2.26948e+06	2.27831e+06	2.09308e+06	3.14462e+06	2.97581e+06	3.33098e+06	3.11041e+06	2.98016e+06	3.20959e+06	1.48187e+06	3.45828e+06
FALSE	High	Master Protein	P18583	Protein SON OS=Homo sapiens OX=9606 GN=SON PE=1 SV=4	0	FALSE	107.661	11	21	32	21	2426	263.7	5.64	102.54	21	0	0.85	0.811	0.83	-0.23	-0.3	-0.27	1	0.49128	0.74443	2.52764e+06	2.35379e+06	2.35079e+06	1.95202e+06	2.14853e+06	1.9095e+06	1.56	0.42	0.81	13.1	16.8	15.23	2.15075e+06	2.13239e+06	2.09716e+06	1.96915e+06	1.88021e+06	2.10953e+06	1.91182e+06	1.81678e+06	1.98876e+06	913577	1.94389e+06
FALSE	High	Master Protein	P26599	Polypyrimidine tract-binding protein 1 OS=Homo sapiens OX=9606 GN=PTBP1 PE=1 SV=2	0	FALSE	107.636	27	13	36	8	557	59.6	9.16	122.11	13	6	0.822	0.777	0.874	-0.28	-0.36	-0.19	0.969348	0.251253	0.674983	3.75422e+06	2.87472e+06	2.61572e+06	2.28509e+06	3.08782e+06	2.23314e+06	3.46	4.99	4.66	5.96	5.81	13.58	3.27929e+06	3.22549e+06	2.94684e+06	2.23851e+06	2.37841e+06	2.5764e+06	2.07358e+06	2.16882e+06	2.22876e+06	1.22355e+06	2.27626e+06
FALSE	High	Master Protein	P49591	Serine--tRNA ligase, cytoplasmic OS=Homo sapiens OX=9606 GN=SARS1 PE=1 SV=3	0	FALSE	107.468	38	22	36	22	514	58.7	6.43	98.61	22	0	1.198	1.109	1.161	0.26	0.15	0.21	1	0.827732	1	3.92436e+06	3.53569e+06	3.32073e+06	3.85392e+06	4.70239e+06	3.92162e+06	2.38	2.05	1.89	16.59	4.4	22.25	3.47268e+06	3.37167e+06	3.2034e+06	2.84147e+06	2.83874e+06	3.16878e+06	2.73825e+06	2.52945e+06	2.82948e+06	2.83001e+06	3.70568e+06
FALSE	High	Master Protein	Q8NBS9	Thioredoxin domain-containing protein 5 OS=Homo sapiens OX=9606 GN=TXNDC5 PE=1 SV=2	0	FALSE	107.36	41	20	45	19	432	47.6	5.97	155.89	20	0	0.987	1.03	1.081	-0.02	0.04	0.11	1	1	1	4.63436e+06	4.41062e+06	3.94945e+06	4.26919e+06	4.57232e+06	4.54196e+06	2.08	0.99	1.34	8.6	12.39	15.11	4.07917e+06	3.98167e+06	3.78215e+06	3.60885e+06	3.53757e+06	3.95292e+06	3.21144e+06	3.05228e+06	3.30665e+06	2.48159e+06	4.45751e+06
FALSE	High	Master Protein	Q14966	Zinc finger protein 638 OS=Homo sapiens OX=9606 GN=ZNF638 PE=1 SV=2	0	FALSE	107.219	12	22	27	22	1978	220.5	6.38	84.94	22	0	0.893	0.818	0.844	-0.16	-0.29	-0.24	1	0.339613	0.489368	1.34845e+06	1.37928e+06	1.36727e+06	1.15409e+06	1.20442e+06	1.12807e+06	3.35	1.6	3.06	13.19	13.51	12.52	1.13588e+06	1.15854e+06	1.16329e+06	1.14276e+06	1.13246e+06	1.23615e+06	1.10197e+06	1.05322e+06	1.22578e+06	529147	1.1097e+06
FALSE	High	Master Protein	P35658	Nuclear pore complex protein Nup214 OS=Homo sapiens OX=9606 GN=NUP214 PE=1 SV=2	0	FALSE	107.206	13	23	28	22	2090	213.5	7.47	92.93	23	0	0.881	0.875	0.898	-0.18	-0.19	-0.15	0.532708	0.339812	0.231812	2.11903e+06	2.04168e+06	2.07167e+06	1.86086e+06	1.86649e+06	1.78627e+06	2.95	4	0.88	5.59	4.49	4.57	1.86546e+06	1.77647e+06	1.73565e+06	1.59939e+06	1.66278e+06	1.82981e+06	1.6697e+06	1.5997e+06	1.79148e+06	986806	1.78928e+06
FALSE	High	Master Protein	P49736	DNA replication licensing factor MCM2 OS=Homo sapiens OX=9606 GN=MCM2 PE=1 SV=4	0	FALSE	107.176	26	21	32	21	904	101.8	5.52	102.21	21	0	0.531	0.551	0.693	-0.91	-0.86	-0.53	0.637683	0.430835	1	2.99081e+06	1.19244e+06	1.24554e+06	862965	1.58893e+06	657030	3.67	8.8	3.53	14.79	39.94	24.47	2.66199e+06	2.50028e+06	2.44969e+06	888082	1.01951e+06	1.0687e+06	1.06012e+06	962601	1.05e+06	487766	829772
FALSE	High	Master Protein	P40926	Malate dehydrogenase, mitochondrial OS=Homo sapiens OX=9606 GN=MDH2 PE=1 SV=3	0	FALSE	107.156	59	18	37	18	338	35.5	8.68	142.79	18	0	1.007	0.929	0.974	0.01	-0.11	-0.04	1	0.799565	1	4.27077e+06	3.89634e+06	3.9796e+06	3.87507e+06	4.30147e+06	3.61797e+06	3.51	1.78	1.67	8.01	8.58	9.73	3.54384e+06	3.83428e+06	3.49808e+06	3.23902e+06	3.20347e+06	3.47095e+06	3.20742e+06	3.14887e+06	3.36199e+06	2.03872e+06	3.72601e+06
FALSE	High	Master Protein	P40925	Malate dehydrogenase, cytoplasmic OS=Homo sapiens OX=9606 GN=MDH1 PE=1 SV=4	0	FALSE	107.137	52	20	51	20	334	36.4	7.36	136.59	20	0	1.069	0.966	1.001	0.1	-0.05	0	1	1	1	5.52604e+06	5.35392e+06	4.85307e+06	4.86019e+06	5.90902e+06	5.16964e+06	0.4	1.29	1.98	7.31	1.79	16.73	4.73306e+06	4.74777e+06	4.52278e+06	4.43981e+06	4.37438e+06	4.79833e+06	3.9114e+06	3.8536e+06	4.08909e+06	2.74793e+06	5.20794e+06
FALSE	High	Master Protein	P49589	Cysteine--tRNA ligase, cytoplasmic OS=Homo sapiens OX=9606 GN=CARS1 PE=1 SV=3	0	FALSE	107.068	35	23	34	22	748	85.4	6.76	115.66	23	1	1.147	1.148	1.181	0.2	0.2	0.24	1	1	1	2.05286e+06	1.93552e+06	1.89132e+06	2.23318e+06	2.35532e+06	2.22225e+06	1.8	1.5	1.8	17.12	16.38	18.37	1.74677e+06	1.75847e+06	1.73152e+06	1.609e+06	1.53089e+06	1.7664e+06	1.47997e+06	1.46168e+06	1.61668e+06	1.57584e+06	2.14728e+06
FALSE	High	Master Protein	Q14192	Four and a half LIM domains protein 2 OS=Homo sapiens OX=9606 GN=FHL2 PE=1 SV=3	0	FALSE	106.974	61	18	36	18	279	32.2	7.55	121.36	18	0	0.996	1.112	1.389	-0.01	0.15	0.47	1	0.7578	0.255725	1.79275e+06	2.04641e+06	1.73806e+06	2.41463e+06	1.78527e+06	2.27464e+06	1.41	1.31	0.8	10.83	12.88	11.71	1.52188e+06	1.57627e+06	1.46839e+06	1.69192e+06	1.63745e+06	1.86999e+06	1.40082e+06	1.33276e+06	1.49303e+06	1.40357e+06	2.36493e+06
FALSE	High	Master Protein	P51812	Ribosomal protein S6 kinase alpha-3 OS=Homo sapiens OX=9606 GN=RPS6KA3 PE=1 SV=1	0	FALSE	106.961	32	20	26	14	740	83.7	6.89	93.18	20	6	1.018	0.862	0.881	0.03	-0.22	-0.18	1	1	1	2.32358e+06	2.87275e+06	2.77081e+06	2.44179e+06	2.36646e+06	2.47498e+06	2.47	1.97	2.14	13.3	6.99	16.89	1.97693e+06	1.99634e+06	1.98553e+06	2.44945e+06	2.29866e+06	2.54086e+06	2.23318e+06	2.11656e+06	2.43198e+06	1.30687e+06	2.79159e+06
FALSE	High	Master Protein	P61221	ATP-binding cassette sub-family E member 1 OS=Homo sapiens OX=9606 GN=ABCE1 PE=1 SV=1	0	FALSE	106.818	34	20	34	20	599	67.3	8.34	127.75	20	0	1.024	0.987	0.983	0.03	-0.02	-0.02	1	1	1	5.79077e+06	4.0353e+06	4.0413e+06	3.97356e+06	5.93081e+06	3.98257e+06	0.16	1.23	1.21	3.55	6.52	2.76	4.92733e+06	4.98082e+06	4.73347e+06	3.35454e+06	3.2263e+06	3.69274e+06	3.28976e+06	3.07949e+06	3.44345e+06	2.18946e+06	3.87614e+06
FALSE	High	Master Protein	Q04721	Neurogenic locus notch homolog protein 2 OS=Homo sapiens OX=9606 GN=NOTCH2 PE=1 SV=3	0	FALSE	106.817	9	21	31	17	2471	265.2	5.14	95.73	21	5	1.113	1.043	1.122	0.16	0.06	0.17	1	1	0.897245	1.37486e+06	1.45939e+06	1.42811e+06	1.60298e+06	1.53088e+06	1.52187e+06	0.19	2.51	0.97	7.06	7.8	1.5	1.17104e+06	1.18123e+06	1.12315e+06	1.21319e+06	1.17085e+06	1.25375e+06	1.16358e+06	1.09429e+06	1.21684e+06	960674	1.54132e+06
FALSE	High	Master Protein	Q9UQ80	Proliferation-associated protein 2G4 OS=Homo sapiens OX=9606 GN=PA2G4 PE=1 SV=3	0	FALSE	106.784	48	17	52	17	394	43.8	6.55	168.49	17	0	0.901	0.893	0.896	-0.15	-0.16	-0.16	1	0.477665	0.55688	5.12282e+06	3.75812e+06	3.81875e+06	3.42075e+06	4.61648e+06	3.35541e+06	2.49	2.25	3.35	9.12	3.38	8.28	4.42988e+06	4.40133e+06	4.05972e+06	3.02283e+06	3.03824e+06	3.36814e+06	3.15479e+06	2.95128e+06	3.12054e+06	1.71463e+06	3.37301e+06
FALSE	High	Master Protein	P42765	3-ketoacyl-CoA thiolase, mitochondrial OS=Homo sapiens OX=9606 GN=ACAA2 PE=1 SV=2	0	FALSE	106.624	44	15	27	15	397	41.9	8.09	100.08	15	0	0.964	0.98	0.893	-0.05	-0.03	-0.16	1	1	1	2.61715e+06	2.85678e+06	3.22153e+06	2.87599e+06	2.52418e+06	2.80059e+06	5.44	3.49	3.06	16.11	13.86	14.33	2.35816e+06	2.24856e+06	2.03636e+06	2.32144e+06	2.39232e+06	2.56033e+06	2.64454e+06	2.48972e+06	2.63308e+06	1.33775e+06	3.06409e+06
FALSE	High	Master Protein	Q8NBJ5	Procollagen galactosyltransferase 1 OS=Homo sapiens OX=9606 GN=COLGALT1 PE=1 SV=1	0	FALSE	106.51	29	21	40	20	622	71.6	7.31	128.54	21	1	1.155	1.299	1.196	0.21	0.38	0.26	1	0.100082	0.38274	4.6489e+06	3.7014e+06	3.5116e+06	4.20153e+06	5.36728e+06	4.80891e+06	0.96	1.33	3.65	6.32	11.58	8.7	4.01795e+06	3.99417e+06	3.80146e+06	3.08868e+06	2.9617e+06	3.24858e+06	2.92347e+06	2.60584e+06	2.99211e+06	2.66116e+06	4.03992e+06
FALSE	High	Master Protein	P07339	Cathepsin D OS=Homo sapiens OX=9606 GN=CTSD PE=1 SV=1	0	FALSE	106.371	33	14	31	14	412	44.5	6.54	112.28	14	0	1.103	1.177	1.013	0.14	0.24	0.02	1	1	1	1.77891e+06	2.27676e+06	2.31964e+06	2.35078e+06	1.96172e+06	2.67965e+06	3.55	1.25	1.99	17.62	74.42	18.31	1.60286e+06	1.51791e+06	1.45706e+06	1.87119e+06	1.84646e+06	2.0405e+06	1.86955e+06	1.80218e+06	1.91476e+06	1.36646e+06	2.79839e+06
FALSE	High	Master Protein	Q9Y3I0	RNA-splicing ligase RtcB homolog OS=Homo sapiens OX=9606 GN=RTCB PE=1 SV=1	0	FALSE	106.266	37	18	36	18	505	55.2	7.23	137.73	18	0	1.038	0.994	0.967	0.05	-0.01	-0.05	1	1	1	4.30236e+06	4.5091e+06	4.35976e+06	4.2155e+06	4.46451e+06	4.48344e+06	1.21	3.69	4.37	5.34	2.99	7.15	3.63883e+06	3.69643e+06	3.58518e+06	3.53342e+06	3.64376e+06	4.04118e+06	3.39201e+06	3.54703e+06	3.7148e+06	2.29834e+06	4.23029e+06
FALSE	High	Master Protein	P61981	14-3-3 protein gamma OS=Homo sapiens OX=9606 GN=YWHAG PE=1 SV=2	0	FALSE	106.225	56	13	78	8	247	28.3	4.89	211.6	13	0	1.116	1.02	1.015	0.16	0.03	0.02	0.79844	1	1	1.76483e+06	1.66535e+06	1.68906e+06	1.71385e+06	1.96929e+06	1.6984e+06	5.98	1.07	5.27	3.47	2.81	2.14	1.6325e+06	1.51628e+06	1.40195e+06	1.38004e+06	1.35502e+06	1.49253e+06	1.43733e+06	1.30537e+06	1.36761e+06	1.03003e+06	1.64793e+06
FALSE	High	Master Protein	Q8WUJ3	Cell migration-inducing and hyaluronan-binding protein OS=Homo sapiens OX=9606 GN=CEMIP PE=1 SV=2	0	FALSE	106.158	18	24	30	24	1361	152.9	7.85	100.26	24	0	0.744	0.817	0.926	-0.43	-0.29	-0.11	1	1	1	1.00623e+06	1.05256e+06	1.03361e+06	957224	748901	859719	0.89	2.02	3.49	75.7	109.08	102.54	869004	864512	823435	874995	848034	914340	846432	758846	880702	1.40993e+06	920405
FALSE	High	Master Protein	Q8WWM7	Ataxin-2-like protein OS=Homo sapiens OX=9606 GN=ATXN2L PE=1 SV=2	0	FALSE	105.906	21	22	34	20	1075	113.3	8.59	109.32	22	2	0.929	0.97	0.939	-0.11	-0.04	-0.09	1	0.894016	0.918439	3.59905e+06	2.51277e+06	2.59036e+06	2.43324e+06	3.34472e+06	2.43769e+06	1.02	2.87	1.49	3.41	3.09	3.68	3.01257e+06	3.09217e+06	2.95488e+06	2.06568e+06	2.09848e+06	2.25201e+06	2.08774e+06	2.04938e+06	2.1984e+06	1.49408e+06	2.32397e+06
FALSE	High	Master Protein	O94813	Slit homolog 2 protein OS=Homo sapiens OX=9606 GN=SLIT2 PE=1 SV=1	0	FALSE	105.763	18	21	23	20	1529	169.8	7.06	92.02	21	1	0.861	1.14	1.045	-0.22	0.19	0.06	1	1	1	1.43274e+06	1.27859e+06	1.41383e+06	1.47707e+06	1.23356e+06	1.45729e+06	3.9	1.1	2.68	27.51	19.82	33.11	1.15705e+06	1.23096e+06	1.20292e+06	1.06289e+06	1.01249e+06	1.15916e+06	1.12133e+06	1.09266e+06	1.24897e+06	858586	896265
FALSE	High	Master Protein	P61160	Actin-related protein 2 OS=Homo sapiens OX=9606 GN=ACTR2 PE=1 SV=1	0	FALSE	105.724	35	14	38	13	394	44.7	6.74	125.69	14	0	0.966	0.897	0.962	-0.05	-0.16	-0.06	1	0.49128	1	4.75156e+06	4.52752e+06	4.01378e+06	3.8625e+06	4.59201e+06	4.05967e+06	2.71	4.27	2.25	1.03	7.09	4.96	3.90111e+06	4.15498e+06	3.89188e+06	3.93462e+06	3.47759e+06	4.05769e+06	3.23497e+06	3.21781e+06	3.40651e+06	2.23116e+06	3.76574e+06
FALSE	High	Master Protein	O95373	Importin-7 OS=Homo sapiens OX=9606 GN=IPO7 PE=1 SV=1	0	FALSE	105.648	21	18	25	17	1038	119.4	4.82	87.75	18	0	0.927	0.857	0.948	-0.11	-0.22	-0.08	1	1	1	2.3884e+06	1.53687e+06	1.5266e+06	1.44776e+06	2.21328e+06	1.31633e+06	2.88	2.99	0.74	7.63	14.44	8.72	1.96051e+06	2.0959e+06	1.95628e+06	1.27759e+06	1.18125e+06	1.4031e+06	1.24577e+06	1.17917e+06	1.30076e+06	841553	1.31678e+06
FALSE	High	Master Protein	Q86YR5	G-protein-signaling modulator 1 OS=Homo sapiens OX=9606 GN=GPSM1 PE=1 SV=2	0	FALSE	105.593	34	19	26	19	675	74.5	6.54	87.07	19	0	0.902	0.821	0.779	-0.15	-0.28	-0.36	1	0.0777954	0.134225	1.47808e+06	1.75716e+06	1.76863e+06	1.37836e+06	1.33351e+06	1.44271e+06	1.82	0.97	0.97	6.61	8.07	9.47	1.24327e+06	1.26991e+06	1.24008e+06	1.45545e+06	1.42666e+06	1.57482e+06	1.42546e+06	1.35208e+06	1.51981e+06	746256	1.32535e+06
FALSE	High	Master Protein	Q96PY5	Formin-like protein 2 OS=Homo sapiens OX=9606 GN=FMNL2 PE=1 SV=3	0	FALSE	105.476	22	28	36	23	1086	123.2	7.4	103.7	28	5	0.978	0.481	0.48	-0.03	-1.06	-1.06	1	0.247403	0.231812	1.96459e+06	4.17952e+06	4.94711e+06	2.37553e+06	1.92171e+06	2.00938e+06	2.4	0.85	0.33	26.92	11.07	34.06	1.67166e+06	1.658e+06	1.65748e+06	3.50064e+06	3.31272e+06	3.7458e+06	4.00848e+06	3.82068e+06	4.21526e+06	1.38084e+06	2.1879e+06
FALSE	High	Master Protein	Q9H4M9	EH domain-containing protein 1 OS=Homo sapiens OX=9606 GN=EHD1 PE=1 SV=2	0	FALSE	105.473	39	24	30	14	534	60.6	6.83	100.19	24	10	1.032	0.894	0.891	0.05	-0.16	-0.17	1	0.933338	1	3.78892e+06	3.9439e+06	4.10232e+06	3.6561e+06	3.91115e+06	3.52558e+06	1.94	0.93	2.5	11.72	10.91	4.83	3.26558e+06	3.2553e+06	3.02548e+06	3.27856e+06	3.12317e+06	3.56371e+06	3.23142e+06	3.25727e+06	3.49544e+06	1.93421e+06	4.03092e+06
FALSE	High	Master Protein	Q8NC51	SERPINE1 mRNA-binding protein 1 OS=Homo sapiens OX=9606 GN=SERBP1 PE=1 SV=2	0	FALSE	105.435	46	21	51	21	408	44.9	8.65	160.59	21	0	0.945	0.952	0.916	-0.08	-0.07	-0.13	1	0.915912	1	4.08949e+06	2.9964e+06	3.07561e+06	2.81653e+06	3.86442e+06	2.85369e+06	1.88	1.14	0.96	6.95	8.49	11.6	3.47973e+06	3.45766e+06	3.42229e+06	2.4612e+06	2.39759e+06	2.71478e+06	2.47884e+06	2.34159e+06	2.62827e+06	1.4971e+06	2.7082e+06
FALSE	High	Master Protein	Q02218	2-oxoglutarate dehydrogenase complex component E1 OS=Homo sapiens OX=9606 GN=OGDH PE=1 SV=3	0	FALSE	105.391	22	21	29	21	1023	115.9	6.86	91.88	21	0	0.992	0.996	0.973	-0.01	-0.01	-0.04	1	1	1	2.54518e+06	2.64957e+06	2.9692e+06	2.88969e+06	2.5243e+06	2.63949e+06	0.93	1.73	1.72	10.74	3.53	9.52	2.13199e+06	2.18887e+06	2.08469e+06	2.24554e+06	2.12007e+06	2.33899e+06	2.41274e+06	2.23815e+06	2.52995e+06	1.4865e+06	3.05188e+06
FALSE	High	Master Protein	P23381	Tryptophan--tRNA ligase, cytoplasmic OS=Homo sapiens OX=9606 GN=WARS1 PE=1 SV=2	0	FALSE	105.356	47	21	30	21	471	53.1	6.23	97.38	21	0	1.398	1.293	1.463	0.48	0.37	0.55	1	0.887261	0.865494	3.29516e+06	3.8655e+06	3.29456e+06	4.82008e+06	4.60557e+06	4.99702e+06	5.3	1.71	1.45	31.42	20.25	34.99	2.96562e+06	2.69393e+06	2.69898e+06	3.21339e+06	3.12013e+06	3.3808e+06	2.67437e+06	2.49372e+06	2.80718e+06	3.98117e+06	4.63467e+06
FALSE	High	Master Protein	P29692	Elongation factor 1-delta OS=Homo sapiens OX=9606 GN=EEF1D PE=1 SV=5	0	FALSE	105.333	58	18	31	15	281	31.1	5.01	114.62	18	3	1.09	1.1	1.116	0.12	0.14	0.16	1	0.562683	0.838726	3.16042e+06	2.10461e+06	2.04135e+06	2.2778e+06	3.44422e+06	2.31446e+06	3.12	0.7	1.12	5.59	1.72	8.98	2.68918e+06	2.82133e+06	2.52902e+06	1.72932e+06	1.68402e+06	1.88784e+06	1.66244e+06	1.55872e+06	1.73936e+06	1.32403e+06	2.25784e+06
FALSE	High	Master Protein	Q15181	Inorganic pyrophosphatase OS=Homo sapiens OX=9606 GN=PPA1 PE=1 SV=2	0	FALSE	105.234	76	18	30	17	289	32.6	5.86	127.22	18	1	1.288	1.21	1.16	0.36	0.28	0.21	0.797967	0.532109	0.531876	3.53237e+06	2.87619e+06	2.91198e+06	3.37906e+06	4.54798e+06	3.48036e+06	4.97	1.49	1.79	6.46	13.03	7.36	2.8922e+06	3.03488e+06	3.07121e+06	2.3667e+06	2.34595e+06	2.57772e+06	2.29188e+06	2.27624e+06	2.4812e+06	1.96418e+06	3.23828e+06
FALSE	High	Master Protein	Q9NVA2	Septin-11 OS=Homo sapiens OX=9606 GN=SEPTIN11 PE=1 SV=3	0	FALSE	105.215	36	16	33	6	429	49.4	6.81	122.03	16	10	0.893	0.977	0.968	-0.16	-0.03	-0.05	1	1	1	5.18938e+06	6.16022e+06	6.11709e+06	5.92026e+06	4.63245e+06	6.01741e+06	1.49	0.66	0.92	5.72	7.13	2.57	4.44734e+06	4.45852e+06	4.15984e+06	5.12018e+06	4.98553e+06	5.52096e+06	4.96768e+06	4.72752e+06	5.15672e+06	3.3442e+06	6.17003e+06
FALSE	High	Master Protein	Q15417	Calponin-3 OS=Homo sapiens OX=9606 GN=CNN3 PE=1 SV=1	0	FALSE	105.162	48	14	38	11	329	36.4	6.05	140.19	14	3	1.031	1.086	1.005	0.04	0.12	0.01	1	1	1	4.86274e+06	3.63858e+06	3.48071e+06	3.49694e+06	5.01362e+06	3.94997e+06	2.29	0.72	1.97	19.24	12.45	27.57	4.00945e+06	4.17788e+06	4.03635e+06	3.02474e+06	2.93356e+06	3.23861e+06	2.80533e+06	2.61192e+06	2.99003e+06	2.73815e+06	3.23461e+06
FALSE	High	Master Protein	Q15057	Arf-GAP with coiled-coil, ANK repeat and PH domain-containing protein 2 OS=Homo sapiens OX=9606 GN=ACAP2 PE=1 SV=3	0	FALSE	105.099	25	18	22	17	778	88	6.8	94.18	18	1	1.115	1.015	0.995	0.16	0.02	-0.01	1	1	1	900650	1.1302e+06	1.16042e+06	1.15418e+06	1.00413e+06	1.14739e+06	2.3	2.19	2.35	6.86	11.93	3.08	760279	773805	763962	939535	905433	975556	925338	927956	988752	599389	1.10978e+06
FALSE	High	Master Protein	P49257	Protein ERGIC-53 OS=Homo sapiens OX=9606 GN=LMAN1 PE=1 SV=2	0	FALSE	105.08	27	16	42	16	510	57.5	6.77	153.57	16	0	1.072	1.119	1.147	0.1	0.16	0.2	1	0.96979	1	4.29504e+06	4.21098e+06	3.76867e+06	4.32208e+06	4.60526e+06	4.71411e+06	1.23	1.09	1.87	14.53	21.16	22.85	3.6941e+06	3.69014e+06	3.46958e+06	3.55861e+06	3.36945e+06	3.75831e+06	3.03742e+06	2.84848e+06	3.2595e+06	2.48058e+06	5.26276e+06
FALSE	High	Master Protein	P15170	Eukaryotic peptide chain release factor GTP-binding subunit ERF3A OS=Homo sapiens OX=9606 GN=GSPT1 PE=1 SV=1	0	FALSE	105.072	38	21	35	8	499	55.7	5.62	116.58	21	14	0.898	0.891	0.934	-0.16	-0.17	-0.1	1	0.980642	1	5.65605e+06	4.17446e+06	4.15621e+06	3.88342e+06	5.07852e+06	3.72082e+06	1.88	2.23	2.78	5.57	7.2	9.23	4.83681e+06	4.85947e+06	4.49571e+06	3.47022e+06	3.26191e+06	3.82002e+06	3.38595e+06	3.21207e+06	3.39517e+06	2.10892e+06	3.73405e+06
FALSE	High	Master Protein	Q9UNF0	Protein kinase C and casein kinase substrate in neurons protein 2 OS=Homo sapiens OX=9606 GN=PACSIN2 PE=1 SV=2	0	FALSE	104.884	39	21	31	21	486	55.7	5.2	112.87	21	0	0.985	0.873	0.916	-0.02	-0.2	-0.13	1	0.215379	0.564855	2.83861e+06	3.27939e+06	3.1479e+06	2.88501e+06	2.79585e+06	2.86254e+06	4.1	1.03	0.92	2.59	4.74	4.57	2.56188e+06	2.43883e+06	2.28114e+06	2.68279e+06	2.63232e+06	2.93908e+06	2.50006e+06	2.43853e+06	2.68222e+06	1.71532e+06	2.69457e+06
FALSE	High	Master Protein	O60502	Protein O-GlcNAcase OS=Homo sapiens OX=9606 GN=OGA PE=1 SV=2	0	FALSE	104.801	24	18	29	18	916	102.8	4.91	98.9	18	0	0.94	0.91	0.992	-0.09	-0.14	-0.01	1	1	1	1.47841e+06	1.61313e+06	1.5054e+06	1.49277e+06	1.39041e+06	1.46836e+06	2.98	1.16	1.54	7.62	14.04	6.21	1.226e+06	1.2702e+06	1.25238e+06	1.34016e+06	1.29076e+06	1.4746e+06	1.18251e+06	1.16343e+06	1.28539e+06	888164	1.43535e+06
FALSE	High	Master Protein	Q9Y230	RuvB-like 2 OS=Homo sapiens OX=9606 GN=RUVBL2 PE=1 SV=3	0	FALSE	104.779	39	16	35	16	463	51.1	5.64	123.76	16	0	1.021	0.942	0.894	0.03	-0.09	-0.16	1	1	1	3.63405e+06	3.57829e+06	3.60685e+06	3.22603e+06	3.71045e+06	3.37097e+06	1.07	0.48	2.46	11.21	11.77	13.83	3.12328e+06	3.12224e+06	2.94298e+06	2.99937e+06	2.86309e+06	3.20696e+06	2.907e+06	2.80897e+06	2.95733e+06	1.65958e+06	3.43893e+06
FALSE	High	Master Protein	P11388	DNA topoisomerase 2-alpha OS=Homo sapiens OX=9606 GN=TOP2A PE=1 SV=3	0	FALSE	104.74	17	29	35	20	1531	174.3	8.72	95.43	29	0	0.826	0.761	0.806	-0.28	-0.39	-0.31	0.872885	0.227004	0.397847	3.14272e+06	646260	715690	576957	2.59725e+06	491956	1.69	10.65	2.04	9.28	1.32	8.75	2.6902e+06	2.63077e+06	2.57412e+06	445322	517110	582820	596301	551082	609815	335373	525248
FALSE	High	Master Protein	P36776	Lon protease homolog, mitochondrial OS=Homo sapiens OX=9606 GN=LONP1 PE=1 SV=2	0	FALSE	104.726	24	23	32	21	959	106.4	6.39	113.94	23	1	1.089	1.011	0.908	0.12	0.02	-0.14	1	1	1	2.72438e+06	2.20921e+06	2.48066e+06	2.2516e+06	2.96767e+06	2.23339e+06	1.66	0.61	2.59	1.59	3.84	12.69	2.29824e+06	2.34069e+06	2.28429e+06	1.83651e+06	1.76487e+06	1.99914e+06	1.99932e+06	1.84931e+06	2.14441e+06	1.30636e+06	2.22289e+06
FALSE	High	Master Protein	Q9NSD9	Phenylalanine--tRNA ligase beta subunit OS=Homo sapiens OX=9606 GN=FARSB PE=1 SV=3	0	FALSE	104.66	35	23	38	22	589	66.1	6.84	119.96	23	1	1.006	0.964	0.942	0.01	-0.05	-0.09	1	1	1	3.57735e+06	3.57961e+06	3.52929e+06	3.32581e+06	3.59766e+06	3.44941e+06	3.8	2.05	2.34	6.78	4.21	9.41	3.22254e+06	3.03039e+06	2.93012e+06	2.87518e+06	2.87173e+06	3.20815e+06	2.86678e+06	2.72757e+06	2.89996e+06	1.73926e+06	3.27562e+06
FALSE	High	Master Protein	Q16181	Septin-7 OS=Homo sapiens OX=9606 GN=SEPTIN7 PE=1 SV=2	0	FALSE	104.636	38	18	49	17	437	50.6	8.63	169.77	18	1	0.92	0.904	0.979	-0.12	-0.15	-0.03	1	1	1	6.17361e+06	7.50226e+06	7.45035e+06	7.29534e+06	5.67889e+06	6.78386e+06	3.93	4.26	0.3	6.64	6.13	6.06	5.54646e+06	5.30414e+06	4.95027e+06	5.90255e+06	6.18207e+06	6.72374e+06	6.00472e+06	5.77558e+06	6.32972e+06	3.83403e+06	7.21014e+06
FALSE	High	Master Protein	P46977	Dolichyl-diphosphooligosaccharide--protein glycosyltransferase subunit STT3A OS=Homo sapiens OX=9606 GN=STT3A PE=1 SV=2	0	FALSE	104.614	25	18	36	17	705	80.5	8.07	122.98	18	1	1.036	0.963	0.994	0.05	-0.05	-0.01	1	1	1	3.58377e+06	3.99433e+06	3.61934e+06	3.59896e+06	3.71428e+06	3.84618e+06	5.86	2.56	1.34	7.78	8.38	19.38	3.34095e+06	3.07904e+06	2.88975e+06	3.23421e+06	3.27645e+06	3.57983e+06	2.9722e+06	2.79716e+06	3.06216e+06	2.092e+06	3.93839e+06
FALSE	High	Master Protein	Q5VT25	Serine/threonine-protein kinase MRCK alpha OS=Homo sapiens OX=9606 GN=CDC42BPA PE=1 SV=1	0	FALSE	104.548	16	29	38	18	1732	197.2	6.58	106.23	29	2	0.935	0.889	0.856	-0.1	-0.17	-0.22	1	0.225092	0.220112	1.43827e+06	1.54594e+06	1.63138e+06	1.39681e+06	1.34428e+06	1.37449e+06	3.18	0.28	3.33	3.96	5.09	6.28	1.24643e+06	1.18255e+06	1.17805e+06	1.28514e+06	1.23504e+06	1.39079e+06	1.34946e+06	1.21085e+06	1.39004e+06	811937	1.28424e+06
FALSE	High	Master Protein	Q5SSJ5	Heterochromatin protein 1-binding protein 3 OS=Homo sapiens OX=9606 GN=HP1BP3 PE=1 SV=1	0	FALSE	104.514	36	20	37	20	553	61.2	9.67	117.23	20	0	0.964	0.832	0.745	-0.05	-0.27	-0.42	1	0.97388	1	1.79353e+06	3.28804e+06	3.31406e+06	2.46915e+06	1.72842e+06	2.73608e+06	4.57	1.95	1.49	29.47	19.62	31.56	1.59056e+06	1.54094e+06	1.39729e+06	2.65829e+06	2.65715e+06	2.94684e+06	2.64175e+06	2.60892e+06	2.82379e+06	961067	2.94064e+06
FALSE	High	Master Protein	P34897	Serine hydroxymethyltransferase, mitochondrial OS=Homo sapiens OX=9606 GN=SHMT2 PE=1 SV=3	0	FALSE	104.343	37	18	41	18	504	56	8.53	132.63	18	0	1.036	0.95	1.118	0.05	-0.07	0.16	1	1	1	5.29868e+06	3.00064e+06	2.73302e+06	3.05623e+06	5.48761e+06	2.85065e+06	1.27	2.51	5.94	9.58	15.05	7.75	4.50862e+06	4.494e+06	4.39476e+06	2.49443e+06	2.44065e+06	2.60192e+06	2.13962e+06	2.29713e+06	2.32872e+06	1.77652e+06	3.12641e+06
FALSE	High	Master Protein	Q9Y4E8	Ubiquitin carboxyl-terminal hydrolase 15 OS=Homo sapiens OX=9606 GN=USP15 PE=1 SV=3	0	FALSE	104.229	20	17	21	15	981	112.3	5.22	79.23	17	0	1.015	1	1	0.02	0	0	1	1	1	1.89497e+06	1.64209e+06	1.66375e+06	1.66418e+06	1.92308e+06	1.64162e+06	1.83	0.89	1.15	0.86	3.93	4.45	1.61242e+06	1.61221e+06	1.59231e+06	1.37836e+06	1.30342e+06	1.47168e+06	1.33458e+06	1.28581e+06	1.44214e+06	967349	1.58404e+06
FALSE	High	Master Protein	Q12768	WASH complex subunit 5 OS=Homo sapiens OX=9606 GN=WASHC5 PE=1 SV=1	0	FALSE	104.19	22	25	34	24	1159	134.2	6.98	108.5	25	0	1.09	1.021	1.015	0.12	0.03	0.02	0.94614	1	1	1.64838e+06	1.73534e+06	1.80007e+06	1.82697e+06	1.79717e+06	1.77099e+06	1.14	1.01	0.39	5.19	2.43	4.8	1.4026e+06	1.42665e+06	1.33005e+06	1.44259e+06	1.39024e+06	1.52929e+06	1.45851e+06	1.38791e+06	1.53378e+06	995163	1.82558e+06
FALSE	High	Master Protein	Q16643	Drebrin OS=Homo sapiens OX=9606 GN=DBN1 PE=1 SV=4	0	FALSE	103.962	27	14	37	14	649	71.4	4.45	151.4	14	0	0.915	0.844	0.754	-0.13	-0.24	-0.41	1	0.951735	0.443921	4.73502e+06	3.40186e+06	3.76205e+06	2.83771e+06	4.33172e+06	2.87222e+06	1.46	1.19	1.25	16.62	9.81	16.47	4.029e+06	4.06223e+06	3.97434e+06	2.82796e+06	2.69936e+06	3.09541e+06	3.04044e+06	2.84919e+06	3.20551e+06	1.905e+06	2.25098e+06
FALSE	High	Master Protein	Q15366	Poly(rC)-binding protein 2 OS=Homo sapiens OX=9606 GN=PCBP2 PE=1 SV=1	0	FALSE	103.946	38	12	40	6	365	38.6	6.79	138.7	12	8	0.917	0.843	0.953	-0.12	-0.25	-0.07	0.99286	0.262005	1	3.16942e+06	2.48809e+06	2.18067e+06	2.07854e+06	2.90754e+06	2.09851e+06	0.3	3.06	3.97	4.08	8.22	4.65	2.69684e+06	2.73484e+06	2.59237e+06	2.06835e+06	2.0175e+06	2.13077e+06	1.85952e+06	1.68531e+06	1.82239e+06	1.20821e+06	1.9921e+06
FALSE	High	Master Protein	P61011	Signal recognition particle subunit SRP54 OS=Homo sapiens OX=9606 GN=SRP54 PE=1 SV=1	0	FALSE	103.9	40	23	37	23	504	55.7	8.75	118.74	23	0	1.004	0.937	1.024	0.01	-0.09	0.03	1	1	1	2.83194e+06	2.07969e+06	1.93945e+06	1.98615e+06	2.84256e+06	1.94877e+06	1.7	3.07	7.87	3.74	7.77	11.34	2.40968e+06	2.43229e+06	2.38819e+06	1.80142e+06	1.66408e+06	1.8295e+06	1.47616e+06	1.65173e+06	1.65254e+06	1.19784e+06	1.83868e+06
FALSE	High	Master Protein	P02538	SWISS-PROT:P02538 Tax_Id=9606 Gene_Symbol=KRT6A Keratin, type II cytoskeletal 6A	0	TRUE	103.851	33	26	52	2	564	60	8	127.43	26	0	0.174	1.272	0.617	-2.52	0.35	-0.7	1	1	1	178557	31067.3	60080.8	37081.3	31072	39514	102.63	95.12	68.37	95.01	53.36	41.28	24512.4	434717	146252	108211	19998.3	27843.4	92560.8	19006.4	51192.8	90975.9	29258.8
FALSE	High	Master Protein	P48634	Protein PRRC2A OS=Homo sapiens OX=9606 GN=PRRC2A PE=1 SV=3	0	FALSE	103.83	11	19	22	16	2157	228.7	9.45	74.44	19	0	0.965	0.92	0.875	-0.05	-0.12	-0.19	1	0.487814	0.415909	1.00756e+06	811174	832181	727854	971918	746547	0.35	1.25	2.58	3.34	7.99	5.81	860039	862310	825266	663887	654995	726997	670709	615816	711245	423086	669231
FALSE	High	Master Protein	Q6UB35	Monofunctional C1-tetrahydrofolate synthase, mitochondrial OS=Homo sapiens OX=9606 GN=MTHFD1L PE=1 SV=1	0	FALSE	103.8	25	23	32	22	978	105.7	8.06	101.19	23	0	0.902	0.963	1.011	-0.15	-0.05	0.02	1	1	1	2.35207e+06	1.42615e+06	1.4249e+06	1.44032e+06	2.12147e+06	1.3732e+06	2.26	2.8	0.64	4.22	9.39	10.76	2.00136e+06	1.98164e+06	1.9763e+06	1.13314e+06	1.14115e+06	1.28662e+06	1.14403e+06	1.11075e+06	1.2141e+06	895268	1.38492e+06
FALSE	High	Master Protein	Q13177	Serine/threonine-protein kinase PAK 2 OS=Homo sapiens OX=9606 GN=PAK2 PE=1 SV=3	0	FALSE	103.617	40	16	32	12	524	58	5.96	126.88	16	4	0.873	0.861	0.831	-0.2	-0.22	-0.27	1	0.291649	0.258538	2.76152e+06	2.79044e+06	2.8841e+06	2.39782e+06	2.41215e+06	2.40198e+06	3.67	0.86	0.92	3.71	11.86	3.73	2.24757e+06	2.3726e+06	2.3275e+06	2.31969e+06	2.26221e+06	2.49339e+06	2.31793e+06	2.26094e+06	2.45745e+06	1.3938e+06	2.26292e+06
FALSE	High	Master Protein	Q9NV70	Exocyst complex component 1 OS=Homo sapiens OX=9606 GN=EXOC1 PE=1 SV=4	0	FALSE	103.595	25	22	30	22	894	101.9	6.61	101.21	22	0	1.04	0.949	0.951	0.06	-0.08	-0.07	1	0.562683	0.487895	1.9405e+06	2.04549e+06	2.07271e+06	1.9704e+06	2.0174e+06	1.94041e+06	1.49	1.1	2.79	0.87	3.63	3.85	1.69231e+06	1.66404e+06	1.58942e+06	1.67698e+06	1.64984e+06	1.83322e+06	1.67053e+06	1.59932e+06	1.85127e+06	1.14535e+06	1.89815e+06
FALSE	High	Master Protein	P26196	Probable ATP-dependent RNA helicase DDX6 OS=Homo sapiens OX=9606 GN=DDX6 PE=1 SV=2	0	FALSE	103.576	37	15	38	13	483	54.4	8.66	126.35	15	1	0.908	0.825	0.88	-0.14	-0.28	-0.18	1	0.430514	1	2.69156e+06	2.27751e+06	2.25829e+06	1.98739e+06	2.44512e+06	1.87989e+06	0.85	2.75	2.45	3.78	15.15	13.95	2.29023e+06	2.3065e+06	2.23383e+06	1.89329e+06	1.90901e+06	2.03784e+06	1.82011e+06	1.78817e+06	1.87704e+06	1.08535e+06	1.92426e+06
FALSE	High	Master Protein	P62495	Eukaryotic peptide chain release factor subunit 1 OS=Homo sapiens OX=9606 GN=ETF1 PE=1 SV=3	0	FALSE	103.407	36	15	30	15	437	49	5.71	113.51	15	0	1.007	0.991	0.961	0.01	-0.01	-0.06	1	1	1	2.53057e+06	1.86008e+06	1.88785e+06	1.81438e+06	2.54716e+06	1.84347e+06	3.36	0.36	0.73	4.04	3.93	6.97	2.07238e+06	2.23768e+06	2.07273e+06	1.54628e+06	1.49474e+06	1.66221e+06	1.52155e+06	1.46748e+06	1.59472e+06	994454	1.77901e+06
FALSE	High	Master Protein	Q6NZI2	Caveolae-associated protein 1 OS=Homo sapiens OX=9606 GN=CAVIN1 PE=1 SV=1	0	FALSE	103.252	40	19	44	19	390	43.5	5.6	143.67	19	0	1.141	0.916	0.92	0.19	-0.13	-0.12	1	1	1	4.54512e+06	5.87203e+06	5.84353e+06	5.37838e+06	5.18825e+06	5.37656e+06	2.6	0.9	4.11	9.66	20.45	4.28	4.01768e+06	3.905e+06	3.6817e+06	4.85483e+06	4.69855e+06	5.32704e+06	4.9344e+06	4.5161e+06	4.80713e+06	2.80747e+06	5.63894e+06
FALSE	High	Master Protein	P56192	Methionine--tRNA ligase, cytoplasmic OS=Homo sapiens OX=9606 GN=MARS1 PE=1 SV=2	0	FALSE	103.207	27	20	32	20	900	101.1	6.16	101.69	20	0	1.014	0.932	0.994	0.02	-0.1	-0.01	1	1	1	3.67157e+06	3.42029e+06	3.14975e+06	3.13037e+06	3.72405e+06	3.18613e+06	3.31	3.22	0.55	4.81	6.09	10.63	3.25021e+06	3.15448e+06	2.9302e+06	2.70259e+06	2.73677e+06	3.09565e+06	2.55221e+06	2.43425e+06	2.66868e+06	1.81962e+06	3.25218e+06
FALSE	High	Master Protein	Q9UKV3	Apoptotic chromatin condensation inducer in the nucleus OS=Homo sapiens OX=9606 GN=ACIN1 PE=1 SV=2	0	FALSE	103.168	17	26	36	26	1341	151.8	6.43	101.73	26	0	0.818	0.823	0.805	-0.29	-0.28	-0.31	1	1	1	2.8849e+06	2.78779e+06	2.79183e+06	2.24617e+06	2.36081e+06	2.29351e+06	1.1	2.41	1.34	25.61	24.2	31.04	2.49736e+06	2.47088e+06	2.36295e+06	2.23774e+06	2.25665e+06	2.4985e+06	2.25012e+06	2.16647e+06	2.32963e+06	923846	2.15977e+06
FALSE	High	Master Protein	Q8TER5	Rho guanine nucleotide exchange factor 40 OS=Homo sapiens OX=9606 GN=ARHGEF40 PE=1 SV=3	0	FALSE	103.153	15	18	27	18	1519	164.6	6.15	84.2	18	0	0.874	0.954	0.931	-0.19	-0.07	-0.1	1	1	1	764515	694014	659036	613887	668457	662350	1.49	2.59	0.38	4.55	16.91	12.66	647377	656843	640783	576933	559037	596719	531160	512164	560624	348193	590274
FALSE	High	Master Protein	O75874	Isocitrate dehydrogenase [NADP] cytoplasmic OS=Homo sapiens OX=9606 GN=IDH1 PE=1 SV=2	0	FALSE	103.031	52	22	45	20	414	46.6	7.01	143.81	22	2	1.054	0.802	0.881	0.08	-0.32	-0.18	1	0.875181	1	6.81685e+06	8.9254e+06	9.31262e+06	8.20529e+06	7.18173e+06	7.16119e+06	1.64	2.01	0.34	5.59	21.21	7.68	5.76682e+06	6.0049e+06	5.58351e+06	7.41967e+06	6.93032e+06	8.06682e+06	7.50565e+06	7.15872e+06	7.94169e+06	4.39267e+06	7.88967e+06
FALSE	High	Master Protein	O94826	Mitochondrial import receptor subunit TOM70 OS=Homo sapiens OX=9606 GN=TOMM70 PE=1 SV=1	0	FALSE	102.86	31	22	42	22	608	67.4	7.12	126.61	22	0	1.1	0.951	0.991	0.14	-0.07	-0.01	1	1	1	4.9668e+06	4.77834e+06	4.95261e+06	4.90582e+06	5.4647e+06	4.54642e+06	5.58	1.44	2.53	13.81	2.08	7.05	4.58478e+06	4.26729e+06	3.97334e+06	3.98715e+06	3.82343e+06	4.18525e+06	4.1077e+06	3.82756e+06	4.12933e+06	2.34648e+06	5.1192e+06
FALSE	High	Master Protein	P04899	Guanine nucleotide-binding protein G(i) subunit alpha-2 OS=Homo sapiens OX=9606 GN=GNAI2 PE=1 SV=3	0	FALSE	102.837	47	15	39	8	355	40.4	5.54	151.54	15	7	0.968	0.867	0.908	-0.05	-0.21	-0.14	1	0.379694	1	3.62034e+06	3.9468e+06	4.08746e+06	3.71046e+06	3.50588e+06	3.42343e+06	1.52	1.19	2.1	10.19	8.14	7.39	3.11993e+06	3.11046e+06	2.91381e+06	3.28097e+06	3.10048e+06	3.55109e+06	3.31534e+06	3.0566e+06	3.48279e+06	1.91887e+06	3.89596e+06
FALSE	High	Master Protein	Q8N766	ER membrane protein complex subunit 1 OS=Homo sapiens OX=9606 GN=EMC1 PE=1 SV=1	0	FALSE	102.808	22	19	33	19	993	111.7	7.66	112.2	19	0	1.019	1.014	0.983	0.03	0.02	-0.02	1	1	1	2.47185e+06	2.27144e+06	2.28726e+06	2.24856e+06	2.51964e+06	2.30376e+06	2.76	1.56	1.07	4.48	8.24	7.38	2.10328e+06	2.10768e+06	2.11411e+06	1.92382e+06	1.79529e+06	2.03573e+06	1.87309e+06	1.76768e+06	1.94053e+06	1.30704e+06	2.31695e+06
FALSE	High	Master Protein	Q14151	Scaffold attachment factor B2 OS=Homo sapiens OX=9606 GN=SAFB2 PE=1 SV=1	0	FALSE	102.701	28	28	43	17	953	107.4	6.16	133.41	28	11	0.856	0.85	0.865	-0.22	-0.23	-0.21	1	0.643568	0.910475	3.45129e+06	2.81884e+06	2.83887e+06	2.45615e+06	2.95413e+06	2.39515e+06	2.03	2.94	1.03	16.56	14.35	19.23	3.01159e+06	2.96522e+06	2.78514e+06	2.27079e+06	2.31795e+06	2.52633e+06	2.32323e+06	2.18468e+06	2.41891e+06	1.06099e+06	2.36167e+06
FALSE	High	Master Protein	Q9Y266	Nuclear migration protein nudC OS=Homo sapiens OX=9606 GN=NUDC PE=1 SV=1	0	FALSE	102.566	54	19	39	19	331	38.2	5.38	126.08	19	0	0.856	0.917	0.91	-0.22	-0.12	-0.14	0.594908	0.47912	0.73653	4.55496e+06	3.05616e+06	3.15756e+06	2.87354e+06	3.89763e+06	2.80322e+06	2.55	1.01	1.33	2.68	6.82	4.37	3.87579e+06	3.91828e+06	3.57087e+06	2.53299e+06	2.48421e+06	2.73901e+06	2.54489e+06	2.46757e+06	2.64948e+06	1.65776e+06	2.76301e+06
FALSE	High	Master Protein	Q9UIG0	Tyrosine-protein kinase BAZ1B OS=Homo sapiens OX=9606 GN=BAZ1B PE=1 SV=2	0	FALSE	102.485	16	23	32	23	1483	170.8	8.48	105.31	23	0	0.722	0.787	0.725	-0.47	-0.35	-0.46	1	0.402324	0.618658	1.60098e+06	1.24797e+06	1.32396e+06	960476	1.15656e+06	981576	0.26	2.14	2.33	19.34	16.16	23.94	1.36356e+06	1.36998e+06	1.31132e+06	1.03743e+06	1.03294e+06	1.11233e+06	1.04775e+06	1.02321e+06	1.15993e+06	428394	1.05093e+06
FALSE	High	Master Protein	P30153	Serine/threonine-protein phosphatase 2A 65 kDa regulatory subunit A alpha isoform OS=Homo sapiens OX=9606 GN=PPP2R1A PE=1 SV=4	0	FALSE	102.413	29	18	41	14	589	65.3	5.11	141.39	18	4	0.858	0.743	0.957	-0.22	-0.43	-0.06	1	0.274876	1	5.65844e+06	5.15097e+06	4.59293e+06	4.3954e+06	4.85633e+06	3.82668e+06	4.99	3.36	8.26	8.47	9.6	21.36	4.75655e+06	5.25891e+06	4.63468e+06	4.28199e+06	4.29454e+06	4.50103e+06	3.5015e+06	3.94383e+06	3.91347e+06	2.28701e+06	4.47998e+06
FALSE	High	Master Protein	P60174	Triosephosphate isomerase OS=Homo sapiens OX=9606 GN=TPI1 PE=1 SV=4	0	FALSE	102.404	59	14	33	14	249	26.7	6.9	125.58	14	0	0.911	0.931	1.075	-0.13	-0.1	0.1	1	1	1	8.77026e+06	7.64023e+06	6.84615e+06	7.35991e+06	7.98755e+06	7.11535e+06	5.42	4.46	2.46	7.4	19.07	15.58	7.46256e+06	7.77835e+06	6.66567e+06	6.35131e+06	6.52326e+06	6.71596e+06	5.51776e+06	5.39401e+06	5.66267e+06	4.2425e+06	7.98886e+06
FALSE	High	Master Protein	P19320	Vascular cell adhesion protein 1 OS=Homo sapiens OX=9606 GN=VCAM1 PE=1 SV=1	0	FALSE	102.337	26	18	30	18	739	81.2	5.22	107.77	18	0	1.406	0.987	1.121	0.49	-0.02	0.16	1	1	1	850542	2.20587e+06	1.52883e+06	1.71387e+06	1.19612e+06	2.17751e+06	0.56	3.46	2.03	46.69	33.94	19.46	727493	730755	692453	1.92271e+06	1.73107e+06	1.97696e+06	1.24131e+06	1.14537e+06	1.30267e+06	955953	3.40083e+06
FALSE	High	Master Protein	Q15678	Tyrosine-protein phosphatase non-receptor type 14 OS=Homo sapiens OX=9606 GN=PTPN14 PE=1 SV=2	0	FALSE	102.289	17	19	24	18	1187	135.2	8.31	86.32	19	1	0.796	0.75	0.796	-0.33	-0.41	-0.33	0.460302	0.300028	0.582624	1.20417e+06	1.05208e+06	1.07438e+06	855619	958015	789093	2.36	2.25	1.21	11.17	7.55	13.86	1.02462e+06	1.07032e+06	975483	859462	864969	942905	865911	845939	911793	472342	822708
FALSE	High	Master Protein	Q8WUM0	Nuclear pore complex protein Nup133 OS=Homo sapiens OX=9606 GN=NUP133 PE=1 SV=2	0	FALSE	101.998	21	21	28	21	1156	128.9	5.1	98.56	21	0	0.861	0.911	0.884	-0.22	-0.13	-0.18	1	0.800434	0.797235	1.7504e+06	1.54641e+06	1.56298e+06	1.38191e+06	1.50623e+06	1.4087e+06	0.37	2.07	2	12.26	6.17	10.54	1.49551e+06	1.50388e+06	1.42904e+06	1.31191e+06	1.23737e+06	1.35699e+06	1.2989e+06	1.20793e+06	1.32302e+06	685954	1.45225e+06
FALSE	High	Master Protein	Q9H307	Pinin OS=Homo sapiens OX=9606 GN=PNN PE=1 SV=5	0	FALSE	101.959	25	19	31	19	717	81.6	7.14	98.94	19	0	0.847	0.868	0.866	-0.24	-0.2	-0.21	1	0.692713	1	1.99342e+06	1.67936e+06	1.69003e+06	1.46372e+06	1.68879e+06	1.4573e+06	1.2	1.74	0.82	13.67	15.38	20.06	1.71158e+06	1.68742e+06	1.63276e+06	1.42823e+06	1.32856e+06	1.50509e+06	1.37472e+06	1.29672e+06	1.44002e+06	665799	1.40741e+06
FALSE	High	Master Protein	P23634	Plasma membrane calcium-transporting ATPase 4 OS=Homo sapiens OX=9606 GN=ATP2B4 PE=1 SV=2	0	FALSE	101.958	17	24	37	14	1241	137.8	6.6	113.74	24	0	1.199	0.631	0.75	0.26	-0.66	-0.42	1	0.182859	0.231812	1.12609e+06	2.12652e+06	2.57952e+06	1.9344e+06	1.34967e+06	1.34245e+06	2.53	2.78	2.14	20.6	9.4	15.53	998756	967493	918703	1.82809e+06	1.70156e+06	1.86529e+06	2.07901e+06	1.93907e+06	2.23013e+06	769230	1.85999e+06
FALSE	High	Master Protein	P08243	Asparagine synthetase [glutamine-hydrolyzing] OS=Homo sapiens OX=9606 GN=ASNS PE=1 SV=4	0	FALSE	101.783	40	19	26	19	561	64.3	6.86	93.91	19	0	1.475	1.016	1.081	0.56	0.02	0.11	1	1	1	1.89944e+06	1.10273e+06	964621	1.04245e+06	2.80245e+06	1.1202e+06	4.11	2.15	4.15	53.77	27.33	68.41	1.61623e+06	1.53932e+06	1.58999e+06	916697	908676	976275	778533	693679	821920	1.3765e+06	1.00235e+06
FALSE	High	Master Protein	P04259	Keratin, type II cytoskeletal 6B OS=Homo sapiens OX=9606 GN=KRT6B PE=1 SV=5	0	FALSE	101.747	31	25	53	1	564	60	8	132.04	25	0	0.207	1.229	0.517	-2.27	0.3	-0.95	1	1	1	92177.1	21219.5	41089.3	21225	19102.4	26070.1	108.59	92.25	69.44	54.37	79.4	43.89	23719.7	299335	75499.9	57880.2	8803.35	19017.5	49625.7	7618.63	35010.8	25182.2	15219.4
FALSE	High	Master Protein	Q9BTV4	Transmembrane protein 43 OS=Homo sapiens OX=9606 GN=TMEM43 PE=1 SV=1	0	FALSE	101.695	42	18	35	17	400	44.8	8.13	133.97	18	1	1.009	1.031	1.018	0.01	0.04	0.03	1	1	1	4.162e+06	4.88464e+06	4.67337e+06	4.75876e+06	4.20137e+06	5.03732e+06	2.33	1.27	0.85	5.28	18.49	3.64	3.66848e+06	3.57583e+06	3.38071e+06	4.0606e+06	3.94564e+06	4.30913e+06	3.76657e+06	3.56649e+06	3.99653e+06	2.76616e+06	4.99888e+06
FALSE	High	Master Protein	P62195	26S proteasome regulatory subunit 8 OS=Homo sapiens OX=9606 GN=PSMC5 PE=1 SV=1	0	FALSE	101.689	47	19	28	17	406	45.6	7.55	102.18	19	0	0.978	0.924	1.087	-0.03	-0.11	0.12	1	1	1	2.26621e+06	1.82964e+06	1.63371e+06	1.77648e+06	2.21656e+06	1.69148e+06	4.59	4.38	4.21	6.94	2.28	13.42	1.78348e+06	1.95673e+06	1.8562e+06	1.52098e+06	1.48791e+06	1.53292e+06	1.28761e+06	1.33877e+06	1.39203e+06	1.08798e+06	1.70815e+06
FALSE	High	Master Protein	P23526	Adenosylhomocysteinase OS=Homo sapiens OX=9606 GN=AHCY PE=1 SV=4	0	FALSE	101.66	35	17	38	15	432	47.7	6.34	117.95	17	0	0.927	1.095	1.047	-0.11	0.13	0.07	1	1	1	4.395e+06	3.13882e+06	3.29249e+06	3.44607e+06	4.07588e+06	3.43825e+06	3.12	0.48	2.08	1.86	13.08	4.78	3.64325e+06	3.77602e+06	3.73137e+06	2.62032e+06	2.49821e+06	2.8131e+06	2.57283e+06	2.54456e+06	2.83035e+06	1.96702e+06	3.31352e+06
FALSE	High	Master Protein	Q2M389	WASH complex subunit 4 OS=Homo sapiens OX=9606 GN=WASHC4 PE=1 SV=2	0	FALSE	101.597	18	21	28	20	1173	136.3	7.44	104.55	21	0	1.111	1.029	1.036	0.15	0.04	0.05	0.389316	0.825261	1	1.39683e+06	1.56901e+06	1.66992e+06	1.72999e+06	1.55171e+06	1.61455e+06	1.63	2.51	3.35	2.7	3.63	2.14	1.21307e+06	1.2001e+06	1.13077e+06	1.30618e+06	1.20255e+06	1.40619e+06	1.38074e+06	1.23865e+06	1.42288e+06	980325	1.71159e+06
FALSE	High	Master Protein	P63244	Small ribosomal subunit protein RACK1 OS=Homo sapiens OX=9606 GN=RACK1 PE=1 SV=3	0	FALSE	101.585	47	15	41	15	317	35.1	7.69	136.3	15	0	1.02	1.004	1.004	0.03	0.01	0.01	1	1	1	4.91469e+06	3.61092e+06	3.50923e+06	3.52299e+06	5.01149e+06	3.62711e+06	1.03	3.8	2.96	0.81	0.88	8.54	4.23469e+06	4.18978e+06	4.0255e+06	2.81972e+06	2.88931e+06	3.2599e+06	2.90017e+06	2.71206e+06	2.89018e+06	2.04366e+06	3.43112e+06
FALSE	High	Master Protein	Q9NUU7	ATP-dependent RNA helicase DDX19A OS=Homo sapiens OX=9606 GN=DDX19A PE=1 SV=1	0	FALSE	101.581	37	18	32	3	478	53.9	6.58	113.63	18	15	0.949	0.922	0.96	-0.07	-0.12	-0.06	1	0.816847	1	2.73914e+06	2.56777e+06	2.6783e+06	2.57178e+06	2.60047e+06	2.36632e+06	1.04	2.23	1.25	10.31	5.42	8.75	2.33072e+06	2.34346e+06	2.27847e+06	2.13459e+06	2.13235e+06	2.29558e+06	2.11841e+06	2.06989e+06	2.2937e+06	1.24534e+06	2.47285e+06
FALSE	High	Master Protein	P09429	High mobility group protein B1 OS=Homo sapiens OX=9606 GN=HMGB1 PE=1 SV=3	0	FALSE	101.577	54	18	35	11	215	24.9	5.74	117.57	18	0	0.685	0.642	0.784	-0.55	-0.64	-0.35	1	0.284934	0.744803	8.544e+06	7.72129e+06	7.66229e+06	6.00637e+06	5.85466e+06	4.95713e+06	3.63	0.52	1.79	25.65	19.15	23.21	7.14762e+06	7.73412e+06	6.99817e+06	6.4187e+06	6.20708e+06	6.88092e+06	6.17554e+06	5.89874e+06	6.71939e+06	2.22683e+06	6.16983e+06
FALSE	High	Master Protein	P27695	DNA-(apurinic or apyrimidinic site) endonuclease OS=Homo sapiens OX=9606 GN=APEX1 PE=1 SV=2	0	FALSE	101.493	42	16	30	16	318	35.5	8.12	112.04	16	0	0.927	0.78	0.84	-0.11	-0.36	-0.25	1	0.693787	0.812649	3.21477e+06	3.29978e+06	3.34289e+06	2.80706e+06	2.97851e+06	2.57254e+06	1.76	1.87	1.61	17.03	18.22	16.88	2.70758e+06	2.82912e+06	2.63314e+06	2.65646e+06	2.64034e+06	2.96057e+06	2.69426e+06	2.59944e+06	2.77953e+06	1.19695e+06	2.69909e+06
FALSE	High	Master Protein	P54727	UV excision repair protein RAD23 homolog B OS=Homo sapiens OX=9606 GN=RAD23B PE=1 SV=1	0	FALSE	101.47	38	14	38	11	409	43.1	4.84	120.2	14	3	0.947	0.967	0.971	-0.08	-0.05	-0.04	1	1	1	3.84426e+06	3.51992e+06	3.64447e+06	3.53945e+06	3.64129e+06	3.40214e+06	2.96	1.39	2.07	1.19	9.04	11.34	3.27106e+06	3.28406e+06	3.30308e+06	2.9261e+06	2.75945e+06	3.17421e+06	2.93732e+06	2.78512e+06	3.19567e+06	2.05934e+06	3.33541e+06
FALSE	High	Master Protein	P13489	Ribonuclease inhibitor OS=Homo sapiens OX=9606 GN=RNH1 PE=1 SV=2	0	FALSE	101.461	54	19	36	19	461	49.9	4.82	135.44	19	0	1.002	0.895	1.116	0	-0.16	0.16	1	1	1	4.89431e+06	5.69556e+06	4.74007e+06	5.28819e+06	4.90477e+06	5.10037e+06	4.19	1.74	3.38	11.86	11.99	15.94	4.16454e+06	4.46671e+06	3.93251e+06	4.73278e+06	4.6952e+06	5.10452e+06	3.69075e+06	3.78666e+06	4.03885e+06	3.07391e+06	6.06129e+06
FALSE	High	Master Protein	P18124	Large ribosomal subunit protein uL30 OS=Homo sapiens OX=9606 GN=RPL7 PE=1 SV=1	0	FALSE	101.449	57	19	52	19	248	29.2	10.65	165.31	19	0	1.04	1.019	0.943	0.06	0.03	-0.08	1	1	1	6.5486e+06	4.67272e+06	4.64294e+06	4.37987e+06	6.81366e+06	4.76224e+06	2.66	2.29	3.43	5.55	19.18	11.57	5.62544e+06	5.62632e+06	5.14847e+06	3.88e+06	3.88688e+06	4.18782e+06	3.87501e+06	3.58824e+06	3.82522e+06	2.45041e+06	4.5184e+06
FALSE	High	Master Protein	P61247	Small ribosomal subunit protein eS1 OS=Homo sapiens OX=9606 GN=RPS3A PE=1 SV=2	0	FALSE	101.304	54	21	59	21	264	29.9	9.73	208.47	21	0	1.002	0.976	0.983	0	-0.04	-0.02	1	1	1	1.10366e+07	8.16165e+06	7.98616e+06	7.85286e+06	1.10578e+07	7.96471e+06	0.91	1.51	1.28	2.55	7.33	8.23	9.50444e+06	9.48221e+06	8.9877e+06	6.61968e+06	6.55099e+06	7.3147e+06	6.5407e+06	6.11554e+06	6.80474e+06	4.37909e+06	7.5925e+06
FALSE	High	Master Protein	O00499	Myc box-dependent-interacting protein 1 OS=Homo sapiens OX=9606 GN=BIN1 PE=1 SV=1	0	FALSE	101.016	31	18	22	16	593	64.7	5.06	82.89	18	2	0.925	1.013	0.952	-0.11	0.02	-0.07	1	1	1	2.27528e+06	1.69016e+06	1.75837e+06	1.67354e+06	2.10363e+06	1.71244e+06	0.96	2.92	1.81	13.3	3.3	14.92	1.96824e+06	1.9544e+06	1.86362e+06	1.34225e+06	1.35239e+06	1.52901e+06	1.40326e+06	1.39346e+06	1.49824e+06	972795	1.96448e+06
FALSE	High	Master Protein	P46777	Large ribosomal subunit protein uL18 OS=Homo sapiens OX=9606 GN=RPL5 PE=1 SV=3	0	FALSE	100.985	39	15	38	15	297	34.3	9.72	154.6	15	0	0.975	1.061	0.948	-0.04	0.09	-0.08	1	1	1	6.04495e+06	4.53466e+06	4.53982e+06	4.30309e+06	5.89224e+06	4.8117e+06	1.13	4.78	3.33	6.36	6.29	12.06	5.14361e+06	5.22572e+06	4.87384e+06	3.62891e+06	3.83976e+06	4.06409e+06	3.65894e+06	3.52686e+06	3.6597e+06	2.3399e+06	4.39639e+06
FALSE	High	Master Protein	Q13617	Cullin-2 OS=Homo sapiens OX=9606 GN=CUL2 PE=1 SV=2	0	FALSE	100.847	28	21	31	21	745	86.9	6.92	102.66	21	0	0.982	0.939	0.938	-0.03	-0.09	-0.09	1	0.954059	1	2.8877e+06	2.86845e+06	2.9291e+06	2.7478e+06	2.83553e+06	2.69209e+06	1.46	1.23	2.74	8.83	7.13	10.74	2.51694e+06	2.476e+06	2.36524e+06	2.38454e+06	2.24991e+06	2.57785e+06	2.42018e+06	2.26372e+06	2.42204e+06	1.37552e+06	2.64211e+06
FALSE	High	Master Protein	Q96T51	RUN and FYVE domain-containing protein 1 OS=Homo sapiens OX=9606 GN=RUFY1 PE=1 SV=2	0	FALSE	100.718	32	25	37	23	708	79.8	5.74	111.86	25	2	1.124	1.005	1.05	0.17	0.01	0.07	1	1	1	1.89656e+06	2.19634e+06	2.25159e+06	2.36309e+06	2.1321e+06	2.20766e+06	2.63	2	2.94	10.08	7.28	7.52	1.61377e+06	1.55713e+06	1.55514e+06	1.86022e+06	1.72048e+06	1.96842e+06	1.8147e+06	1.66913e+06	1.9485e+06	1.17625e+06	2.36791e+06
FALSE	High	Master Protein	Q8N1I0	Dedicator of cytokinesis protein 4 OS=Homo sapiens OX=9606 GN=DOCK4 PE=1 SV=3	0	FALSE	100.71	11	19	23	19	1966	225.1	7.65	84.96	19	0	0.841	0.701	0.72	-0.25	-0.51	-0.47	1	1	0.674983	1.33786e+06	1.5854e+06	1.76839e+06	1.27403e+06	1.12523e+06	1.11193e+06	2.96	1.31	2.22	24.87	17.61	22.93	1.08903e+06	1.14944e+06	1.10947e+06	1.29096e+06	1.26857e+06	1.42631e+06	1.42526e+06	1.34866e+06	1.55259e+06	740567	898100
FALSE	High	Master Protein	Q09161	Nuclear cap-binding protein subunit 1 OS=Homo sapiens OX=9606 GN=NCBP1 PE=1 SV=1	0	FALSE	100.465	23	15	24	15	790	91.8	6.43	97.87	15	0	0.737	0.85	0.815	-0.44	-0.23	-0.29	0.574417	0.443059	0.676152	1.51998e+06	1.10089e+06	1.15376e+06	940850	1.12015e+06	935558	5.17	1.93	1.57	4.11	16.66	10.89	1.37742e+06	1.25613e+06	1.24498e+06	892021	880883	998918	947965	891666	971642	532503	904661
FALSE	High	Master Protein	Q9BUQ8	Probable ATP-dependent RNA helicase DDX23 OS=Homo sapiens OX=9606 GN=DDX23 PE=1 SV=3	0	FALSE	100.389	25	21	33	21	820	95.5	9.55	90.84	21	0	0.929	0.801	0.805	-0.11	-0.32	-0.31	1	0.447149	0.655496	1.86962e+06	1.96376e+06	2.0115e+06	1.61905e+06	1.73742e+06	1.57264e+06	4.11	2.49	0.51	12.93	16.13	18.09	1.69659e+06	1.58888e+06	1.53135e+06	1.61693e+06	1.63088e+06	1.75998e+06	1.62606e+06	1.54385e+06	1.71393e+06	751935	1.55677e+06
FALSE	High	Master Protein	Q9BY44	Eukaryotic translation initiation factor 2A OS=Homo sapiens OX=9606 GN=EIF2A PE=1 SV=3	0	FALSE	100.35	43	19	25	19	585	64.9	8.87	97.92	19	0	1.027	1.028	0.986	0.04	0.04	-0.02	1	1	1	2.02025e+06	1.39655e+06	1.35264e+06	1.33316e+06	2.075e+06	1.4362e+06	1.68	1.98	0.72	3.24	5.41	3.76	1.7188e+06	1.73573e+06	1.70316e+06	1.16095e+06	1.10327e+06	1.28444e+06	1.09575e+06	1.03578e+06	1.15254e+06	774935	1.34902e+06
FALSE	High	Master Protein	Q9ULV4	Coronin-1C OS=Homo sapiens OX=9606 GN=CORO1C PE=1 SV=1	0	FALSE	100.151	31	18	44	17	474	53.2	7.08	129.13	18	2	0.996	0.893	0.838	-0.01	-0.16	-0.25	1	1	0.993337	5.93398e+06	5.9488e+06	6.27295e+06	5.25785e+06	5.9125e+06	5.31165e+06	3.1	2.96	1.77	6.53	18.32	8.18	5.11221e+06	5.09826e+06	4.63765e+06	4.80316e+06	4.90555e+06	5.33148e+06	5.14486e+06	4.84797e+06	5.25003e+06	3.05627e+06	4.8184e+06
FALSE	High	Master Protein	P04259	SWISS-PROT:P04259 Tax_Id=9606 Gene_Symbol=KRT6B Keratin, type II cytoskeletal 6B	0	TRUE	100.112	33	26	50	1	564	60	8	119.13	26	11	0.143	1.341	0.493	-2.81	0.42	-1.02	1	1	1	1.39715e+06	166675	441231	217356	199251	223501	112.14	104.38	60.15	104.66	81.36	26.01	187288	4.21764e+06	1.14437e+06	703330	110928	149379	497320	109240	375958	652547	178194
FALSE	High	Master Protein	P09619	Platelet-derived growth factor receptor beta OS=Homo sapiens OX=9606 GN=PDGFRB PE=1 SV=1	0	FALSE	100.076	17	18	31	16	1106	123.9	4.98	111.71	18	2	1.017	1.111	1.052	0.02	0.15	0.07	1	1	1	3.20457e+06	2.95511e+06	2.79538e+06	2.93954e+06	3.25777e+06	3.28363e+06	2.44	1.07	1.12	12.29	16.16	10.3	2.72675e+06	2.7565e+06	2.51713e+06	2.45658e+06	2.3837e+06	2.61379e+06	2.25298e+06	2.17908e+06	2.34975e+06	1.64359e+06	3.40052e+06
FALSE	High	Master Protein	Q9BZF1	Oxysterol-binding protein-related protein 8 OS=Homo sapiens OX=9606 GN=OSBPL8 PE=1 SV=3	0	FALSE	100.019	25	19	27	16	889	101.1	6.96	103.68	19	3	1.087	1.015	1.003	0.12	0.02	0	1	1	1	2.01685e+06	1.90594e+06	1.80401e+06	1.81026e+06	2.1915e+06	1.93418e+06	1.76	0.81	3.78	3.92	24.89	3.57	1.71613e+06	1.70806e+06	1.68637e+06	1.60536e+06	1.52277e+06	1.70815e+06	1.45397e+06	1.36664e+06	1.62016e+06	1.12183e+06	1.74063e+06
FALSE	High	Master Protein	P22234	Bifunctional phosphoribosylaminoimidazole carboxylase/phosphoribosylaminoimidazole succinocarboxamide synthetase OS=Homo sapiens OX=9606 GN=PAICS PE=1 SV=3	0	FALSE	99.965	41	18	48	18	425	47	7.23	162.47	18	0	0.928	0.82	0.882	-0.11	-0.29	-0.18	1	0.503626	1	3.70071e+06	3.12506e+06	3.04939e+06	2.69052e+06	3.43349e+06	2.56119e+06	1.67	2.71	5.55	17.42	13.35	22.1	3.14891e+06	3.26136e+06	3.0135e+06	2.65712e+06	2.50054e+06	2.71377e+06	2.58893e+06	2.35668e+06	2.44919e+06	1.16421e+06	2.58703e+06
FALSE	High	Master Protein	Q9UDY2	Tight junction protein ZO-2 OS=Homo sapiens OX=9606 GN=TJP2 PE=1 SV=2	0	FALSE	99.933	20	23	34	21	1190	133.9	7.4	93.87	23	0	1.138	0.797	0.844	0.19	-0.33	-0.24	1	1	1	1.23639e+06	941586	1.12895e+06	952751	1.40703e+06	750297	1.11	2.18	1.29	19.32	20.5	22.65	1.0331e+06	1.06226e+06	1.01472e+06	767785	771855	843876	909895	869568	981681	505510	1.19786e+06
FALSE	High	Master Protein	P17677	Neuromodulin OS=Homo sapiens OX=9606 GN=GAP43 PE=1 SV=1	0	FALSE	99.885	52	13	24	13	238	24.8	4.72	92.68	13	0	1.199	0.652	0.765	0.26	-0.62	-0.39	1	1	1	2.171e+06	1.16635e+07	7.87228e+06	6.0186e+06	2.60392e+06	7.60424e+06	3.02	0.44	4.92	49.52	97.14	50.59	1.75786e+06	1.86525e+06	1.78871e+06	9.63191e+06	9.34757e+06	1.04532e+07	6.34479e+06	5.853e+06	7.11241e+06	3.31748e+06	1.24008e+07
FALSE	High	Master Protein	Q9UI12	V-type proton ATPase subunit H OS=Homo sapiens OX=9606 GN=ATP6V1H PE=1 SV=1	0	FALSE	99.881	35	16	22	16	483	55.8	6.48	96.73	16	0	1.139	1.062	0.994	0.19	0.09	-0.01	1	1	1	986535	860807	857045	851926	1.12406e+06	914521	0.93	2.66	3.66	7.94	18.55	9.05	839437	834716	809388	748239	688781	769906	721461	662357	709420	566448	819157
FALSE	High	Master Protein	P32455	Guanylate-binding protein 1 OS=Homo sapiens OX=9606 GN=GBP1 PE=1 SV=2	0	FALSE	99.704	28	20	31	19	592	67.9	6.32	99.17	20	2	1.144	1.01	0.974	0.19	0.01	-0.04	1	1	1	3.07044e+06	2.72665e+06	2.72312e+06	2.65182e+06	3.51147e+06	2.75448e+06	1.46	1.02	1.25	8.55	19.82	11.47	2.59147e+06	2.63801e+06	2.56622e+06	2.23705e+06	2.19676e+06	2.4437e+06	2.19474e+06	2.14528e+06	2.31081e+06	1.54145e+06	2.39662e+06
FALSE	High	Master Protein	Q86UU1	Pleckstrin homology-like domain family B member 1 OS=Homo sapiens OX=9606 GN=PHLDB1 PE=1 SV=1	0	FALSE	99.661	17	28	39	26	1377	151.1	8.63	110.24	28	2	0.788	0.872	0.828	-0.34	-0.2	-0.27	1	0.871572	0.836604	3.30643e+06	3.2126e+06	2.92499e+06	2.42123e+06	2.60504e+06	2.80056e+06	1.46	1.32	1.23	5.13	18.44	1.46	2.86762e+06	2.84076e+06	2.68261e+06	2.61966e+06	2.57059e+06	2.89695e+06	2.31337e+06	2.26054e+06	2.50311e+06	1.53539e+06	2.32809e+06
FALSE	High	Master Protein	Q9UJ70	N-acetyl-D-glucosamine kinase OS=Homo sapiens OX=9606 GN=NAGK PE=1 SV=4	0	FALSE	99.66	47	17	44	17	344	37.4	6.24	157.59	17	0	1.148	1.091	1.092	0.2	0.13	0.13	0.14607	0.562683	0.995136	3.66368e+06	4.2847e+06	4.1923e+06	4.57998e+06	4.20541e+06	4.67549e+06	4.27	0.9	1.41	2.95	6.63	3.05	2.97741e+06	3.1477e+06	3.12173e+06	3.50841e+06	3.43158e+06	3.84007e+06	3.45997e+06	3.23663e+06	3.57212e+06	2.6814e+06	4.40381e+06
FALSE	High	Master Protein	Q96PK6	RNA-binding protein 14 OS=Homo sapiens OX=9606 GN=RBM14 PE=1 SV=2	0	FALSE	99.643	27	18	37	18	669	69.4	9.67	113.52	18	0	0.936	0.85	0.881	-0.09	-0.23	-0.18	1	0.105778	0.238085	3.25522e+06	2.67898e+06	2.56594e+06	2.26009e+06	3.04825e+06	2.27812e+06	2.15	3.04	1.97	6.03	4.78	5.7	2.76985e+06	2.70405e+06	2.68422e+06	2.16211e+06	2.21132e+06	2.40098e+06	2.06806e+06	1.99372e+06	2.119e+06	1.19279e+06	2.17316e+06
FALSE	High	Master Protein	Q9Y6N5	Sulfide:quinone oxidoreductase, mitochondrial OS=Homo sapiens OX=9606 GN=SQOR PE=1 SV=1	0	FALSE	99.567	38	18	21	18	450	49.9	9.11	69.06	18	0	1.246	0.874	0.967	0.32	-0.19	-0.05	1	1	1	1.57933e+06	2.62966e+06	2.77571e+06	2.68374e+06	1.96845e+06	2.29923e+06	3.68	3.41	7.42	10.04	21.41	9.6	1.30067e+06	1.41311e+06	1.29359e+06	2.21431e+06	2.10415e+06	2.23721e+06	2.21721e+06	2.42197e+06	2.36509e+06	1.40169e+06	2.83619e+06
FALSE	High	Master Protein	P24928	DNA-directed RNA polymerase II subunit RPB1 OS=Homo sapiens OX=9606 GN=POLR2A PE=1 SV=2	0	FALSE	99.539	13	23	29	23	1970	217	7.37	84.2	23	0	0.85	0.869	0.865	-0.23	-0.2	-0.21	0.389316	0.243677	0.242785	1.58551e+06	1.37713e+06	1.37527e+06	1.18905e+06	1.34741e+06	1.19651e+06	0.49	1.9	2.78	2.29	8.61	3.6	1.3491e+06	1.35576e+06	1.30528e+06	1.14481e+06	1.07205e+06	1.24562e+06	1.10842e+06	1.01842e+06	1.18372e+06	703357	1.14332e+06
FALSE	High	Master Protein	P10412	Histone H1.4 OS=Homo sapiens OX=9606 GN=H1-4 PE=1 SV=2	0	FALSE	99.471	47	15	43	5	219	21.9	11.03	128.56	15	6	0.606	0.679	0.546	-0.72	-0.56	-0.87	1	0.588298	0.842963	7.21324e+06	6.32397e+06	6.91147e+06	3.77153e+06	4.37314e+06	4.2962e+06	7.8	1.94	4	38.44	29.51	43.53	6.25465e+06	6.19735e+06	5.19913e+06	5.25711e+06	5.02856e+06	5.83935e+06	5.82463e+06	5.34144e+06	5.68671e+06	1.457e+06	5.30439e+06
FALSE	High	Master Protein	O75955	Flotillin-1 OS=Homo sapiens OX=9606 GN=FLOT1 PE=1 SV=3	0	FALSE	99.331	39	15	22	15	427	47.3	7.49	91.18	15	0	0.974	0.787	0.835	-0.04	-0.35	-0.26	1	0.755609	0.997846	1.57483e+06	2.26638e+06	2.0725e+06	1.73079e+06	1.53339e+06	1.78378e+06	1.87	7.77	18.05	9.4	15.39	27.96	1.38284e+06	1.3511e+06	1.2899e+06	2.06787e+06	1.81346e+06	1.91293e+06	1.66148e+06	2.15493e+06	1.76591e+06	1.00607e+06	1.47616e+06
FALSE	High	Master Protein	Q16851	UTP--glucose-1-phosphate uridylyltransferase OS=Homo sapiens OX=9606 GN=UGP2 PE=1 SV=5	0	FALSE	99.251	44	20	40	20	508	56.9	8.15	143.88	20	0	1.028	1.099	1.044	0.04	0.14	0.06	1	1	1	6.05955e+06	4.24153e+06	4.26418e+06	4.45145e+06	6.22709e+06	4.66023e+06	0.66	2.05	1.93	9.14	26.83	11.2	5.14799e+06	5.26124e+06	4.96322e+06	3.40599e+06	3.39389e+06	3.80922e+06	3.49793e+06	3.29552e+06	3.5577e+06	2.64268e+06	3.67993e+06
FALSE	High	Master Protein	Q14738	Serine/threonine-protein phosphatase 2A 56 kDa regulatory subunit delta isoform OS=Homo sapiens OX=9606 GN=PPP2R5D PE=1 SV=1	0	FALSE	99.22	35	19	29	15	602	69.9	8.13	115.7	19	4	0.91	0.907	0.877	-0.14	-0.14	-0.19	1	0.598952	0.814009	1.77222e+06	1.94154e+06	1.95677e+06	1.71701e+06	1.61264e+06	1.76143e+06	1.34	1.09	1.06	9.48	8.04	15.29	1.49477e+06	1.54939e+06	1.45158e+06	1.62931e+06	1.55354e+06	1.7189e+06	1.60261e+06	1.50623e+06	1.66729e+06	857305	1.70027e+06
FALSE	High	Master Protein	P52888	Thimet oligopeptidase OS=Homo sapiens OX=9606 GN=THOP1 PE=1 SV=2	0	FALSE	99.22	34	22	28	22	689	78.8	6.05	95.32	22	0	0.919	0.929	0.894	-0.12	-0.11	-0.16	1	1	1	1.71063e+06	1.6329e+06	1.65668e+06	1.48183e+06	1.57159e+06	1.51619e+06	1.27	1.58	3.06	9.03	7.5	9.05	1.45557e+06	1.45383e+06	1.42137e+06	1.37294e+06	1.30658e+06	1.43457e+06	1.34688e+06	1.21973e+06	1.4116e+06	786461	1.55894e+06
FALSE	High	Master Protein	Q92974	Rho guanine nucleotide exchange factor 2 OS=Homo sapiens OX=9606 GN=ARHGEF2 PE=1 SV=4	0	FALSE	99.029	23	23	30	23	986	111.5	7.27	89.34	23	0	0.991	0.898	0.886	-0.01	-0.16	-0.17	1	1	1	1.75591e+06	1.52128e+06	1.50502e+06	1.33371e+06	1.74014e+06	1.36549e+06	0.92	1.79	1.92	12.71	3.3	15.68	1.49409e+06	1.50681e+06	1.46028e+06	1.2274e+06	1.21727e+06	1.36667e+06	1.21299e+06	1.12653e+06	1.28611e+06	928127	1.28241e+06
FALSE	High	Master Protein	Q96K76	Ubiquitin carboxyl-terminal hydrolase 47 OS=Homo sapiens OX=9606 GN=USP47 PE=1 SV=3	0	FALSE	98.994	15	20	25	20	1375	157.2	5.08	86.97	20	0	0.991	0.941	0.902	-0.01	-0.09	-0.15	1	0.620393	0.810599	1.32515e+06	1.23451e+06	1.25122e+06	1.12907e+06	1.31314e+06	1.16136e+06	2.46	1.49	2.56	3.29	4.19	5.37	1.10073e+06	1.13852e+06	1.1129e+06	1.05049e+06	987804	1.10171e+06	1.00844e+06	925713	1.06813e+06	652622	1.14532e+06
FALSE	High	Master Protein	P55735	Protein SEC13 homolog OS=Homo sapiens OX=9606 GN=SEC13 PE=1 SV=3	0	FALSE	98.856	46	15	43	15	322	35.5	5.48	154.16	15	0	0.985	1.132	1.029	-0.02	0.18	0.04	1	0.837052	1	4.1636e+06	3.60657e+06	3.53706e+06	3.63971e+06	4.10108e+06	4.08181e+06	1.11	0.7	1.76	6.8	2.82	10.69	3.54278e+06	3.51139e+06	3.41442e+06	2.976e+06	2.90491e+06	3.23231e+06	2.8654e+06	2.73357e+06	2.93121e+06	2.07026e+06	3.88103e+06
FALSE	High	Master Protein	P08195	4F2 cell-surface antigen heavy chain OS=Homo sapiens OX=9606 GN=SLC3A2 PE=1 SV=3	0	FALSE	98.844	26	16	22	16	630	68	5.01	84.31	16	0	2.009	1.05	1.253	1.01	0.07	0.33	1	1	1	1.99656e+06	749182	622402	779982	4.01115e+06	786491	1.8	1.4	8.04	92.97	38.07	110.84	1.64942e+06	1.72085e+06	1.63533e+06	622794	611916	667448	520186	426456	530328	1.79764e+06	749980
FALSE	High	Master Protein	O75718	Cartilage-associated protein OS=Homo sapiens OX=9606 GN=CRTAP PE=1 SV=1	0	FALSE	98.83	41	20	31	20	401	46.5	5.73	99.21	20	0	1.116	1.253	1.26	0.16	0.32	0.33	1	1	1	2.56048e+06	2.4e+06	2.13866e+06	2.69477e+06	2.85816e+06	3.00609e+06	1.34	1.58	1.98	17.75	29.36	19.5	2.12873e+06	2.20061e+06	2.09723e+06	1.99512e+06	1.8736e+06	2.16191e+06	1.7165e+06	1.65284e+06	1.88122e+06	1.56641e+06	2.90122e+06
FALSE	High	Master Protein	P43686	26S proteasome regulatory subunit 6B OS=Homo sapiens OX=9606 GN=PSMC4 PE=1 SV=2	0	FALSE	98.732	39	20	43	19	418	47.3	5.21	122.75	20	0	1.048	1.021	1.038	0.07	0.03	0.05	1	1	1	3.02748e+06	2.80589e+06	2.7505e+06	2.85543e+06	3.17263e+06	2.86469e+06	2.26	0.96	0.47	2.98	5.27	4.55	2.57607e+06	2.68908e+06	2.45639e+06	2.32672e+06	2.24516e+06	2.55336e+06	2.21177e+06	2.12569e+06	2.35929e+06	1.70046e+06	2.7456e+06
FALSE	High	Master Protein	Q13045	Protein flightless-1 homolog OS=Homo sapiens OX=9606 GN=FLII PE=1 SV=2	0	FALSE	98.518	16	20	25	20	1269	144.7	6.05	90.56	20	0	0.915	0.922	0.84	-0.13	-0.12	-0.25	1	0.569351	0.507363	2.21061e+06	1.86189e+06	2.00286e+06	1.68275e+06	2.02288e+06	1.71577e+06	1.26	2.05	0.78	5.93	10.3	10.47	1.881e+06	1.87262e+06	1.83063e+06	1.53629e+06	1.48981e+06	1.72128e+06	1.62292e+06	1.54789e+06	1.68953e+06	978145	1.51461e+06
FALSE	High	Master Protein	Q14157	Ubiquitin-associated protein 2-like OS=Homo sapiens OX=9606 GN=UBAP2L PE=1 SV=2	0	FALSE	98.471	20	15	30	15	1087	114.5	7.11	119.97	15	0	1.003	0.921	0.883	0	-0.12	-0.18	1	0.626532	0.673925	2.69864e+06	2.41226e+06	2.37895e+06	2.10146e+06	2.70765e+06	2.2211e+06	1.35	1.31	1.37	5.33	7.08	7.32	2.29626e+06	2.28118e+06	2.23394e+06	1.96488e+06	1.93019e+06	2.171e+06	1.95842e+06	1.83044e+06	2.02702e+06	1.18813e+06	2.02063e+06
FALSE	High	Master Protein	Q5T1M5	FK506-binding protein 15 OS=Homo sapiens OX=9606 GN=FKBP15 PE=1 SV=2	0	FALSE	98.452	18	20	22	20	1219	133.5	5.2	67.71	20	0	0.992	0.92	0.918	-0.01	-0.12	-0.12	1	1	0.674983	1.45996e+06	1.41096e+06	1.45095e+06	1.3323e+06	1.44857e+06	1.2982e+06	1.23	2.23	1.5	5.73	6.66	5.57	1.24227e+06	1.2758e+06	1.18767e+06	1.17293e+06	1.09246e+06	1.27718e+06	1.18759e+06	1.10503e+06	1.23631e+06	712652	1.31811e+06
FALSE	High	Master Protein	Q8WX93	Palladin OS=Homo sapiens OX=9606 GN=PALLD PE=1 SV=3	0	FALSE	98.392	15	19	31	19	1383	150.5	7.09	111.84	19	0	1.512	1.755	1.84	0.6	0.81	0.88	1	0.58387	0.786002	2.71785e+06	2.22945e+06	2.00724e+06	3.69264e+06	4.10861e+06	3.91182e+06	2.35	2.68	3.4	32.83	42.01	36.89	2.31261e+06	2.32622e+06	2.31328e+06	1.80796e+06	1.78391e+06	2.05634e+06	1.61777e+06	1.50135e+06	1.77178e+06	2.85966e+06	3.5506e+06
FALSE	High	Master Protein	Q92973	Transportin-1 OS=Homo sapiens OX=9606 GN=TNPO1 PE=1 SV=2	0	FALSE	98.296	23	21	32	14	898	102.3	4.98	91.76	21	6	0.987	0.977	0.942	-0.02	-0.03	-0.09	1	1	1	2.73935e+06	2.3818e+06	2.46e+06	2.31621e+06	2.70406e+06	2.3274e+06	1.03	2.8	2.26	6.9	4	4.44	2.30815e+06	2.37913e+06	2.24373e+06	2.03499e+06	1.85219e+06	2.13463e+06	2.05832e+06	1.89613e+06	2.09608e+06	1.34636e+06	2.50069e+06
FALSE	High	Master Protein	P38919	Eukaryotic initiation factor 4A-III OS=Homo sapiens OX=9606 GN=EIF4A3 PE=1 SV=4	0	FALSE	98.295	37	20	30	16	411	46.8	6.73	96.28	20	0	0.89	0.849	0.816	-0.17	-0.24	-0.29	1	0.368259	0.619482	3.58748e+06	3.02687e+06	3.06314e+06	2.4993e+06	3.19243e+06	2.57055e+06	1.02	1.52	1.54	13.04	8.19	17.89	3.10571e+06	3.08223e+06	2.93603e+06	2.5101e+06	2.48307e+06	2.71277e+06	2.44905e+06	2.41923e+06	2.61e+06	1.20055e+06	2.57451e+06
FALSE	High	Master Protein	P55809	Succinyl-CoA:3-ketoacid coenzyme A transferase 1, mitochondrial OS=Homo sapiens OX=9606 GN=OXCT1 PE=1 SV=1	0	FALSE	98.255	33	13	22	13	520	56.1	7.46	97.84	13	0	1.067	0.836	0.97	0.09	-0.26	-0.04	1	0.766981	1	1.32599e+06	1.50847e+06	1.72714e+06	1.67513e+06	1.41448e+06	1.26156e+06	0.95	3.67	1.57	14.7	11.92	12.6	1.12478e+06	1.13924e+06	1.10208e+06	1.25399e+06	1.20353e+06	1.43766e+06	1.39202e+06	1.32903e+06	1.50828e+06	747844	1.6107e+06
FALSE	High	Master Protein	P00338	L-lactate dehydrogenase A chain OS=Homo sapiens OX=9606 GN=LDHA PE=1 SV=2	0	FALSE	98.232	45	18	50	16	332	36.7	8.27	160.45	18	0	1.286	0.98	1.074	0.36	-0.03	0.1	1	1	1	7.6184e+06	6.42337e+06	5.76226e+06	6.18986e+06	9.7955e+06	6.29755e+06	7.27	7.64	23.43	10.93	22.11	39.74	6.80831e+06	5.94837e+06	6.24004e+06	6.0005e+06	5.02131e+06	5.75681e+06	4.44433e+06	6.39453e+06	4.90983e+06	3.59803e+06	5.52791e+06
FALSE	High	Master Protein	P35611	Alpha-adducin OS=Homo sapiens OX=9606 GN=ADD1 PE=1 SV=2	0	FALSE	98.208	24	14	23	14	737	80.9	5.83	91.17	14	0	1.181	0.911	1.038	0.24	-0.13	0.05	1	1	1	1.03147e+06	1.7231e+06	1.68137e+06	1.7448e+06	1.21865e+06	1.56984e+06	2.89	1.83	2.58	12.95	8.7	9.46	888530	848795	844850	1.45951e+06	1.37875e+06	1.51691e+06	1.38454e+06	1.26113e+06	1.43263e+06	1.01422e+06	1.85673e+06
FALSE	High	Master Protein	Q6Y7W6	GRB10-interacting GYF protein 2 OS=Homo sapiens OX=9606 GN=GIGYF2 PE=1 SV=1	0	FALSE	98.203	18	21	30	21	1299	150	5.54	86.95	21	0	0.955	1.002	0.902	-0.07	0	-0.15	1	1	0.611539	1.50051e+06	1.23339e+06	1.28162e+06	1.15653e+06	1.4323e+06	1.23615e+06	0.29	2.64	3.09	1.17	5.9	5.83	1.27677e+06	1.29389e+06	1.22634e+06	1.01724e+06	1.0281e+06	1.1054e+06	987466	990480	1.10806e+06	662446	1.11205e+06
FALSE	High	Master Protein	Q9GZR7	ATP-dependent RNA helicase DDX24 OS=Homo sapiens OX=9606 GN=DDX24 PE=1 SV=1	0	FALSE	98.168	27	19	20	18	859	96.3	9.06	78.7	19	1	0.95	0.856	0.875	-0.07	-0.22	-0.19	1	0.163925	0.225499	1.33733e+06	1.06908e+06	1.07205e+06	937748	1.2703e+06	915458	1.69	0.67	4.38	3.95	5.83	7.22	1.13793e+06	1.14868e+06	1.1276e+06	888727	857922	948709	921030	828522	896284	510994	909243
FALSE	High	Master Protein	Q5JPE7	BOS complex subunit NOMO2 OS=Homo sapiens OX=9606 GN=NOMO2 PE=1 SV=1	0	FALSE	98.065	17	23	34	23	1267	139.4	5.76	97.5	23	0	1.06	1.128	1.098	0.08	0.17	0.13	1	0.846481	1	3.26045e+06	2.68635e+06	2.59587e+06	2.84968e+06	3.45635e+06	3.03031e+06	2.61	2.04	0.9	5.28	13.83	10.84	2.87148e+06	2.75532e+06	2.67055e+06	2.16025e+06	2.1495e+06	2.41771e+06	2.10998e+06	1.98711e+06	2.21185e+06	1.67207e+06	2.74007e+06
FALSE	High	Master Protein	Q13557	Calcium/calmodulin-dependent protein kinase type II subunit delta OS=Homo sapiens OX=9606 GN=CAMK2D PE=1 SV=3	0	FALSE	98.059	35	17	35	13	499	56.3	7.25	114.86	17	4	0.983	0.892	0.844	-0.02	-0.16	-0.24	1	0.97388	1	1.88751e+06	3.13413e+06	3.06453e+06	2.58626e+06	1.85549e+06	2.79708e+06	0.22	0.44	2.87	18.59	2.67	19.78	1.61116e+06	1.62168e+06	1.54456e+06	2.61477e+06	2.5078e+06	2.79454e+06	2.4699e+06	2.44306e+06	2.54368e+06	1.24343e+06	2.98979e+06
FALSE	High	Master Protein	Q12907	Vesicular integral-membrane protein VIP36 OS=Homo sapiens OX=9606 GN=LMAN2 PE=1 SV=1	0	FALSE	98.045	38	13	32	13	356	40.2	6.95	143.12	13	0	1.114	1.012	1.027	0.16	0.02	0.04	1	1	1	1.57562e+06	1.8642e+06	1.75177e+06	1.79884e+06	1.75456e+06	1.88655e+06	2.19	2.42	0.77	8.34	5.57	13.66	1.29347e+06	1.35372e+06	1.29589e+06	1.57272e+06	1.44363e+06	1.67075e+06	1.41186e+06	1.36596e+06	1.48306e+06	1.04563e+06	1.98023e+06
FALSE	High	Master Protein	P28331	NADH-ubiquinone oxidoreductase 75 kDa subunit, mitochondrial OS=Homo sapiens OX=9606 GN=NDUFS1 PE=1 SV=3	0	FALSE	97.89	29	18	31	18	727	79.4	6.23	107.88	18	0	0.95	0.904	0.908	-0.07	-0.15	-0.14	1	1	1	3.16736e+06	3.16794e+06	3.39915e+06	3.08787e+06	3.00871e+06	2.86397e+06	0.4	1.66	2.33	19.33	14.73	10.59	2.70709e+06	2.71148e+06	2.5943e+06	2.6335e+06	2.46681e+06	2.84777e+06	2.7653e+06	2.62699e+06	2.79657e+06	1.41633e+06	3.47236e+06
FALSE	High	Master Protein	O94973	AP-2 complex subunit alpha-2 OS=Homo sapiens OX=9606 GN=AP2A2 PE=1 SV=2	0	FALSE	97.683	23	22	29	12	939	103.9	6.96	90.31	22	0	0.927	0.917	0.905	-0.11	-0.13	-0.14	1	0.46651	0.634603	1.12745e+06	1.25512e+06	1.30287e+06	1.17857e+06	1.04502e+06	1.15075e+06	5.09	0.64	3.26	2.29	4.49	0.77	882297	968662	933367	1.04558e+06	994336	1.12487e+06	1.00367e+06	1.00691e+06	1.13099e+06	684592	1.13324e+06
FALSE	High	Master Protein	Q14699	Raftlin OS=Homo sapiens OX=9606 GN=RFTN1 PE=1 SV=4	0	FALSE	97.567	28	15	26	15	578	63.1	5.67	99.78	15	0	0.891	0.516	0.677	-0.17	-0.95	-0.56	1	0.0241837	0.11906	1.35406e+06	2.72907e+06	2.89498e+06	1.95894e+06	1.20663e+06	1.4082e+06	7.01	1.81	1.32	20.85	5.41	16.13	1.25754e+06	1.16336e+06	1.05516e+06	2.2392e+06	2.2335e+06	2.44587e+06	2.38177e+06	2.23735e+06	2.45677e+06	778675	1.91642e+06
FALSE	High	Master Protein	P23284	Peptidyl-prolyl cis-trans isomerase B OS=Homo sapiens OX=9606 GN=PPIB PE=1 SV=2	0	FALSE	97.47	63	18	78	16	216	23.7	9.41	208.36	18	2	0.993	1.001	0.944	-0.01	0	-0.08	1	1	1	2.38641e+07	2.18084e+07	1.95226e+07	1.84388e+07	2.36894e+07	2.18262e+07	0.58	4.23	2.08	17.66	18.56	26.23	2.04767e+07	2.05031e+07	1.94939e+07	1.74513e+07	1.8276e+07	1.95453e+07	1.57345e+07	1.54362e+07	1.63279e+07	1.05536e+07	2.3582e+07
FALSE	High	Master Protein	P53041	Serine/threonine-protein phosphatase 5 OS=Homo sapiens OX=9606 GN=PPP5C PE=1 SV=1	0	FALSE	97.454	28	16	30	16	499	56.8	6.28	102.47	16	0	0.954	0.951	0.922	-0.07	-0.07	-0.12	1	0.980642	0.972684	2.38189e+06	2.14292e+06	2.18583e+06	2.01474e+06	2.27143e+06	2.03863e+06	0.57	1.3	1.7	7.82	8.06	9.11	2.01032e+06	2.0521e+06	1.95095e+06	1.78141e+06	1.69044e+06	1.94322e+06	1.79338e+06	1.68929e+06	1.8326e+06	1.03644e+06	1.99239e+06
FALSE	High	Master Protein	Q8IZH2	5'-3' exoribonuclease 1 OS=Homo sapiens OX=9606 GN=XRN1 PE=1 SV=1	0	FALSE	97.439	15	24	29	24	1706	194	7.21	85.28	24	0	0.991	0.953	0.931	-0.01	-0.07	-0.1	1	1	1	1.19463e+06	1.29216e+06	1.30405e+06	1.21448e+06	1.1843e+06	1.23142e+06	1.28	1.93	2.47	4.34	3.62	10.29	1.0165e+06	1.01238e+06	990064	1.07417e+06	1.04306e+06	1.12576e+06	1.05102e+06	972462	1.12467e+06	657948	1.17995e+06
FALSE	High	Master Protein	P55084	Trifunctional enzyme subunit beta, mitochondrial OS=Homo sapiens OX=9606 GN=HADHB PE=1 SV=3	0	FALSE	97.429	35	21	44	19	474	51.3	9.41	114.95	21	2	1.08	0.972	0.996	0.11	-0.04	-0.01	1	1	1	5.55119e+06	6.8109e+06	6.62814e+06	6.60168e+06	5.99273e+06	6.62257e+06	0.68	3.23	7.72	8.49	6	12.95	4.72348e+06	4.77358e+06	4.49526e+06	5.87432e+06	5.4498e+06	5.93896e+06	5.17362e+06	5.73268e+06	5.64761e+06	3.35054e+06	6.34774e+06
FALSE	High	Master Protein	Q96JJ3	Engulfment and cell motility protein 2 OS=Homo sapiens OX=9606 GN=ELMO2 PE=1 SV=2	0	FALSE	97.302	29	19	25	19	720	82.6	5.9	96.84	19	0	1.019	0.874	0.871	0.03	-0.19	-0.2	1	0.341029	0.213291	1.76304e+06	2.50558e+06	2.74895e+06	2.39435e+06	1.797e+06	2.19064e+06	2.18	3.14	1.28	7.47	1.47	7.57	1.55554e+06	1.51474e+06	1.44055e+06	2.17129e+06	2.00486e+06	2.20216e+06	2.23472e+06	2.08943e+06	2.34228e+06	1.22303e+06	2.30225e+06
FALSE	High	Master Protein	P04844	Dolichyl-diphosphooligosaccharide--protein glycosyltransferase subunit 2 OS=Homo sapiens OX=9606 GN=RPN2 PE=1 SV=3	0	FALSE	97.285	25	12	34	12	631	69.2	5.69	128.37	12	0	1.061	1.016	0.981	0.09	0.02	-0.03	1	1	1	2.64617e+06	2.83859e+06	2.63632e+06	2.58611e+06	2.80852e+06	2.8838e+06	1.3	1.33	0.97	8.01	10.12	16.76	2.21127e+06	2.27349e+06	2.1833e+06	2.41316e+06	2.26905e+06	2.54403e+06	2.15957e+06	2.03744e+06	2.24387e+06	1.49559e+06	2.84091e+06
FALSE	High	Master Protein	Q9BZE4	GTP-binding protein 4 OS=Homo sapiens OX=9606 GN=GTPBP4 PE=1 SV=3	0	FALSE	97.25	36	20	34	20	634	73.9	9.5	101.63	20	0	0.907	0.822	0.852	-0.14	-0.28	-0.23	1	0.130782	0.231812	2.99709e+06	1.73614e+06	1.81519e+06	1.54707e+06	2.71973e+06	1.42735e+06	1.22	4.02	0.83	4.88	7.05	9.43	2.5502e+06	2.54155e+06	2.48257e+06	1.38789e+06	1.44769e+06	1.55598e+06	1.4745e+06	1.39074e+06	1.54666e+06	826802	1.49257e+06
FALSE	High	Master Protein	Q8IX12	Cell division cycle and apoptosis regulator protein 1 OS=Homo sapiens OX=9606 GN=CCAR1 PE=1 SV=2	0	FALSE	97.063	18	21	28	21	1150	132.7	5.76	88.27	21	0	0.834	0.831	0.767	-0.26	-0.27	-0.38	1	0.255238	0.185113	2.34944e+06	2.02062e+06	2.13743e+06	1.6388e+06	1.96008e+06	1.67924e+06	2.37	2.16	1.8	13.58	8.86	8.93	2.06349e+06	1.98949e+06	1.92437e+06	1.67623e+06	1.67627e+06	1.81094e+06	1.7227e+06	1.60547e+06	1.83052e+06	771857	1.66818e+06
FALSE	High	Master Protein	Q13618	Cullin-3 OS=Homo sapiens OX=9606 GN=CUL3 PE=1 SV=2	0	FALSE	97.048	28	22	27	22	768	88.9	8.48	91.84	22	0	0.909	0.956	0.974	-0.14	-0.07	-0.04	1	1	1	1.34583e+06	1.34617e+06	1.22763e+06	1.1959e+06	1.22346e+06	1.28684e+06	0.43	0.94	1.13	11.22	8.08	9.22	1.14516e+06	1.16226e+06	1.09857e+06	1.12428e+06	1.07715e+06	1.19037e+06	1.00094e+06	938400	1.04602e+06	615333	1.27539e+06
FALSE	High	Master Protein	Q9BRK5	45 kDa calcium-binding protein OS=Homo sapiens OX=9606 GN=SDF4 PE=1 SV=1	0	FALSE	96.875	39	15	26	15	362	41.8	4.86	100.14	15	0	1.06	1.163	1.222	0.08	0.22	0.29	1	0.766987	1	3.57074e+06	3.39022e+06	3.17428e+06	3.87918e+06	3.78412e+06	3.94303e+06	2.98	1.86	2.23	15.83	18.79	28.25	3.03832e+06	2.93119e+06	2.95766e+06	2.81828e+06	2.79631e+06	3.02891e+06	2.53595e+06	2.53636e+06	2.70469e+06	2.25488e+06	4.71007e+06
FALSE	High	Master Protein	P27694	Replication protein A 70 kDa DNA-binding subunit OS=Homo sapiens OX=9606 GN=RPA1 PE=1 SV=2	0	FALSE	96.826	34	19	33	19	616	68.1	7.21	106.59	19	0	0.711	0.739	0.811	-0.49	-0.44	-0.3	0.872885	0.278794	0.674983	4.0242e+06	2.98961e+06	3.24232e+06	2.62832e+06	2.85927e+06	2.2103e+06	1.33	1.76	2.1	13.08	15.49	17.65	3.50243e+06	3.45744e+06	3.29362e+06	2.47415e+06	2.45991e+06	2.67937e+06	2.6132e+06	2.51224e+06	2.66697e+06	1.23198e+06	2.52722e+06
FALSE	High	Master Protein	O75153	Clustered mitochondria protein homolog OS=Homo sapiens OX=9606 GN=CLUH PE=1 SV=2	0	FALSE	96.784	18	23	28	22	1309	146.6	6.13	84.06	23	1	0.826	0.793	0.762	-0.28	-0.34	-0.39	0.862938	0.343818	0.327195	2.42937e+06	1.12987e+06	1.30391e+06	993288	2.00718e+06	895717	1.06	1.16	2.6	9.12	13.11	7.06	2.07089e+06	2.05104e+06	1.98983e+06	928088	914297	1.01263e+06	1.07178e+06	976024	1.11101e+06	571818	955081
FALSE	High	Master Protein	Q15293	Reticulocalbin-1 OS=Homo sapiens OX=9606 GN=RCN1 PE=1 SV=1	0	FALSE	96.651	52	17	44	17	331	38.9	5	168.39	17	0	1.073	1.065	1.092	0.1	0.09	0.13	1	1	1	4.67697e+06	5.696e+06	5.24889e+06	5.73425e+06	5.01676e+06	6.06627e+06	0.27	2.58	4.47	26.81	25.51	26.36	3.97961e+06	4.02818e+06	3.81951e+06	4.89146e+06	4.47506e+06	5.10492e+06	4.23043e+06	4.29027e+06	4.33227e+06	3.3332e+06	8.05369e+06
FALSE	High	Master Protein	Q9NY33	Dipeptidyl peptidase 3 OS=Homo sapiens OX=9606 GN=DPP3 PE=1 SV=2	0	FALSE	96.426	34	21	30	21	737	82.5	5.1	102.93	21	0	1.05	0.992	0.985	0.07	-0.01	-0.02	1	1	1	3.01303e+06	3.07243e+06	3.18142e+06	3.13261e+06	3.16218e+06	3.0491e+06	3	2	1	14.49	12.22	17.76	2.63592e+06	2.58868e+06	2.38933e+06	2.61522e+06	2.45843e+06	2.70992e+06	2.56411e+06	2.50039e+06	2.70809e+06	1.82092e+06	2.77521e+06
FALSE	High	Master Protein	Q96I24	Far upstream element-binding protein 3 OS=Homo sapiens OX=9606 GN=FUBP3 PE=1 SV=2	0	FALSE	96.323	41	24	38	18	572	61.6	8.38	106.8	24	0	0.913	0.873	0.905	-0.13	-0.2	-0.14	1	0.33018	0.830473	3.47629e+06	2.78478e+06	2.66385e+06	2.41111e+06	3.1754e+06	2.42996e+06	1.24	2.53	2.64	2.28	1.34	9.65	2.89943e+06	2.99546e+06	2.84734e+06	2.31499e+06	2.2931e+06	2.44244e+06	2.06791e+06	2.05873e+06	2.30131e+06	1.37477e+06	2.31837e+06
FALSE	High	Master Protein	Q93034	Cullin-5 OS=Homo sapiens OX=9606 GN=CUL5 PE=1 SV=4	0	FALSE	96.271	23	21	33	20	780	90.9	7.94	96.25	21	0	1.069	0.959	0.879	0.1	-0.06	-0.19	1	1	1	1.25442e+06	1.35855e+06	1.42815e+06	1.25546e+06	1.34139e+06	1.30339e+06	0.51	1.72	0.7	11.9	7.55	5.1	1.06738e+06	1.08105e+06	1.02039e+06	1.16108e+06	1.08706e+06	1.21334e+06	1.15128e+06	1.09048e+06	1.21687e+06	693464	1.4319e+06
FALSE	High	Master Protein	Q9Y3Z3	Deoxynucleoside triphosphate triphosphohydrolase SAMHD1 OS=Homo sapiens OX=9606 GN=SAMHD1 PE=1 SV=2	0	FALSE	96.271	37	19	28	19	626	72.2	7.14	100.21	19	0	1.043	0.912	0.995	0.06	-0.13	-0.01	1	1	1	1.06666e+06	1.69598e+06	2.00335e+06	1.99241e+06	1.11213e+06	1.54699e+06	4.05	2.65	2.77	41.96	20.16	46.35	865209	916439	902914	1.38891e+06	1.35705e+06	1.5761e+06	1.53944e+06	1.54827e+06	1.70936e+06	594526	1.91577e+06
FALSE	High	Master Protein	Q9Y6Y8	SEC23-interacting protein OS=Homo sapiens OX=9606 GN=SEC23IP PE=1 SV=1	0	FALSE	96.226	21	22	30	21	1000	111	5.54	89.19	22	1	1.069	1.102	1.031	0.1	0.14	0.04	1	0.283019	1	2.76089e+06	2.6722e+06	2.55012e+06	2.62794e+06	2.95097e+06	2.94359e+06	4.95	2.72	1.86	4.13	5.23	4.14	2.54061e+06	2.37206e+06	2.23539e+06	2.2214e+06	2.18646e+06	2.31984e+06	2.05531e+06	1.92534e+06	2.20238e+06	1.52756e+06	2.70951e+06
FALSE	High	Master Protein	Q8IVL6	Prolyl 3-hydroxylase 3 OS=Homo sapiens OX=9606 GN=P3H3 PE=1 SV=1	0	FALSE	96.213	23	15	26	15	736	81.8	6.32	99.04	15	0	1.168	1.219	1.149	0.22	0.29	0.2	1	1	1	1.50025e+06	1.34967e+06	1.29564e+06	1.489e+06	1.75186e+06	1.6459e+06	0.9	1.53	2.59	17.95	24.05	25.33	1.2897e+06	1.27907e+06	1.22882e+06	1.11455e+06	1.10441e+06	1.20961e+06	1.00387e+06	1.01126e+06	1.10397e+06	686452	1.63557e+06
FALSE	High	Master Protein	Q96AE4	Far upstream element-binding protein 1 OS=Homo sapiens OX=9606 GN=FUBP1 PE=1 SV=3	0	FALSE	96.115	37	25	39	17	644	67.5	7.61	103.42	25	8	0.881	0.75	1.011	-0.18	-0.41	0.02	0.969348	0.160312	1	5.66648e+06	4.13471e+06	3.49381e+06	3.53368e+06	4.99396e+06	3.10269e+06	2.68	5.99	5.71	6.58	13.22	6.96	4.96135e+06	4.86843e+06	4.52738e+06	3.43718e+06	3.38578e+06	3.38058e+06	2.69047e+06	2.88808e+06	2.97695e+06	2.07903e+06	3.04473e+06
FALSE	High	Master Protein	Q13619	Cullin-4A OS=Homo sapiens OX=9606 GN=CUL4A PE=1 SV=3	0	FALSE	96.055	32	26	41	15	759	87.6	8.13	113.3	26	0	0.964	0.909	0.961	-0.05	-0.14	-0.06	1	1	1	1.54777e+06	1.68466e+06	1.79233e+06	1.7219e+06	1.49168e+06	1.53057e+06	1.36	2.3	1.84	14.43	13.8	13.44	1.31699e+06	1.32185e+06	1.29329e+06	1.41379e+06	1.34799e+06	1.45866e+06	1.44456e+06	1.34622e+06	1.53652e+06	771821	1.66355e+06
FALSE	High	Master Protein	P52789	Hexokinase-2 OS=Homo sapiens OX=9606 GN=HK2 PE=1 SV=2	0	FALSE	95.693	23	20	27	17	917	102.3	6.05	90.86	20	0	1.236	1.283	1.402	0.31	0.36	0.49	0.969348	0.368271	0.617213	1.04621e+06	950790	943494	1.32251e+06	1.29264e+06	1.21992e+06	1.32	4.02	4.2	9.8	14.84	20.34	910396	898131	856922	836444	745547	852125	811010	719589	803918	768747	1.29114e+06
FALSE	High	Master Protein	P30419	Glycylpeptide N-tetradecanoyltransferase 1 OS=Homo sapiens OX=9606 GN=NMT1 PE=1 SV=2	0	FALSE	95.559	32	15	28	11	496	56.8	7.8	89.37	15	6	1.026	0.927	0.882	0.04	-0.11	-0.18	1	1	1	2.16423e+06	2.17472e+06	2.27949e+06	2.00975e+06	2.22094e+06	2.017e+06	4.37	2.18	3.56	3.12	9.99	10.45	1.87542e+06	1.7411e+06	1.77267e+06	1.79081e+06	1.7966e+06	1.94905e+06	1.88135e+06	1.76168e+06	1.85368e+06	1.16521e+06	1.93245e+06
FALSE	High	Master Protein	O95394	Phosphoacetylglucosamine mutase OS=Homo sapiens OX=9606 GN=PGM3 PE=1 SV=1	0	FALSE	95.533	40	22	40	22	542	59.8	6.25	128.04	22	0	1.286	1.329	1.361	0.36	0.41	0.44	0.0215948	0.0086824	0.00744744	3.85961e+06	2.96553e+06	2.76585e+06	3.76393e+06	4.96378e+06	3.94097e+06	1.83	1.07	1.99	5.07	5.23	4.26	3.3426e+06	3.25391e+06	3.16131e+06	2.43378e+06	2.39304e+06	2.65779e+06	2.2974e+06	2.12226e+06	2.35669e+06	2.25763e+06	3.61915e+06
FALSE	High	Master Protein	Q9Y617	Phosphoserine aminotransferase OS=Homo sapiens OX=9606 GN=PSAT1 PE=1 SV=2	0	FALSE	95.508	52	21	36	19	370	40.4	7.66	108.92	21	1	1.41	1.424	2.211	0.5	0.51	1.14	1	0.975595	0.843393	3.48598e+06	2.14007e+06	1.62419e+06	3.5917e+06	4.91509e+06	3.04725e+06	3.44	2.19	8.46	65.78	31.25	82.55	3.07824e+06	2.90226e+06	2.85528e+06	1.77904e+06	1.75051e+06	1.87667e+06	1.34915e+06	1.09948e+06	1.38391e+06	4.4338e+06	3.45355e+06
FALSE	High	Master Protein	Q13217	DnaJ homolog subfamily C member 3 OS=Homo sapiens OX=9606 GN=DNAJC3 PE=1 SV=1	0	FALSE	95.501	45	21	32	21	504	57.5	6.15	92.45	21	0	0.978	1.135	1.139	-0.03	0.18	0.19	1	0.443059	0.782784	4.75101e+06	2.7565e+06	2.82476e+06	3.21801e+06	4.6466e+06	3.12871e+06	1.07	2.4	2.23	13.58	7.45	9.73	4.05679e+06	4.01493e+06	3.89143e+06	2.19866e+06	2.20563e+06	2.47331e+06	2.28495e+06	2.10378e+06	2.40688e+06	2.19849e+06	2.786e+06
FALSE	High	Master Protein	Q9H583	HEAT repeat-containing protein 1 OS=Homo sapiens OX=9606 GN=HEATR1 PE=1 SV=3	0	FALSE	95.412	10	25	31	25	2144	242.2	6.54	93.09	25	0	0.899	0.793	0.908	-0.15	-0.34	-0.14	1	0.290373	0.800577	2.00838e+06	1.44245e+06	1.43571e+06	1.30369e+06	1.80478e+06	1.14325e+06	1.44	1.92	2.78	9.82	10.84	11.38	1.70892e+06	1.69991e+06	1.66781e+06	1.21249e+06	1.12403e+06	1.29277e+06	1.20561e+06	1.09682e+06	1.22332e+06	636756	1.25715e+06
FALSE	High	Master Protein	P62937	Peptidyl-prolyl cis-trans isomerase A OS=Homo sapiens OX=9606 GN=PPIA PE=1 SV=2	0	FALSE	95.382	73	15	108	13	165	18	7.81	268.71	15	0	0.989	0.827	0.941	-0.02	-0.27	-0.09	1	0.369244	1	2.72534e+07	2.35461e+07	2.24086e+07	2.10775e+07	2.69404e+07	1.94764e+07	2.33	1.29	4.52	12.98	9.92	5.41	2.29224e+07	2.34151e+07	2.30749e+07	1.95739e+07	1.92124e+07	2.10013e+07	1.80606e+07	1.72396e+07	2.05784e+07	1.0989e+07	2.02668e+07
FALSE	High	Master Protein	Q8NEY1	Neuron navigator 1 OS=Homo sapiens OX=9606 GN=NAV1 PE=1 SV=2	0	FALSE	95.324	13	20	24	20	1877	202.3	8.07	85.75	20	0	0.818	1.063	1.129	-0.29	0.09	0.18	1	1	1	1.01021e+06	730369	747191	843867	826757	776171	4.92	5.04	4.22	11.36	11.28	6.89	859582	851688	890234	646450	584411	631188	599551	577457	682806	561101	742281
FALSE	High	Master Protein	Q9UGP8	Translocation protein SEC63 homolog OS=Homo sapiens OX=9606 GN=SEC63 PE=1 SV=2	0	FALSE	95.319	27	17	21	17	760	87.9	5.31	90.66	17	0	1.055	1.209	1.129	0.08	0.27	0.17	1	0.179975	0.756986	1.75102e+06	1.33274e+06	1.27344e+06	1.43764e+06	1.84682e+06	1.61125e+06	1.18	3.78	1.13	4.91	6.35	6.4	1.48993e+06	1.48719e+06	1.45168e+06	1.10791e+06	1.04458e+06	1.25843e+06	1.02635e+06	976125	1.10049e+06	850042	1.38234e+06
FALSE	High	Master Protein	Q9UBC2	Epidermal growth factor receptor substrate 15-like 1 OS=Homo sapiens OX=9606 GN=EPS15L1 PE=1 SV=1	0	FALSE	95.319	29	16	22	16	864	94.2	5.11	81.82	16	0	1.009	0.974	0.999	0.01	-0.04	0	1	1	1	808117	831036	868739	868241	815286	809388	3.65	0.98	3.27	3.44	3.17	3.71	670181	694304	693044	688189	664960	755822	667750	682127	740223	504690	859703
FALSE	High	Master Protein	Q9NVE7	4'-phosphopantetheine phosphatase OS=Homo sapiens OX=9606 GN=PANK4 PE=1 SV=1	0	FALSE	95.297	23	15	17	15	773	85.9	6.28	66.3	15	0	1.194	1.127	1.118	0.26	0.17	0.16	0.969348	0.518486	0.900083	423173	478300	473147	528860	505369	539146	1.62	2.53	2.4	2.61	11.26	5.56	354082	363575	352095	414321	381041	428666	381340	372226	391298	312302	490858
FALSE	High	Master Protein	Q92743	Serine protease HTRA1 OS=Homo sapiens OX=9606 GN=HTRA1 PE=1 SV=1	0	FALSE	95.272	35	18	49	18	480	51.3	7.83	137.27	18	0	1.027	1.091	0.991	0.04	0.13	-0.01	1	1	1	2.0223e+06	5.51507e+06	6.25476e+06	6.19681e+06	2.07669e+06	6.01917e+06	10.15	1.63	3.83	19.53	17.16	23.15	1.77537e+06	1.73749e+06	1.4069e+06	4.58384e+06	4.53797e+06	4.94276e+06	5.26712e+06	4.83391e+06	5.1605e+06	3.60207e+06	4.21138e+06
FALSE	High	Master Protein	Q86SQ0	Pleckstrin homology-like domain family B member 2 OS=Homo sapiens OX=9606 GN=PHLDB2 PE=1 SV=2	0	FALSE	95.115	15	19	26	17	1253	142.1	7.43	84.09	19	0	1.025	0.954	0.876	0.04	-0.07	-0.19	1	1	1	1.12006e+06	1.14333e+06	1.17733e+06	1.03188e+06	1.1479e+06	1.09033e+06	3.28	2.91	2.82	8.53	23.57	10.27	921411	962312	947199	928421	946806	1.02469e+06	905181	909882	1.00723e+06	599812	934789
FALSE	High	Master Protein	Q13573	SNW domain-containing protein 1 OS=Homo sapiens OX=9606 GN=SNW1 PE=1 SV=1	0	FALSE	95.114	38	17	27	17	536	61.5	9.52	91.54	17	0	0.773	0.877	0.826	-0.37	-0.19	-0.28	0.826345	0.466855	0.381217	1.9377e+06	1.61545e+06	1.70215e+06	1.40607e+06	1.49702e+06	1.41688e+06	1.4	2.16	0.34	7.69	13.29	10.1	1.64878e+06	1.66205e+06	1.62444e+06	1.34196e+06	1.341e+06	1.44781e+06	1.37187e+06	1.30931e+06	1.45312e+06	723344	1.35198e+06
FALSE	High	Master Protein	Q06124	Tyrosine-protein phosphatase non-receptor type 11 OS=Homo sapiens OX=9606 GN=PTPN11 PE=1 SV=3	0	FALSE	94.947	32	16	25	16	593	68	7.3	90.96	16	0	1.087	1.019	0.987	0.12	0.03	-0.02	1	1	1	2.02507e+06	2.25954e+06	2.22325e+06	2.19453e+06	2.20067e+06	2.302e+06	4.55	1.03	2.18	4.89	1.4	7.47	1.83931e+06	1.70337e+06	1.65868e+06	1.8675e+06	1.8338e+06	2.02507e+06	1.82687e+06	1.67718e+06	1.89435e+06	1.21996e+06	2.22461e+06
FALSE	High	Master Protein	Q9H3U1	Protein unc-45 homolog A OS=Homo sapiens OX=9606 GN=UNC45A PE=1 SV=1	0	FALSE	94.871	21	21	36	21	944	103	6.07	105.08	21	0	0.886	0.791	0.826	-0.17	-0.34	-0.28	0.872885	0.167806	0.339347	2.83286e+06	2.15914e+06	2.25227e+06	1.85958e+06	2.50987e+06	1.70757e+06	0.23	2.3	1.86	6.41	8.26	9.43	2.41044e+06	2.44348e+06	2.32033e+06	1.85918e+06	1.71454e+06	1.93508e+06	1.83925e+06	1.74064e+06	1.8741e+06	1.02877e+06	1.78806e+06
FALSE	High	Master Protein	Q53EP0	Fibronectin type III domain-containing protein 3B OS=Homo sapiens OX=9606 GN=FNDC3B PE=1 SV=2	0	FALSE	94.741	16	16	27	16	1204	132.8	5.95	98.96	16	0	1.27	1.518	1.381	0.35	0.6	0.47	1	0.233065	0.63346	1.24037e+06	855708	782113	1.07993e+06	1.5756e+06	1.2989e+06	3.65	6.55	7.01	11.73	8.09	18.55	1.01446e+06	1.06568e+06	1.05051e+06	764628	684701	723615	709995	604446	666202	682861	1.03839e+06
FALSE	High	Master Protein	Q9C0C9	(E3-independent) E2 ubiquitin-conjugating enzyme OS=Homo sapiens OX=9606 GN=UBE2O PE=1 SV=3	0	FALSE	94.579	20	22	28	22	1292	141.2	5.12	96.74	22	0	0.942	0.855	0.878	-0.09	-0.23	-0.19	1	0.306443	0.378043	1.22403e+06	1.04866e+06	1.06107e+06	931930	1.15363e+06	896223	3.09	3.12	1.78	7.64	6.86	1.95	988914	1.05164e+06	1.0066e+06	884827	801892	939839	831991	825083	904097	489897	943609
FALSE	High	Master Protein	Q15363	Transmembrane emp24 domain-containing protein 2 OS=Homo sapiens OX=9606 GN=TMED2 PE=1 SV=1	0	FALSE	94.483	42	9	35	9	201	22.7	5.17	124.63	9	0	1.124	1.133	1.141	0.17	0.18	0.19	1	0.518697	0.980593	3.71682e+06	3.75788e+06	3.51511e+06	4.01243e+06	4.17879e+06	4.25922e+06	1.03	1.85	1.45	3.38	9.67	12.43	3.19664e+06	3.16174e+06	3.04436e+06	3.10612e+06	3.00689e+06	3.46608e+06	2.80813e+06	2.71661e+06	3.05368e+06	2.38541e+06	3.8581e+06
FALSE	High	Master Protein	P20936	Ras GTPase-activating protein 1 OS=Homo sapiens OX=9606 GN=RASA1 PE=1 SV=1	0	FALSE	94.294	23	22	39	22	1047	116.3	6.54	126.61	22	0	0.906	1.054	0.998	-0.14	0.08	0	1	1	1	1.6933e+06	2.35726e+06	2.16895e+06	2.16453e+06	1.53368e+06	2.48489e+06	4.94	1.34	3.47	14.49	25.03	4.06	1.53761e+06	1.45482e+06	1.34469e+06	1.93636e+06	1.91427e+06	2.11264e+06	1.79202e+06	1.60392e+06	1.84809e+06	1.25819e+06	1.67714e+06
FALSE	High	Master Protein	Q86VS8	Protein Hook homolog 3 OS=Homo sapiens OX=9606 GN=HOOK3 PE=1 SV=2	0	FALSE	94.267	30	20	31	20	718	83.1	5.17	109.23	20	0	0.951	0.972	0.977	-0.07	-0.04	-0.03	1	1	1	2.19046e+06	1.9324e+06	1.93977e+06	1.89585e+06	2.08217e+06	1.8779e+06	0.91	0.41	1.59	6.66	10.04	6.19	1.88528e+06	1.88196e+06	1.78255e+06	1.6064e+06	1.54977e+06	1.72193e+06	1.55469e+06	1.49913e+06	1.69345e+06	1.01706e+06	1.82293e+06
FALSE	High	Master Protein	P25205	DNA replication licensing factor MCM3 OS=Homo sapiens OX=9606 GN=MCM3 PE=1 SV=3	0	FALSE	94.173	23	19	29	19	808	90.9	5.77	89.26	19	0	0.518	0.428	0.672	-0.95	-1.23	-0.57	0.862938	0.33103	1	5.10904e+06	1.95335e+06	2.06609e+06	1.38751e+06	2.64459e+06	835081	1.2	2.08	2.29	22.56	40.51	38.08	4.34725e+06	4.37845e+06	4.26622e+06	1.59877e+06	1.60354e+06	1.75065e+06	1.72686e+06	1.59675e+06	1.75068e+06	673207	1.33414e+06
FALSE	High	Master Protein	Q96A65	Exocyst complex component 4 OS=Homo sapiens OX=9606 GN=EXOC4 PE=1 SV=1	0	FALSE	94.152	23	21	28	21	974	110.4	6.49	89.45	21	0	1.104	0.959	1.01	0.14	-0.06	0.01	0.87764	1	1	1.7832e+06	2.0612e+06	2.089e+06	2.11029e+06	1.96908e+06	1.97607e+06	0.54	2.44	2.48	5.25	5.91	1.42	1.51711e+06	1.53206e+06	1.47415e+06	1.71347e+06	1.58805e+06	1.86254e+06	1.68366e+06	1.60722e+06	1.85308e+06	1.12124e+06	2.03889e+06
FALSE	High	Master Protein	P49189	4-trimethylaminobutyraldehyde dehydrogenase OS=Homo sapiens OX=9606 GN=ALDH9A1 PE=1 SV=3	0	FALSE	94.151	33	15	34	15	494	53.8	5.87	117.85	15	0	1.114	0.889	0.959	0.16	-0.17	-0.06	1	1	1	2.77926e+06	3.16013e+06	2.9656e+06	2.84384e+06	3.09683e+06	2.81041e+06	1.53	2.26	4.61	14.83	10.68	12.05	2.41714e+06	2.38784e+06	2.25938e+06	2.64316e+06	2.52861e+06	2.73215e+06	2.39017e+06	2.32943e+06	2.35273e+06	1.65306e+06	3.35176e+06
FALSE	High	Master Protein	P51532	Transcription activator BRG1 OS=Homo sapiens OX=9606 GN=SMARCA4 PE=1 SV=2	0	FALSE	94.074	13	22	32	11	1647	184.5	7.88	99.53	22	11	0.755	0.769	0.712	-0.41	-0.38	-0.49	0.740093	0.190182	0.145778	1.88477e+06	1.56356e+06	1.6974e+06	1.20896e+06	1.42207e+06	1.20205e+06	2.28	0.7	1.25	13.46	7.3	16.65	1.58152e+06	1.61932e+06	1.59155e+06	1.31436e+06	1.25109e+06	1.39906e+06	1.39698e+06	1.31013e+06	1.4463e+06	565184	1.16246e+06
FALSE	High	Master Protein	P31930	Cytochrome b-c1 complex subunit 1, mitochondrial OS=Homo sapiens OX=9606 GN=UQCRC1 PE=1 SV=3	0	FALSE	94.062	41	16	30	15	480	52.6	6.37	114.59	16	1	0.985	0.907	0.991	-0.02	-0.14	-0.01	1	1	1	2.83199e+06	2.39762e+06	2.46362e+06	2.44206e+06	2.79026e+06	2.17578e+06	3.3	2.44	5.23	11.63	1.75	13.15	2.3672e+06	2.54697e+06	2.31961e+06	2.00749e+06	1.91847e+06	2.0677e+06	1.91173e+06	2.03177e+06	2.09916e+06	1.1868e+06	2.46521e+06
FALSE	High	Master Protein	P49748	Very long-chain specific acyl-CoA dehydrogenase, mitochondrial OS=Homo sapiens OX=9606 GN=ACADVL PE=1 SV=1	0	FALSE	94.043	32	20	34	20	655	70.3	8.75	101.97	20	0	1.305	0.969	0.915	0.38	-0.05	-0.13	1	1	1	2.82866e+06	3.66406e+06	3.67381e+06	3.36191e+06	3.69234e+06	3.54962e+06	1.39	1.9	0.93	23.77	13.5	21.7	2.37599e+06	2.46654e+06	2.31688e+06	3.1344e+06	2.93182e+06	3.26071e+06	2.96096e+06	2.82717e+06	3.17264e+06	1.54309e+06	4.11746e+06
FALSE	High	Master Protein	P37837	Transaldolase OS=Homo sapiens OX=9606 GN=TALDO1 PE=1 SV=2	0	FALSE	93.926	52	20	54	20	337	37.5	6.81	161.49	20	0	0.925	0.768	1.037	-0.11	-0.38	0.05	1	1	1	9.61809e+06	6.84891e+06	6.08676e+06	6.31094e+06	8.89239e+06	5.2575e+06	9.25	5.23	9.41	13.5	15.67	20.93	7.69621e+06	9.30209e+06	7.87793e+06	5.47138e+06	5.83915e+06	6.13818e+06	4.36136e+06	5.05084e+06	5.18632e+06	3.66841e+06	7.11983e+06
FALSE	High	Master Protein	Q01970	1-phosphatidylinositol 4,5-bisphosphate phosphodiesterase beta-3 OS=Homo sapiens OX=9606 GN=PLCB3 PE=1 SV=2	0	FALSE	93.921	20	20	25	20	1234	138.7	5.9	68.42	20	0	0.983	0.899	0.834	-0.03	-0.15	-0.26	1	1	1	1.90172e+06	1.2768e+06	1.55823e+06	1.29968e+06	1.86863e+06	1.1479e+06	0.36	1.37	2.57	8.72	17.98	9.32	1.62626e+06	1.6308e+06	1.55765e+06	1.05787e+06	1.04416e+06	1.1443e+06	1.26981e+06	1.20426e+06	1.27787e+06	755477	1.18153e+06
FALSE	High	Master Protein	Q86TI2	Dipeptidyl peptidase 9 OS=Homo sapiens OX=9606 GN=DPP9 PE=1 SV=3	0	FALSE	93.82	27	20	29	20	863	98.2	6.46	91.27	20	0	1.083	1.246	1.22	0.11	0.32	0.29	1	0.755609	1	1.78728e+06	1.48489e+06	1.71096e+06	2.08815e+06	1.93495e+06	1.85009e+06	1.69	0.45	4.34	18.69	24.75	19.07	1.55181e+06	1.51532e+06	1.46392e+06	1.23439e+06	1.17952e+06	1.33186e+06	1.37898e+06	1.27204e+06	1.52919e+06	1.55607e+06	1.80634e+06
FALSE	High	Master Protein	P06744	Glucose-6-phosphate isomerase OS=Homo sapiens OX=9606 GN=GPI PE=1 SV=4	0	FALSE	93.632	39	21	41	21	558	63.1	8.32	128.41	21	0	1.081	1.002	1.21	0.11	0	0.28	1	1	0.582779	1.56647e+07	1.25914e+07	1.07005e+07	1.29516e+07	1.69279e+07	1.26192e+07	2.69	1.7	4.7	6.38	7.16	16.19	1.35386e+07	1.34586e+07	1.23641e+07	1.04672e+07	1.03665e+07	1.12677e+07	8.29033e+06	8.72722e+06	9.11751e+06	7.52847e+06	1.34606e+07
FALSE	High	Master Protein	Q9NTJ5	Phosphatidylinositol-3-phosphatase SAC1 OS=Homo sapiens OX=9606 GN=SACM1L PE=1 SV=2	0	FALSE	93.511	36	20	34	20	587	66.9	7.12	107.78	20	0	0.998	1.025	1.024	0	0.04	0.03	1	1	1	2.30406e+06	2.21451e+06	2.16758e+06	2.21858e+06	2.29979e+06	2.26948e+06	0.99	1.45	0.67	6.95	4.42	9.32	1.98694e+06	1.96808e+06	1.8872e+06	1.87917e+06	1.75891e+06	1.98471e+06	1.74699e+06	1.68401e+06	1.83215e+06	1.43582e+06	2.09228e+06
FALSE	High	Master Protein	Q99707	Methionine synthase OS=Homo sapiens OX=9606 GN=MTR PE=1 SV=2	0	FALSE	93.507	13	18	23	18	1265	140.4	5.58	73.41	18	0	0.823	0.881	0.853	-0.28	-0.18	-0.23	1	1	1	1.38301e+06	1.23286e+06	1.31318e+06	1.12028e+06	1.13849e+06	1.08637e+06	0.94	2.11	0.84	7.05	17.5	13.49	1.19455e+06	1.1854e+06	1.13279e+06	1.02488e+06	980085	1.14168e+06	1.0679e+06	1.00704e+06	1.11891e+06	628175	1.07718e+06
FALSE	High	Master Protein	Q7L7X3	Serine/threonine-protein kinase TAO1 OS=Homo sapiens OX=9606 GN=TAOK1 PE=1 SV=1	0	FALSE	93.503	19	22	28	15	1001	116	7.65	98.35	22	0	1.009	0.952	0.872	0.01	-0.07	-0.2	1	1	0.674983	898756	806054	881981	769091	907270	767519	4.53	4.48	1.61	4.08	10.7	7.62	764747	721263	750104	670072	632466	771028	710847	671302	764251	423018	739508
FALSE	High	Master Protein	Q7Z3J2	VPS35 endosomal protein-sorting factor-like OS=Homo sapiens OX=9606 GN=VPS35L PE=1 SV=2	0	FALSE	93.479	17	17	23	17	963	109.5	7.21	74.63	17	0	1.084	1.067	1.062	0.12	0.09	0.09	0.974932	0.882391	0.911614	1.33872e+06	1.32997e+06	1.35135e+06	1.43449e+06	1.45095e+06	1.41939e+06	2.05	3.62	0.86	0.27	5.31	2.45	1.11539e+06	1.15018e+06	1.11854e+06	1.15884e+06	1.03923e+06	1.19196e+06	1.08489e+06	1.05744e+06	1.15144e+06	831782	1.38337e+06
FALSE	High	Master Protein	Q8TDZ2	[F-actin]-monooxygenase MICAL1 OS=Homo sapiens OX=9606 GN=MICAL1 PE=1 SV=2	0	FALSE	93.478	21	18	28	16	1067	117.8	6.4	86.04	18	2	1	0.817	0.769	0	-0.29	-0.38	1	0.809492	0.869092	1.23342e+06	1.1833e+06	1.42152e+06	1.09312e+06	1.23295e+06	966815	1.73	1.26	2.44	16.25	9.25	22.07	1.04951e+06	1.0747e+06	989831	986382	927758	1.06051e+06	1.14569e+06	1.11726e+06	1.17385e+06	555643	1.05107e+06
FALSE	High	Master Protein	Q99459	Cell division cycle 5-like protein OS=Homo sapiens OX=9606 GN=CDC5L PE=1 SV=2	0	FALSE	93.38	32	21	29	20	802	92.2	8.18	89.32	21	1	0.86	0.807	0.78	-0.22	-0.31	-0.36	1	0.326216	0.376868	2.61755e+06	2.28172e+06	2.33869e+06	1.82414e+06	2.2502e+06	1.84185e+06	0.8	2.74	1.04	14.26	11.02	16.57	2.21164e+06	2.2489e+06	2.16315e+06	1.81733e+06	1.84163e+06	2.04494e+06	1.9045e+06	1.78854e+06	1.99271e+06	838996	1.75397e+06
FALSE	High	Master Protein	O14964	Hepatocyte growth factor-regulated tyrosine kinase substrate OS=Homo sapiens OX=9606 GN=HGS PE=1 SV=1	0	FALSE	93.372	25	19	29	19	777	86.1	6.16	90.47	19	0	1.007	1.005	0.959	0.01	0.01	-0.06	1	1	1	1.99642e+06	1.92425e+06	1.94565e+06	1.86595e+06	2.011e+06	1.93407e+06	1.17	0.65	1.82	3.05	3.71	7.21	1.70777e+06	1.68596e+06	1.63521e+06	1.60208e+06	1.53971e+06	1.70675e+06	1.54894e+06	1.50367e+06	1.69708e+06	1.13381e+06	1.79418e+06
FALSE	High	Master Protein	P51858	Hepatoma-derived growth factor OS=Homo sapiens OX=9606 GN=HDGF PE=1 SV=1	0	FALSE	93.191	68	14	25	14	240	26.8	4.73	97.41	14	0	1	0.942	0.956	0	-0.09	-0.07	1	1	1	2.06932e+06	2.57333e+06	2.38282e+06	2.2774e+06	2.06975e+06	2.42368e+06	2.49	1.33	1.85	33.81	33.64	30.09	1.83412e+06	1.77789e+06	1.68877e+06	2.16805e+06	2.03211e+06	2.30629e+06	1.90708e+06	1.84154e+06	2.08767e+06	751807	2.54896e+06
FALSE	High	Master Protein	O75694	Nuclear pore complex protein Nup155 OS=Homo sapiens OX=9606 GN=NUP155 PE=1 SV=1	0	FALSE	93.1	15	19	28	19	1391	155.1	6.16	97.01	19	0	0.825	0.854	0.845	-0.28	-0.23	-0.24	1	0.812472	0.992546	1.7633e+06	1.49217e+06	1.49364e+06	1.26144e+06	1.4542e+06	1.27424e+06	0.97	0.77	0.79	18.23	8.42	12.4	1.50038e+06	1.53011e+06	1.43066e+06	1.22796e+06	1.19397e+06	1.3442e+06	1.20383e+06	1.15842e+06	1.25808e+06	598571	1.43199e+06
FALSE	High	Master Protein	Q9NUQ6	SPATS2-like protein OS=Homo sapiens OX=9606 GN=SPATS2L PE=1 SV=2	0	FALSE	92.829	31	16	24	15	558	61.7	9.64	87.66	16	1	1.153	1.361	1.312	0.21	0.44	0.39	1	0.324471	0.681965	2.32683e+06	1.93042e+06	1.84847e+06	2.42548e+06	2.68226e+06	2.6269e+06	0.93	2.57	1.59	9.89	14.7	17.19	1.97989e+06	1.99076e+06	1.93196e+06	1.56036e+06	1.58116e+06	1.7301e+06	1.4898e+06	1.41734e+06	1.61114e+06	1.40988e+06	2.46807e+06
FALSE	High	Master Protein	P30837	Aldehyde dehydrogenase X, mitochondrial OS=Homo sapiens OX=9606 GN=ALDH1B1 PE=1 SV=4	0	FALSE	92.766	36	19	28	16	517	57.2	6.99	85.92	19	3	1.122	0.925	0.952	0.17	-0.11	-0.07	1	1	1	3.26222e+06	3.10008e+06	2.87643e+06	2.73785e+06	3.66177e+06	2.86792e+06	2.91	1.28	3.04	6.87	20.8	20.58	2.77095e+06	2.94376e+06	2.672e+06	2.57709e+06	2.52494e+06	2.75856e+06	2.23183e+06	2.27302e+06	2.4509e+06	1.59145e+06	2.35179e+06
FALSE	High	Master Protein	Q9UKG1	DCC-interacting protein 13-alpha OS=Homo sapiens OX=9606 GN=APPL1 PE=1 SV=1	0	FALSE	92.573	29	19	25	17	709	79.6	5.41	76.16	19	1	0.9	0.908	0.921	-0.15	-0.14	-0.12	1	1	1	1.03201e+06	1.31735e+06	1.25144e+06	1.15239e+06	928388	1.19638e+06	0.65	1.62	1.42	13.2	12.81	17.84	869290	886662	846969	1.1233e+06	1.05409e+06	1.17547e+06	1.00397e+06	967160	1.08994e+06	564428	1.21807e+06
FALSE	High	Master Protein	Q8TAT6	Nuclear protein localization protein 4 homolog OS=Homo sapiens OX=9606 GN=NPLOC4 PE=1 SV=3	0	FALSE	92.504	29	15	32	15	608	68.1	6.38	124.92	15	0	0.959	1.001	1.008	-0.06	0	0.01	1	1	1	2.0756e+06	1.89203e+06	1.86082e+06	1.87615e+06	1.99049e+06	1.89384e+06	1.41	3.32	2.01	1.39	6.51	1	1.76611e+06	1.76763e+06	1.73224e+06	1.49784e+06	1.53708e+06	1.69569e+06	1.54384e+06	1.43811e+06	1.57046e+06	1.09056e+06	1.76441e+06
FALSE	High	Master Protein	P00738	Haptoglobin OS=Homo sapiens OX=9606 GN=HP PE=1 SV=1	0	FALSE	92.346	35	16	35	16	406	45.2	6.58	125.19	16	0	1.232	1.19	1.007	0.3	0.25	0.01	1	1	1	1.7146e+06	3.76542e+06	4.23706e+06	4.26875e+06	2.11292e+06	4.47907e+06	3.3	2.83	4.6	71.29	48.69	87.14	1.45894e+06	1.42959e+06	1.4557e+06	3.2857e+06	3.01171e+06	3.37467e+06	3.68915e+06	3.26526e+06	3.61025e+06	6.52693e+06	2.9403e+06
FALSE	High	Master Protein	Q9NTK5	Obg-like ATPase 1 OS=Homo sapiens OX=9606 GN=OLA1 PE=1 SV=2	0	FALSE	92.304	53	18	26	18	396	44.7	7.81	98.24	18	0	1.094	0.968	1.04	0.13	-0.05	0.06	1	1	1	3.56782e+06	3.21067e+06	2.99186e+06	3.11203e+06	3.90265e+06	3.10801e+06	2.14	3.24	5.59	5.72	4.99	13.59	3.03945e+06	3.06533e+06	2.81686e+06	2.66903e+06	2.6653e+06	2.79882e+06	2.38116e+06	2.52611e+06	2.54926e+06	1.72551e+06	3.19702e+06
FALSE	High	Master Protein	Q15942	Zyxin OS=Homo sapiens OX=9606 GN=ZYX PE=1 SV=1	0	FALSE	92.301	26	11	25	11	572	61.2	6.67	103.56	11	0	0.999	0.892	1.179	0	-0.16	0.24	1	1	1	1.90743e+06	1.85844e+06	1.57649e+06	1.85907e+06	1.90473e+06	1.65846e+06	3.84	7.77	8.14	13.98	39.44	12.82	1.62302e+06	1.64896e+06	1.46566e+06	1.54492e+06	1.60541e+06	1.53902e+06	1.1792e+06	1.32979e+06	1.34327e+06	1.09534e+06	1.39687e+06
FALSE	High	Master Protein	O14776	Transcription elongation regulator 1 OS=Homo sapiens OX=9606 GN=TCERG1 PE=1 SV=2	0	FALSE	92.198	20	22	31	21	1098	123.8	8.65	87.02	22	0	0.842	0.831	0.823	-0.25	-0.27	-0.28	1	0.498417	0.727699	2.53693e+06	2.50724e+06	2.52624e+06	2.0793e+06	2.13505e+06	2.08325e+06	1.75	1.19	0.89	14.73	13.92	17.5	2.15892e+06	2.11445e+06	2.07793e+06	2.08426e+06	2.03593e+06	2.22747e+06	2.01824e+06	1.95237e+06	2.17193e+06	953364	2.10367e+06
FALSE	High	Master Protein	P09960	Leukotriene A-4 hydrolase OS=Homo sapiens OX=9606 GN=LTA4H PE=1 SV=2	0	FALSE	92.076	36	21	30	21	611	69.2	6.18	98.05	21	0	1.154	1.115	1.092	0.21	0.16	0.13	0.519963	0.610155	1	3.5976e+06	3.85198e+06	3.87374e+06	4.23159e+06	4.1513e+06	4.29309e+06	2.41	1	3.08	6.72	9.78	5.89	3.13252e+06	3.09092e+06	2.87347e+06	3.20215e+06	3.04181e+06	3.47448e+06	3.27457e+06	2.99377e+06	3.27056e+06	2.45973e+06	4.35488e+06
FALSE	High	Master Protein	Q6XZF7	Dynamin-binding protein OS=Homo sapiens OX=9606 GN=DNMBP PE=1 SV=1	0	FALSE	92.054	14	21	26	21	1577	177.2	5.39	72.48	21	0	0.906	0.87	0.88	-0.14	-0.2	-0.18	1	1	0.842287	1.00112e+06	934107	900556	792908	907098	813001	3.46	2.05	3.39	1.92	8.47	13.73	851851	860075	870107	776523	754974	812716	725397	695984	813117	474688	762409
FALSE	High	Master Protein	Q15276	Rab GTPase-binding effector protein 1 OS=Homo sapiens OX=9606 GN=RABEP1 PE=1 SV=2	0	FALSE	92.053	27	26	33	25	862	99.2	5.01	92.8	26	1	0.995	0.919	0.9	-0.01	-0.12	-0.15	1	1	1	1.91243e+06	2.32632e+06	2.1783e+06	1.96076e+06	1.90266e+06	2.1376e+06	2.18	1.43	1.78	8.68	30.17	6.01	1.66515e+06	1.60958e+06	1.56642e+06	1.97708e+06	1.85315e+06	2.08491e+06	1.75563e+06	1.63968e+06	1.87057e+06	1.12068e+06	2.16428e+06
FALSE	High	Master Protein	O75592	E3 ubiquitin-protein ligase MYCBP2 OS=Homo sapiens OX=9606 GN=MYCBP2 PE=1 SV=4	0	FALSE	92.034	6	27	32	27	4678	513.3	7.02	95.94	27	0	1.075	0.977	0.931	0.1	-0.03	-0.1	1	1	1	704922	874428	947291	881474	757612	854575	2.03	2.37	1.54	11.33	10.45	8.66	599814	601695	595677	733018	674582	783687	743610	732706	807154	445739	926191
FALSE	High	Master Protein	Q5JSH3	WD repeat-containing protein 44 OS=Homo sapiens OX=9606 GN=WDR44 PE=1 SV=1	0	FALSE	91.946	21	16	24	16	913	101.3	5.45	84.68	16	0	1.033	1.119	1.05	0.05	0.16	0.07	1	1	1	750771	790250	788944	828693	775570	884649	1.48	1.17	1.89	5.15	14.56	9.42	648446	635674	614937	656934	629215	720637	635611	609726	694285	503543	796817
FALSE	High	Master Protein	Q15365	Poly(rC)-binding protein 1 OS=Homo sapiens OX=9606 GN=PCBP1 PE=1 SV=2	0	FALSE	91.925	38	11	37	5	356	37.5	7.09	125.06	11	0	0.851	0.896	1.002	-0.23	-0.16	0	1	0.760985	1	2.97309e+06	2.3542e+06	2.15693e+06	2.16047e+06	2.53147e+06	2.11045e+06	3.29	7.07	2.24	10.26	16.55	12.08	2.52331e+06	2.69912e+06	2.43518e+06	1.88022e+06	2.07342e+06	2.1099e+06	1.73841e+06	1.62184e+06	1.8694e+06	1.0616e+06	2.07737e+06
FALSE	High	Master Protein	P02794	Ferritin heavy chain OS=Homo sapiens OX=9606 GN=FTH1 PE=1 SV=2	0	FALSE	91.717	67	10	26	10	183	21.2	5.55	122.31	10	0	1.518	1.076	1.227	0.6	0.11	0.29	1	1	1	1.24678e+06	3.73637e+06	3.09441e+06	3.79635e+06	1.89206e+06	4.02193e+06	2.79	1.06	2.22	24.67	31.66	23.83	1.04157e+06	1.11072e+06	1.0212e+06	3.13469e+06	2.98968e+06	3.30883e+06	2.42227e+06	2.42656e+06	2.63664e+06	2.20674e+06	4.95046e+06
FALSE	High	Master Protein	O95573	Fatty acid CoA ligase Acsl3 OS=Homo sapiens OX=9606 GN=ACSL3 PE=1 SV=3	0	FALSE	91.71	32	19	26	17	720	80.4	8.38	85.79	19	2	1.043	1.122	1.12	0.06	0.17	0.16	1	0.544906	0.906943	3.22617e+06	2.4337e+06	2.36025e+06	2.64394e+06	3.36647e+06	2.7306e+06	0.62	0.84	1.69	14.73	5.45	11.49	2.74513e+06	2.77003e+06	2.67e+06	2.02314e+06	1.93003e+06	2.19835e+06	1.8973e+06	1.87532e+06	2.01109e+06	1.89014e+06	2.54224e+06
FALSE	High	Master Protein	P52701	DNA mismatch repair protein Msh6 OS=Homo sapiens OX=9606 GN=MSH6 PE=1 SV=2	0	FALSE	91.6	15	21	25	21	1360	152.7	6.9	81.97	21	0	0.65	0.789	0.747	-0.62	-0.34	-0.42	0.558299	0.582859	0.707303	2.52937e+06	1.55894e+06	1.63894e+06	1.22508e+06	1.64352e+06	1.22942e+06	2.77	3.22	1.17	11.76	24.73	13.28	2.07192e+06	2.17314e+06	2.10553e+06	1.22754e+06	1.25218e+06	1.39716e+06	1.30258e+06	1.2784e+06	1.39648e+06	637302	1.17795e+06
FALSE	High	Master Protein	P23588	Eukaryotic translation initiation factor 4B OS=Homo sapiens OX=9606 GN=EIF4B PE=1 SV=2	0	FALSE	91.589	31	22	42	22	611	69.1	5.73	118.47	22	0	1.001	0.962	0.957	0	-0.06	-0.06	1	1	1	5.67493e+06	3.95711e+06	4.12771e+06	3.9503e+06	5.68276e+06	3.80546e+06	0.47	2.77	3.31	1.75	4.56	4.98	4.86637e+06	4.87277e+06	4.64819e+06	3.21475e+06	3.26952e+06	3.54648e+06	3.32679e+06	3.085e+06	3.63434e+06	2.29622e+06	3.7315e+06
FALSE	High	Master Protein	Q5JTV8	Torsin-1A-interacting protein 1 OS=Homo sapiens OX=9606 GN=TOR1AIP1 PE=1 SV=2	0	FALSE	91.542	27	15	21	14	583	66.2	8.18	92.65	15	1	1.193	1.077	1.014	0.25	0.11	0.02	0.593481	0.626136	1	1.14942e+06	1.32454e+06	1.36072e+06	1.38029e+06	1.37117e+06	1.42626e+06	2.84	0.66	2.29	7.18	6.12	3.78	1.02371e+06	981891	941460	1.094e+06	1.05984e+06	1.19512e+06	1.09669e+06	1.05426e+06	1.11557e+06	802330	1.48232e+06
FALSE	High	Master Protein	Q7Z3U7	Protein MON2 homolog OS=Homo sapiens OX=9606 GN=MON2 PE=1 SV=3	0	FALSE	91.429	13	24	28	24	1717	190.2	6.06	83.22	24	0	1.051	0.911	0.922	0.07	-0.13	-0.12	1	1	1	1.0877e+06	1.03498e+06	1.02275e+06	943208	1.14316e+06	943300	4.7	2.38	2.53	4.17	8.65	8.38	925516	912899	952104	888413	828145	914496	824302	763537	884675	520633	935671
FALSE	High	Master Protein	Q9UPT5	Exocyst complex component 7 OS=Homo sapiens OX=9606 GN=EXOC7 PE=1 SV=3	0	FALSE	91.391	28	19	26	19	735	83.3	6.79	94.68	19	0	1.068	1.009	0.931	0.09	0.01	-0.1	1	1	1	1.49581e+06	1.54169e+06	1.60717e+06	1.49614e+06	1.59723e+06	1.55631e+06	2.75	2.63	1.33	3.41	9.02	7.38	1.26098e+06	1.28514e+06	1.27763e+06	1.31844e+06	1.20419e+06	1.38171e+06	1.29532e+06	1.23465e+06	1.39631e+06	905612	1.43859e+06
FALSE	High	Master Protein	O43719	HIV Tat-specific factor 1 OS=Homo sapiens OX=9606 GN=HTATSF1 PE=1 SV=1	0	FALSE	91.341	26	18	25	18	755	85.8	4.4	91.62	18	0	0.8	0.77	0.824	-0.32	-0.38	-0.28	0.855376	0.255383	0.42253	1.85379e+06	1.63759e+06	1.65937e+06	1.36813e+06	1.48342e+06	1.2609e+06	0.42	2.04	2.25	10.71	11.33	12.46	1.57738e+06	1.60207e+06	1.51485e+06	1.36132e+06	1.33144e+06	1.43206e+06	1.38374e+06	1.28242e+06	1.40254e+06	679108	1.38772e+06
FALSE	High	Master Protein	Q96B97	SH3 domain-containing kinase-binding protein 1 OS=Homo sapiens OX=9606 GN=SH3KBP1 PE=1 SV=2	0	FALSE	91.275	29	22	31	22	665	73.1	6.62	101.91	22	0	1.015	1.327	1.028	0.02	0.41	0.04	1	1	1	1.83281e+06	2.1807e+06	2.30619e+06	2.37155e+06	1.85957e+06	2.89319e+06	2.38	1.71	1.25	20.71	30.84	20.93	1.52958e+06	1.57468e+06	1.54369e+06	1.76385e+06	1.7449e+06	1.9626e+06	1.87456e+06	1.78231e+06	1.93361e+06	1.72223e+06	2.28033e+06
FALSE	High	Master Protein	P0DP25	Calmodulin-3 OS=Homo sapiens OX=9606 GN=CALM3 PE=1 SV=1	0	FALSE	91.275	59	11	51	11	149	16.8	4.22	145.15	11	0	0.954	1.018	1.144	-0.07	0.03	0.19	1	1	1	5.55863e+06	6.9974e+06	6.87391e+06	7.86478e+06	5.30542e+06	7.12606e+06	5.37	1.39	7.69	7.78	24.26	6.98	5.0804e+06	4.62293e+06	4.55293e+06	5.81693e+06	5.73125e+06	6.26415e+06	5.27085e+06	5.86895e+06	5.85702e+06	4.22083e+06	7.56226e+06
FALSE	High	Master Protein	Q96A33	PAT complex subunit CCDC47 OS=Homo sapiens OX=9606 GN=CCDC47 PE=1 SV=1	0	FALSE	91.246	24	12	26	12	483	55.8	4.87	94.02	12	0	1.061	0.981	0.995	0.09	-0.03	-0.01	1	1	1	1.6445e+06	1.36656e+06	1.33881e+06	1.33255e+06	1.74466e+06	1.34102e+06	5	3.24	0.65	3.21	4.54	6.76	1.37976e+06	1.41289e+06	1.45561e+06	1.13602e+06	1.13383e+06	1.1905e+06	1.06805e+06	1.03656e+06	1.14076e+06	774585	1.30259e+06
FALSE	High	Master Protein	Q16222	UDP-N-acetylhexosamine pyrophosphorylase OS=Homo sapiens OX=9606 GN=UAP1 PE=1 SV=3	0	FALSE	91.244	35	20	27	19	522	58.7	6.33	83.62	20	1	0.919	0.984	0.974	-0.12	-0.02	-0.04	1	1	1	4.72969e+06	2.33012e+06	2.2791e+06	2.22068e+06	4.34489e+06	2.29395e+06	2.17	2.84	3.15	12.1	19.21	20.54	4.02447e+06	3.9611e+06	3.94358e+06	1.84577e+06	1.86924e+06	2.08832e+06	1.91569e+06	1.76138e+06	1.90482e+06	1.56235e+06	2.08633e+06
FALSE	High	Master Protein	Q12873	Chromodomain-helicase-DNA-binding protein 3 OS=Homo sapiens OX=9606 GN=CHD3 PE=1 SV=3	0	FALSE	91.228	11	20	26	13	2000	226.5	7.3	83.95	20	0	0.912	0.702	0.73	-0.13	-0.51	-0.45	1	0.140711	0.231812	464126	471598	513937	375013	423188	330996	2.24	3.43	1.68	12.48	14.32	15.3	394922	397705	394538	408764	367670	422659	415528	386431	437908	178781	377017
FALSE	High	Master Protein	P16152	Carbonyl reductase [NADPH] 1 OS=Homo sapiens OX=9606 GN=CBR1 PE=1 SV=3	0	FALSE	90.961	57	14	23	11	277	30.4	8.32	73.87	14	2	1.049	0.966	1.2	0.07	-0.05	0.26	1	1	1	1.72797e+06	1.48382e+06	1.3538e+06	1.62476e+06	1.8132e+06	1.43275e+06	2.96	3.56	1.98	9.23	4.76	13.48	1.40519e+06	1.48461e+06	1.43084e+06	1.2698e+06	1.18729e+06	1.27511e+06	1.08089e+06	1.07641e+06	1.15352e+06	807415	1.58534e+06
FALSE	High	Master Protein	Q99700	Ataxin-2 OS=Homo sapiens OX=9606 GN=ATXN2 PE=1 SV=2	0	FALSE	90.945	12	17	25	15	1313	140.2	9.57	86.52	17	0	1.005	1.025	0.93	0.01	0.04	-0.1	1	1	1	1.38146e+06	1.14191e+06	1.16883e+06	1.0868e+06	1.38839e+06	1.17046e+06	3.59	3.38	2.39	4.76	4.87	9.42	1.23829e+06	1.16806e+06	1.13152e+06	911859	938973	1.02341e+06	954839	903317	963380	680285	1.03131e+06
FALSE	High	Master Protein	P48735	Isocitrate dehydrogenase [NADP], mitochondrial OS=Homo sapiens OX=9606 GN=IDH2 PE=1 SV=2	0	FALSE	90.939	35	20	37	18	452	50.9	8.69	114.45	20	0	1.123	0.841	0.826	0.17	-0.25	-0.28	1	0.183349	0.255725	3.25598e+06	3.64853e+06	3.99502e+06	3.30061e+06	3.65636e+06	3.06739e+06	1.3	2.07	1.11	7.78	8.78	4.68	2.77049e+06	2.77562e+06	2.71409e+06	3.03302e+06	2.87784e+06	3.35714e+06	3.21489e+06	3.0875e+06	3.46719e+06	1.83902e+06	3.53055e+06
FALSE	High	Master Protein	P08237	ATP-dependent 6-phosphofructokinase, muscle type OS=Homo sapiens OX=9606 GN=PFKM PE=1 SV=2	0	FALSE	90.736	19	16	38	13	780	85.1	7.99	125.59	16	0	1.056	0.874	0.875	0.08	-0.19	-0.19	1	0.54994	0.827393	2.50357e+06	2.42943e+06	2.47137e+06	2.16283e+06	2.64487e+06	2.1236e+06	0.91	1.99	2.48	8.98	7.28	12.67	2.13027e+06	2.12379e+06	2.06099e+06	2.01958e+06	1.92948e+06	2.24346e+06	1.99184e+06	1.85181e+06	2.14486e+06	1.1148e+06	2.07963e+06
FALSE	High	Master Protein	Q15084	Protein disulfide-isomerase A6 OS=Homo sapiens OX=9606 GN=PDIA6 PE=1 SV=1	0	FALSE	90.708	41	17	46	17	440	48.1	5.08	123.97	17	0	1.055	1.009	1.069	0.08	0.01	0.1	1	1	1	5.6051e+06	6.04053e+06	5.58243e+06	5.96681e+06	5.91539e+06	6.09684e+06	5.71	1.06	2.53	10.41	9.2	27.89	5.17771e+06	4.8157e+06	4.47402e+06	5.02149e+06	4.90534e+06	5.3827e+06	4.64061e+06	4.31431e+06	4.6664e+06	3.03936e+06	6.19513e+06
FALSE	High	Master Protein	Q6P2E9	Enhancer of mRNA-decapping protein 4 OS=Homo sapiens OX=9606 GN=EDC4 PE=1 SV=1	0	FALSE	90.691	15	18	30	18	1401	151.6	5.86	98.85	18	0	0.877	0.846	0.813	-0.19	-0.24	-0.3	1	0.442039	0.470312	1.75674e+06	1.77916e+06	1.85252e+06	1.50611e+06	1.54002e+06	1.50488e+06	3.38	2.12	1.16	9.69	11.38	16.12	1.58373e+06	1.50889e+06	1.4389e+06	1.43297e+06	1.43635e+06	1.59454e+06	1.49307e+06	1.40558e+06	1.58327e+06	738266	1.44818e+06
FALSE	High	Master Protein	Q9Y4A5	Transformation/transcription domain-associated protein OS=Homo sapiens OX=9606 GN=TRRAP PE=1 SV=3	0	FALSE	90.689	5	22	27	22	3859	437.3	8.19	73.55	22	0	0.785	0.815	0.812	-0.35	-0.3	-0.3	1	0.282824	0.530359	704958	647757	659667	535928	553115	527849	1.21	5.21	1.93	12.47	10.26	16.9	599968	605674	565480	538479	549615	554975	531669	514515	546567	251226	524826
FALSE	High	Master Protein	Q14571	Inositol 1,4,5-trisphosphate receptor type 2 OS=Homo sapiens OX=9606 GN=ITPR2 PE=1 SV=2	0	FALSE	90.681	8	21	28	16	2701	307.9	6.43	88.09	21	2	1.021	1.107	0.969	0.03	0.15	-0.04	1	1	1	765757	793979	877778	850834	781869	878863	2.31	2.56	1.26	15.93	29.38	14.4	663092	657910	609637	681225	635309	698233	698769	687108	747924	450437	1.00967e+06
FALSE	High	Master Protein	O43747	AP-1 complex subunit gamma-1 OS=Homo sapiens OX=9606 GN=AP1G1 PE=1 SV=5	0	FALSE	90.602	22	18	34	16	822	91.3	6.8	98.65	18	3	0.98	1	0.978	-0.03	0	-0.03	1	1	1	2.5956e+06	2.52244e+06	2.50407e+06	2.44857e+06	2.54291e+06	2.52211e+06	1.82	1.4	3.28	1.88	0.3	6.04	2.21899e+06	2.23004e+06	2.06526e+06	2.14601e+06	2.01464e+06	2.26068e+06	2.03449e+06	1.93524e+06	2.02359e+06	1.4233e+06	2.40048e+06
FALSE	High	Master Protein	O15371	Eukaryotic translation initiation factor 3 subunit D OS=Homo sapiens OX=9606 GN=EIF3D PE=1 SV=1	0	FALSE	90.533	36	16	26	16	548	63.9	6.05	94.88	16	0	1.009	0.956	0.941	0.01	-0.07	-0.09	1	0.915471	1	2.78461e+06	2.21874e+06	2.23793e+06	2.10681e+06	2.81091e+06	2.12085e+06	0.65	2.53	3.91	6.41	3.73	11.16	2.39585e+06	2.39244e+06	2.28047e+06	1.84444e+06	1.83131e+06	1.95125e+06	1.80369e+06	1.84047e+06	1.88996e+06	1.10298e+06	2.02577e+06
FALSE	High	Master Protein	Q92797	Symplekin OS=Homo sapiens OX=9606 GN=SYMPK PE=1 SV=2	0	FALSE	90.526	17	18	21	18	1274	141.1	6.13	73.27	18	0	0.817	0.868	0.873	-0.29	-0.2	-0.2	1	0.380583	0.674983	1.28463e+06	1.09041e+06	1.1127e+06	971034	1.04901e+06	945978	3.76	2.43	1.33	9.89	11.08	10.16	1.06948e+06	1.10371e+06	1.10728e+06	906461	859180	1.00905e+06	895836	859937	969515	486935	977965
FALSE	High	Master Protein	Q8TBA6	Golgin subfamily A member 5 OS=Homo sapiens OX=9606 GN=GOLGA5 PE=1 SV=3	0	FALSE	90.513	27	21	26	20	731	83	5.83	87.02	21	0	1.082	1.322	1.224	0.11	0.4	0.29	1	0.328505	0.411587	1.59516e+06	1.41974e+06	1.28778e+06	1.57637e+06	1.72546e+06	1.87654e+06	1.5	3.82	2.79	11.41	6.2	12.48	1.35732e+06	1.3403e+06	1.31505e+06	1.11437e+06	1.13602e+06	1.29289e+06	1.03791e+06	956084	1.11265e+06	1.04375e+06	1.51573e+06
FALSE	High	Master Protein	P43246	DNA mismatch repair protein Msh2 OS=Homo sapiens OX=9606 GN=MSH2 PE=1 SV=1	0	FALSE	90.497	24	21	25	21	934	104.7	5.77	80.74	21	0	0.657	0.661	0.784	-0.61	-0.6	-0.35	0.599485	0.208013	0.575672	2.01807e+06	1.28851e+06	1.29613e+06	1.01567e+06	1.3251e+06	851191	1.52	2.44	1.88	15.77	19.88	17.83	1.70106e+06	1.73385e+06	1.68679e+06	1.03018e+06	1.03102e+06	1.16209e+06	1.07143e+06	1.0017e+06	1.09212e+06	451652	1.01212e+06
FALSE	High	Master Protein	Q13409	Cytoplasmic dynein 1 intermediate chain 2 OS=Homo sapiens OX=9606 GN=DYNC1I2 PE=1 SV=3	0	FALSE	90.417	24	11	21	10	638	71.4	5.2	87.71	11	1	1.009	1.084	1.024	0.01	0.12	0.03	1	0.537131	1	2.61371e+06	2.38653e+06	2.66173e+06	2.72545e+06	2.63652e+06	2.5859e+06	1.4	1.98	3.67	1.26	7.89	0.66	2.27117e+06	2.23335e+06	2.14082e+06	1.93354e+06	1.93543e+06	2.13888e+06	2.14526e+06	2.0825e+06	2.14196e+06	1.56381e+06	2.65276e+06
FALSE	High	Master Protein	Q9Y4W6	AFG3-like protein 2 OS=Homo sapiens OX=9606 GN=AFG3L2 PE=1 SV=2	0	FALSE	90.374	27	23	29	22	797	88.5	8.66	81.75	23	1	1.078	0.863	0.897	0.11	-0.21	-0.16	1	0.416013	0.770453	1.61051e+06	1.83782e+06	1.95813e+06	1.75547e+06	1.73655e+06	1.58658e+06	3.09	3.06	1.36	10.48	6.57	4.25	1.37037e+06	1.37284e+06	1.38501e+06	1.56504e+06	1.4174e+06	1.6471e+06	1.57819e+06	1.50709e+06	1.70422e+06	906137	1.85038e+06
FALSE	High	Master Protein	O95302	Peptidyl-prolyl cis-trans isomerase FKBP9 OS=Homo sapiens OX=9606 GN=FKBP9 PE=1 SV=2	0	FALSE	90.356	33	19	45	18	570	63	5.08	135.23	19	0	1.167	0.94	0.909	0.22	-0.09	-0.14	1	1	1	5.22459e+06	9.28302e+06	9.21742e+06	8.38275e+06	6.09764e+06	8.7221e+06	1.04	4.48	3.84	25.3	21.83	20.04	4.52514e+06	4.48878e+06	4.27691e+06	8.26087e+06	7.31584e+06	8.31971e+06	7.42892e+06	6.85869e+06	8.16492e+06	4.20934e+06	8.06031e+06
FALSE	High	Master Protein	O00567	Nucleolar protein 56 OS=Homo sapiens OX=9606 GN=NOP56 PE=1 SV=4	0	FALSE	90.293	32	18	29	18	594	66	9.19	108.5	18	0	0.956	0.831	0.899	-0.06	-0.27	-0.15	1	0.612435	0.896768	3.56023e+06	3.51507e+06	3.31922e+06	2.98235e+06	3.40399e+06	2.92077e+06	1.72	2.79	3.09	12.51	11.77	11.71	2.99837e+06	3.05882e+06	2.98438e+06	2.82287e+06	2.87206e+06	3.15031e+06	2.66544e+06	2.56522e+06	2.97663e+06	1.42031e+06	2.99626e+06
FALSE	High	Master Protein	Q32P51	Heterogeneous nuclear ribonucleoprotein A1-like 2 OS=Homo sapiens OX=9606 GN=HNRNPA1L2 PE=2 SV=2	0	FALSE	90.279	33	13	50	1	320	34.2	9	161.83	13	0	0.758	0.504	0.748	-0.4	-0.99	-0.42	1	0.326216	1	39708.3	28561.5	31005	23193	30105.1	14382.1	10.27	4.43	4.58	24.62	30.61	35.38	36690.8	34115.9	28732	23206.9	24315.4	25597.6	24989	23887.9	28523.4	9308.23	22300.9
FALSE	High	Master Protein	O43776	Asparagine--tRNA ligase, cytoplasmic OS=Homo sapiens OX=9606 GN=NARS1 PE=1 SV=1	0	FALSE	90.246	32	18	46	18	548	62.9	6.25	165.7	18	0	1.173	1.068	1.217	0.23	0.1	0.28	1	1	1	4.41184e+06	3.52499e+06	3.18114e+06	3.87241e+06	5.17407e+06	3.76533e+06	3.16	5.66	2.58	12.63	18.44	18.76	3.96312e+06	3.79049e+06	3.61271e+06	2.7382e+06	2.82055e+06	3.30579e+06	2.47437e+06	2.45851e+06	2.75133e+06	2.51696e+06	3.72345e+06
FALSE	High	Master Protein	P49419	Alpha-aminoadipic semialdehyde dehydrogenase OS=Homo sapiens OX=9606 GN=ALDH7A1 PE=1 SV=5	0	FALSE	90.241	32	16	22	16	539	58.5	7.99	76.92	16	0	1.019	0.971	0.992	0.03	-0.04	-0.01	1	1	1	1.90417e+06	2.50587e+06	2.44105e+06	2.42229e+06	1.94033e+06	2.43197e+06	2.01	3.4	2.81	31.87	36.15	30.12	1.58372e+06	1.66457e+06	1.55966e+06	2.20475e+06	2.00509e+06	2.23907e+06	1.94918e+06	1.96931e+06	2.07994e+06	1.00833e+06	3.19069e+06
FALSE	High	Master Protein	O95747	Serine/threonine-protein kinase OSR1 OS=Homo sapiens OX=9606 GN=OXSR1 PE=1 SV=1	0	FALSE	90.117	33	16	23	11	527	58	6.43	70.35	16	5	1.22	1.181	1.121	0.29	0.24	0.17	0.368583	0.296387	0.992094	1.15324e+06	1.19604e+06	1.2298e+06	1.37918e+06	1.40657e+06	1.41215e+06	0.9	2.43	1.77	6.14	9.84	5.11	970958	998192	944587	1.02013e+06	935407	1.07193e+06	1.00899e+06	950434	1.02966e+06	830830	1.32613e+06
FALSE	High	Master Protein	Q96CW1	AP-2 complex subunit mu OS=Homo sapiens OX=9606 GN=AP2M1 PE=1 SV=2	0	FALSE	89.92	40	16	24	16	435	49.6	9.54	79.82	16	0	1.108	1.07	1.018	0.15	0.1	0.03	0.14607	0.282824	1	2.68298e+06	2.84241e+06	2.96647e+06	3.01958e+06	2.97352e+06	3.04006e+06	2.49	1.75	2.66	1.37	2.18	2.82	2.28293e+06	2.26168e+06	2.26509e+06	2.35288e+06	2.33854e+06	2.54745e+06	2.39088e+06	2.27926e+06	2.63756e+06	1.7451e+06	2.96302e+06
FALSE	High	Master Protein	O43252	Bifunctional 3'-phosphoadenosine 5'-phosphosulfate synthase 1 OS=Homo sapiens OX=9606 GN=PAPSS1 PE=1 SV=2	0	FALSE	89.817	32	17	26	16	624	70.8	6.86	99.36	17	1	1.023	1.008	0.953	0.03	0.01	-0.07	1	1	0.81107	1.71044e+06	1.34117e+06	1.37795e+06	1.31365e+06	1.75024e+06	1.35147e+06	0.48	1.02	3.69	3.29	1.13	7.28	1.4522e+06	1.46955e+06	1.41092e+06	1.10846e+06	1.08837e+06	1.20199e+06	1.17506e+06	1.06493e+06	1.16003e+06	724231	1.26312e+06
FALSE	High	Master Protein	Q9Y3F4	Serine-threonine kinase receptor-associated protein OS=Homo sapiens OX=9606 GN=STRAP PE=1 SV=1	0	FALSE	89.759	51	14	19	14	350	38.4	5.12	82.78	14	0	1.008	0.94	0.929	0.01	-0.09	-0.11	1	1	1	2.22639e+06	1.72294e+06	1.73013e+06	1.60741e+06	2.2434e+06	1.62009e+06	1.55	1.71	3.6	7.59	7.8	2.96	1.88507e+06	1.91283e+06	1.86781e+06	1.43898e+06	1.34164e+06	1.54414e+06	1.44411e+06	1.33711e+06	1.42068e+06	1.01947e+06	1.4509e+06
FALSE	High	Master Protein	Q13315	Serine-protein kinase ATM OS=Homo sapiens OX=9606 GN=ATM PE=1 SV=4	0	FALSE	89.713	7	21	24	21	3056	350.5	6.81	68.02	21	0	0.928	0.816	0.809	-0.11	-0.29	-0.31	1	0.274638	0.559575	902900	1.13674e+06	1.11867e+06	905122	837915	928059	3.15	2.57	1.36	14.36	8.11	14.31	768273	806368	722489	980986	899284	1.01878e+06	917109	856152	953176	438351	969144
FALSE	High	Master Protein	Q9H2U1	ATP-dependent DNA/RNA helicase DHX36 OS=Homo sapiens OX=9606 GN=DHX36 PE=1 SV=2	0	FALSE	89.668	21	16	24	16	1008	114.7	7.68	84.41	16	0	1.007	0.841	0.852	0.01	-0.25	-0.23	1	0.640411	0.627872	1.31156e+06	1.13366e+06	1.2014e+06	1.02414e+06	1.32077e+06	953550	1.1	2.58	1.34	8.4	10.18	11.26	1.09727e+06	1.13101e+06	1.07427e+06	920619	932977	1.01602e+06	975918	928488	1.00502e+06	531109	984751
FALSE	High	Master Protein	Q9NRY4	Rho GTPase-activating protein 35 OS=Homo sapiens OX=9606 GN=ARHGAP35 PE=1 SV=3	0	FALSE	89.66	15	24	32	22	1499	170.4	6.64	90.53	24	1	1.021	0.861	0.799	0.03	-0.22	-0.32	1	0.539321	0.48001	1.43843e+06	1.93847e+06	2.15575e+06	1.72268e+06	1.46866e+06	1.66871e+06	2.72	1.44	0.93	12.21	12.91	9.79	1.22395e+06	1.19456e+06	1.20212e+06	1.61584e+06	1.51504e+06	1.73731e+06	1.73746e+06	1.69065e+06	1.83209e+06	879346	1.85929e+06
FALSE	High	Master Protein	P06748	Nucleophosmin OS=Homo sapiens OX=9606 GN=NPM1 PE=1 SV=2	0	FALSE	89.627	35	13	59	13	294	32.6	4.78	204.51	13	0	0.93	0.87	0.845	-0.1	-0.2	-0.24	0.862938	0.151632	0.231812	1.06153e+07	6.91954e+06	7.12391e+06	6.02101e+06	9.87614e+06	6.02254e+06	4.5	3.02	4.72	4.64	3.48	1.12	9.64137e+06	9.1203e+06	8.52197e+06	5.52879e+06	5.64914e+06	6.20148e+06	5.90023e+06	5.50563e+06	5.68538e+06	3.47607e+06	6.24521e+06
FALSE	High	Master Protein	P22087	rRNA 2'-O-methyltransferase fibrillarin OS=Homo sapiens OX=9606 GN=FBL PE=1 SV=2	0	FALSE	89.574	46	14	23	14	321	33.8	10.18	91.71	14	0	0.932	0.872	0.872	-0.1	-0.2	-0.2	1	1	1	3.57187e+06	3.21383e+06	3.19012e+06	2.7813e+06	3.32908e+06	2.80139e+06	2.92	2.19	0.77	15.65	19.26	17.01	3.03928e+06	3.07163e+06	2.78126e+06	2.67165e+06	2.62244e+06	2.81155e+06	2.57113e+06	2.46914e+06	2.68423e+06	1.25316e+06	2.81622e+06
FALSE	High	Master Protein	P33992	DNA replication licensing factor MCM5 OS=Homo sapiens OX=9606 GN=MCM5 PE=1 SV=5	0	FALSE	89.552	29	21	24	21	734	82.2	8.37	68.13	21	0	0.496	0.421	0.657	-1.01	-1.25	-0.61	0.663764	0.273881	1	4.62388e+06	1.73013e+06	1.78023e+06	1.17029e+06	2.29436e+06	727878	2.72	8.03	2.82	19.31	40.71	34.97	4.1124e+06	3.95398e+06	3.7873e+06	1.28086e+06	1.38438e+06	1.61682e+06	1.48214e+06	1.37583e+06	1.48148e+06	667107	1.12527e+06
FALSE	High	Master Protein	P33991	DNA replication licensing factor MCM4 OS=Homo sapiens OX=9606 GN=MCM4 PE=1 SV=5	0	FALSE	89.548	21	19	32	19	863	96.5	6.74	99.94	19	0	0.49	0.479	0.724	-1.03	-1.06	-0.47	0.591805	0.325097	1	4.96494e+06	1.76683e+06	1.80246e+06	1.30481e+06	2.43459e+06	846623	1.59	6.79	2.88	18.97	38.61	27.14	4.28986e+06	4.19605e+06	4.06665e+06	1.32332e+06	1.41375e+06	1.62572e+06	1.51662e+06	1.37743e+06	1.53581e+06	685903	1.25462e+06
FALSE	High	Master Protein	P00505	Aspartate aminotransferase, mitochondrial OS=Homo sapiens OX=9606 GN=GOT2 PE=1 SV=3	0	FALSE	89.456	37	16	31	16	430	47.5	9.01	95.59	16	0	1.055	0.885	0.897	0.08	-0.18	-0.16	1	0.138964	0.258538	2.43365e+06	2.34633e+06	2.51426e+06	2.25587e+06	2.56858e+06	2.07567e+06	1.39	0.51	0.65	6.91	3.48	4.43	2.06361e+06	2.0909e+06	2.0378e+06	1.94813e+06	1.89269e+06	2.10284e+06	2.01314e+06	1.94312e+06	2.15616e+06	1.19856e+06	2.2749e+06
FALSE	High	Master Protein	Q9Y6D6	Brefeldin A-inhibited guanine nucleotide-exchange protein 1 OS=Homo sapiens OX=9606 GN=ARFGEF1 PE=1 SV=2	0	FALSE	89.453	12	22	30	9	1849	208.6	5.85	91.75	22	12	1.013	0.964	0.958	0.02	-0.05	-0.06	1	1	1	1.87388e+06	1.88506e+06	1.89927e+06	1.81862e+06	1.89854e+06	1.81807e+06	0.19	1.26	0.37	5.95	8.35	4.04	1.5986e+06	1.60798e+06	1.53485e+06	1.59626e+06	1.50007e+06	1.68945e+06	1.53075e+06	1.46965e+06	1.60899e+06	983563	1.83238e+06
FALSE	High	Master Protein	Q15154	Pericentriolar material 1 protein OS=Homo sapiens OX=9606 GN=PCM1 PE=1 SV=5	0	FALSE	89.438	10	21	24	20	2024	228.4	5.02	80.15	21	0	0.868	0.835	0.83	-0.2	-0.26	-0.27	1	0.436296	0.770453	1.45837e+06	1.5064e+06	1.4999e+06	1.24553e+06	1.26655e+06	1.25796e+06	2.81	1.03	0.84	8.28	15.45	14.55	1.25217e+06	1.19921e+06	1.19452e+06	1.25227e+06	1.21857e+06	1.33701e+06	1.20887e+06	1.15365e+06	1.29285e+06	642577	1.19762e+06
FALSE	High	Master Protein	Q7L1Q6	eIF5-mimic protein 2 OS=Homo sapiens OX=9606 GN=BZW1 PE=1 SV=1	0	FALSE	89.373	37	22	49	18	419	48	5.92	125.86	22	4	0.892	1.006	1.092	-0.16	0.01	0.13	1	1	1	9.70005e+06	8.13211e+06	8.12119e+06	8.86706e+06	8.65502e+06	8.18007e+06	3.22	1.2	3.58	3.24	7.81	5.02	8.58903e+06	8.33393e+06	7.75872e+06	6.64672e+06	6.5476e+06	7.28823e+06	6.89014e+06	6.27636e+06	6.80301e+06	5.24465e+06	8.14458e+06
FALSE	High	Master Protein	Q92626	Peroxidasin homolog OS=Homo sapiens OX=9606 GN=PXDN PE=1 SV=2	0	FALSE	89.362	15	21	29	21	1479	165.2	7.17	93.43	21	0	0.973	1.155	0.944	-0.04	0.21	-0.08	1	1	1	2.08007e+06	1.28908e+06	1.34416e+06	1.26838e+06	2.02328e+06	1.48926e+06	2.19	2.55	2.72	79.39	49.86	82.29	1.78779e+06	1.73082e+06	1.70373e+06	1.05769e+06	1.03147e+06	1.19766e+06	1.10117e+06	1.00112e+06	1.14531e+06	2.45174e+06	1.21959e+06
FALSE	High	Master Protein	P40222	Alpha-taxilin OS=Homo sapiens OX=9606 GN=TXLNA PE=1 SV=3	0	FALSE	89.312	30	20	30	19	546	61.9	6.52	94.88	20	1	0.94	0.985	0.993	-0.09	-0.02	-0.01	1	1	1	3.26801e+06	2.2232e+06	2.19716e+06	2.18267e+06	3.07142e+06	2.18895e+06	4.31	2.35	3.65	1.5	11.41	7.37	2.96131e+06	2.80776e+06	2.62762e+06	1.84815e+06	1.82614e+06	1.95165e+06	1.84501e+06	1.64526e+06	1.87212e+06	1.23811e+06	2.10486e+06
FALSE	High	Master Protein	O14950	Myosin regulatory light chain 12B OS=Homo sapiens OX=9606 GN=MYL12B PE=1 SV=2	0	FALSE	89.261	66	10	46	4	172	19.8	4.84	147.95	10	10	0.944	0.999	0.974	-0.08	0	-0.04	1	1	1	1.03355e+07	1.0762e+07	1.05465e+07	1.02702e+07	9.75488e+06	1.07505e+07	2.72	0.34	2.2	16.46	18.93	18.11	9.18538e+06	8.82579e+06	8.46551e+06	8.94646e+06	8.56928e+06	9.6605e+06	8.66256e+06	8.1507e+06	8.76425e+06	6.35763e+06	7.59421e+06
FALSE	High	Master Protein	Q9Y4P3	Transducin beta-like protein 2 OS=Homo sapiens OX=9606 GN=TBL2 PE=1 SV=1	0	FALSE	89.248	41	22	34	22	447	49.8	9.44	84.46	22	0	1.03	0.999	1.027	0.04	0	0.04	1	1	1	2.3043e+06	2.39359e+06	2.09214e+06	2.1489e+06	2.37327e+06	2.39171e+06	0.65	1.27	0.85	11.84	14.15	20.17	1.96879e+06	1.97977e+06	1.87118e+06	1.977e+06	1.95013e+06	2.14521e+06	1.70824e+06	1.61688e+06	1.77745e+06	1.21597e+06	2.48492e+06
FALSE	High	Master Protein	P13611	Versican core protein OS=Homo sapiens OX=9606 GN=VCAN PE=1 SV=3	0	FALSE	89.126	5	18	36	18	3396	372.6	4.51	101.61	18	0	1.145	2.41	1.676	0.2	1.27	0.75	1	0.206704	0.794816	2.7536e+06	2.61863e+06	2.8014e+06	4.69588e+06	3.15229e+06	6.3111e+06	0.93	2.57	4.43	29.41	16.56	32.65	2.34837e+06	2.33098e+06	2.2554e+06	2.20132e+06	2.01703e+06	2.34689e+06	2.25783e+06	2.09802e+06	2.52322e+06	3.36735e+06	4.51526e+06
FALSE	High	Master Protein	O95831	Apoptosis-inducing factor 1, mitochondrial OS=Homo sapiens OX=9606 GN=AIFM1 PE=1 SV=1	0	FALSE	89.056	27	14	25	14	613	66.9	8.95	84.51	14	0	1.026	0.927	0.985	0.04	-0.11	-0.02	1	1	1	2.29768e+06	2.26784e+06	2.40476e+06	2.36769e+06	2.35732e+06	2.10142e+06	1.81	1.01	2.57	12.22	6.27	7.47	1.89674e+06	1.97884e+06	1.88197e+06	1.88525e+06	1.78604e+06	2.03865e+06	1.93295e+06	1.85849e+06	2.13866e+06	1.1607e+06	2.45151e+06
FALSE	High	Master Protein	O15061	Synemin OS=Homo sapiens OX=9606 GN=SYNM PE=1 SV=3	0	FALSE	89.022	14	20	26	20	1565	172.8	5.15	66.23	20	0	0.748	0.915	0.814	-0.42	-0.13	-0.3	0.29836	0.900861	0.62492	1.19118e+06	1.18467e+06	1.34856e+06	1.09781e+06	890981	1.08438e+06	2.58	0.39	2.1	4.7	13.75	12.68	1.01865e+06	981065	975662	984814	946547	1.068e+06	1.12282e+06	1.03547e+06	1.14906e+06	638133	1.03031e+06
FALSE	High	Master Protein	P09525	Annexin A4 OS=Homo sapiens OX=9606 GN=ANXA4 PE=1 SV=4	0	FALSE	88.699	57	21	53	20	319	35.9	6.13	143.07	21	0	1.105	0.892	1.006	0.14	-0.16	0.01	1	1	1	4.29682e+06	7.23729e+06	7.67446e+06	7.71908e+06	4.74734e+06	6.45695e+06	0.88	1.05	0.68	8.97	5.91	11.84	3.66787e+06	3.6422e+06	3.51942e+06	6.06085e+06	5.71429e+06	6.48626e+06	6.18535e+06	5.91699e+06	6.60779e+06	3.83909e+06	7.47892e+06
FALSE	High	Master Protein	Q3V6T2	Girdin OS=Homo sapiens OX=9606 GN=CCDC88A PE=1 SV=2	0	FALSE	88.696	12	24	25	23	1871	215.9	6.21	76.59	24	0	0.819	0.79	0.791	-0.29	-0.34	-0.34	1	0.197599	0.231812	983567	1.18908e+06	1.25214e+06	989838	805966	939934	2.24	0.63	1.99	12.52	8.52	15.44	855055	845045	786936	982180	951452	1.07232e+06	1.0415e+06	967704	1.06172e+06	459535	953794
FALSE	High	Master Protein	Q06323	Proteasome activator complex subunit 1 OS=Homo sapiens OX=9606 GN=PSME1 PE=1 SV=1	0	FALSE	88.67	51	15	22	15	249	28.7	6.02	86.28	15	0	1.019	0.786	0.956	0.03	-0.35	-0.06	1	1	1	2.44576e+06	2.91673e+06	2.80952e+06	2.68657e+06	2.49261e+06	2.29241e+06	13.13	8.73	9.48	6.18	34.93	14.25	1.92915e+06	2.5034e+06	2.00326e+06	2.42468e+06	2.43139e+06	2.29569e+06	2.00753e+06	2.32775e+06	2.39389e+06	1.50649e+06	2.58323e+06
FALSE	High	Master Protein	Q9NR50	Translation initiation factor eIF-2B subunit gamma OS=Homo sapiens OX=9606 GN=EIF2B3 PE=1 SV=1	0	FALSE	88.603	39	13	16	13	452	50.2	6.47	74.12	13	0	0.98	0.963	1.003	-0.03	-0.05	0	1	1	1	1.01065e+06	919753	921678	924628	990412	885489	2.69	2.81	1.79	5.97	7.55	10.82	852897	868316	862909	734682	746880	824308	742841	697831	797278	493119	916632
FALSE	High	Master Protein	O75976	Carboxypeptidase D OS=Homo sapiens OX=9606 GN=CPD PE=1 SV=2	0	FALSE	88.489	15	22	30	22	1380	152.8	6.05	86.23	22	0	0.966	0.936	0.942	-0.05	-0.09	-0.09	1	1	1	1.67198e+06	1.7469e+06	1.8498e+06	1.74198e+06	1.61482e+06	1.63566e+06	1.95	2.06	1.71	7.42	23.99	11.82	1.47076e+06	1.43557e+06	1.36948e+06	1.48625e+06	1.37315e+06	1.56562e+06	1.49087e+06	1.40541e+06	1.60341e+06	1.01257e+06	1.80207e+06
FALSE	High	Master Protein	Q15042	Rab3 GTPase-activating protein catalytic subunit OS=Homo sapiens OX=9606 GN=RAB3GAP1 PE=1 SV=3	0	FALSE	88.474	22	15	23	15	981	110.5	5.55	81.51	15	0	1.086	1.048	0.996	0.12	0.07	-0.01	1	1	1	1.24352e+06	1.08458e+06	1.07774e+06	1.07358e+06	1.35085e+06	1.13643e+06	3.67	2.96	3.68	3.8	9.01	4.06	1.00095e+06	1.06839e+06	1.03365e+06	901607	858959	1.01679e+06	868620	791665	938019	624046	1.08886e+06
FALSE	High	Master Protein	P46013	Proliferation marker protein Ki-67 OS=Homo sapiens OX=9606 GN=MKI67 PE=1 SV=2	0	FALSE	88.47	9	22	27	22	3256	358.5	9.45	74.38	22	0	0.727	0.725	0.865	-0.46	-0.46	-0.21	0.30738	0.338548	1	1.76168e+06	398947	420131	363459	1.28048e+06	289172	2.43	9.49	1.77	12.56	19.87	4.84	1.499e+06	1.48251e+06	1.48323e+06	288052	319221	374130	346715	324693	354084	211271	289345
FALSE	High	Master Protein	P33121	Long-chain-fatty-acid--CoA ligase 1 OS=Homo sapiens OX=9606 GN=ACSL1 PE=1 SV=1	0	FALSE	88.454	29	19	28	18	698	77.9	7.15	89.98	19	1	1.286	1.192	1.125	0.36	0.25	0.17	1	0.807185	1	1.45334e+06	1.30721e+06	1.35543e+06	1.52433e+06	1.86877e+06	1.55829e+06	4.95	2.73	1.86	15.25	19.03	19.72	1.1559e+06	1.24866e+06	1.22677e+06	1.08668e+06	999488	1.17634e+06	1.12335e+06	1.0402e+06	1.15492e+06	1.11299e+06	1.39689e+06
FALSE	High	Master Protein	Q9NP61	ADP-ribosylation factor GTPase-activating protein 3 OS=Homo sapiens OX=9606 GN=ARFGAP3 PE=1 SV=1	0	FALSE	88.451	40	22	33	21	516	56.9	7.36	87.5	22	1	1.111	1.163	1.113	0.15	0.22	0.15	1	0.0973405	0.470096	3.56273e+06	3.10977e+06	3.11763e+06	3.46951e+06	3.95953e+06	3.61566e+06	2.91	1.94	0.32	3.74	1.08	8.33	3.17582e+06	3.06096e+06	2.89927e+06	2.5737e+06	2.56658e+06	2.78707e+06	2.5144e+06	2.40942e+06	2.64258e+06	2.01675e+06	3.46505e+06
FALSE	High	Master Protein	Q12979	Active breakpoint cluster region-related protein OS=Homo sapiens OX=9606 GN=ABR PE=1 SV=2	0	FALSE	88.189	20	18	27	15	859	97.5	6.55	87.58	18	3	0.864	0.739	0.728	-0.21	-0.44	-0.46	1	0.355468	0.478046	1.30028e+06	1.95569e+06	2.21664e+06	1.61469e+06	1.12287e+06	1.44475e+06	0.1	2.89	1.53	15.55	14.08	19.86	1.10801e+06	1.11715e+06	1.06457e+06	1.66754e+06	1.51505e+06	1.75274e+06	1.78446e+06	1.75778e+06	1.88872e+06	802984	1.55258e+06
FALSE	High	Master Protein	P05198	Eukaryotic translation initiation factor 2 subunit 1 OS=Homo sapiens OX=9606 GN=EIF2S1 PE=1 SV=3	0	FALSE	88.136	52	21	34	20	315	36.1	5.08	102.56	21	0	1.007	0.991	0.968	0.01	-0.01	-0.05	1	1	1	4.94069e+06	3.8938e+06	3.82294e+06	3.6999e+06	4.97353e+06	3.8584e+06	0.58	5.52	0.97	4.35	5.64	4.7	4.204e+06	4.28299e+06	4.03891e+06	3.06035e+06	3.29004e+06	3.48973e+06	3.1024e+06	2.95451e+06	3.21765e+06	2.11291e+06	3.79347e+06
FALSE	High	Master Protein	P27487	Dipeptidyl peptidase 4 OS=Homo sapiens OX=9606 GN=DPP4 PE=1 SV=2	0	FALSE	88.101	25	20	27	20	766	88.2	6.04	84.06	20	0	1.425	3.197	3.219	0.51	1.68	1.69	1	0.288595	0.231812	1.76445e+06	1.42445e+06	1.16462e+06	3.74873e+06	2.51464e+06	4.55445e+06	1.17	1.25	8.49	61.29	31.21	36.59	1.50136e+06	1.51383e+06	1.4735e+06	1.1988e+06	1.12541e+06	1.27663e+06	867485	900062	1.08641e+06	2.17905e+06	7.01371e+06
FALSE	High	Master Protein	Q9Y4K0	Lysyl oxidase homolog 2 OS=Homo sapiens OX=9606 GN=LOXL2 PE=1 SV=1	0	FALSE	88.057	26	17	22	17	774	86.7	6.38	86.89	17	0	1.477	1.431	1.491	0.56	0.52	0.58	1	0.939938	1	2.27635e+06	1.71664e+06	1.42472e+06	2.12357e+06	3.36197e+06	2.45674e+06	2.24	2.18	5.08	30.65	25.76	42.61	1.92684e+06	1.95575e+06	1.93228e+06	1.41031e+06	1.37358e+06	1.58569e+06	1.15794e+06	1.01161e+06	1.21396e+06	1.60389e+06	2.04189e+06
FALSE	High	Master Protein	Q15691	Microtubule-associated protein RP/EB family member 1 OS=Homo sapiens OX=9606 GN=MAPRE1 PE=1 SV=3	0	FALSE	87.98	56	14	27	12	268	30	5.14	99.85	14	2	0.956	0.891	0.959	-0.07	-0.17	-0.06	1	0.510788	1	4.06006e+06	3.36478e+06	3.24046e+06	3.10664e+06	3.87947e+06	2.99832e+06	2.57	1.52	2.07	9.24	6.73	8.01	3.42857e+06	3.63015e+06	3.32549e+06	2.75445e+06	2.69236e+06	3.06149e+06	2.58019e+06	2.50435e+06	2.83969e+06	1.63512e+06	2.98714e+06
FALSE	High	Master Protein	Q96A49	Synapse-associated protein 1 OS=Homo sapiens OX=9606 GN=SYAP1 PE=1 SV=1	0	FALSE	87.91	38	14	20	14	352	39.9	4.53	78.59	14	0	0.723	0.993	0.945	-0.47	-0.01	-0.08	1	1	1	2.99229e+06	1.69912e+06	1.78179e+06	1.68458e+06	2.16339e+06	1.68713e+06	1.85	5.85	0.84	13.39	21.74	11.13	2.56368e+06	2.49924e+06	2.45091e+06	1.29923e+06	1.40246e+06	1.5228e+06	1.43606e+06	1.36365e+06	1.52888e+06	1.13334e+06	1.61978e+06
FALSE	High	Master Protein	Q9H0U4	Ras-related protein Rab-1B OS=Homo sapiens OX=9606 GN=RAB1B PE=1 SV=1	0	FALSE	87.803	78	15	43	7	201	22.2	5.73	136.76	15	8	0.994	0.93	0.937	-0.01	-0.1	-0.09	1	1	1	5.4147e+06	4.65964e+06	4.52261e+06	4.23581e+06	5.38128e+06	4.33342e+06	4.46	1.38	4.9	3.75	3.9	19.42	4.87785e+06	4.65211e+06	4.30316e+06	3.89839e+06	3.65422e+06	4.1761e+06	3.64507e+06	3.62414e+06	3.62397e+06	2.39146e+06	4.26037e+06
FALSE	High	Master Protein	Q01780	Exosome component 10 OS=Homo sapiens OX=9606 GN=EXOSC10 PE=1 SV=2	0	FALSE	87.724	22	20	26	20	885	100.8	8.46	82.64	20	0	0.766	0.817	0.857	-0.38	-0.29	-0.22	0.858665	0.527645	0.921141	1.84067e+06	1.20235e+06	1.21651e+06	1.04242e+06	1.41002e+06	982731	1.99	4.13	2.82	9.72	14.8	7.28	1.61539e+06	1.58143e+06	1.49877e+06	947028	962067	1.10786e+06	1.02856e+06	939232	1.03655e+06	566572	1.00233e+06
FALSE	High	Master Protein	O00622	CCN family member 1 OS=Homo sapiens OX=9606 GN=CCN1 PE=1 SV=1	0	FALSE	87.707	50	18	31	18	381	42	8.21	103.93	18	0	0.823	1.096	1.084	-0.28	0.13	0.12	1	1	1	2.32894e+06	2.37984e+06	1.95599e+06	2.12024e+06	1.91633e+06	2.6091e+06	3.09	2.21	3.02	51.57	42.74	51.96	1.98168e+06	2.06821e+06	1.85385e+06	1.97836e+06	1.94772e+06	2.08737e+06	1.57646e+06	1.48658e+06	1.73743e+06	2.71737e+06	1.921e+06
FALSE	High	Master Protein	O60568	Multifunctional procollagen lysine hydroxylase and glycosyltransferase LH3 OS=Homo sapiens OX=9606 GN=PLOD3 PE=1 SV=1	0	FALSE	87.69	25	19	32	19	738	84.7	6.05	99.46	19	0	1.166	1.308	1.267	0.22	0.39	0.34	1	0.811191	1	2.35936e+06	2.02088e+06	1.89133e+06	2.39564e+06	2.75209e+06	2.64295e+06	0.84	3.29	0.77	11.3	25.85	16.77	2.03157e+06	2.02707e+06	1.92424e+06	1.6286e+06	1.61702e+06	1.87519e+06	1.5114e+06	1.47186e+06	1.61154e+06	1.39253e+06	2.41699e+06
FALSE	High	Master Protein	Q9UNF1	Melanoma-associated antigen D2 OS=Homo sapiens OX=9606 GN=MAGED2 PE=1 SV=2	0	FALSE	87.638	29	19	36	16	606	64.9	9.32	120.8	19	3	1.071	1.104	1.023	0.1	0.14	0.03	1	1	1	3.53203e+06	2.28142e+06	2.28584e+06	2.33836e+06	3.78154e+06	2.51973e+06	2.66	4.07	2.56	10.78	17.13	11.57	3.11782e+06	3.03459e+06	2.85094e+06	1.79591e+06	1.8255e+06	2.09792e+06	1.91523e+06	1.76659e+06	1.93019e+06	1.62297e+06	2.22977e+06
FALSE	High	Master Protein	Q9UJU6	Drebrin-like protein OS=Homo sapiens OX=9606 GN=DBNL PE=1 SV=1	0	FALSE	87.554	32	11	23	11	430	48.2	5.05	103.23	11	0	1.058	1.007	1.003	0.08	0.01	0	1	1	1	800622	781057	826579	829340	846681	786289	1.99	4.11	2.01	4.04	9.39	2.59	680843	687865	678386	664198	624969	660803	666194	622141	713607	461231	797440
FALSE	High	Master Protein	P43304	Glycerol-3-phosphate dehydrogenase, mitochondrial OS=Homo sapiens OX=9606 GN=GPD2 PE=1 SV=3	0	FALSE	87.495	27	21	34	21	727	80.8	7.69	92.21	21	0	0.914	0.838	0.854	-0.13	-0.26	-0.23	1	0.372115	1	2.07927e+06	2.51707e+06	2.85884e+06	2.44023e+06	1.89993e+06	2.10827e+06	2.76	1.85	0.34	12.06	10.86	11.12	1.81047e+06	1.73025e+06	1.70308e+06	2.14542e+06	1.99196e+06	2.25587e+06	2.30413e+06	2.19774e+06	2.43858e+06	1.29735e+06	2.71733e+06
FALSE	High	Master Protein	P42356	Phosphatidylinositol 4-kinase alpha OS=Homo sapiens OX=9606 GN=PI4KA PE=1 SV=4	0	FALSE	87.467	10	21	24	21	2102	236.7	7.06	72.54	21	0	0.997	0.874	0.855	0	-0.19	-0.23	1	0.352038	0.560238	611109	742002	791022	676158	609557	648473	3.14	0.78	2.41	7.68	7.07	7.67	519989	524149	527800	618332	593718	656939	637536	619544	651723	369306	711122
FALSE	High	Master Protein	Q9P2B4	CTTNBP2 N-terminal-like protein OS=Homo sapiens OX=9606 GN=CTTNBP2NL PE=1 SV=2	0	FALSE	87.444	29	17	22	17	639	70.1	8.06	76.95	17	0	0.889	0.863	0.823	-0.17	-0.21	-0.28	1	0.992565	0.375284	1.18709e+06	1.23515e+06	1.35934e+06	1.11858e+06	1.05514e+06	1.06632e+06	1.48	1.89	0.1	3.18	13.77	9.17	995973	1.03589e+06	972317	1.02678e+06	962507	1.11836e+06	1.097e+06	1.05055e+06	1.15739e+06	663815	1.03136e+06
FALSE	High	Master Protein	P09382	Galectin-1 OS=Homo sapiens OX=9606 GN=LGALS1 PE=1 SV=2	0	FALSE	87.396	73	9	97	9	135	14.7	5.5	328	9	0	0.913	0.735	0.755	-0.13	-0.44	-0.41	1	0.650121	0.924153	2.11837e+07	2.93374e+07	3.2064e+07	2.42137e+07	1.93455e+07	2.15641e+07	2.43	1.5	3.82	20.42	6.34	20.63	1.84734e+07	1.77676e+07	1.73511e+07	2.46078e+07	2.34746e+07	2.57622e+07	2.58424e+07	2.36528e+07	2.81398e+07	1.24379e+07	2.32823e+07
FALSE	High	Master Protein	P08621	U1 small nuclear ribonucleoprotein 70 kDa OS=Homo sapiens OX=9606 GN=SNRNP70 PE=1 SV=2	0	FALSE	87.34	42	19	37	19	437	51.5	9.94	101.97	19	0	0.788	0.619	0.738	-0.34	-0.69	-0.44	1	0.27481	0.648502	6.17903e+06	4.81506e+06	4.8071e+06	3.54737e+06	4.8713e+06	2.98012e+06	4.26	1.73	2.07	19.69	14.79	27.65	5.45789e+06	5.30879e+06	4.82464e+06	4.00275e+06	3.74264e+06	4.3246e+06	4.00991e+06	3.70619e+06	4.09597e+06	1.5381e+06	3.79303e+06
FALSE	High	Master Protein	P35637	RNA-binding protein FUS OS=Homo sapiens OX=9606 GN=FUS PE=1 SV=1	0	FALSE	86.968	19	11	24	9	526	53.4	9.36	82.25	11	0	0.853	0.738	0.789	-0.23	-0.44	-0.34	1	1	1	1.5439e+06	1.07656e+06	1.10796e+06	874029	1.31634e+06	794732	3.86	1	2.37	11.67	44.97	9.56	1.33742e+06	1.32646e+06	1.19484e+06	884535	868601	964844	892976	826867	954038	419327	840410
FALSE	High	Master Protein	Q7Z5H3	Rho GTPase-activating protein 22 OS=Homo sapiens OX=9606 GN=ARHGAP22 PE=1 SV=1	0	FALSE	86.933	25	18	23	18	698	76.7	8.15	74.02	18	0	0.801	0.955	0.907	-0.32	-0.07	-0.14	1	1	1	1.00642e+06	1.65275e+06	1.7444e+06	1.5823e+06	806127	1.57898e+06	2.48	1.86	1.35	11.8	15.42	15.61	857252	828574	824337	1.38264e+06	1.32246e+06	1.43936e+06	1.43298e+06	1.33888e+06	1.48634e+06	837755	1.52144e+06
FALSE	High	Master Protein	Q9P2K8	eIF-2-alpha kinase GCN2 OS=Homo sapiens OX=9606 GN=EIF2AK4 PE=1 SV=3	0	FALSE	86.623	12	21	27	21	1649	186.8	6.28	81.58	21	0	1.061	0.94	0.892	0.09	-0.09	-0.16	1	0.506574	0.189897	1.22197e+06	1.37505e+06	1.54403e+06	1.37784e+06	1.29615e+06	1.29295e+06	4.07	0.96	1.1	5.58	3.17	3.06	1.02522e+06	1.04987e+06	1.0646e+06	1.15738e+06	1.09314e+06	1.23236e+06	1.24444e+06	1.18518e+06	1.33509e+06	740281	1.32485e+06
FALSE	High	Master Protein	O43264	Centromere/kinetochore protein zw10 homolog OS=Homo sapiens OX=9606 GN=ZW10 PE=1 SV=3	0	FALSE	86.479	23	16	23	16	779	88.8	6.27	76.68	16	0	0.864	0.937	1.035	-0.21	-0.09	0.05	1	1	1	1.41475e+06	1.08234e+06	1.05757e+06	1.09454e+06	1.22273e+06	1.01413e+06	2.62	1.72	2.98	5.23	9.6	4.79	1.17901e+06	1.2155e+06	1.19538e+06	899744	849474	984697	841660	817328	941496	584275	1.06547e+06
FALSE	High	Master Protein	O60443	Gasdermin-E OS=Homo sapiens OX=9606 GN=GSDME PE=1 SV=2	0	FALSE	86.45	28	14	25	14	496	54.5	5.17	81.16	14	0	1.121	1.048	0.922	0.17	0.07	-0.12	1	1	1	747341	1.0042e+06	1.24117e+06	1.14482e+06	837955	1.05282e+06	1.58	1.78	6.69	13.18	6.79	22.34	643868	630047	612128	851127	803522	885588	1.09481e+06	959226	1.01746e+06	710028	904344
FALSE	High	Master Protein	Q14997	Proteasome activator complex subunit 4 OS=Homo sapiens OX=9606 GN=PSME4 PE=1 SV=2	0	FALSE	86.428	11	17	19	17	1843	211.2	6.9	70.9	17	0	0.934	0.884	0.917	-0.1	-0.18	-0.12	1	0.768056	0.880948	1.07302e+06	823885	801295	735089	1.00197e+06	728501	3.72	0.43	1.76	6.16	1.31	8.19	960619	902605	878882	686166	655050	738389	656724	607908	682755	452191	661082
FALSE	High	Master Protein	Q9HAV4	Exportin-5 OS=Homo sapiens OX=9606 GN=XPO5 PE=1 SV=1	0	FALSE	86.321	16	16	24	16	1204	136.2	5.8	77.71	16	0	0.841	0.784	0.818	-0.25	-0.35	-0.29	0.14607	0.0101616	0.0940021	1.4537e+06	1.04504e+06	1.05364e+06	862165	1.22313e+06	819564	4.4	1.8	2.74	4.14	6.41	2.54	1.23695e+06	1.2458e+06	1.28224e+06	868738	813717	943117	849196	788035	917472	493837	882404
FALSE	High	Master Protein	O43847	Nardilysin OS=Homo sapiens OX=9606 GN=NRDC PE=1 SV=3	0	FALSE	86.239	18	19	23	19	1151	131.6	4.98	81.56	19	0	1.068	1.02	1.03	0.1	0.03	0.04	1	1	1	2.04992e+06	1.52177e+06	1.50449e+06	1.55015e+06	2.19018e+06	1.55264e+06	2.69	2.49	3.5	8.05	14.3	6.18	1.71306e+06	1.76122e+06	1.73826e+06	1.22154e+06	1.21766e+06	1.38251e+06	1.21257e+06	1.16143e+06	1.36041e+06	1.01575e+06	1.4473e+06
FALSE	High	Master Protein	P62873	Guanine nucleotide-binding protein G(I)/G(S)/G(T) subunit beta-1 OS=Homo sapiens OX=9606 GN=GNB1 PE=1 SV=3	0	FALSE	86.166	42	11	34	6	340	37.4	6	150.31	11	5	0.986	0.945	0.912	-0.02	-0.08	-0.13	1	0.774738	0.315332	2.77264e+06	2.65832e+06	2.90936e+06	2.65326e+06	2.73513e+06	2.51288e+06	1.56	1.51	3.2	6.7	3.65	4.49	2.36543e+06	2.38215e+06	2.21325e+06	2.24097e+06	2.12707e+06	2.34403e+06	2.4606e+06	2.22246e+06	2.47896e+06	1.40293e+06	2.64766e+06
FALSE	High	Master Protein	P31943	Heterogeneous nuclear ribonucleoprotein H OS=Homo sapiens OX=9606 GN=HNRNPH1 PE=1 SV=4	0	FALSE	86.059	33	14	54	6	449	49.2	6.3	224.78	14	10	0.84	0.762	0.841	-0.25	-0.39	-0.25	0.99774	0.281053	0.65222	3.18743e+06	2.81697e+06	2.8063e+06	2.35964e+06	2.67608e+06	2.14596e+06	3.12	3.08	2.03	14.11	17.03	13.45	2.84945e+06	2.73852e+06	2.59108e+06	2.26849e+06	2.25402e+06	2.60137e+06	2.34144e+06	2.16733e+06	2.39115e+06	1.06219e+06	2.26888e+06
FALSE	High	Master Protein	Q9NTI5	Sister chromatid cohesion protein PDS5 homolog B OS=Homo sapiens OX=9606 GN=PDS5B PE=1 SV=1	0	FALSE	85.872	15	24	28	20	1447	164.6	8.47	86.78	24	4	0.705	0.737	0.774	-0.51	-0.44	-0.37	0.968256	0.326216	0.619482	2.4438e+06	2.10767e+06	2.18099e+06	1.68796e+06	1.72178e+06	1.55271e+06	1.32	1.29	2.52	16.6	17.6	21.33	2.09255e+06	2.09962e+06	1.96382e+06	1.7521e+06	1.71981e+06	1.88002e+06	1.82208e+06	1.68555e+06	1.83537e+06	747328	1.71205e+06
FALSE	High	Master Protein	Q14554	Protein disulfide-isomerase A5 OS=Homo sapiens OX=9606 GN=PDIA5 PE=1 SV=1	0	FALSE	85.842	32	19	26	19	519	59.6	7.91	95.65	19	0	1.116	1.015	1.062	0.16	0.02	0.09	1	1	1	1.75291e+06	2.58768e+06	2.26598e+06	2.40596e+06	1.95631e+06	2.62533e+06	2.92	1.89	1.42	26.54	11.06	35.68	1.49154e+06	1.56199e+06	1.40595e+06	2.15114e+06	2.07952e+06	2.24958e+06	1.8263e+06	1.72875e+06	1.96086e+06	1.08607e+06	3.05798e+06
FALSE	High	Master Protein	P62820	Ras-related protein Rab-1A OS=Homo sapiens OX=9606 GN=RAB1A PE=1 SV=3	0	FALSE	85.84	75	14	37	6	205	22.7	6.21	130.75	14	0	1.12	1.082	1.187	0.16	0.11	0.25	0.765427	0.308807	0.216039	2.08938e+06	1.50649e+06	1.33201e+06	1.5809e+06	2.34007e+06	1.63053e+06	1.49	2.35	1.33	3.75	1.65	9.25	1.76199e+06	1.79512e+06	1.74604e+06	1.25234e+06	1.17516e+06	1.37948e+06	1.07356e+06	1.04251e+06	1.1193e+06	918942	1.54406e+06
FALSE	High	Master Protein	Q15435	Protein phosphatase 1 regulatory subunit 7 OS=Homo sapiens OX=9606 GN=PPP1R7 PE=1 SV=1	0	FALSE	85.779	45	16	21	16	360	41.5	4.91	71.07	16	0	1.137	1.03	1.023	0.18	0.04	0.03	0.947052	1	1	1.46147e+06	1.77223e+06	1.60195e+06	1.6396e+06	1.66106e+06	1.826e+06	3.48	1.01	3.69	3.38	2.85	10.47	1.24356e+06	1.1862e+06	1.20569e+06	1.47325e+06	1.42649e+06	1.5665e+06	1.29112e+06	1.25395e+06	1.28911e+06	918382	1.62534e+06
FALSE	High	Master Protein	Q12923	Tyrosine-protein phosphatase non-receptor type 13 OS=Homo sapiens OX=9606 GN=PTPN13 PE=1 SV=2	0	FALSE	85.765	9	19	25	19	2485	276.7	6.42	76.86	19	0	1.141	1.014	0.979	0.19	0.02	-0.03	1	1	1	569268	706143	696715	682409	649537	716180	0.97	0.35	0.95	21.28	14.14	22	482860	489094	473323	590307	565026	632373	561528	542926	587365	294944	754058
FALSE	High	Master Protein	P50281	Matrix metalloproteinase-14 OS=Homo sapiens OX=9606 GN=MMP14 PE=1 SV=3	0	FALSE	85.724	30	18	30	18	582	65.9	7.77	90.67	18	0	1.157	1.168	1.057	0.21	0.22	0.08	1	0.987736	1	3.79165e+06	3.10821e+06	3.17806e+06	3.35911e+06	4.38588e+06	3.63022e+06	1.12	0.45	1.29	11.51	16.43	9.18	3.22629e+06	3.32095e+06	3.10514e+06	2.58789e+06	2.48706e+06	2.76651e+06	2.52741e+06	2.45613e+06	2.742e+06	2.22858e+06	2.93622e+06
FALSE	High	Master Protein	P42285	Exosome RNA helicase MTR4 OS=Homo sapiens OX=9606 GN=MTREX PE=1 SV=3	0	FALSE	85.715	17	17	21	17	1042	117.7	6.52	74.89	17	0	0.752	0.862	0.862	-0.41	-0.21	-0.21	0.636637	0.828048	0.8366	1.93917e+06	1.34402e+06	1.43065e+06	1.2339e+06	1.4583e+06	1.15869e+06	1.86	1.89	2.26	5.94	15.95	6.25	1.63294e+06	1.66607e+06	1.62963e+06	1.09874e+06	1.07543e+06	1.23011e+06	1.1567e+06	1.06467e+06	1.21901e+06	662286	1.23213e+06
FALSE	High	Master Protein	Q16270	Insulin-like growth factor-binding protein 7 OS=Homo sapiens OX=9606 GN=IGFBP7 PE=1 SV=1	0	FALSE	85.53	43	14	21	14	282	29.1	7.9	73.07	14	0	2.57	3.235	3.765	1.36	1.69	1.91	1	1	1	1.1498e+06	1.01996e+06	708439	2.66737e+06	2.95521e+06	3.29922e+06	2.29	2.97	4.92	53.39	64.95	54.77	1.00298e+06	967399	941771	853524	816129	871029	555461	547508	645630	1.68436e+06	2.56477e+06
FALSE	High	Master Protein	Q9Y263	Phospholipase A-2-activating protein OS=Homo sapiens OX=9606 GN=PLAA PE=1 SV=2	0	FALSE	85.52	22	18	30	18	795	87.1	6.37	97.85	18	0	1.063	1.032	1.094	0.09	0.05	0.13	0.872885	0.933771	0.231812	2.71381e+06	2.70533e+06	2.68386e+06	2.93691e+06	2.88567e+06	2.79209e+06	1.52	1.75	1.86	2.54	2.72	1.89	2.36376e+06	2.31998e+06	2.22281e+06	2.26849e+06	2.111e+06	2.42459e+06	2.21653e+06	2.07419e+06	2.25971e+06	1.70717e+06	2.85121e+06
FALSE	High	Master Protein	P51531	Probable global transcription activator SNF2L2 OS=Homo sapiens OX=9606 GN=SMARCA2 PE=1 SV=2	0	FALSE	85.416	12	19	29	8	1590	181.2	7.2	88.19	19	0	0.879	0.822	0.772	-0.19	-0.28	-0.37	1	0.672954	0.674983	238123	308218	315313	243306	209418	253211	2.38	1.79	1.05	15.84	16.3	16.88	202618	204218	203016	249669	248786	276234	249685	243939	268668	115396	263089
FALSE	High	Master Protein	Q08AF3	Schlafen family member 5 OS=Homo sapiens OX=9606 GN=SLFN5 PE=1 SV=1	0	FALSE	85.414	21	20	32	17	891	101	8.22	93.73	20	3	1.32	1.044	1.062	0.4	0.06	0.09	1	1	1	1.83075e+06	2.0731e+06	1.98375e+06	2.10751e+06	2.41614e+06	2.1643e+06	3.52	1.74	1.2	10.11	26.29	11.11	1.64814e+06	1.57292e+06	1.4884e+06	1.72336e+06	1.69804e+06	1.83875e+06	1.62369e+06	1.52054e+06	1.69029e+06	1.22505e+06	2.3879e+06
FALSE	High	Master Protein	Q04206	Transcription factor p65 OS=Homo sapiens OX=9606 GN=RELA PE=1 SV=2	0	FALSE	85.343	34	17	31	17	551	60.2	5.68	97.24	17	0	0.943	0.942	0.942	-0.08	-0.09	-0.09	1	0.593481	0.993337	1.62072e+06	1.67382e+06	1.71776e+06	1.61891e+06	1.52812e+06	1.57703e+06	2.64	1.75	3.09	0.76	0.65	7.91	1.43255e+06	1.39246e+06	1.31123e+06	1.39144e+06	1.35313e+06	1.46463e+06	1.44154e+06	1.30123e+06	1.46365e+06	941040	1.56108e+06
FALSE	High	Master Protein	P06865	Beta-hexosaminidase subunit alpha OS=Homo sapiens OX=9606 GN=HEXA PE=1 SV=2	0	FALSE	85.292	30	14	26	13	529	60.7	5.16	98.7	14	1	1.026	0.969	0.975	0.04	-0.05	-0.04	1	1	1	1.7128e+06	2.65404e+06	2.69949e+06	2.63335e+06	1.75656e+06	2.57103e+06	1.19	4.71	1.24	31.67	51.59	28.83	1.4422e+06	1.49132e+06	1.40291e+06	2.36484e+06	2.12365e+06	2.33333e+06	2.1757e+06	2.05232e+06	2.31829e+06	1.14605e+06	3.56788e+06
FALSE	High	Master Protein	Q92922	SWI/SNF complex subunit SMARCC1 OS=Homo sapiens OX=9606 GN=SMARCC1 PE=1 SV=3	0	FALSE	85.224	14	14	20	9	1105	122.8	5.76	66.38	14	1	0.648	0.705	0.718	-0.63	-0.5	-0.48	0.14607	0.0438945	0.120654	1.1106e+06	676656	689531	494906	719968	477150	1.01	3.01	1.93	8.64	14.36	9.33	932845	954188	915956	538952	550040	606438	563625	532896	573511	256988	475870
FALSE	High	Master Protein	Q8TD19	Serine/threonine-protein kinase Nek9 OS=Homo sapiens OX=9606 GN=NEK9 PE=1 SV=2	0	FALSE	85.215	20	18	24	18	979	107.1	5.74	77.35	18	0	1.133	0.869	0.965	0.18	-0.2	-0.05	1	1	1	1.34568e+06	2.14265e+06	2.30334e+06	2.22363e+06	1.52492e+06	1.86223e+06	2.97	2.1	1.26	28.53	18.21	28.58	1.18726e+06	1.15616e+06	1.07768e+06	1.83895e+06	1.70203e+06	1.9203e+06	1.85641e+06	1.7627e+06	1.99255e+06	748457	2.1381e+06
FALSE	High	Master Protein	Q03701	CCAAT/enhancer-binding protein zeta OS=Homo sapiens OX=9606 GN=CEBPZ PE=1 SV=3	0	FALSE	85.169	19	17	19	17	1054	120.9	5.94	71.6	17	0	0.887	0.783	0.86	-0.17	-0.35	-0.22	1	0.0670911	0.265955	1.18118e+06	812291	803293	690726	1.04824e+06	635943	2.61	3.62	0.91	6.62	6.79	9.09	1.00506e+06	974128	975288	654552	677140	727999	647427	611664	685650	357192	664158
FALSE	High	Master Protein	Q14185	Dedicator of cytokinesis protein 1 OS=Homo sapiens OX=9606 GN=DOCK1 PE=1 SV=2	0	FALSE	85.165	12	24	28	23	1865	215.2	7.56	72.42	24	1	1	0.945	0.88	0	-0.08	-0.19	1	1	0.875433	921100	1.31618e+06	1.29645e+06	1.14026e+06	921380	1.2432e+06	1.79	1.1	2.27	10.97	3.39	12.23	789262	791375	734352	1.10336e+06	1.05315e+06	1.16389e+06	1.04489e+06	969824	1.11726e+06	575613	1.18679e+06
FALSE	High	Master Protein	O43615	Mitochondrial import inner membrane translocase subunit TIM44 OS=Homo sapiens OX=9606 GN=TIMM44 PE=1 SV=2	0	FALSE	84.834	36	17	19	17	452	51.3	8.32	69.26	17	0	1.002	0.992	1.005	0	-0.01	0.01	1	1	1	1.69505e+06	1.30341e+06	1.42727e+06	1.4339e+06	1.69873e+06	1.29305e+06	1.14	0.88	5.34	2.12	5.7	8.28	1.4672e+06	1.45007e+06	1.38837e+06	1.06982e+06	1.04293e+06	1.17304e+06	1.24891e+06	1.08559e+06	1.21613e+06	833498	1.40523e+06
FALSE	High	Master Protein	P43652	Afamin OS=Homo sapiens OX=9606 GN=AFM PE=1 SV=1	0	FALSE	84.813	36	22	35	22	599	69	5.9	115.77	22	0	1.216	1.11	0.899	0.28	0.15	-0.15	1	1	1	1.73684e+06	3.59936e+06	4.2508e+06	3.82034e+06	2.1113e+06	3.9967e+06	2.51	2.67	6.1	70.86	56.71	88.68	1.47786e+06	1.44087e+06	1.44256e+06	3.0998e+06	2.83254e+06	3.22584e+06	3.44028e+06	2.95604e+06	3.62196e+06	5.81651e+06	2.64741e+06
FALSE	High	Master Protein	Q12874	Splicing factor 3A subunit 3 OS=Homo sapiens OX=9606 GN=SF3A3 PE=1 SV=1	0	FALSE	84.802	37	15	24	15	501	58.8	5.38	92.94	15	0	0.826	0.807	0.804	-0.28	-0.31	-0.31	1	0.324471	0.674983	3.49152e+06	2.83291e+06	2.85057e+06	2.29272e+06	2.88407e+06	2.28624e+06	0.9	1.5	1.39	15.76	9.12	17.18	2.93662e+06	2.99979e+06	2.87745e+06	2.35499e+06	2.23054e+06	2.57459e+06	2.31841e+06	2.20302e+06	2.38473e+06	1.08228e+06	2.46265e+06
FALSE	High	Master Protein	Q9NR45	Sialic acid synthase OS=Homo sapiens OX=9606 GN=NANS PE=1 SV=2	0	FALSE	84.763	45	13	25	13	359	40.3	6.74	104.06	13	0	1.08	1.044	0.982	0.11	0.06	-0.03	1	1	1	2.17517e+06	2.20295e+06	2.06341e+06	2.02678e+06	2.34835e+06	2.29964e+06	5.58	1.04	2.26	15.26	13.79	18.81	2.00293e+06	1.86883e+06	1.73355e+06	1.83131e+06	1.74408e+06	1.99444e+06	1.68938e+06	1.59468e+06	1.70804e+06	1.16335e+06	2.49731e+06
FALSE	High	Master Protein	Q15386	Ubiquitin-protein ligase E3C OS=Homo sapiens OX=9606 GN=UBE3C PE=1 SV=3	0	FALSE	84.605	18	17	24	17	1083	123.8	6.71	79.92	17	0	1.036	0.917	0.881	0.05	-0.13	-0.18	1	0.327133	0.464713	943184	893659	955795	841957	977145	819083	0.43	2.94	2.31	4.02	4.12	4.87	800306	814884	772538	773986	703937	800923	771083	709904	814400	486371	864433
FALSE	High	Master Protein	Q12802	A-kinase anchor protein 13 OS=Homo sapiens OX=9606 GN=AKAP13 PE=1 SV=2	0	FALSE	84.585	6	17	20	17	2813	307.4	5.24	71	17	0	0.915	0.93	0.89	-0.13	-0.1	-0.17	0.786047	1	0.276813	697969	743920	777918	692068	638926	692074	1.76	2.89	1.02	7.9	5.03	3.93	593898	595837	587161	631089	595254	642561	617843	601205	666211	415634	589937
FALSE	High	Master Protein	Q12931	Heat shock protein 75 kDa, mitochondrial OS=Homo sapiens OX=9606 GN=TRAP1 PE=1 SV=3	0	FALSE	84.54	32	19	26	17	704	80.1	8.21	86.94	19	1	0.907	0.948	0.902	-0.14	-0.08	-0.15	1	1	1	2.30879e+06	1.72836e+06	1.96494e+06	1.77193e+06	2.09514e+06	1.63818e+06	0.84	0.89	2.83	15.85	11.25	11.82	1.97982e+06	1.96587e+06	1.89107e+06	1.42894e+06	1.39948e+06	1.549e+06	1.63621e+06	1.51858e+06	1.63514e+06	798152	1.80346e+06
FALSE	High	Master Protein	P27361	Mitogen-activated protein kinase 3 OS=Homo sapiens OX=9606 GN=MAPK3 PE=1 SV=4	0	FALSE	84.516	44	14	23	10	379	43.1	6.74	91.99	14	0	1.173	0.928	1.054	0.23	-0.11	0.08	1	1	1	733674	929345	916705	965855	860768	862153	2.2	3.9	5.23	13.91	7.98	15.94	613112	646772	600934	814009	743623	813690	699527	744774	781093	513661	1.11084e+06
FALSE	High	Master Protein	P01130	Low-density lipoprotein receptor OS=Homo sapiens OX=9606 GN=LDLR PE=1 SV=1	0	FALSE	84.369	18	14	19	13	860	95.3	5.05	68.13	14	1	1.053	1.023	1.157	0.07	0.03	0.21	1	1	1	1.22733e+06	1.41663e+06	1.34303e+06	1.5537e+06	1.2926e+06	1.44951e+06	2.11	4.51	2.42	26.47	12.63	25.58	1.01334e+06	1.05448e+06	1.0162e+06	1.17764e+06	1.05326e+06	1.28296e+06	1.08736e+06	997471	1.14435e+06	1.23938e+06	1.22521e+06
FALSE	High	Master Protein	P19838	Nuclear factor NF-kappa-B p105 subunit OS=Homo sapiens OX=9606 GN=NFKB1 PE=1 SV=2	0	FALSE	84.321	22	20	22	19	968	105.3	5.4	69.56	20	0	0.915	0.989	0.981	-0.13	-0.02	-0.03	1	1	1	1.32179e+06	1.30905e+06	1.22932e+06	1.20543e+06	1.20973e+06	1.29456e+06	0.72	0.85	1.04	4.82	12.32	6.87	1.1247e+06	1.13711e+06	1.06998e+06	1.08126e+06	1.05845e+06	1.17321e+06	973085	950120	1.04746e+06	682606	1.23867e+06
FALSE	High	Master Protein	P41091	Eukaryotic translation initiation factor 2 subunit 3 OS=Homo sapiens OX=9606 GN=EIF2S3 PE=1 SV=3	0	FALSE	84.284	40	18	26	18	472	51.1	8.4	89.82	18	0	1.085	1.072	1.051	0.12	0.1	0.07	1	1	1	4.87564e+06	3.87966e+06	3.67024e+06	3.85838e+06	5.28851e+06	4.158e+06	2.3	2.21	2.71	3.46	2.36	7.7	4.09353e+06	4.18897e+06	4.12037e+06	3.22516e+06	3.20571e+06	3.44295e+06	2.95808e+06	2.90473e+06	3.03364e+06	2.24451e+06	3.70997e+06
FALSE	High	Master Protein	O75367	Core histone macro-H2A.1 OS=Homo sapiens OX=9606 GN=MACROH2A1 PE=1 SV=5	0	FALSE	84.208	40	14	26	12	369	39.2	9.83	103.31	14	2	0.875	0.797	0.718	-0.19	-0.33	-0.48	1	1	1	2.93478e+06	3.72493e+06	3.55633e+06	2.55473e+06	2.56774e+06	2.96902e+06	3.53	1.29	1.4	28.26	20.24	34.75	2.40342e+06	2.60445e+06	2.4038e+06	3.10862e+06	2.98053e+06	3.27161e+06	2.85058e+06	2.80658e+06	3.03022e+06	1.12009e+06	3.27641e+06
FALSE	High	Master Protein	P54652	Heat shock-related 70 kDa protein 2 OS=Homo sapiens OX=9606 GN=HSPA2 PE=1 SV=1	0	FALSE	84.158	26	17	59	5	639	70	5.74	166.01	17	0	0.777	0.59	0.574	-0.36	-0.76	-0.8	0.392099	0.00712387	0.00822871	400611	481303	527927	302779	311168	284105	4.16	2.05	3.89	3.91	2.83	15.14	326923	344190	341995	392043	393181	431358	425491	389745	464380	171934	291132
FALSE	High	Master Protein	Q12769	Nuclear pore complex protein Nup160 OS=Homo sapiens OX=9606 GN=NUP160 PE=1 SV=3	0	FALSE	84.155	14	18	22	18	1436	162	5.5	67.89	18	0	0.89	0.874	0.86	-0.17	-0.2	-0.22	1	1	1	924435	859718	883374	759914	822543	750999	0.27	1.07	3.95	14.87	11.35	14.95	788587	794240	755009	702286	689248	770504	680513	682705	778585	378523	844235
FALSE	High	Master Protein	Q8TCU6	Phosphatidylinositol 3,4,5-trisphosphate-dependent Rac exchanger 1 protein OS=Homo sapiens OX=9606 GN=PREX1 PE=1 SV=3	0	FALSE	84.094	14	25	33	24	1659	186.1	6.44	83.53	25	1	0.95	0.774	0.686	-0.07	-0.37	-0.54	1	0.398268	0.496729	731567	2.36817e+06	2.92036e+06	2.00445e+06	694667	1.83375e+06	2.87	3.74	2.06	19.37	5.29	32.03	623470	628535	570341	2.03218e+06	1.81533e+06	2.12242e+06	2.41628e+06	2.25696e+06	2.45288e+06	845948	1.92735e+06
FALSE	High	Master Protein	Q16513	Serine/threonine-protein kinase N2 OS=Homo sapiens OX=9606 GN=PKN2 PE=1 SV=1	0	FALSE	84.07	24	24	32	21	984	112	6.3	99.94	24	2	0.983	0.943	0.926	-0.03	-0.08	-0.11	1	0.942212	0.879766	1.34899e+06	1.36049e+06	1.43216e+06	1.32637e+06	1.32548e+06	1.28339e+06	2.69	0.43	2.87	9.93	7.56	9.17	1.14785e+06	1.13426e+06	1.14058e+06	1.13097e+06	1.08653e+06	1.22708e+06	1.19438e+06	1.08193e+06	1.22029e+06	650165	1.29217e+06
FALSE	High	Master Protein	P30876	DNA-directed RNA polymerase II subunit RPB2 OS=Homo sapiens OX=9606 GN=POLR2B PE=1 SV=1	0	FALSE	84.027	18	21	24	21	1174	133.8	6.87	68.63	21	0	0.88	0.867	0.883	-0.18	-0.21	-0.18	1	0.49911	0.935236	1.77965e+06	1.58432e+06	1.61813e+06	1.42957e+06	1.56614e+06	1.37404e+06	1.95	1.94	3.07	6.71	10.62	13.43	1.55706e+06	1.52901e+06	1.44387e+06	1.28335e+06	1.26771e+06	1.4375e+06	1.36103e+06	1.25056e+06	1.35616e+06	758864	1.43356e+06
[truncated: 6,731 more rows]
[truncated: 45 more columns]
