# Supplementary material for: The neural transdifferentiation potential of bone marrow mesenchymal stem cells
Source: PLoS One. 2026 Apr 20;21(4):e0347119. doi: 10.1371/journal.pone.0347119 (PMC13094960; doi:10.1371/journal.pone.0347119)
Supplement: S4 File — (XLSX) [file pone.0347119.s007.xlsx]

## Sheet: Sheet1
Accession	CES_ProteinGroups	CES_ProteinDescriptions	CES_ProteinNames	MY_Description	TK_Description	CES_Glial_1	CES_Glial_2	CES_Glial_3	CES_MSC_1	CES_MSC_2	CES_MSC_3	CES_Neural_1	CES_Neural_2	CES_Neural_3	MY_Glial_1	MY_Glial_2	MY_Glial_3	MY_MSC_1	MY_MSC_2	MY_Neural_1	MY_Neural_2	MY_Neural_3	TK_Glial_1	TK_Glial_2	TK_Glial_3	TK_MSC_1	TK_MSC_2	TK_MSC_3	TK_Neural_1	TK_Neural_2	TK_Neural_3	CES_Glial_1_log2	CES_Glial_2_log2	CES_Glial_3_log2	CES_MSC_1_log2	CES_MSC_2_log2	CES_MSC_3_log2	CES_Neural_1_log2	CES_Neural_2_log2	CES_Neural_3_log2	MY_Glial_1_log2	MY_Glial_2_log2	MY_Glial_3_log2	MY_MSC_1_log2	MY_MSC_2_log2	MY_Neural_1_log2	MY_Neural_2_log2	MY_Neural_3_log2	TK_Glial_1_log2
A0A024RBG1				Diphosphoinositol polyphosphate phosphohydrolase NUDT4B OS=Homo sapiens OX=9606 GN=NUDT4B PE=3 SV=1		1	1	1	1	1	1	1	1	1	25807.7	21087.1	19029.5	27861.1	32347.4	18599.3	20429.2	20756.6	1	1	1	1	1	1	1	1	1	0	0	0	0	0	0	0	0	0	14.6555	14.3641	14.2159	14.766	14.9814	14.183	14.3183	14.3413	0
A0A075B6P5;A0A075B6S2;A0A075B6S6;A0A087WW87;A0A0A0MRZ7;A2NJV5;P01614;P01615;P06310	A0A075B6P5;A0A075B6S2;A0A075B6S6;A0A087WW87;A0A0A0MRZ7;A2NJV5;P01614;P01615;P06310	Immunoglobulin kappa variable 2-28;Immunoglobulin kappa variable 2D-29;Immunoglobulin kappa variable 2D-30;Immunoglobulin kappa variable 2-40;Immunoglobulin kappa variable 2D-26;Immunoglobulin kappa variable 2-29;Immunoglobulin kappa variable 2D-40;Immunoglobulin kappa variable 2D-28;Immunoglobulin kappa variable 2-30	KV228_HUMAN;KVD29_HUMAN;KVD30_HUMAN;KV240_HUMAN;KVD26_HUMAN;KV229_HUMAN;KVD40_HUMAN;KVD28_HUMAN;KV230_HUMAN			1	1	1	1	1	1	1	1	1	1	1	1	1	1	1	1	1	1	1	1	1	1	1	1	1	1	0	0	0	0	0	0	0	0	0	0	0	0	0	0	0	0	0	0
A0A087WSZ9				T cell receptor alpha variable 30 OS=Homo sapiens OX=9606 GN=TRAV30 PE=1 SV=1		1	1	1	1	1	1	1	1	1	569490	463175	505362	780601	704226	416026	461765	443766	1	1	1	1	1	1	1	1	1	0	0	0	0	0	0	0	0	0	19.1193	18.8212	18.947	19.5742	19.4257	18.6663	18.8168	18.7594	0
A0A096LP01					Small integral membrane protein 26 OS=Homo sapiens OX=9606 GN=SMIM26 PE=3 SV=1	1	1	1	1	1	1	1	1	1	1	1	1	1	1	1	1	1	2192.64	2097.55	2511.56	3511.45	2221.49	1317.51	2302.77	1452.15	2339.51	0	0	0	0	0	0	0	0	0	0	0	0	0	0	0	0	0	11.0985
A0A0B4J1V1				Immunoglobulin heavy variable 3-21 OS=Homo sapiens OX=9606 GN=IGHV3-21 PE=1 SV=1		1	1	1	1	1	1	1	1	1	1	1	1	1	1	1	1	1	1	1	1	1	1	1	1	1	1	0	0	0	0	0	0	0	0	0	0	0	0	0	0	0	0	0	0
A0A0B4J2D5				Putative glutamine amidotransferase-like class 1 domain-containing protein 3B, mitochondrial OS=Homo sapiens OX=9606 GN=GATD3B PE=5 SV=1	Putative glutamine amidotransferase-like class 1 domain-containing protein 3B, mitochondrial OS=Homo sapiens OX=9606 GN=GATD3B PE=5 SV=1	1	1	1	1	1	1	1	1	1	984809	1.0006e+06	987986	1.03566e+06	962781	923329	933585	1.01658e+06	699922	1.14439e+06	1.36016e+06	766101	504011	418123	878327	701392	1.24367e+06	0	0	0	0	0	0	0	0	0	19.9095	19.9324	19.9141	19.9821	19.8768	19.8165	19.8324	19.9553	19.4168
A0A0B4J2D5;P0DPI2	A0A0B4J2D5;P0DPI2	Putative glutamine amidotransferase-like class 1 domain-containing protein 3B, mitochondrial;Glutamine amidotransferase-like class 1 domain-containing protein 3, mitochondrial	GAL3B_HUMAN;GAL3A_HUMAN			48752.6	34287.1	27054	27376.5	19527.9	22460	44165.6	28561.6	25764.6	1	1	1	1	1	1	1	1	1	1	1	1	1	1	1	1	1	15.5732	15.0654	14.7236	14.7406	14.2533	14.4551	15.4306	14.8018	14.6531	0	0	0	0	0	0	0	0	0
A0A0J9YX94					Paraneoplastic antigen Ma6F OS=Homo sapiens OX=9606 GN=PNMA6F PE=4 SV=1	1	1	1	1	1	1	1	1	1	1	1	1	1	1	1	1	1	1	1	1	1	1	1	1	1	1	0	0	0	0	0	0	0	0	0	0	0	0	0	0	0	0	0	0
A0A1B0GVG4	A0A1B0GVG4	Coiled-coil domain-containing protein 194	CC194_HUMAN			6851.92	8418.65	4779.97	1	1	1	7070.18	7208.82	4998.82	1	1	1	1	1	1	1	1	1	1	1	1	1	1	1	1	1	12.7423	13.0394	12.2228	0	0	0	12.7875	12.8155	12.2874	0	0	0	0	0	0	0	0	0
A0A3B3IU46				RNA guanine-N7 methyltransferase-activating subunit-like protein OS=Homo sapiens OX=9606 GN=RAMACL PE=3 SV=1		1	1	1	1	1	1	1	1	1	287457	291190	277804	336654	325069	273521	288639	305357	1	1	1	1	1	1	1	1	1	0	0	0	0	0	0	0	0	0	18.133	18.1516	18.0837	18.3609	18.3104	18.0613	18.1389	18.2201	0
A0A3B3IU46;Q9BTL3	A0A3B3IU46;Q9BTL3	RNA guanine-N7 methyltransferase-activating subunit-like protein;RNA guanine-N7 methyltransferase activating subunit	RMACL_HUMAN;RAMAC_HUMAN			14504.6	17996.6	16697.6	29691.9	30562.8	33629.7	1	14347.4	20996.3	1	1	1	1	1	1	1	1	1	1	1	1	1	1	1	1	1	13.8242	14.1354	14.0274	14.8578	14.8995	15.0374	0	13.8085	14.3578	0	0	0	0	0	0	0	0	0
A0AV96					RNA-binding protein 47 OS=Homo sapiens OX=9606 GN=RBM47 PE=1 SV=2	1	1	1	1	1	1	1	1	1	1	1	1	1	1	1	1	1	1	1	1	1	1	1	1	1	1	0	0	0	0	0	0	0	0	0	0	0	0	0	0	0	0	0	0
A0AVF1	A0AVF1	Intraflagellar transport protein 56	IFT56_HUMAN	Intraflagellar transport protein 56 OS=Homo sapiens OX=9606 GN=IFT56 PE=1 SV=1	Intraflagellar transport protein 56 OS=Homo sapiens OX=9606 GN=IFT56 PE=1 SV=1	5481.37	5358.25	4567.38	5960.5	6831.54	5820.29	4287.32	6881.61	6239.65	122465	130051	136835	166002	160828	112866	133408	128136	128386	228144	198814	212778	105430	118305	208464	131828	186023	12.4203	12.3875	12.1572	12.5412	12.738	12.5069	12.0659	12.7485	12.6072	16.902	16.9887	17.0621	17.3408	17.2952	16.7842	17.0255	16.9673	16.9701
A0AVT1	A0AVT1	Ubiquitin-like modifier-activating enzyme 6	UBA6_HUMAN	Ubiquitin-like modifier-activating enzyme 6 OS=Homo sapiens OX=9606 GN=UBA6 PE=1 SV=1	Ubiquitin-like modifier-activating enzyme 6 OS=Homo sapiens OX=9606 GN=UBA6 PE=1 SV=1	170000	174083	169245	228584	206527	218067	165409	165056	176910	5.00747e+06	5.06744e+06	4.94442e+06	6.29576e+06	6.02648e+06	4.60595e+06	4.82985e+06	5.22116e+06	1.8616e+06	3.43933e+06	3.00761e+06	3.77979e+06	1.69503e+06	2.02342e+06	2.85555e+06	1.78207e+06	2.83165e+06	17.3752	17.4094	17.3688	17.8024	17.656	17.7344	17.3357	17.3326	17.4327	22.2557	22.2728	22.2374	22.5859	22.5229	22.1351	22.2035	22.3159	20.8281
A0FGR8	A0FGR8	Extended synaptotagmin-2	ESYT2_HUMAN	Extended synaptotagmin-2 OS=Homo sapiens OX=9606 GN=ESYT2 PE=1 SV=1	Extended synaptotagmin-2 OS=Homo sapiens OX=9606 GN=ESYT2 PE=1 SV=1	162997	191719	155203	98665	114693	103791	152362	186577	153038	5.21163e+06	5.09863e+06	5.13118e+06	4.18374e+06	4.19429e+06	4.49036e+06	4.99533e+06	5.16557e+06	1.36164e+06	2.44909e+06	1.83284e+06	1.89079e+06	602537	1.07332e+06	2.37168e+06	1.34887e+06	1.95224e+06	17.3145	17.5486	17.2438	16.5903	16.8074	16.6633	17.2171	17.5094	17.2235	22.3133	22.2817	22.2909	21.9964	22	22.0984	22.2521	22.3005	20.3769
A0JLT2	A0JLT2	Mediator of RNA polymerase II transcription subunit 19	MED19_HUMAN			7208.65	9476.55	7196.94	20509.6	13382.2	20079.3	6041.76	9274.53	6669.96	1	1	1	1	1	1	1	1	1	1	1	1	1	1	1	1	1	12.8155	13.2101	12.8132	14.324	13.708	14.2934	12.5608	13.1791	12.7035	0	0	0	0	0	0	0	0	0
A0JNW5	A0JNW5	Bridge-like lipid transfer protein family member 3B	BLT3B_HUMAN	Bridge-like lipid transfer protein family member 3B OS=Homo sapiens OX=9606 GN=BLTP3B PE=1 SV=2	Bridge-like lipid transfer protein family member 3B OS=Homo sapiens OX=9606 GN=BLTP3B PE=1 SV=2	11729.3	13185.7	13944.7	17867.7	17078.9	16209.6	12929.8	13542.1	14500.6	170874	185660	169440	211029	200295	165224	164785	181518	57182.5	98565.6	80677.3	132040	51891.1	58205.6	79440.6	50218.9	75924.8	13.5178	13.6867	13.7674	14.1251	14.0599	13.9846	13.6584	13.7252	13.8238	17.3826	17.5023	17.3704	17.6871	17.6118	17.3341	17.3302	17.4698	15.8033
A0MZ66	A0MZ66	Shootin-1	SHOT1_HUMAN	Shootin-1 OS=Homo sapiens OX=9606 GN=SHTN1 PE=1 SV=4	Shootin-1 OS=Homo sapiens OX=9606 GN=SHTN1 PE=1 SV=4	1	1	1	6596.19	7288.51	8474.9	1	6352.36	6759.52	5119.06	5614.64	5995.61	11934.4	10833.8	5785.23	6314.35	4090.27	3233.73	11421.7	7850.83	13760.2	8049.31	12362.8	11082.1	4722.68	10811	0	0	0	12.6874	12.8314	13.049	0	12.6331	12.7227	12.3217	12.455	12.5497	13.5428	13.4032	12.4982	12.6244	11.998	11.659
A0PJW6	A0PJW6	Transmembrane protein 223	TM223_HUMAN	Transmembrane protein 223 OS=Homo sapiens OX=9606 GN=TMEM223 PE=1 SV=1		10546.3	11392	11331.2	18232.9	15015.3	20137.1	10474.5	10611.3	10255.1	15161.8	16237.8	16237.8	30733.4	24609.8	14787.2	15625.3	17969.1	1	1	1	1	1	1	1	1	1	13.3645	13.4757	13.468	14.1543	13.8741	14.2976	13.3546	13.3733	13.3241	13.8882	13.9871	13.9871	14.9075	14.5869	13.8521	13.9316	14.1332	0
A0PJZ3	A0PJZ3	Glucoside xylosyltransferase 2	GXLT2_HUMAN	Glucoside xylosyltransferase 2 OS=Homo sapiens OX=9606 GN=GXYLT2 PE=2 SV=2	Glucoside xylosyltransferase 2 OS=Homo sapiens OX=9606 GN=GXYLT2 PE=2 SV=2	5268.67	5798.82	4762.83	1814.01	4392.33	1730.92	5809.16	7225.68	7805.99	35063.2	35492	38901.3	37840.7	30830.9	29236.6	37773.1	35261.5	57892.4	116308	95827.9	112841	43050.6	40701.3	117000	56194.3	86940	12.3632	12.5015	12.2176	10.825	12.1008	10.7573	12.5041	12.8189	12.9304	15.0977	15.1152	15.2475	15.2076	14.9121	14.8355	15.2051	15.1058	15.8211
A0PK00				Transmembrane protein 120B OS=Homo sapiens OX=9606 GN=TMEM120B PE=1 SV=1		1	1	1	1	1	1	1	1	1	41150.1	57088.5	63753.6	66136.6	54562.7	60276.2	55929.3	58511.8	1	1	1	1	1	1	1	1	1	0	0	0	0	0	0	0	0	0	15.3286	15.8009	15.9602	16.0132	15.7356	15.8793	15.7713	15.8364	0
A1A4S6	A1A4S6	Rho GTPase-activating protein 10	RHG10_HUMAN	Rho GTPase-activating protein 10 OS=Homo sapiens OX=9606 GN=ARHGAP10 PE=1 SV=1	Rho GTPase-activating protein 10 OS=Homo sapiens OX=9606 GN=ARHGAP10 PE=1 SV=1	11143	20538.3	15535.2	19789.7	14895.5	22424.7	9876.21	14994	14571.6	455510	474568	478958	553531	522181	405525	415950	431138	324050	574152	490248	432436	250867	333369	470153	315039	484621	13.4438	14.326	13.9233	14.2725	13.8626	14.4528	13.2697	13.8721	13.8309	18.7971	18.8563	18.8695	19.0783	18.9942	18.6294	18.6661	18.7178	18.3059
A1L020					RNA-binding protein MEX3A OS=Homo sapiens OX=9606 GN=MEX3A PE=1 SV=1	1	1	1	1	1	1	1	1	1	1	1	1	1	1	1	1	1	1339.75	2514.14	5118.08	4851.02	3990.58	1414.7	1969.82	2136.9	2711.68	0	0	0	0	0	0	0	0	0	0	0	0	0	0	0	0	0	10.3877
A1L0T0	A1L0T0	2-hydroxyacyl-CoA lyase 2	HACL2_HUMAN	2-hydroxyacyl-CoA lyase 2 OS=Homo sapiens OX=9606 GN=ILVBL PE=1 SV=2	2-hydroxyacyl-CoA lyase 2 OS=Homo sapiens OX=9606 GN=ILVBL PE=1 SV=2	49906.6	44538.2	37635.8	41608.9	47420.8	43835.6	49736.6	50008.9	44901.8	2.06705e+06	2.04033e+06	2.04066e+06	2.47975e+06	2.47393e+06	1.88288e+06	2.00441e+06	2.09525e+06	349800	710069	562985	787398	329393	416257	587044	358939	581097	15.6069	15.4428	15.1998	15.3446	15.5332	15.4198	15.602	15.6099	15.4545	20.9791	20.9604	20.9606	21.2418	21.2384	20.8445	20.9347	20.9987	18.4162
A1L188				NADH dehydrogenase [ubiquinone] 1 alpha subcomplex assembly factor 8 OS=Homo sapiens OX=9606 GN=NDUFAF8 PE=1 SV=1		1	1	1	1	1	1	1	1	1	55684.8	62550.1	66745.5	90866.5	82040.5	63694.3	59918.1	79766	1	1	1	1	1	1	1	1	1	0	0	0	0	0	0	0	0	0	15.765	15.9327	16.0264	16.4715	16.324	15.9589	15.8707	16.2835	0
A1L390					Pleckstrin homology domain-containing family G member 3 OS=Homo sapiens OX=9606 GN=PLEKHG3 PE=1 SV=1	1	1	1	1	1	1	1	1	1	1	1	1	1	1	1	1	1	1502.42	2240.88	1901.11	3717.5	3871.02	2668.77	1836.4	1334.38	2997.93	0	0	0	0	0	0	0	0	0	0	0	0	0	0	0	0	0	10.5531
A1L4H1	A1L4H1	Soluble scavenger receptor cysteine-rich domain-containing protein SSC5D	SRCRL_HUMAN		Soluble scavenger receptor cysteine-rich domain-containing protein SSC5D OS=Homo sapiens OX=9606 GN=SSC5D PE=1 SV=3	11871.3	6103.41	3937.33	1	1831.27	858.608	11751.1	6655.16	4536.63	1	1	1	1	1	1	1	1	46980.4	70658.4	61078.4	36322.1	12980.4	23355.3	71554.4	56692.2	71052.2	13.5352	12.5754	11.943	0	10.8386	9.74586	13.5205	12.7003	12.1474	0	0	0	0	0	0	0	0	15.5198
A1X283	A1X283	SH3 and PX domain-containing protein 2B	SPD2B_HUMAN	SH3 and PX domain-containing protein 2B OS=Homo sapiens OX=9606 GN=SH3PXD2B PE=1 SV=3	SH3 and PX domain-containing protein 2B OS=Homo sapiens OX=9606 GN=SH3PXD2B PE=1 SV=3	146913	118486	141734	97029.4	94948.4	105785	134210	115873	150326	2.51985e+06	2.53298e+06	2.51447e+06	2.97805e+06	2.89734e+06	2.33817e+06	2.44935e+06	2.57128e+06	868776	1.8289e+06	1.97404e+06	1.75563e+06	942723	708092	1.44515e+06	849138	1.86397e+06	17.1646	16.8544	17.1128	16.5661	16.5349	16.6908	17.0341	16.8222	17.1977	21.2649	21.2724	21.2618	21.5059	21.4663	21.1569	21.224	21.2941	19.7286
A1XBS5	A1XBS5	CBY1-interacting BAR domain-containing protein 1	CBAR1_HUMAN	CBY1-interacting BAR domain-containing protein 1 OS=Homo sapiens OX=9606 GN=CIBAR1 PE=1 SV=2	CBY1-interacting BAR domain-containing protein 1 OS=Homo sapiens OX=9606 GN=CIBAR1 PE=1 SV=2	3551.53	3740.61	4430.03	3638.61	3162.96	3211.44	4257.3	3562.46	4430.43	25429	23794	24495.3	30047.2	24206	25874.7	21767.9	25036.1	50821.6	76699.1	63541.6	80548	34634	48190.4	68068.2	47148.1	60296.5	11.7942	11.8691	12.1131	11.8292	11.6271	11.649	12.0557	11.7987	12.1132	14.6342	14.5383	14.5802	14.8749	14.5631	14.6593	14.4099	14.6117	15.6332
A1Z1Q3				ADP-ribose glycohydrolase MACROD2 OS=Homo sapiens OX=9606 GN=MACROD2 PE=1 SV=2		1	1	1	1	1	1	1	1	1	32997.4	38106.8	36641.2	40984.4	42652.3	30988	34810.5	41038.1	1	1	1	1	1	1	1	1	1	0	0	0	0	0	0	0	0	0	15.0101	15.2178	15.1612	15.3228	15.3803	14.9194	15.0872	15.3247	0
A2AJT9				BCLAF1 and THRAP3 family member 3 OS=Homo sapiens OX=9606 GN=BCLAF3 PE=1 SV=1	BCLAF1 and THRAP3 family member 3 OS=Homo sapiens OX=9606 GN=BCLAF3 PE=1 SV=1	1	1	1	1	1	1	1	1	1	20145.8	19368.8	19378.2	24834.5	26250.1	18236.5	19646.9	18491.2	34610.2	70841.7	57734.9	47038.3	21070.2	21202.1	52242.4	29432.1	52582.1	0	0	0	0	0	0	0	0	0	14.2982	14.2414	14.2421	14.6001	14.68	14.1545	14.262	14.1745	15.0789
A2I7N0				TREMBL:A2I7N0;Q28922;Q3ZEJ6 (Bos taurus) SERPINA3-4		1	1	1	1	1	1	1	1	1	137845	126109	126723	65329.1	61235.6	154351	156648	161610	1	1	1	1	1	1	1	1	1	0	0	0	0	0	0	0	0	0	17.0727	16.9443	16.9513	15.9954	15.9021	17.2359	17.2572	17.3022	0
A2I7N3				TREMBL:A2I7N3;Q27984 (Bos taurus) SERPINA3-7	TREMBL:A2I7N3;Q27984 (Bos taurus) SERPINA3-7	1	1	1	1	1	1	1	1	1	150817	177913	166190	89869.6	83018.3	187472	192798	217214	161488	82330.1	109993	12843.8	8979.51	7537.68	83097.9	167547	94274.2	0	0	0	0	0	0	0	0	0	17.2024	17.4408	17.3425	16.4555	16.3411	17.5163	17.5567	17.7288	17.3011
A2RRP1	A2RRP1	NBAS subunit of NRZ tethering complex	NBAS_HUMAN	NBAS subunit of NRZ tethering complex OS=Homo sapiens OX=9606 GN=NBAS PE=1 SV=2	NBAS subunit of NRZ tethering complex OS=Homo sapiens OX=9606 GN=NBAS PE=1 SV=2	90700.7	94591.1	80242.1	92909.7	93644.4	89294.8	91630.6	94229.6	89514.5	3.59019e+06	3.57665e+06	3.60652e+06	4.46723e+06	4.29384e+06	3.33493e+06	3.64617e+06	3.78846e+06	1.44262e+06	2.38784e+06	2.04885e+06	2.54296e+06	1.2254e+06	1.52436e+06	2.14043e+06	1.57726e+06	2.09784e+06	16.4688	16.5294	16.2921	16.5035	16.5149	16.4463	16.4835	16.5239	16.4498	21.7756	21.7702	21.7822	22.0909	22.0338	21.6692	21.7979	21.8532	20.4603
A2RTX5				Threonine--tRNA ligase 2, cytoplasmic OS=Homo sapiens OX=9606 GN=TARS3 PE=1 SV=1	Threonine--tRNA ligase 2, cytoplasmic OS=Homo sapiens OX=9606 GN=TARS3 PE=1 SV=1	1	1	1	1	1	1	1	1	1	45463.2	36118.1	39512.8	40559.1	41648	34649.7	36159.5	39152.1	6414.09	11124.2	13395.3	9770.18	5975.37	6568.93	7039.33	8765.31	11512.1	0	0	0	0	0	0	0	0	0	15.4724	15.1404	15.27	15.3077	15.346	15.0806	15.1421	15.2568	12.647
A2RU67	A2RU67	Protein FAM234B	F234B_HUMAN	Protein FAM234B OS=Homo sapiens OX=9606 GN=FAM234B PE=1 SV=1	Protein FAM234B OS=Homo sapiens OX=9606 GN=FAM234B PE=1 SV=1	5102.54	6001.2	5045.15	10628.7	12422	12099.1	5507.79	7901.5	5361.39	112774	125169	120947	186575	172435	105903	116202	120864	78624.9	107574	91324.2	114566	56612.5	97956.3	105395	89931.5	96362.4	12.317	12.551	12.3007	13.3757	13.6006	13.5626	12.4273	12.9479	12.3884	16.7831	16.9335	16.884	17.5094	17.3957	16.6924	16.8263	16.883	16.2627
A2RUC4	A2RUC4	tRNA wybutosine-synthesizing protein 5	TYW5_HUMAN	tRNA wybutosine-synthesizing protein 5 OS=Homo sapiens OX=9606 GN=TYW5 PE=1 SV=1	tRNA wybutosine-synthesizing protein 5 OS=Homo sapiens OX=9606 GN=TYW5 PE=1 SV=1	1	1	1	15795.4	9636.75	8673.4	1	1	1	62089.7	72455.2	62090.7	59811.1	55756.1	53739.3	54256.3	69176.8	14017.7	25776.7	22222.2	27813.4	14214.3	19394.4	24823.2	15553.9	22717	0	0	0	13.9472	13.2343	13.0824	0	0	0	15.9221	16.1448	15.9221	15.8681	15.7668	15.7137	15.7275	16.078	13.775
A2RUS2					DENN domain-containing protein 3 OS=Homo sapiens OX=9606 GN=DENND3 PE=1 SV=2	1	1	1	1	1	1	1	1	1	1	1	1	1	1	1	1	1	4876.67	11025	10834.9	5745.91	2449.08	4803.96	6444.14	3839.06	6873.89	0	0	0	0	0	0	0	0	0	0	0	0	0	0	0	0	0	12.2517
A2VDJ0	A2VDJ0	Transmembrane protein 131-like	T131L_HUMAN			1	1	1	1995.08	2001.61	3519.42	1	2734.44	1926.11	1	1	1	1	1	1	1	1	1	1	1	1	1	1	1	1	1	0	0	0	10.9622	10.9669	11.7811	0	11.417	10.9115	0	0	0	0	0	0	0	0	0
A3KMH1	A3KMH1	von Willebrand factor A domain-containing protein 8	VWA8_HUMAN	von Willebrand factor A domain-containing protein 8 OS=Homo sapiens OX=9606 GN=VWA8 PE=1 SV=2	von Willebrand factor A domain-containing protein 8 OS=Homo sapiens OX=9606 GN=VWA8 PE=1 SV=2	18553.8	12632.4	20171.4	14288.2	13908.7	21387.3	15340.1	9357.19	17842.7	24159.3	25456.5	27402.2	43849.5	36700.9	28512	24887.2	27687	102189	155159	149537	133445	63508.3	101452	98180.9	90192.9	134252	14.1794	13.6248	14.3	13.8025	13.7637	14.3845	13.905	13.1919	14.123	14.5603	14.6357	14.742	15.4203	15.1635	14.7993	14.6031	14.7569	16.6409
A3KN83	A3KN83	Protein strawberry notch homolog 1	SBNO1_HUMAN	Protein strawberry notch homolog 1 OS=Homo sapiens OX=9606 GN=SBNO1 PE=1 SV=1	Protein strawberry notch homolog 1 OS=Homo sapiens OX=9606 GN=SBNO1 PE=1 SV=1	4891.22	1	4891.72	19104.5	14982.6	15388.3	4619.76	6108.73	3707.3	8960.95	6259.81	9540.27	10789.5	15559.7	6431.31	7442.77	8017.7	57454	108035	99473.6	182441	95638.4	111615	97326.4	59129.8	90523.2	12.256	0	12.2561	14.2216	13.871	13.9095	12.1736	12.5767	11.8562	13.1294	12.6119	13.2198	13.3973	13.9255	12.6509	12.8616	12.969	15.8101
A4D126				D-ribitol-5-phosphate cytidylyltransferase OS=Homo sapiens OX=9606 GN=CRPPA PE=1 SV=2		1	1	1	1	1	1	1	1	1	5446.91	7543.23	7300.37	6183.63	8725.36	5965.24	5972.37	6644.26	1	1	1	1	1	1	1	1	1	0	0	0	0	0	0	0	0	0	12.4112	12.881	12.8338	12.5942	13.091	12.5424	12.5441	12.6979	0
A4D1E1				Zinc finger protein 804B OS=Homo sapiens OX=9606 GN=ZNF804B PE=2 SV=2		1	1	1	1	1	1	1	1	1	67634	67752.4	74984.4	106891	89201.6	57094.8	58012.9	62726.5	1	1	1	1	1	1	1	1	1	0	0	0	0	0	0	0	0	0	16.0455	16.048	16.1943	16.7058	16.4448	15.8011	15.8241	15.9368	0
A4D1E9	A4D1E9	GTP-binding protein 10	GTPBA_HUMAN	GTP-binding protein 10 OS=Homo sapiens OX=9606 GN=GTPBP10 PE=1 SV=1	GTP-binding protein 10 OS=Homo sapiens OX=9606 GN=GTPBP10 PE=1 SV=1	36726.7	40865.9	33413.5	109173	101015	126434	33134.3	42193.1	35068.3	489020	500134	534107	1.02142e+06	949816	461683	465208	503419	97268.3	130649	123190	134100	92881.2	181779	156807	101223	135840	15.1645	15.3186	15.0281	16.7363	16.6242	16.948	15.016	15.3647	15.0979	18.8995	18.932	19.0268	19.9622	19.8573	18.8165	18.8275	18.9414	16.5697
A4D1P6	A4D1P6	WD repeat-containing protein 91	WDR91_HUMAN	WD repeat-containing protein 91 OS=Homo sapiens OX=9606 GN=WDR91 PE=1 SV=2	WD repeat-containing protein 91 OS=Homo sapiens OX=9606 GN=WDR91 PE=1 SV=2	13902.7	18350.4	16257.7	16010.5	14736.9	16112.7	12905.9	19792.7	17662.9	267665	258542	253850	360201	362663	240008	253457	256374	187209	355557	326079	422545	165797	202708	283199	185491	313662	13.7631	14.1635	13.9888	13.9667	13.8471	13.9759	13.6557	14.2727	14.1084	18.0301	17.98	17.9536	18.4584	18.4683	17.8727	17.9514	17.9679	17.5143
A4D1U4					DENN domain-containing protein 11 OS=Homo sapiens OX=9606 GN=DENND11 PE=1 SV=1	1	1	1	1	1	1	1	1	1	1	1	1	1	1	1	1	1	1	1	1	1	1	1	1	1	1	0	0	0	0	0	0	0	0	0	0	0	0	0	0	0	0	0	0
A4D2B0	A4D2B0	Metallo-beta-lactamase domain-containing protein 1	MBLC1_HUMAN			2829.75	3862.61	2946.21	6300.36	5259.35	6314.27	3438.25	4507.8	3099.22	1	1	1	1	1	1	1	1	1	1	1	1	1	1	1	1	1	11.4665	11.9154	11.5246	12.6212	12.3607	12.6244	11.7475	12.1382	11.5977	0	0	0	0	0	0	0	0	0
A4FU01					Myotubularin-related protein 11 OS=Homo sapiens OX=9606 GN=MTMR11 PE=2 SV=2	1	1	1	1	1	1	1	1	1	1	1	1	1	1	1	1	1	1949.61	5433.07	4620.52	5100.54	870.824	2637.35	4656.92	2380.09	4800.09	0	0	0	0	0	0	0	0	0	0	0	0	0	0	0	0	0	10.929
A4GXA9					Probable crossover junction endonuclease EME2 OS=Homo sapiens OX=9606 GN=EME2 PE=1 SV=3	1	1	1	1	1	1	1	1	1	1	1	1	1	1	1	1	1	62317.4	87481.6	67439.5	101498	57529.1	67020.6	125315	58006.1	76418	0	0	0	0	0	0	0	0	0	0	0	0	0	0	0	0	0	15.9273
A4UGR9	A4UGR9	Xin actin-binding repeat-containing protein 2	XIRP2_HUMAN			1584.04	1116.22	3845.78	7978.19	3833.49	4755.47	2268.95	2431.92	2123.38	1	1	1	1	1	1	1	1	1	1	1	1	1	1	1	1	1	10.6294	10.1244	11.9091	12.9618	11.9044	12.2154	11.1478	11.2479	11.0521	0	0	0	0	0	0	0	0	0
A5D8V6	A5D8V6	Vacuolar protein sorting-associated protein 37C	VP37C_HUMAN	Vacuolar protein sorting-associated protein 37C OS=Homo sapiens OX=9606 GN=VPS37C PE=1 SV=2		11426.7	11456.6	9171.12	8637.12	8743.92	8239.85	8565.25	9057.39	9166.27	14820.3	20441.7	16183	15759.7	18370.2	12702.2	14223	18531.3	1	1	1	1	1	1	1	1	1	13.4801	13.4839	13.1629	13.0763	13.0941	13.0084	13.0643	13.1449	13.1621	13.8553	14.3192	13.9822	13.9439	14.1651	13.6328	13.7959	14.1777	0
A5D8W1				Cilia- and flagella-associated protein 69 OS=Homo sapiens OX=9606 GN=CFAP69 PE=1 SV=3		1	1	1	1	1	1	1	1	1	29307.9	35440.5	32800.3	28564.9	32421.2	36633.1	32474.7	35888.6	1	1	1	1	1	1	1	1	1	0	0	0	0	0	0	0	0	0	14.839	15.1131	15.0014	14.802	14.9847	15.1609	14.987	15.1312	0
A5PLL7	A5PLL7	Plasmanylethanolamine desaturase 1	PDES1_HUMAN	Plasmanylethanolamine desaturase 1 OS=Homo sapiens OX=9606 GN=PEDS1 PE=1 SV=3		17440.3	15609.7	16479.9	21591	20715.4	17784.7	18549.5	13601.7	17425.2	101694	94025.1	102444	172958	166391	89819	92694.3	93753.9	1	1	1	1	1	1	1	1	1	14.0901	13.9302	14.0084	14.3981	14.3384	14.1183	14.1791	13.7315	14.0889	16.6339	16.5208	16.6445	17.4001	17.3442	16.4547	16.5002	16.5166	0
A5PLN9	A5PLN9	Trafficking protein particle complex subunit 13	TPC13_HUMAN	Trafficking protein particle complex subunit 13 OS=Homo sapiens OX=9606 GN=TRAPPC13 PE=1 SV=2	Trafficking protein particle complex subunit 13 OS=Homo sapiens OX=9606 GN=TRAPPC13 PE=1 SV=2	16443.3	22804.9	19538.2	22273.4	24633.9	23385.7	17091.3	19963.4	20296.8	218107	208891	210081	272824	277963	189835	196810	225302	223416	387918	336799	351373	164363	235496	372741	241054	316395	14.0052	14.4771	14.254	14.443	14.5884	14.5133	14.061	14.2851	14.309	17.7347	17.6724	17.6806	18.0576	18.0845	17.5344	17.5864	17.7815	17.7694
A5YKK6	A5YKK6	CCR4-NOT transcription complex subunit 1	CNOT1_HUMAN	CCR4-NOT transcription complex subunit 1 OS=Homo sapiens OX=9606 GN=CNOT1 PE=1 SV=2	CCR4-NOT transcription complex subunit 1 OS=Homo sapiens OX=9606 GN=CNOT1 PE=1 SV=2	39314.8	48722.7	45331.4	63076.9	52835.1	60070.1	42536.7	47007.1	43277.7	2.38471e+06	2.32954e+06	2.33364e+06	3.22882e+06	3.17474e+06	2.12809e+06	2.2467e+06	2.35648e+06	1.84009e+06	3.27031e+06	2.79699e+06	3.44812e+06	1.76138e+06	1.77951e+06	2.8908e+06	1.52657e+06	2.6886e+06	15.2628	15.5723	15.4682	15.9448	15.6892	15.8744	15.3764	15.5206	15.4013	21.1854	21.1516	21.1542	21.6226	21.5982	21.0211	21.0994	21.1682	20.8113
A6NC98				Coiled-coil domain-containing protein 88B OS=Homo sapiens OX=9606 GN=CCDC88B PE=1 SV=1		1	1	1	1	1	1	1	1	1	428265	386746	390792	917044	748999	521948	529978	546038	1	1	1	1	1	1	1	1	1	0	0	0	0	0	0	0	0	0	18.7081	18.561	18.576	19.8066	19.5146	18.9935	19.0156	19.0586	0
A6NCE7;Q9GZQ8	A6NCE7;Q9GZQ8	Microtubule-associated proteins 1A/1B light chain 3 beta 2;Microtubule-associated proteins 1A/1B light chain 3B	MP3B2_HUMAN;MLP3B_HUMAN			42711.2	18919.7	32895.6	40857.6	39626.8	63475.8	26838.1	31930.2	32301.3	1	1	1	1	1	1	1	1	1	1	1	1	1	1	1	1	1	15.3823	14.2076	15.0056	15.3183	15.2742	15.9539	14.712	14.9626	14.9793	0	0	0	0	0	0	0	0	0
A6ND36	A6ND36	Protein FAM83G	FA83G_HUMAN	Protein FAM83G OS=Homo sapiens OX=9606 GN=FAM83G PE=1 SV=2	Protein FAM83G OS=Homo sapiens OX=9606 GN=FAM83G PE=1 SV=2	2754.21	958.187	2845.58	8684.62	3135.12	4549.26	1838.61	1570.1	1788.59	7628.15	7276.83	8309.04	15208.5	14741.6	7317.49	9228.42	10395	8059.94	8384.56	12381.4	43739.9	17187.3	22934.1	11134	11127.8	11286.2	11.4274	9.90416	11.4745	13.0842	11.6143	12.1514	10.8444	10.6166	10.8046	12.8971	12.8291	13.0205	13.8926	13.8476	12.8371	13.1719	13.3436	12.9766
A6ND91				Aspartate dehydrogenase domain-containing protein OS=Homo sapiens OX=9606 GN=ASPDH PE=1 SV=2		1	1	1	1	1	1	1	1	1	37117.2	36444.9	44895.4	52665.3	53342	35744.1	37903.2	49511	1	1	1	1	1	1	1	1	1	0	0	0	0	0	0	0	0	0	15.1798	15.1534	15.4543	15.6846	15.703	15.1254	15.21	15.5955	0
A6NDB9					Paralemmin-3 OS=Homo sapiens OX=9606 GN=PALM3 PE=1 SV=2	1	1	1	1	1	1	1	1	1	1	1	1	1	1	1	1	1	3420.64	5088.86	9174.28	2190.19	3829.47	2897.74	3470.98	3594.94	6414.83	0	0	0	0	0	0	0	0	0	0	0	0	0	0	0	0	0	11.74
A6NDE4;A6NEQ0;P0C7P1;P0DJD3;P0DJD4;Q15415	A6NDE4;A6NEQ0;P0C7P1;P0DJD3;P0DJD4;Q15415	RNA-binding motif protein, Y chromosome, family 1 member B;RNA-binding motif protein, Y chromosome, family 1 member E;RNA-binding motif protein, Y chromosome, family 1 member D;RNA-binding motif protein, Y chromosome, family 1 member A1;RNA-binding motif protein, Y chromosome, family 1 member C;RNA-binding motif protein, Y chromosome, family 1 member F/J	RBY1B_HUMAN;RBY1E_HUMAN;RBY1D_HUMAN;RBY1A_HUMAN;RBY1C_HUMAN;RBY1F_HUMAN			16539	22129.6	16152.2	29728.9	25980.4	24937.8	15069.7	19212.7	16957.5	1	1	1	1	1	1	1	1	1	1	1	1	1	1	1	1	1	14.0136	14.4337	13.9794	14.8596	14.6651	14.606	13.8794	14.2298	14.0496	0	0	0	0	0	0	0	0	0
A6NDG6	A6NDG6	Glycerol-3-phosphate phosphatase	PGP_HUMAN	Glycerol-3-phosphate phosphatase OS=Homo sapiens OX=9606 GN=PGP PE=1 SV=1	Glycerol-3-phosphate phosphatase OS=Homo sapiens OX=9606 GN=PGP PE=1 SV=1	69753.2	64767.2	66505.4	104575	113179	113585	57240.5	57439.4	63548.9	52405.6	48181.3	59542.3	99847.8	83829.5	53572.3	50204.6	62111	329418	529231	434403	598374	293663	331255	472553	253742	391566	16.09	15.983	16.0212	16.6742	16.7882	16.7934	15.8047	15.8098	15.9556	15.6774	15.5562	15.8616	16.6074	16.3552	15.7092	15.6155	15.9226	18.3296
A6NDU8	A6NDU8	RAB7A-interacting MON1-CCZ1 complex subunit 1	RIMC1_HUMAN	RAB7A-interacting MON1-CCZ1 complex subunit 1 OS=Homo sapiens OX=9606 GN=RIMOC1 PE=1 SV=1	RAB7A-interacting MON1-CCZ1 complex subunit 1 OS=Homo sapiens OX=9606 GN=RIMOC1 PE=1 SV=1	18716.5	17064.3	21415.1	13312.5	13394.8	16709.5	17921.6	15538.1	18076.9	87331.5	82717.5	74678	92951.8	78882.8	74631.1	77651.3	84813	9189.88	15722.6	13778.4	15315.3	6773.11	8340.03	13962.8	8666.4	12341.4	14.192	14.0587	14.3863	13.7005	13.7094	14.0284	14.1294	13.9235	14.1419	16.4142	16.3359	16.1884	16.5042	16.2674	16.1875	16.2447	16.372	13.1658
A6NE01	A6NE01	Protein FAM186A	F186A_HUMAN		Protein FAM186A OS=Homo sapiens OX=9606 GN=FAM186A PE=2 SV=3	1152.9	1890.79	357.377	1354.75	1	1474.27	1	1	1	1	1	1	1	1	1	1	1	48031.5	107328	79252.2	91056.8	42220.1	48320.9	97861.8	40508.5	88033.2	10.1711	10.8848	8.4813	10.4038	0	10.5258	0	0	0	0	0	0	0	0	0	0	0	15.5517
A6NED2				RCC1 domain-containing protein 1 OS=Homo sapiens OX=9606 GN=RCCD1 PE=1 SV=1	RCC1 domain-containing protein 1 OS=Homo sapiens OX=9606 GN=RCCD1 PE=1 SV=1	1	1	1	1	1	1	1	1	1	1	1	1867.06	1	2238.82	1	1389.7	2197.46	2366.58	1427.4	1044.75	1428.03	925.94	1	2009.41	1423.8	1	0	0	0	0	0	0	0	0	0	0	0	10.8666	0	11.1285	0	10.4406	11.1016	11.2086
A6NEE1					Pleckstrin homology domain-containing family D member 1 OS=Homo sapiens OX=9606 GN=PLEKHD1 PE=2 SV=3	1	1	1	1	1	1	1	1	1	1	1	1	1	1	1	1	1	149774	650094	677665	414701	229714	133234	605139	147017	571874	0	0	0	0	0	0	0	0	0	0	0	0	0	0	0	0	0	17.1924
A6NF34	A6NF34	Anthrax toxin receptor-like	ANTRL_HUMAN			3799.65	1	1513.25	2704.21	2077.02	1572.79	1	1	1	1	1	1	1	1	1	1	1	1	1	1	1	1	1	1	1	1	11.8917	0	10.5634	11.401	11.0203	10.6191	0	0	0	0	0	0	0	0	0	0	0	0
A6NFI3					Zinc finger protein 316 OS=Homo sapiens OX=9606 GN=ZNF316 PE=1 SV=1	1	1	1	1	1	1	1	1	1	1	1	1	1	1	1	1	1	6033.25	10844.5	10719.8	9000.81	7480.37	7092.61	20257.9	5903.68	10020.9	0	0	0	0	0	0	0	0	0	0	0	0	0	0	0	0	0	12.5587
A6NFN3					RNA binding protein fox-1 homolog 3 OS=Homo sapiens OX=9606 GN=RBFOX3 PE=2 SV=4	1	1	1	1	1	1	1	1	1	1	1	1	1	1	1	1	1	77389.3	195898	143358	198130	87854.5	88271.8	145736	72872.9	152342	0	0	0	0	0	0	0	0	0	0	0	0	0	0	0	0	0	16.2398
A6NFQ2	A6NFQ2	TRPM8 channel-associated factor 2	TCAF2_HUMAN		TRPM8 channel-associated factor 2 OS=Homo sapiens OX=9606 GN=TCAF2 PE=1 SV=2	2882.55	1331.92	4891.65	10430.8	1676.59	38760.7	1	1	1	1	1	1	1	1	1	1	1	22411	28179.8	50410	29343.9	37376.3	36161.7	23968.1	21546	41326.4	11.4931	10.3793	12.2561	13.3486	10.7113	15.2423	0	0	0	0	0	0	0	0	0	0	0	14.4519
A6NHR9	A6NHR9	Structural maintenance of chromosomes flexible hinge domain-containing protein 1	SMHD1_HUMAN	Structural maintenance of chromosomes flexible hinge domain-containing protein 1 OS=Homo sapiens OX=9606 GN=SMCHD1 PE=1 SV=2	Structural maintenance of chromosomes flexible hinge domain-containing protein 1 OS=Homo sapiens OX=9606 GN=SMCHD1 PE=1 SV=2	8805.28	17783.3	11316.2	23152.3	27919	25308.4	8917.54	15534	12103.1	1.07398e+06	1.07266e+06	1.08919e+06	1.41615e+06	1.37919e+06	963577	1.00151e+06	1.10701e+06	771321	1.61665e+06	1.31868e+06	1.55885e+06	765023	857072	1.29235e+06	683367	1.23209e+06	13.1042	14.1182	13.4661	14.4989	14.769	14.6273	13.1224	13.9231	13.5631	20.0345	20.0328	20.0548	20.4335	20.3954	19.878	19.9337	20.0782	19.557
A6NHX0	A6NHX0	Cytosolic arginine sensor for mTORC1 subunit 2	CAST2_HUMAN	Cytosolic arginine sensor for mTORC1 subunit 2 OS=Homo sapiens OX=9606 GN=CASTOR2 PE=1 SV=3		5020.03	6541.17	6078.3	4295.43	5111.01	4783.89	4029.86	7684.7	6267.2	18941.4	19247	18712.3	22480.8	23081.6	15552	19606.6	19205.2	1	1	1	1	1	1	1	1	1	12.2935	12.6753	12.5695	12.0686	12.3194	12.224	11.9765	12.9078	12.6136	14.2093	14.2323	14.1917	14.4564	14.4945	13.9248	14.2591	14.2292	0
A6NI28				Rho GTPase-activating protein 42 OS=Homo sapiens OX=9606 GN=ARHGAP42 PE=1 SV=3	Rho GTPase-activating protein 42 OS=Homo sapiens OX=9606 GN=ARHGAP42 PE=1 SV=3	1	1	1	1	1	1	1	1	1	1	1	1	1	1	1	1	1	4286.82	5659.46	6229.08	8723.08	3001.49	4807.07	8304.24	3744.51	8421	0	0	0	0	0	0	0	0	0	0	0	0	0	0	0	0	0	12.0657
A6NIE6					Putative RRN3-like protein RRN3P2 OS=Homo sapiens OX=9606 GN=RRN3P2 PE=5 SV=3	1	1	1	1	1	1	1	1	1	1	1	1	1	1	1	1	1	64311.4	22593.3	38368.9	18585.1	7085.56	29445.7	33059.2	36703.5	50400.5	0	0	0	0	0	0	0	0	0	0	0	0	0	0	0	0	0	15.9728
A6NIH7	A6NIH7	Protein unc-119 homolog B	U119B_HUMAN		Protein unc-119 homolog B OS=Homo sapiens OX=9606 GN=UNC119B PE=1 SV=1	7132.17	3376.97	6994.03	6958.06	5349.61	6821.47	6404.54	5985.69	5553.16	1	1	1	1	1	1	1	1	123490	219810	200055	229121	128146	130438	187946	129763	185957	12.8001	11.7215	12.7719	12.7645	12.3852	12.7359	12.6449	12.5473	12.4391	0	0	0	0	0	0	0	0	16.914
A6NJ78	A6NJ78	12S rRNA N4-methylcytidine (m4C) methyltransferase	MET15_HUMAN	12S rRNA N4-methylcytidine (m4C) methyltransferase OS=Homo sapiens OX=9606 GN=METTL15 PE=1 SV=1	12S rRNA N4-methylcytidine (m4C) methyltransferase OS=Homo sapiens OX=9606 GN=METTL15 PE=1 SV=1	2951.14	2140.73	2183.57	4977.97	4118.24	6386.01	1576.92	2590.56	1203.21	21300.8	17828.2	20774.4	35621.9	31979.5	17939.6	17093	15889.4	6300.81	17138	14126.3	16231.9	8847.98	9330.05	12044.2	5654.58	10110.7	11.5271	11.0639	11.0925	12.2813	12.0078	12.6407	10.6229	11.3391	10.2327	14.3786	14.1219	14.3425	15.1205	14.9649	14.1309	14.0611	13.9558	12.6213
A6NKD9					Coiled-coil domain-containing protein 85C OS=Homo sapiens OX=9606 GN=CCDC85C PE=1 SV=1	1	1	1	1	1	1	1	1	1	1	1	1	1	1	1	1	1	17723.4	17898	16807.8	19262.9	11208.2	17671	14435.8	15264.8	16756.2	0	0	0	0	0	0	0	0	0	0	0	0	0	0	0	0	0	14.1134
A6NKF1					SAC3 domain-containing protein 1 OS=Homo sapiens OX=9606 GN=SAC3D1 PE=1 SV=2	1	1	1	1	1	1	1	1	1	1	1	1	1	1	1	1	1	22129.3	41497.6	45108.7	49672.6	26287.6	20107	38172.9	14634.6	41346.8	0	0	0	0	0	0	0	0	0	0	0	0	0	0	0	0	0	14.4337
A6NKL6					Transmembrane protein 200C OS=Homo sapiens OX=9606 GN=TMEM200C PE=2 SV=2	1	1	1	1	1	1	1	1	1	1	1	1	1	1	1	1	1	1	1	1	1	1	1	1	1	1	0	0	0	0	0	0	0	0	0	0	0	0	0	0	0	0	0	0
A6NNT2	A6NNT2	Uncharacterized protein C16orf96	CP096_HUMAN			1842.89	15844.2	9541.57	5820.12	5151.35	9765.29	11746.5	11511.1	19135.2	1	1	1	1	1	1	1	1	1	1	1	1	1	1	1	1	1	10.8478	13.9517	13.22	12.5068	12.3307	13.2534	13.5199	13.4907	14.2239	0	0	0	0	0	0	0	0	0
A6PVC2	A6PVC2	Protein monoglycylase TTLL8	TTLL8_HUMAN			1	887.776	1104.46	2187.32	1337.6	1	1301.12	649.832	768.368	1	1	1	1	1	1	1	1	1	1	1	1	1	1	1	1	1	0	9.79405	10.1091	11.0949	10.3854	0	10.3455	9.34392	9.58565	0	0	0	0	0	0	0	0	0
A6QL63	A6QL63	Ankyrin repeat and BTB/POZ domain-containing protein 3	ABTB3_HUMAN	Ankyrin repeat and BTB/POZ domain-containing protein 3 OS=Homo sapiens OX=9606 GN=ABTB3 PE=2 SV=3	Ankyrin repeat and BTB/POZ domain-containing protein 3 OS=Homo sapiens OX=9606 GN=ABTB3 PE=2 SV=3	1	1	1	1	5520.26	20557.7	1	1	1	2238.72	1444.33	1447.1	1	1	1	1	1	54752.8	74760.6	115652	74438.6	56739.3	61509.6	45253.9	35386.3	103737	0	0	0	0	12.4305	14.3274	0	0	0	11.1285	10.4962	10.4989	0	0	0	0	0	15.7406
A6ZKI3	A6ZKI3	Retrotransposon Gag-like protein 8C	RTL8C_HUMAN		Retrotransposon Gag-like protein 8C OS=Homo sapiens OX=9606 GN=RTL8C PE=1 SV=1	41727.6	45235.5	56196.3	64081.3	70672.7	59848.8	42147	47507.6	59971.1	1	1	1	1	1	1	1	1	242477	394685	396939	400270	218473	274087	333012	226715	389711	15.3487	15.4652	15.7782	15.9676	16.1089	15.869	15.3631	15.5359	15.872	0	0	0	0	0	0	0	0	17.8875
A7E2V4	A7E2V4	Zinc finger SWIM domain-containing protein 8	ZSWM8_HUMAN	Zinc finger SWIM domain-containing protein 8 OS=Homo sapiens OX=9606 GN=ZSWIM8 PE=1 SV=1	Zinc finger SWIM domain-containing protein 8 OS=Homo sapiens OX=9606 GN=ZSWIM8 PE=1 SV=1	9018.94	9767.96	7824.08	17493.4	15920.2	18363.9	7159.21	9762.35	8227.75	89649.2	91035.1	87336.8	102004	105571	76180.3	81344.5	81069.6	46042.3	90223.6	77997.3	105692	44092.5	59664.8	79816.2	51639.9	79797.7	13.1387	13.2538	12.9337	14.0945	13.9586	14.1646	12.8056	13.253	13.0063	16.452	16.4741	16.4143	16.6383	16.6879	16.2171	16.3118	16.3069	15.4907
A7KAX9	A7KAX9	Rho GTPase-activating protein 32	RHG32_HUMAN		Rho GTPase-activating protein 32 OS=Homo sapiens OX=9606 GN=ARHGAP32 PE=1 SV=1	2742.98	3577.53	2513.4	4372.04	2883.04	3992.75	2395.62	3397.17	3080.5	1	1	1	1	1	1	1	1	11387.4	12999.4	9024.07	24945.3	7475.91	11021.6	11000	10450.3	9979.15	11.4215	11.8047	11.2954	12.0941	11.4934	11.9632	11.2262	11.7301	11.5889	0	0	0	0	0	0	0	0	13.4752
A7XYQ1					Sine oculis-binding protein homolog OS=Homo sapiens OX=9606 GN=SOBP PE=1 SV=2	1	1	1	1	1	1	1	1	1	1	1	1	1	1	1	1	1	58196.9	114302	96932.7	111024	63442.5	73650.3	102121	46360.2	80741	0	0	0	0	0	0	0	0	0	0	0	0	0	0	0	0	0	15.8287
A8CG34	A8CG34	Nuclear envelope pore membrane protein POM 121C	P121C_HUMAN	Nuclear envelope pore membrane protein POM 121C OS=Homo sapiens OX=9606 GN=POM121C PE=1 SV=3		13557.1	15812.9	13498	19772.5	16154.7	18031.2	13122.6	14050	11433.2	236256	238659	217407	254663	238625	216119	212160	213050	1	1	1	1	1	1	1	1	1	13.7268	13.9488	13.7205	14.2712	13.9797	14.1382	13.6798	13.7783	13.4809	17.85	17.8646	17.73	17.9582	17.8644	17.7215	17.6948	17.7008	0
A8K2U0				Alpha-2-macroglobulin-like protein 1 OS=Homo sapiens OX=9606 GN=A2ML1 PE=1 SV=3		1	1	1	1	1	1	1	1	1	63532.7	59384.9	61879.8	82230.4	70978.3	56976.8	56707.5	60579	1	1	1	1	1	1	1	1	1	0	0	0	0	0	0	0	0	0	15.9552	15.8578	15.9172	16.3274	16.1151	15.7981	15.7913	15.8865	0
A8K855				EF-hand calcium-binding domain-containing protein 7 OS=Homo sapiens OX=9606 GN=EFCAB7 PE=1 SV=1		1	1	1	1	1	1	1	1	1	55734.2	44884.9	47755.5	65136.2	61575.9	38882.9	48891.7	47233.5	1	1	1	1	1	1	1	1	1	0	0	0	0	0	0	0	0	0	15.7663	15.4539	15.5434	15.9912	15.9101	15.2468	15.5773	15.5275	0
A8MPP1					Putative ATP-dependent RNA helicase DDX11-like protein 8 OS=Homo sapiens OX=9606 GN=DDX11L8 PE=1 SV=1	1	1	1	1	1	1	1	1	1	1	1	1	1	1	1	1	1	1	1	1	1	1	1	1	1	1	0	0	0	0	0	0	0	0	0	0	0	0	0	0	0	0	0	0
A8MPP1;Q96FC9	A8MPP1;Q96FC9	Putative ATP-dependent RNA helicase DDX11-like protein 8;ATP-dependent DNA helicase DDX11	D11L8_HUMAN;DDX11_HUMAN			1	1	1	24235.5	11658.3	23876	1	1	1	1	1	1	1	1	1	1	1	1	1	1	1	1	1	1	1	1	0	0	0	14.5648	13.5091	14.5433	0	0	0	0	0	0	0	0	0	0	0	0
A8MTA8	A8MTA8	Ciliary microtubule inner protein 2B	CMI2B_HUMAN			10475.7	1972.86	6526.79	3219.78	2496.5	1972.99	3879.72	5400.51	2602.04	1	1	1	1	1	1	1	1	1	1	1	1	1	1	1	1	1	13.3548	10.9461	12.6722	11.6527	11.2857	10.9462	11.9217	12.3989	11.3454	0	0	0	0	0	0	0	0	0
A8MTT3				Protein CEBPZOS OS=Homo sapiens OX=9606 GN=CEBPZOS PE=1 SV=2		1	1	1	1	1	1	1	1	1	154991	158980	155296	202122	195974	160506	161517	162194	1	1	1	1	1	1	1	1	1	0	0	0	0	0	0	0	0	0	17.2418	17.2785	17.2447	17.6249	17.5803	17.2923	17.3013	17.3074	0
A8MTY0				Zinc finger protein 724 OS=Homo sapiens OX=9606 GN=ZNF724 PE=2 SV=3		1	1	1	1	1	1	1	1	1	142957	143081	139740	199583	185101	144458	147736	158805	1	1	1	1	1	1	1	1	1	0	0	0	0	0	0	0	0	0	17.1252	17.1265	17.0924	17.6066	17.498	17.1403	17.1727	17.2769	0
A8MV81					HIG1 domain family member 1C OS=Homo sapiens OX=9606 GN=HIGD1C PE=1 SV=2	1	1	1	1	1	1	1	1	1	1	1	1	1	1	1	1	1	23766.1	46716	54259.8	36282.4	22704	17762.1	42808.4	17438.8	49126	0	0	0	0	0	0	0	0	0	0	0	0	0	0	0	0	0	14.5366
A8MW92	A8MW92	PHD finger protein 20-like protein 1	P20L1_HUMAN		PHD finger protein 20-like protein 1 OS=Homo sapiens OX=9606 GN=PHF20L1 PE=1 SV=2	6386.47	1	2829.94	1	3970.36	20366.6	5373.94	7372.88	1	1	1	1	1	1	1	1	1	5659.99	9319.86	8177.29	10516.8	3436.63	3669.71	8655.46	6608.71	8132.13	12.6408	0	11.4666	0	11.9551	14.3139	12.3918	12.848	0	0	0	0	0	0	0	0	0	12.4666
A8MXV4	A8MXV4	Acyl-coenzyme A diphosphatase NUDT19	NUD19_HUMAN	Acyl-coenzyme A diphosphatase NUDT19 OS=Homo sapiens OX=9606 GN=NUDT19 PE=1 SV=1	Acyl-coenzyme A diphosphatase NUDT19 OS=Homo sapiens OX=9606 GN=NUDT19 PE=1 SV=1	11938.3	4075.47	8860.79	11853.9	4816.64	9635.07	9729.58	2207.75	7852.62	43272.8	51082.7	41338.8	66864	60538.8	37111.4	42580.4	42973.9	62103.4	102655	77674.6	125333	38163.3	75790.9	87937.6	52713.4	66889	13.5433	11.9928	13.1132	13.5331	12.2338	13.2341	13.2482	11.1084	12.939	15.4012	15.6405	15.3352	16.0289	15.8856	15.1796	15.3779	15.3912	15.9224
A8TX70				Collagen alpha-5(VI) chain OS=Homo sapiens OX=9606 GN=COL6A5 PE=1 SV=1		1	1	1	1	1	1	1	1	1	1	1764.14	1741.93	1635.98	1688.46	1	1750.24	2078.4	1	1	1	1	1	1	1	1	1	0	0	0	0	0	0	0	0	0	0	10.7847	10.7665	10.6759	10.7215	0	10.7733	11.0213	0
A9UHW6	A9UHW6	MIF4G domain-containing protein	MI4GD_HUMAN	MIF4G domain-containing protein OS=Homo sapiens OX=9606 GN=MIF4GD PE=1 SV=1		12165.6	13133.5	15820.1	2478.53	2200.42	1241.9	14330.7	12713.8	11061.2	76943.5	66715.3	85284.8	69068.1	61936.1	67576.2	66975	77021.3	1	1	1	1	1	1	1	1	1	13.5705	13.681	13.9495	11.2753	11.1036	10.2783	13.8068	13.6341	13.4332	16.2315	16.0257	16.38	16.0757	15.9185	16.0442	16.0313	16.233	0
A9Z1Z3					Fer-1-like protein 4 OS=Homo sapiens OX=9606 GN=FER1L4 PE=2 SV=1	1	1	1	1	1	1	1	1	1	1	1	1	1	1	1	1	1	1	1	1	1	1	1	1	1	1	0	0	0	0	0	0	0	0	0	0	0	0	0	0	0	0	0	0
Annotated Sequence				Modifications		1	1	1	1	1	1	1	1	1	1	1	1	1	1	1	1	1	1	1	1	1	1	1	1	1	1	0	0	0	0	0	0	0	0	0	0	0	0	0	0	0	0	0	0
B2RTY4	B2RTY4	Unconventional myosin-IXa	MYO9A_HUMAN	Unconventional myosin-IXa OS=Homo sapiens OX=9606 GN=MYO9A PE=1 SV=2	Unconventional myosin-IXa OS=Homo sapiens OX=9606 GN=MYO9A PE=1 SV=2	4127.25	5347.56	5957.3	4015.23	5341.22	4827.6	3667.88	5787.9	6731.72	258072	272423	254954	273473	255736	232803	263574	257702	85128.6	175838	174942	153453	81122.4	82974.1	159801	80254.1	167714	12.011	12.3847	12.5404	11.9713	12.383	12.2371	11.8407	12.4988	12.7168	17.9774	18.0555	17.9599	18.061	17.9643	17.8288	18.0078	17.9753	16.3774
B2RXF5					Zinc finger and BTB domain-containing protein 42 OS=Homo sapiens OX=9606 GN=ZBTB42 PE=1 SV=2	1	1	1	1	1	1	1	1	1	1	1	1	1	1	1	1	1	27109	47577	49879.7	46743.9	16205.3	19015.9	43638.4	22174.3	41592.5	0	0	0	0	0	0	0	0	0	0	0	0	0	0	0	0	0	14.7265
B3KU38				IQCJ-SCHIP1 readthrough transcript protein OS=Homo sapiens OX=9606 GN=IQCJ-SCHIP1 PE=1 SV=2	IQCJ-SCHIP1 readthrough transcript protein OS=Homo sapiens OX=9606 GN=IQCJ-SCHIP1 PE=1 SV=2	1	1	1	1	1	1	1	1	1	3050.86	2543.79	5068.25	2055.71	1755.92	2247.28	3046.97	4276.07	2592.52	3500.91	2269.38	5526.85	3396.39	5166.51	5148.86	3592.49	4358.75	0	0	0	0	0	0	0	0	0	11.575	11.3128	12.3073	11.0054	10.778	11.134	11.5732	12.0621	11.3401
B3KU38;P0DPB3	B3KU38;P0DPB3	IQCJ-SCHIP1 readthrough transcript protein;Schwannomin-interacting protein 1	IQIP1_HUMAN;SCHI1_HUMAN			8419.48	8050.6	9756.4	9422.64	8561.83	15812.5	6265.04	7327.93	8650.95	1	1	1	1	1	1	1	1	1	1	1	1	1	1	1	1	1	13.0395	12.9749	13.2521	13.2019	13.0637	13.9488	12.6131	12.8392	13.0786	0	0	0	0	0	0	0	0	0
B4E2M5				Ankyrin repeat domain-containing protein 66 OS=Homo sapiens OX=9606 GN=ANKRD66 PE=2 SV=3		1	1	1	1	1	1	1	1	1	27783.1	37815.9	37623	45212.4	40569	33185.4	31690.5	35639.9	1	1	1	1	1	1	1	1	1	0	0	0	0	0	0	0	0	0	14.7619	15.2067	15.1993	15.4644	15.3081	15.0183	14.9518	15.1212	0
B5ME19					Eukaryotic translation initiation factor 3 subunit C-like protein OS=Homo sapiens OX=9606 GN=EIF3CL PE=1 SV=1	1	1	1	1	1	1	1	1	1	1	1	1	1	1	1	1	1	2.92023e+06	5.50936e+06	4.73506e+06	7.35718e+06	3.50172e+06	4.21573e+06	4.7079e+06	2.83379e+06	4.6427e+06	0	0	0	0	0	0	0	0	0	0	0	0	0	0	0	0	0	21.4777
B5ME19;Q99613	B5ME19;Q99613	Eukaryotic translation initiation factor 3 subunit C-like protein;Eukaryotic translation initiation factor 3 subunit C	EIFCL_HUMAN;EIF3C_HUMAN			211004	242834	226463	421042	329974	413852	201758	233508	235742	1	1	1	1	1	1	1	1	1	1	1	1	1	1	1	1	1	17.6869	17.8896	17.7889	18.6836	18.332	18.6588	17.6223	17.8331	17.8468	0	0	0	0	0	0	0	0	0
B7Z1M9					C2 calcium-dependent domain-containing protein 4D OS=Homo sapiens OX=9606 GN=C2CD4D PE=2 SV=2	1	1	1	1	1	1	1	1	1	1	1	1	1	1	1	1	1	44025.3	105667	96579.3	112504	68530.4	79876.8	84918.4	41118.6	83909.9	0	0	0	0	0	0	0	0	0	0	0	0	0	0	0	0	0	15.426
B7ZAP0				Rab GTPase-activating protein 1-like, isoform 10 OS=Homo sapiens OX=9606 GN=RABGAP1L PE=1 SV=1	Rab GTPase-activating protein 1-like, isoform 10 OS=Homo sapiens OX=9606 GN=RABGAP1L PE=1 SV=1	1	1	1	1	1	1	1	1	1	604164	591852	607074	733259	727002	532951	573299	565369	77569.6	178109	151660	152349	70032.6	76963.9	151199	73999	140757	0	0	0	0	0	0	0	0	0	19.2046	19.1749	19.2115	19.484	19.4716	19.0236	19.1289	19.1088	16.2432
B7ZAQ6;P0CG08	B7ZAQ6;P0CG08	Golgi pH regulator A;Golgi pH regulator B	GPHRA_HUMAN;GPHRB_HUMAN			20631.8	19960.6	20813.8	18016.4	19712.8	19067.2	21234.4	23983.7	25318	1	1	1	1	1	1	1	1	1	1	1	1	1	1	1	1	1	14.3326	14.2849	14.3453	14.137	14.2668	14.2188	14.3741	14.5498	14.6279	0	0	0	0	0	0	0	0	0
B7ZW38;O60812;P0DMR1	B7ZW38;O60812;P0DMR1	Heterogeneous nuclear ribonucleoprotein C-like 3;Heterogeneous nuclear ribonucleoprotein C-like 1;Heterogeneous nuclear ribonucleoprotein C-like 4	HNRC3_HUMAN;HNRC1_HUMAN;HNRC4_HUMAN			471552	568488	394089	1.11757e+06	931220	1378543	421250	531517	440263	1	1	1	1	1	1	1	1	1	1	1	1	1	1	1	1	1	18.8471	19.1168	18.5882	20.0919	19.8288	20.3947	18.6843	19.0198	18.748	0	0	0	0	0	0	0	0	0
C4AMC7;Q6VEQ5	C4AMC7;Q6VEQ5	Putative WAS protein family homolog 3;WAS protein family homolog 2	WASH3_HUMAN;WASH2_HUMAN			64804.1	67488.8	71550.5	83232.5	74914.8	67028.2	68159	59970.2	64441	1	1	1	1	1	1	1	1	1	1	1	1	1	1	1	1	1	15.9838	16.0424	16.1267	16.3449	16.193	16.0325	16.0566	15.872	15.9757	0	0	0	0	0	0	0	0	0
C9J7I0	C9J7I0	UBAP1-MVB12-associated (UMA)-domain containing protein 1	UMAD1_HUMAN	UBAP1-MVB12-associated (UMA)-domain containing protein 1 OS=Homo sapiens OX=9606 GN=UMAD1 PE=1 SV=2		2882.29	4115.06	5079.11	6076.98	5616.04	5423.51	5295.72	5910.94	5798.55	51025.6	46378.1	52302.1	53785.3	52519.8	58517.3	49128.7	60489.7	1	1	1	1	1	1	1	1	1	11.493	12.0067	12.3104	12.5691	12.4553	12.405	12.3706	12.5292	12.5015	15.6389	15.5012	15.6746	15.7149	15.6806	15.8366	15.5843	15.8844	0
C9JLW8	C9JLW8	Mapk-regulated corepressor-interacting protein 1	MCRI1_HUMAN	Mapk-regulated corepressor-interacting protein 1 OS=Homo sapiens OX=9606 GN=MCRIP1 PE=1 SV=1		28947.2	33600.3	32090.1	47746.3	47336.1	48770.3	27053.6	31996.7	34136.4	674969	671228	697191	894931	842035	643895	640154	735245	1	1	1	1	1	1	1	1	1	14.8211	15.0362	14.9698	15.5431	15.5307	15.5737	14.7235	14.9656	15.059	19.3645	19.3564	19.4112	19.7714	19.6835	19.2965	19.2881	19.4879	0
E5RHQ5				Nuclear pore complex-interacting protein family member B11 OS=Homo sapiens OX=9606 GN=NPIPB11 PE=3 SV=1		1	1	1	1	1	1	1	1	1	74156.1	69287	77857.1	85128	85128	67362.3	77352.7	70722.5	1	1	1	1	1	1	1	1	1	0	0	0	0	0	0	0	0	0	16.1783	16.0803	16.2485	16.3773	16.3773	16.0397	16.2392	16.1099	0
E9PAV3;Q13765	E9PAV3;Q13765	Nascent polypeptide-associated complex subunit alpha, muscle-specific form;Nascent polypeptide-associated complex subunit alpha	NACAM_HUMAN;NACA_HUMAN			98033.7	110956	106513	339137	255544	323569	99221.5	106059	106801	1	1	1	1	1	1	1	1	1	1	1	1	1	1	1	1	1	16.581	16.7596	16.7007	18.3715	17.9632	18.3037	16.5984	16.6945	16.7046	0	0	0	0	0	0	0	0	0
E9PRG8	E9PRG8	Uncharacterized protein C11orf98	CK098_HUMAN	Uncharacterized protein C11orf98 OS=Homo sapiens OX=9606 GN=C11orf98 PE=4 SV=2	Uncharacterized protein C11orf98 OS=Homo sapiens OX=9606 GN=C11orf98 PE=4 SV=2	8995.02	8997.89	7082.54	17725.6	23816.4	15018.2	4936.44	5791.67	3535.89	252937	276732	240250	447450	443691	247775	235637	259436	84658.4	178207	133448	245754	149161	145348	143893	76245.6	135701	13.1349	13.1354	12.7901	14.1135	14.5397	13.8744	12.2693	12.4998	11.7879	17.9484	18.0781	17.8742	18.7714	18.7592	17.9187	17.8462	17.985	16.3694
ENSEMBL:ENSBTAP00000016242				(Bos taurus) similar to alpha-tubulin I isoform 1	(Bos taurus) similar to alpha-tubulin I isoform 1	1	1	1	1	1	1	1	1	1	614156	709577	667077	977249	981780	686361	717593	775309	201532	305522	283856	335431	210237	204975	287776	156382	283552	0	0	0	0	0	0	0	0	0	19.2282	19.4366	19.3475	19.8984	19.905	19.3886	19.4528	19.5644	17.6206
ENSEMBL:ENSBTAP00000018574				(Bos taurus) 55 kDa protein	(Bos taurus) 55 kDa protein	1	1	1	1	1	1	1	1	1	36315.9	33278.2	32886.7	25946.1	23905.4	29167.4	43058.6	34844.2	16147.8	3551.36	5591.5	1802.98	885.334	937.032	4826.41	18797.1	7807.95	0	0	0	0	0	0	0	0	0	15.1483	15.0223	15.0052	14.6632	14.545	14.8321	15.394	15.0886	13.9791
ENSEMBL:ENSBTAP00000031360				(Bos taurus) 55 kDa protein	(Bos taurus) 55 kDa protein	1	1	1	1	1	1	1	1	1	217166	200074	209353	110644	115044	227796	244796	272113	399996	250473	291380	51911.3	24733.1	30543.6	233878	368512	278063	0	0	0	0	0	0	0	0	0	17.7284	17.6102	17.6756	16.7556	16.8118	17.7974	17.9012	18.0538	18.6096
F8WCM5;P01308	F8WCM5;P01308	Insulin, isoform 2;Insulin	INSR2_HUMAN;INS_HUMAN			38662.3	12013.1	15426.9	12621.9	20975.3	8776.2	40731	29391.5	14381	1	1	1	1	1	1	1	1	1	1	1	1	1	1	1	1	1	15.2386	13.5523	13.9132	13.6236	14.3564	13.0994	15.3138	14.8431	13.8119	0	0	0	0	0	0	0	0	0
H0YL14					Transmembrane protein 250 OS=Homo sapiens OX=9606 GN=TMEM250 PE=1 SV=2	1	1	1	1	1	1	1	1	1	1	1	1	1	1	1	1	1	4579.16	10503	12161.3	14567.8	7612.22	7481.45	7993.6	6546.27	7904.86	0	0	0	0	0	0	0	0	0	0	0	0	0	0	0	0	0	12.1609
L0R6Q1	L0R6Q1	SLC35A4 upstream open reading frame protein	S35U4_HUMAN	SLC35A4 upstream open reading frame protein OS=Homo sapiens OX=9606 GN=SLC35A4 PE=3 SV=1		17006.5	14632.1	11082.3	33176.6	26982.6	23871.7	15096.8	17045.3	12468.5	65030.6	58001.8	62360.3	84712.1	88053.7	49620	52957.7	68183	1	1	1	1	1	1	1	1	1	14.0538	13.8368	13.436	15.0179	14.7197	14.543	13.882	14.0571	13.606	15.9888	15.8238	15.9283	16.3703	16.4261	15.5986	15.6926	16.0571	0
L0R819	L0R819	ASNSD1 upstream open reading frame protein	ASURF_HUMAN	ASNSD1 upstream open reading frame protein OS=Homo sapiens OX=9606 GN=ASDURF PE=1 SV=1		2929.89	4044.97	4850.44	8310.53	6617.49	6597.35	4434.68	5726.91	4235.25	235643	235659	223948	379692	359108	212310	226542	240519	1	1	1	1	1	1	1	1	1	11.5166	11.9819	12.2439	13.0207	12.6921	12.6877	12.1146	12.4835	12.0482	17.8462	17.8463	17.7728	18.5345	18.4541	17.6958	17.7894	17.8758	0
L0R8F8	L0R8F8	Mitochondrial ribosome and complex I assembly factor AltMIEF1	MIDUO_HUMAN			16896.2	16196.7	17433.8	36726.6	34399.1	41706.8	12051.4	14181.4	13982.5	1	1	1	1	1	1	1	1	1	1	1	1	1	1	1	1	1	14.0444	13.9834	14.0896	15.1645	15.0701	15.348	13.5569	13.7917	13.7713	0	0	0	0	0	0	0	0	0
M0R2J8					Doublecortin domain-containing protein 1 OS=Homo sapiens OX=9606 GN=DCDC1 PE=1 SV=1	1	1	1	1	1	1	1	1	1	1	1	1	1	1	1	1	1	17128	27584.6	16472.4	42049.2	21815	24636.2	26150.1	17480	21843.1	0	0	0	0	0	0	0	0	0	0	0	0	0	0	0	0	0	14.0641
O00115	O00115	Deoxyribonuclease-2-alpha	DNS2A_HUMAN	Deoxyribonuclease-2-alpha OS=Homo sapiens OX=9606 GN=DNASE2 PE=1 SV=2	Deoxyribonuclease-2-alpha OS=Homo sapiens OX=9606 GN=DNASE2 PE=1 SV=2	43227.9	49937.6	40735.9	22794.9	54442.5	25355.6	40775.8	40353.1	38452.9	140986	140789	154284	222334	194432	146977	146440	158057	254756	332213	226806	504034	111506	171004	297638	210141	229162	15.3997	15.6078	15.314	14.4764	15.7324	14.63	15.3154	15.3004	15.2308	17.1052	17.1032	17.2352	17.7624	17.5689	17.1652	17.16	17.2701	17.9588
O00116	O00116	Alkyldihydroxyacetonephosphate synthase, peroxisomal	ADAS_HUMAN	Alkyldihydroxyacetonephosphate synthase, peroxisomal OS=Homo sapiens OX=9606 GN=AGPS PE=1 SV=1	Alkyldihydroxyacetonephosphate synthase, peroxisomal OS=Homo sapiens OX=9606 GN=AGPS PE=1 SV=1	32552.7	32754	28898	66475.5	67505.5	71394.7	30451.3	28887.4	28813.4	1.33502e+06	1.31682e+06	1.29095e+06	2.76296e+06	2.68137e+06	1.20878e+06	1.2296e+06	1.2805e+06	384915	570733	591209	835005	349195	452942	466638	337253	560772	14.9905	14.9994	14.8187	16.0205	16.0427	16.1235	14.8942	14.8182	14.8145	20.3484	20.3286	20.3	21.3978	21.3545	20.2051	20.2298	20.2883	18.5542
O00124	O00124	UBX domain-containing protein 8	UBXN8_HUMAN	UBX domain-containing protein 8 OS=Homo sapiens OX=9606 GN=UBXN8 PE=1 SV=2	UBX domain-containing protein 8 OS=Homo sapiens OX=9606 GN=UBXN8 PE=1 SV=2	2769.22	4875.03	1969.27	9109.64	8298.4	8083.78	2547.63	2539.52	2521.28	79817.4	69811	87820.4	92566.5	81475.1	82148.3	69582.1	76867.4	1	1165.62	1713.23	1876.12	1	2323.89	2260.42	1	1	11.4353	12.2512	10.9434	13.1532	13.0186	12.9808	11.3149	11.3103	11.2999	16.2844	16.0912	16.4223	16.4982	16.3141	16.3259	16.0864	16.2301	0
O00139	O00139	Kinesin-like protein KIF2A	KIF2A_HUMAN	Kinesin-like protein KIF2A OS=Homo sapiens OX=9606 GN=KIF2A PE=1 SV=3	Kinesin-like protein KIF2A OS=Homo sapiens OX=9606 GN=KIF2A PE=1 SV=3	29601.7	41096.8	36445.3	38078.1	46940.5	52562.3	26711.3	37925.9	36373.2	998583	981014	1.01715e+06	1.43541e+06	1.33838e+06	897292	929734	980772	584941	911952	927261	1.04893e+06	656790	675920	926375	499391	864111	14.8534	15.3267	15.1534	15.2167	15.5185	15.6817	14.7052	15.2109	15.1506	19.9295	19.9039	19.9561	20.453	20.3521	19.7752	19.8265	19.9036	19.1579
O00142	O00142	Thymidine kinase 2, mitochondrial	KITM_HUMAN	Thymidine kinase 2, mitochondrial OS=Homo sapiens OX=9606 GN=TK2 PE=1 SV=4	Thymidine kinase 2, mitochondrial OS=Homo sapiens OX=9606 GN=TK2 PE=1 SV=4	81564.4	71239.4	79786.1	22914.7	28430.3	24164.8	74870.9	66053.8	67350.2	63778.3	53442.2	72570.1	83453.5	79133.3	52443.2	51931.8	59183.2	85920	195848	145736	177666	61279.8	71436.4	149769	78212.4	119798	16.3157	16.1204	16.2838	14.484	14.7951	14.5606	16.1921	16.0114	16.0394	15.9608	15.7057	16.1471	16.3487	16.272	15.6785	15.6643	15.8529	16.3907
O00148	O00148	ATP-dependent RNA helicase DDX39A	DX39A_HUMAN	ATP-dependent RNA helicase DDX39A OS=Homo sapiens OX=9606 GN=DDX39A PE=1 SV=2	ATP-dependent RNA helicase DDX39A OS=Homo sapiens OX=9606 GN=DDX39A PE=1 SV=2	8713.59	7475.49	8693.26	92208.2	62318.5	82527.3	9093.67	10876.4	9907.28	37585.5	42356	43463.3	67740.2	66603.6	36666.4	41553.5	49756.6	1.40787e+06	3.02366e+06	2.54097e+06	3.42804e+06	1.73692e+06	1.90692e+06	2.59469e+06	1.28974e+06	2.46974e+06	13.0891	12.868	13.0857	16.4926	15.9274	16.3326	13.1506	13.4089	13.2743	15.1979	15.3703	15.4075	16.0477	16.0233	15.1622	15.3427	15.6026	20.4251
O00151	O00151	PDZ and LIM domain protein 1	PDLI1_HUMAN	PDZ and LIM domain protein 1 OS=Homo sapiens OX=9606 GN=PDLIM1 PE=1 SV=4	PDZ and LIM domain protein 1 OS=Homo sapiens OX=9606 GN=PDLIM1 PE=1 SV=4	295501	264283	165148	209715	179725	155857	262236	225152	138733	1.32962e+06	1.39374e+06	1.31511e+06	1.39123e+06	1.3683e+06	1.23364e+06	1.33105e+06	1.34457e+06	635717	1.12901e+06	636826	978407	373258	820650	1.0347e+06	695208	547557	18.1728	18.0117	17.3334	17.6781	17.4554	17.2499	18.0005	17.7805	17.0819	20.3426	20.4105	20.3268	20.4079	20.384	20.2345	20.3441	20.3587	19.278
O00154	O00154	Cytosolic acyl coenzyme A thioester hydrolase	BACH_HUMAN	Cytosolic acyl coenzyme A thioester hydrolase OS=Homo sapiens OX=9606 GN=ACOT7 PE=1 SV=3	Cytosolic acyl coenzyme A thioester hydrolase OS=Homo sapiens OX=9606 GN=ACOT7 PE=1 SV=3	74089.9	53869.2	59444.2	51885.4	58412.6	51916	81765.1	53602.8	56833.6	2.68243e+06	2.63919e+06	2.62229e+06	3.15453e+06	3.00086e+06	2.69299e+06	2.82505e+06	2.97959e+06	1.09296e+06	1.70011e+06	1.42541e+06	1.28678e+06	634340	1.02391e+06	1.47616e+06	992240	1.48122e+06	16.177	15.7172	15.8592	15.663	15.834	15.6639	16.3192	15.71	15.7945	21.3551	21.3317	21.3224	21.589	21.5169	21.3608	21.4298	21.5067	20.0598
O00159	O00159	Unconventional myosin-Ic	MYO1C_HUMAN	Unconventional myosin-Ic OS=Homo sapiens OX=9606 GN=MYO1C PE=1 SV=4	Unconventional myosin-Ic OS=Homo sapiens OX=9606 GN=MYO1C PE=1 SV=4	525991	463076	481970	473716	315818	348252	500389	425341	461665	1.03264e+07	1.02398e+07	1.02774e+07	1.63022e+07	1.56875e+07	8.2348e+06	8.8427e+06	9.17503e+06	3.35244e+06	7.42904e+06	5.02755e+06	5.99039e+06	2.88562e+06	4.1456e+06	5.36858e+06	3.66392e+06	4.9658e+06	19.0047	18.8209	18.8786	18.8537	18.2687	18.4098	18.9327	18.6983	18.8165	23.2998	23.2877	23.293	23.9586	23.9031	22.9733	23.0761	23.1293	21.6768
O00160	O00160	Unconventional myosin-If	MYO1F_HUMAN			34697.6	36193.4	38563.1	45671	40400.7	47326.5	33278.9	30370.1	40747.6	1	1	1	1	1	1	1	1	1	1	1	1	1	1	1	1	1	15.0826	15.1434	15.2349	15.479	15.3021	15.5304	15.0223	14.8904	15.3144	0	0	0	0	0	0	0	0	0
O00161	O00161	Synaptosomal-associated protein 23	SNP23_HUMAN	Synaptosomal-associated protein 23 OS=Homo sapiens OX=9606 GN=SNAP23 PE=1 SV=1	Synaptosomal-associated protein 23 OS=Homo sapiens OX=9606 GN=SNAP23 PE=1 SV=1	25746.7	21668.6	25014.8	51950.4	38495.9	50364.8	24070.2	20546.4	21935	472296	451177	472752	873520	805843	417840	407270	452178	119539	226511	207035	237246	177652	203392	167146	119846	163496	14.6521	14.4033	14.6105	15.6648	15.2324	15.6201	14.555	14.3266	14.4209	18.8493	18.7833	18.8507	19.7365	19.6201	18.6726	18.6356	18.7865	16.8671
O00165	O00165	HCLS1-associated protein X-1	HAX1_HUMAN	HCLS1-associated protein X-1 OS=Homo sapiens OX=9606 GN=HAX1 PE=1 SV=2	HCLS1-associated protein X-1 OS=Homo sapiens OX=9606 GN=HAX1 PE=1 SV=2	15658.2	15069.2	10516.6	26022.2	24147	30456.7	10922.4	11398.9	10138	125791	110311	118143	195344	178815	101974	104627	111238	178038	375055	305278	507223	248893	408893	312370	181053	305818	13.9346	13.8793	13.3604	14.6675	14.5596	14.8945	13.415	13.4766	13.3075	16.9407	16.7512	16.8502	17.5757	17.4481	16.6378	16.6749	16.7633	17.4418
O00167	O00167	Eyes absent homolog 2	EYA2_HUMAN			1	1	1	1059.28	1	993.917	1041.72	1	516.917	1	1	1	1	1	1	1	1	1	1	1	1	1	1	1	1	1	0	0	0	10.0489	0	9.95698	10.0248	0	9.01379	0	0	0	0	0	0	0	0	0
O00170	O00170	AH receptor-interacting protein	AIP_HUMAN	AH receptor-interacting protein OS=Homo sapiens OX=9606 GN=AIP PE=1 SV=3	AH receptor-interacting protein OS=Homo sapiens OX=9606 GN=AIP PE=1 SV=3	45915.9	54554	44751.6	46290.6	43258.5	39374.7	38660.2	44906.3	42140.2	1.00331e+06	961415	1.00361e+06	977023	998642	847141	955889	927617	518412	974994	800378	801081	443574	448810	807588	403815	602608	15.4867	15.7354	15.4497	15.4984	15.4007	15.265	15.2386	15.4546	15.3629	19.9363	19.8748	19.9368	19.898	19.9296	19.6922	19.8665	19.8232	18.9837
O00178	O00178	GTP-binding protein 1	GTPB1_HUMAN	GTP-binding protein 1 OS=Homo sapiens OX=9606 GN=GTPBP1 PE=1 SV=3	GTP-binding protein 1 OS=Homo sapiens OX=9606 GN=GTPBP1 PE=1 SV=3	30624.4	37333.8	29520.2	35168.7	38656.1	40352.9	27471.4	34540.7	27393.3	866371	853123	896564	941439	936278	783792	876754	894370	288317	544311	521175	545927	259570	307345	518449	251111	492615	14.9024	15.1882	14.8494	15.102	15.2384	15.3004	14.7456	15.076	14.7415	19.7246	19.7024	19.774	19.8445	19.8366	19.5801	19.7418	19.7705	18.1373
O00182					Galectin-9 OS=Homo sapiens OX=9606 GN=LGALS9 PE=1 SV=2	1	1	1	1	1	1	1	1	1	1	1	1	1	1	1	1	1	7512.67	11541.6	27563.7	5140.25	3196.18	3772.81	12768.2	4669.85	22909.2	0	0	0	0	0	0	0	0	0	0	0	0	0	0	0	0	0	12.8751
O00186	O00186	Syntaxin-binding protein 3	STXB3_HUMAN	Syntaxin-binding protein 3 OS=Homo sapiens OX=9606 GN=STXBP3 PE=1 SV=2	Syntaxin-binding protein 3 OS=Homo sapiens OX=9606 GN=STXBP3 PE=1 SV=2	74701.6	59234.8	69519.3	58853	69470.8	62270.9	71266.2	58608.6	65032.8	1.10987e+06	1.11321e+06	1.08459e+06	1.49884e+06	1.4726e+06	997726	1.06783e+06	1.10008e+06	676060	1.35846e+06	1.15417e+06	1.30292e+06	525851	676839	1.01618e+06	692153	1.02407e+06	16.1889	15.8542	16.0851	15.8448	16.0841	15.9263	16.1209	15.8388	15.9889	20.082	20.0863	20.0487	20.5154	20.4899	19.9283	20.0262	20.0692	19.3668
O00189	O00189	AP-4 complex subunit mu-1	AP4M1_HUMAN	AP-4 complex subunit mu-1 OS=Homo sapiens OX=9606 GN=AP4M1 PE=1 SV=2	AP-4 complex subunit mu-1 OS=Homo sapiens OX=9606 GN=AP4M1 PE=1 SV=2	16854.3	17423.8	17697	20957.2	23318.9	23223.7	18732.5	17058.8	20330.8	269358	263060	256054	313137	323375	244928	285757	274901	105104	142674	125695	164444	71347.2	104409	131796	113225	131664	14.0408	14.0888	14.1112	14.3552	14.5092	14.5033	14.1933	14.0582	14.3114	18.0392	18.005	17.9661	18.2564	18.3029	17.902	18.1244	18.0686	16.6815
O00192	O00192	Splicing regulator ARVCF	ARVC_HUMAN	Splicing regulator ARVCF OS=Homo sapiens OX=9606 GN=ARVCF PE=1 SV=1	Splicing regulator ARVCF OS=Homo sapiens OX=9606 GN=ARVCF PE=1 SV=1	16745.5	6209.99	17908.5	3574.53	2105.67	4218.38	16227.6	5837.95	16039.5	121644	114586	118176	111928	104808	96491.6	103194	110791	33389.6	37995.6	24456.4	42340.9	21485.2	33717.6	32763.6	43877.4	36600.2	14.0315	12.6004	14.1284	11.8035	11.0401	12.0425	13.9862	12.5112	13.9693	16.8923	16.8061	16.8506	16.7722	16.6774	16.5581	16.655	16.7575	15.0271
O00193	O00193	Small acidic protein	SMAP_HUMAN	Small acidic protein OS=Homo sapiens OX=9606 GN=SMAP PE=1 SV=1	Small acidic protein OS=Homo sapiens OX=9606 GN=SMAP PE=1 SV=1	24362.2	23032.7	23069.7	57308.1	43097.4	49005.4	23906.8	25195	22060.4	1.88012e+06	1.87842e+06	1.99513e+06	2.98043e+06	2.8803e+06	1.77775e+06	1.85838e+06	1.81788e+06	522036	1.20586e+06	961451	1.08887e+06	485520	495672	418051	545861	823880	14.5724	14.4914	14.4937	15.8065	15.3953	15.5807	14.5451	14.6209	14.4292	20.8424	20.8411	20.9281	21.5071	21.4578	20.7616	20.8256	20.7938	18.9938
O00194	O00194	Ras-related protein Rab-27B	RB27B_HUMAN	Ras-related protein Rab-27B OS=Homo sapiens OX=9606 GN=RAB27B PE=1 SV=4	Ras-related protein Rab-27B OS=Homo sapiens OX=9606 GN=RAB27B PE=1 SV=4	8794.45	29948.1	11063.9	44180.7	150423	9622.71	16089	37367.4	12882.9	1	1	1	1	1	1	1	1	28702.7	54999.1	25194.7	115031	11243.3	21673.8	45772.5	29310.1	30152.1	13.1024	14.8702	13.4336	15.4311	17.1987	13.2322	13.9738	15.1895	13.6532	0	0	0	0	0	0	0	0	14.8089
O00203	O00203	AP-3 complex subunit beta-1	AP3B1_HUMAN	AP-3 complex subunit beta-1 OS=Homo sapiens OX=9606 GN=AP3B1 PE=1 SV=3	AP-3 complex subunit beta-1 OS=Homo sapiens OX=9606 GN=AP3B1 PE=1 SV=3	112421	132023	109920	114543	142566	124519	107045	124843	118767	6.10968e+06	5.97853e+06	5.92372e+06	7.50179e+06	7.25837e+06	5.43456e+06	5.77001e+06	5.75101e+06	3.43725e+06	5.59024e+06	4.71468e+06	5.7104e+06	2.44257e+06	3.27927e+06	5.07647e+06	3.34942e+06	4.85635e+06	16.7785	17.0104	16.7461	16.8055	17.1213	16.926	16.7079	16.9298	16.8578	22.5427	22.5114	22.4981	22.8388	22.7912	22.3737	22.4601	22.4554	21.7128
O00204				Sulfotransferase 2B1 OS=Homo sapiens OX=9606 GN=SULT2B1 PE=1 SV=2		1	1	1	1	1	1	1	1	1	229584	224307	247833	511135	467373	212922	223046	226502	1	1	1	1	1	1	1	1	1	0	0	0	0	0	0	0	0	0	17.8087	17.7751	17.919	18.9633	18.8342	17.7	17.767	17.7892	0
O00212	O00212	Rho-related GTP-binding protein RhoD	RHOD_HUMAN			1544.34	865.94	1	1399.08	1997.22	1028.2	1656.33	1421.65	1	1	1	1	1	1	1	1	1	1	1	1	1	1	1	1	1	1	10.5928	9.75812	0	10.4503	10.9638	10.0059	10.6938	10.4733	0	0	0	0	0	0	0	0	0	0
O00213	O00213	Amyloid beta precursor protein binding family B member 1	APBB1_HUMAN	Amyloid beta precursor protein binding family B member 1 OS=Homo sapiens OX=9606 GN=APBB1 PE=1 SV=2	Amyloid beta precursor protein binding family B member 1 OS=Homo sapiens OX=9606 GN=APBB1 PE=1 SV=2	2781.22	5548.06	4225.65	2916.94	4685.53	3507.83	3944.39	4797.65	4236.8	66009.1	73214.2	74158.7	74557	73219	64448.2	65288.7	73045.3	152178	262321	218918	183112	109016	171491	229597	156127	208834	11.4415	12.4378	12.045	11.5102	12.194	11.7764	11.9456	12.2281	12.0488	16.0104	16.1598	16.1783	16.1861	16.1599	15.9759	15.9945	16.1565	17.2154
O00214	O00214	Galectin-8	LEG8_HUMAN	Galectin-8 OS=Homo sapiens OX=9606 GN=LGALS8 PE=1 SV=4	Galectin-8 OS=Homo sapiens OX=9606 GN=LGALS8 PE=1 SV=4	18200.4	11291.8	13014.6	19041	20043.3	19580.8	20505.9	16554.5	14933.1	265716	286634	246019	325953	341119	249466	281011	300608	99222.8	148595	118146	153623	82531.8	117851	111467	89957.6	124312	14.1517	13.463	13.6678	14.2168	14.2908	14.2572	14.3238	14.0149	13.8662	18.0195	18.1289	17.9084	18.3143	18.3799	17.9285	18.1003	18.1975	16.5984
O00217	O00217	NADH dehydrogenase [ubiquinone] iron-sulfur protein 8, mitochondrial	NDUS8_HUMAN	NADH dehydrogenase [ubiquinone] iron-sulfur protein 8, mitochondrial OS=Homo sapiens OX=9606 GN=NDUFS8 PE=1 SV=1	NADH dehydrogenase [ubiquinone] iron-sulfur protein 8, mitochondrial OS=Homo sapiens OX=9606 GN=NDUFS8 PE=1 SV=1	110163	150336	140118	166476	162847	186616	101995	128687	124375	545992	481021	514116	824310	798724	424350	463974	487937	418662	1.01705e+06	760298	1.31516e+06	418814	470819	708470	398183	639665	16.7493	17.1978	17.0963	17.345	17.3132	17.5097	16.6381	16.9735	16.9243	19.0585	18.8757	18.9717	19.6528	19.6073	18.6949	18.8237	18.8963	18.6754
O00220					Tumor necrosis factor receptor superfamily member 10A OS=Homo sapiens OX=9606 GN=TNFRSF10A PE=1 SV=3	1	1	1	1	1	1	1	1	1	1	1	1	1	1	1	1	1	5670.43	4112.46	2903.28	2975.38	2190.53	8971.68	2983.66	4538.53	3840.23	0	0	0	0	0	0	0	0	0	0	0	0	0	0	0	0	0	12.4692
O00221	O00221	NF-kappa-B inhibitor epsilon	IKBE_HUMAN	NF-kappa-B inhibitor epsilon OS=Homo sapiens OX=9606 GN=NFKBIE PE=1 SV=3	NF-kappa-B inhibitor epsilon OS=Homo sapiens OX=9606 GN=NFKBIE PE=1 SV=3	15909.2	17121.3	15838.1	19737.2	13765.2	14276.6	13819.3	17501	15301.6	28041.2	31274.1	30208.5	36209.6	32537.4	28700.1	28644.4	30076.6	10414	27932.9	18466.1	12139.9	5064.75	11637.3	24014.8	7559.19	19895.2	13.9576	14.0635	13.9511	14.2686	13.7487	13.8014	13.7544	14.0951	13.9014	14.7753	14.9327	14.8827	15.1441	14.9898	14.8088	14.806	14.8764	13.3462
O00231	O00231	26S proteasome non-ATPase regulatory subunit 11	PSD11_HUMAN	26S proteasome non-ATPase regulatory subunit 11 OS=Homo sapiens OX=9606 GN=PSMD11 PE=1 SV=3	26S proteasome non-ATPase regulatory subunit 11 OS=Homo sapiens OX=9606 GN=PSMD11 PE=1 SV=3	88814.5	95032.1	79416.8	128085	128553	123321	88337.3	96832.6	85317.5	3.70123e+06	3.66305e+06	3.62171e+06	5.62125e+06	5.57783e+06	3.32273e+06	3.58675e+06	3.74074e+06	824043	1.23075e+06	1.01679e+06	1.71283e+06	895014	854366	1.61922e+06	677010	935287	16.4385	16.5361	16.2772	16.9667	16.972	16.9121	16.4307	16.5632	16.3806	21.8196	21.8046	21.7882	22.4225	22.4113	21.6639	21.7742	21.8349	19.6524
O00232	O00232	26S proteasome non-ATPase regulatory subunit 12	PSD12_HUMAN	26S proteasome non-ATPase regulatory subunit 12 OS=Homo sapiens OX=9606 GN=PSMD12 PE=1 SV=3	26S proteasome non-ATPase regulatory subunit 12 OS=Homo sapiens OX=9606 GN=PSMD12 PE=1 SV=3	163573	189876	200601	308909	297573	255738	233902	229769	199049	4.92038e+06	4.69755e+06	4.61487e+06	7.66625e+06	7.4442e+06	4.29272e+06	4.67962e+06	4.82091e+06	931544	1.61594e+06	1.26245e+06	2.10444e+06	1.14586e+06	1.03222e+06	2.01048e+06	740672	1.16108e+06	17.3196	17.5347	17.614	18.2368	18.1829	17.9643	17.8355	17.8098	17.6028	22.2303	22.1635	22.1379	22.8701	22.8277	22.0335	22.158	22.2009	19.8293
O00233	O00233	26S proteasome non-ATPase regulatory subunit 9	PSMD9_HUMAN	26S proteasome non-ATPase regulatory subunit 9 OS=Homo sapiens OX=9606 GN=PSMD9 PE=1 SV=3	26S proteasome non-ATPase regulatory subunit 9 OS=Homo sapiens OX=9606 GN=PSMD9 PE=1 SV=3	65234	75171.1	68389.1	106740	109367	119164	57876.7	58445	64809.9	1.91842e+06	1.78586e+06	1.83908e+06	3.09505e+06	2.80046e+06	1.71295e+06	1.68305e+06	1.81954e+06	541194	1.09415e+06	922767	1.12156e+06	585011	758418	899551	469552	742488	15.9933	16.1979	16.0615	16.7037	16.7388	16.8626	15.8207	15.8348	15.9839	20.8715	20.7682	20.8106	21.5615	21.4172	20.7081	20.6826	20.7951	19.0458
O00244	O00244	Copper transport protein ATOX1	ATOX1_HUMAN	Copper transport protein ATOX1 OS=Homo sapiens OX=9606 GN=ATOX1 PE=1 SV=1	Copper transport protein ATOX1 OS=Homo sapiens OX=9606 GN=ATOX1 PE=1 SV=1	46546.4	43729.8	41949.2	83141	90639.7	83796.9	24362.3	28725.5	34426.7	575452	576447	577797	947228	857166	554663	574741	735288	251394	332408	352774	437132	170736	249263	290496	282416	310125	15.5064	15.4163	15.3564	16.3433	16.4679	16.3546	14.5724	14.81	15.0712	19.1343	19.1368	19.1402	19.8534	19.7092	19.0813	19.1326	19.488	17.9396
O00255	O00255	Menin	MEN1_HUMAN	Menin OS=Homo sapiens OX=9606 GN=MEN1 PE=1 SV=4	Menin OS=Homo sapiens OX=9606 GN=MEN1 PE=1 SV=4	1	3492.65	3101.37	3712.29	2677.8	5642	1	3084.75	2448.69	26452.5	26484.2	36121.4	39428.7	39625.8	31994.4	28171.3	30284.2	31642	57571.5	53134.1	49040.5	22306	28261.6	39035.5	23752.4	44874.3	0	11.7701	11.5987	11.8581	11.3868	12.462	0	11.5909	11.2578	14.6911	14.6928	15.1406	15.267	15.2742	14.9655	14.7819	14.8863	14.9496
O00257	O00257	E3 SUMO-protein ligase CBX4	CBX4_HUMAN			1	1	1	1	864.604	676.366	1	1	1	1	1	1	1	1	1	1	1	1	1	1	1	1	1	1	1	1	0	0	0	0	9.7559	9.40166	0	0	0	0	0	0	0	0	0	0	0	0
O00258	O00258	Guided entry of tail-anchored proteins factor 1	GET1_HUMAN			7362.88	7872.7	5925.74	4277.09	6023.39	5705.82	6296.46	9096.42	8382.22	1	1	1	1	1	1	1	1	1	1	1	1	1	1	1	1	1	12.8461	12.9426	12.5328	12.0624	12.5564	12.4782	12.6203	13.1511	13.0331	0	0	0	0	0	0	0	0	0
O00264	O00264	Membrane-associated progesterone receptor component 1	PGRC1_HUMAN	Membrane-associated progesterone receptor component 1 OS=Homo sapiens OX=9606 GN=PGRMC1 PE=1 SV=3	Membrane-associated progesterone receptor component 1 OS=Homo sapiens OX=9606 GN=PGRMC1 PE=1 SV=3	109741	101256	101920	108024	112229	131599	103582	94033.2	103964	2.73747e+06	2.77052e+06	2.74621e+06	4.21206e+06	3.8984e+06	2.49065e+06	2.73411e+06	2.83633e+06	618207	1.03756e+06	903246	1.35172e+06	552688	742713	964233	640722	907751	16.7437	16.6276	16.6371	16.721	16.7761	17.0058	16.6604	16.5209	16.6657	21.3844	21.4017	21.389	22.0061	21.8944	21.2481	21.3826	21.4356	19.2377
O00267	O00267	Transcription elongation factor SPT5	SPT5H_HUMAN	Transcription elongation factor SPT5 OS=Homo sapiens OX=9606 GN=SUPT5H PE=1 SV=1	Transcription elongation factor SPT5 OS=Homo sapiens OX=9606 GN=SUPT5H PE=1 SV=1	12928.5	15423.4	12001.4	35475.2	23549.7	30544.9	15019.1	14199.8	12717.9	855926	857570	828495	1.12047e+06	1.05869e+06	798390	834945	885436	570571	1.03351e+06	927743	1.25185e+06	613206	818408	865798	575402	894495	13.6583	13.9128	13.5509	15.1145	14.5234	14.8986	13.8745	13.7936	13.6346	19.7071	19.7099	19.6601	20.0957	20.0138	19.6067	19.6713	19.756	19.122
O00268				Transcription initiation factor TFIID subunit 4 OS=Homo sapiens OX=9606 GN=TAF4 PE=1 SV=2	Transcription initiation factor TFIID subunit 4 OS=Homo sapiens OX=9606 GN=TAF4 PE=1 SV=2	1	1	1	1	1	1	1	1	1	35569.7	30883.1	37005.7	52284.6	53638.7	34885	28167	32780.2	3041.77	4829.71	2260.28	3551.36	2898.23	3733.91	4216.52	1926.91	2609.6	0	0	0	0	0	0	0	0	0	15.1184	14.9145	15.1755	15.6741	15.711	15.0903	14.7817	15.0005	11.5707
O00273	O00273	DNA fragmentation factor subunit alpha	DFFA_HUMAN	DNA fragmentation factor subunit alpha OS=Homo sapiens OX=9606 GN=DFFA PE=1 SV=1	DNA fragmentation factor subunit alpha OS=Homo sapiens OX=9606 GN=DFFA PE=1 SV=1	17093.8	22738.7	20647.4	47098.1	37377.2	46150.9	19167.8	21851.5	22009	442297	458182	435603	604311	582596	427426	450019	486841	202010	436171	353131	462587	222998	259717	328941	188998	321887	14.0612	14.4729	14.3337	15.5234	15.1899	15.4941	14.2264	14.4154	14.4258	18.7547	18.8056	18.7327	19.2049	19.1521	18.7053	18.7796	18.8931	17.6241
O00291	O00291	Huntingtin-interacting protein 1	HIP1_HUMAN	Huntingtin-interacting protein 1 OS=Homo sapiens OX=9606 GN=HIP1 PE=1 SV=5	Huntingtin-interacting protein 1 OS=Homo sapiens OX=9606 GN=HIP1 PE=1 SV=5	21695	17129.5	20072.5	40228.3	8880.53	16493.1	18450.4	15161.4	19969.3	788564	801044	796901	1.00253e+06	954123	729092	752867	824681	529525	1.23659e+06	904042	2.15897e+06	567280	496028	1.12881e+06	571208	873388	14.4051	14.0642	14.2929	15.2959	13.1164	14.0096	14.1714	13.8881	14.2855	19.5889	19.6115	19.604	19.9352	19.8638	19.4757	19.522	19.6535	19.0143
O00299	O00299	Chloride intracellular channel protein 1	CLIC1_HUMAN	Chloride intracellular channel protein 1 OS=Homo sapiens OX=9606 GN=CLIC1 PE=1 SV=4	Chloride intracellular channel protein 1 OS=Homo sapiens OX=9606 GN=CLIC1 PE=1 SV=4	1.4952e+06	1.47623e+06	1.43635e+06	2.0718e+06	2.00689e+06	2593125	1.30607e+06	1.21748e+06	1.31183e+06	5.19448e+06	5.3812e+06	5.00204e+06	7.39565e+06	7.13088e+06	4.71035e+06	4.81905e+06	5.05143e+06	2.08486e+06	3.87694e+06	3.89568e+06	3.5711e+06	1.99132e+06	2.29563e+06	3.2114e+06	1.64822e+06	3.17161e+06	20.5119	20.4935	20.454	20.9825	20.9365	21.3063	20.3168	20.2155	20.3232	22.3085	22.3595	22.2541	22.8182	22.7656	22.1674	22.2003	22.2683	20.9915
O00300	O00300	Tumor necrosis factor receptor superfamily member 11B	TR11B_HUMAN	Tumor necrosis factor receptor superfamily member 11B OS=Homo sapiens OX=9606 GN=TNFRSF11B PE=1 SV=3	Tumor necrosis factor receptor superfamily member 11B OS=Homo sapiens OX=9606 GN=TNFRSF11B PE=1 SV=3	68553.2	22245	108853	9851.42	6391.85	8601	46017.9	23105.3	43809.5	30623.6	35634.1	30017.3	32032	33160.3	33868.4	31641.3	31250.7	218609	58543.2	60699.7	17892	27440.1	318028	66415	326898	85895.8	16.0649	14.4412	16.732	13.2661	12.642	13.0703	15.4899	14.4959	15.419	14.9024	15.121	14.8735	14.9672	15.0172	15.0477	14.9495	14.9316	17.738
O00303	O00303	Eukaryotic translation initiation factor 3 subunit F	EIF3F_HUMAN	Eukaryotic translation initiation factor 3 subunit F OS=Homo sapiens OX=9606 GN=EIF3F PE=1 SV=1	Eukaryotic translation initiation factor 3 subunit F OS=Homo sapiens OX=9606 GN=EIF3F PE=1 SV=1	88817.3	114534	119745	200815	190714	213545	111988	119277	132426	1.83453e+06	1.9259e+06	1.99434e+06	4.51426e+06	3.95912e+06	2.01604e+06	1.85068e+06	2.49159e+06	387077	639192	559301	997423	457695	569819	557883	350949	514541	16.4386	16.8054	16.8696	17.6155	17.5411	17.7042	16.773	16.864	17.0148	20.807	20.8771	20.9275	22.1061	21.9167	20.9431	20.8196	21.2486	18.5623
O00308	O00308	NEDD4-like E3 ubiquitin-protein ligase WWP2	WWP2_HUMAN	NEDD4-like E3 ubiquitin-protein ligase WWP2 OS=Homo sapiens OX=9606 GN=WWP2 PE=1 SV=2	NEDD4-like E3 ubiquitin-protein ligase WWP2 OS=Homo sapiens OX=9606 GN=WWP2 PE=1 SV=2	1104.87	1320.61	1	3634.16	3144.53	3191.97	1	1	1	18442.6	14842.6	17510.9	48753.5	44975.7	12341	13743.7	15843.2	5729.35	10564.8	10723.4	10966.8	8105.39	5614.76	6140.66	5614.95	7509.86	10.1097	10.367	0	11.8274	11.6186	11.6402	0	0	0	14.1708	13.8575	14.096	15.5732	15.4569	13.5912	13.7465	13.9516	12.4842
O00311					Cell division cycle 7-related protein kinase OS=Homo sapiens OX=9606 GN=CDC7 PE=1 SV=1	1	1	1	1	1	1	1	1	1	1	1	1	1	1	1	1	1	1467.35	1	1814.41	2385.31	2156.61	2073.85	1	1	1124.32	0	0	0	0	0	0	0	0	0	0	0	0	0	0	0	0	0	10.519
O00327	O00327	Basic helix-loop-helix ARNT-like protein 1	BMAL1_HUMAN	Basic helix-loop-helix ARNT-like protein 1 OS=Homo sapiens OX=9606 GN=BMAL1 PE=1 SV=2	Basic helix-loop-helix ARNT-like protein 1 OS=Homo sapiens OX=9606 GN=BMAL1 PE=1 SV=2	5807.07	8617.92	6453.93	14374	6713.37	9843.25	7775.81	7765.78	6359.56	22753.1	20755.4	20884.1	28269.8	28366.3	23486.4	23357.4	22210.1	1	1	1	1	1	1349.15	1	1	1487.03	12.5036	13.0731	12.656	13.8112	12.7128	13.2649	12.9248	12.9229	12.6347	14.4738	14.3412	14.3501	14.787	14.7919	14.5195	14.5116	14.4389	0
O00329	O00329	Phosphatidylinositol 4,5-bisphosphate 3-kinase catalytic subunit delta isoform	PK3CD_HUMAN	Phosphatidylinositol 4,5-bisphosphate 3-kinase catalytic subunit delta isoform OS=Homo sapiens OX=9606 GN=PIK3CD PE=1 SV=2	Phosphatidylinositol 4,5-bisphosphate 3-kinase catalytic subunit delta isoform OS=Homo sapiens OX=9606 GN=PIK3CD PE=1 SV=2	7540.86	9156.89	5832.2	6805.8	12336.6	13288.7	11353.1	6275.18	5540.27	57741.2	49014.3	53452.3	80725.7	79019.1	49889.6	52254.4	58786.2	40303.5	48162.2	60240.4	56774.4	45778.4	46225.7	42108.2	34565.4	54020.8	12.8805	13.1606	12.5098	12.7325	13.5907	13.6979	13.4708	12.6154	12.4357	15.8173	15.5809	15.706	16.3007	16.2699	15.6065	15.6733	15.8432	15.2986
O00330	O00330	Pyruvate dehydrogenase protein X component, mitochondrial	ODPX_HUMAN	Pyruvate dehydrogenase protein X component, mitochondrial OS=Homo sapiens OX=9606 GN=PDHX PE=1 SV=3	Pyruvate dehydrogenase protein X component, mitochondrial OS=Homo sapiens OX=9606 GN=PDHX PE=1 SV=3	20423	16086.4	19718.4	22588.1	19997.4	19402.3	19025.6	15308.1	15351.3	285861	322493	293788	411310	408600	290391	292697	302560	117616	206453	171833	231110	111454	138829	156845	105505	144764	14.3179	13.9736	14.2673	14.4633	14.2875	14.2439	14.2157	13.902	13.9061	18.125	18.2989	18.1644	18.6499	18.6403	18.1476	18.159	18.2069	16.8437
O00338	O00338	Sulfotransferase 1C2	ST1C2_HUMAN			15919.7	14839.1	15946.2	19956.1	23849.6	16271.2	13604.6	12142.5	13675.9	1	1	1	1	1	1	1	1	1	1	1	1	1	1	1	1	1	13.9585	13.8571	13.9609	14.2845	14.5417	13.99	13.7318	13.5678	13.7394	0	0	0	0	0	0	0	0	0
O00339	O00339	Matrilin-2	MATN2_HUMAN	Matrilin-2 OS=Homo sapiens OX=9606 GN=MATN2 PE=1 SV=4	Matrilin-2 OS=Homo sapiens OX=9606 GN=MATN2 PE=1 SV=4	132113	313949	256435	8844.74	22693.4	13720.6	178075	163190	233933	1.02891e+06	1.04501e+06	1.04518e+06	722694	693192	1.30817e+06	1.40368e+06	1.47722e+06	96311	170713	109107	130382	66645.3	37561.1	163472	86087.4	129276	17.0114	18.2602	17.9682	13.1106	14.47	13.7441	17.4421	17.3162	17.8357	19.9727	19.9951	19.9953	19.463	19.4029	20.3191	20.4208	20.4945	16.5554
O00391	O00391	Sulfhydryl oxidase 1	QSOX1_HUMAN	Sulfhydryl oxidase 1 OS=Homo sapiens OX=9606 GN=QSOX1 PE=1 SV=3	Sulfhydryl oxidase 1 OS=Homo sapiens OX=9606 GN=QSOX1 PE=1 SV=3	17109.4	16141.3	17245.9	17458.5	24326.9	18157.5	15077.5	14956.2	14505.4	80505	74414.9	83086	104214	105326	73876.3	83584.6	83388.1	79867.9	111761	61955.6	101570	31244	152191	131339	68494.6	53379.6	14.0625	13.9785	14.074	14.0916	14.5703	14.1483	13.8801	13.8685	13.8243	16.2968	16.1833	16.3423	16.6692	16.6845	16.1728	16.3509	16.3476	16.2853
O00398					Putative P2Y purinoceptor 10 OS=Homo sapiens OX=9606 GN=P2RY10 PE=2 SV=1	1	1	1	1	1	1	1	1	1	1	1	1	1	1	1	1	1	21826.6	33221.8	23087.2	37056.9	19976	37536.1	35919.2	20158.3	29044.2	0	0	0	0	0	0	0	0	0	0	0	0	0	0	0	0	0	14.4138
O00399	O00399	Dynactin subunit 6	DCTN6_HUMAN	Dynactin subunit 6 OS=Homo sapiens OX=9606 GN=DCTN6 PE=1 SV=1	Dynactin subunit 6 OS=Homo sapiens OX=9606 GN=DCTN6 PE=1 SV=1	24837.4	30857.7	29282.5	25796.9	27395.9	31938.7	24143.6	26987.8	28304.7	570833	508484	509906	600334	637243	517284	517506	525493	198992	304176	281240	354705	163941	241907	296602	202868	285949	14.6002	14.9133	14.8378	14.6549	14.7417	14.963	14.5594	14.72	14.7888	19.1227	18.9558	18.9599	19.1954	19.2815	18.9806	18.9812	19.0033	17.6024
O00400	O00400	Acetyl-coenzyme A transporter 1	ACATN_HUMAN	Acetyl-coenzyme A transporter 1 OS=Homo sapiens OX=9606 GN=SLC33A1 PE=1 SV=1	Acetyl-coenzyme A transporter 1 OS=Homo sapiens OX=9606 GN=SLC33A1 PE=1 SV=1	11093.6	6792.7	6041.92	11236.7	15862	10512.6	9017	6221.59	6566.8	606236	622094	611558	857372	836617	589585	649207	680847	128439	213002	170203	305209	153662	171263	230366	134070	194012	13.4374	12.7298	12.5608	13.4559	13.9533	13.3598	13.1384	12.6031	12.681	19.2095	19.2468	19.2221	19.7096	19.6742	19.1693	19.3083	19.377	16.9707
O00401	O00401	Actin nucleation-promoting factor WASL	WASL_HUMAN	Actin nucleation-promoting factor WASL OS=Homo sapiens OX=9606 GN=WASL PE=1 SV=2	Actin nucleation-promoting factor WASL OS=Homo sapiens OX=9606 GN=WASL PE=1 SV=2	53464.9	66660.7	70792.7	41340.1	51662.8	54419.3	44044	53796.9	61986.6	737083	685591	699763	563943	572570	643018	685390	713775	471278	1.06223e+06	888888	677902	336424	398487	941309	405278	860975	15.7063	16.0245	16.1113	15.3353	15.6568	15.7318	15.4267	15.7152	15.9197	19.4915	19.387	19.4165	19.1052	19.1271	19.2945	19.3866	19.4451	18.8462
O00408				cGMP-dependent 3',5'-cyclic phosphodiesterase OS=Homo sapiens OX=9606 GN=PDE2A PE=1 SV=1		1	1	1	1	1	1	1	1	1	6254.26	6439.87	4233.29	9471.57	9267.08	6410.73	6453.55	6897.6	1	1	1	1	1	1	1	1	1	0	0	0	0	0	0	0	0	0	12.6106	12.6528	12.0476	13.2094	13.1779	12.6463	12.6559	12.7519	0
O00410	O00410	Importin-5	IPO5_HUMAN	Importin-5 OS=Homo sapiens OX=9606 GN=IPO5 PE=1 SV=4	Importin-5 OS=Homo sapiens OX=9606 GN=IPO5 PE=1 SV=4	218453	180706	189525	490137	384981	395124	180997	176821	181326	4.24814e+06	4.15028e+06	4.42014e+06	1.16774e+07	1.10155e+07	3.80503e+06	4.09499e+06	4.1977e+06	2.2959e+06	4.4825e+06	4.02556e+06	5.71946e+06	3.4891e+06	3.19373e+06	3.24369e+06	2.26274e+06	3.5994e+06	17.737	17.4633	17.532	18.9028	18.5544	18.5919	17.4656	17.4319	17.4682	22.0184	21.9848	22.0757	23.4772	23.393	21.8595	21.9654	22.0012	21.1306
O00411	O00411	DNA-directed RNA polymerase, mitochondrial	RPOM_HUMAN		DNA-directed RNA polymerase, mitochondrial OS=Homo sapiens OX=9606 GN=POLRMT PE=1 SV=2	2548.87	2253.05	1583.03	19181.4	13024.3	14582.9	1733.03	2045.32	1822.64	1	1	1	1	1	1	1	1	4815.01	10181.2	7613.85	9086.03	6608.02	7615.91	9095.33	4531.78	8071.93	11.3156	11.1377	10.6285	14.2274	13.6689	13.832	10.7591	10.9981	10.8318	0	0	0	0	0	0	0	0	12.2333
O00418	O00418	Eukaryotic elongation factor 2 kinase	EF2K_HUMAN	Eukaryotic elongation factor 2 kinase OS=Homo sapiens OX=9606 GN=EEF2K PE=1 SV=2	Eukaryotic elongation factor 2 kinase OS=Homo sapiens OX=9606 GN=EEF2K PE=1 SV=2	6109.02	10323.3	6682.07	13143.2	14884.8	15919.9	6019.48	8945.27	8199.42	70770.3	73644.4	74494.4	115982	123499	58324.7	74867.3	79244.9	622637	1.12072e+06	917115	1.16045e+06	496599	422743	808952	596879	826757	12.5767	13.3336	12.7061	13.682	13.8616	13.9585	12.5554	13.1269	13.0013	16.1109	16.1683	16.1848	16.8235	16.9141	15.8318	16.192	16.274	19.248
O00422	O00422	Histone deacetylase complex subunit SAP18	SAP18_HUMAN	Histone deacetylase complex subunit SAP18 OS=Homo sapiens OX=9606 GN=SAP18 PE=1 SV=1	Histone deacetylase complex subunit SAP18 OS=Homo sapiens OX=9606 GN=SAP18 PE=1 SV=1	28194.4	35876.4	25760.2	58289.2	62492.2	73218.9	25150.5	32546.6	26569.5	1.27757e+06	1.31048e+06	1.2642e+06	2.18351e+06	2.1859e+06	1.20106e+06	1.21061e+06	1.22058e+06	716950	1.49038e+06	1.25067e+06	2.20018e+06	980344	925984	1.22604e+06	636883	1.16162e+06	14.7831	15.1307	14.6529	15.8309	15.9314	16.1599	14.6183	14.9902	14.6975	20.285	20.3217	20.2698	21.0582	21.0598	20.1959	20.2073	20.2191	19.4515
O00423	O00423	Echinoderm microtubule-associated protein-like 1	EMAL1_HUMAN	Echinoderm microtubule-associated protein-like 1 OS=Homo sapiens OX=9606 GN=EML1 PE=1 SV=3	Echinoderm microtubule-associated protein-like 1 OS=Homo sapiens OX=9606 GN=EML1 PE=1 SV=3	1.0081e+06	1.02178e+06	695834	1060946	1.21843e+06	850953	1.02782e+06	836372	723127	1.86548e+06	1.86748e+06	1.85789e+06	2.26578e+06	2.14196e+06	1.72734e+06	1.78669e+06	1.87138e+06	840137	1.72128e+06	1.36326e+06	1.50389e+06	746789	964213	1.32984e+06	820028	1.46234e+06	19.9432	19.9626	19.4084	20.0169	20.2166	19.6987	19.9712	19.6738	19.4639	20.8311	20.8327	20.8252	21.1116	21.0305	20.7201	20.7689	20.8357	19.6803
O00425	O00425	Insulin-like growth factor 2 mRNA-binding protein 3	IF2B3_HUMAN	Insulin-like growth factor 2 mRNA-binding protein 3 OS=Homo sapiens OX=9606 GN=IGF2BP3 PE=1 SV=2	Insulin-like growth factor 2 mRNA-binding protein 3 OS=Homo sapiens OX=9606 GN=IGF2BP3 PE=1 SV=2	11881.5	24282.8	12676.7	10322.2	54919	30677.9	10083.3	15004	12265.4	52516.5	58657.4	52976.2	56055.4	62234.1	49376.3	53832.9	50824.2	171671	299714	374560	227628	137227	138983	249198	123977	300467	13.5364	14.5676	13.6299	13.3335	15.745	14.9049	13.2997	13.8731	13.5823	15.6805	15.84	15.6931	15.7746	15.9254	15.5915	15.7162	15.6332	17.3893
O00429	O00429	Dynamin-1-like protein	DNM1L_HUMAN	Dynamin-1-like protein OS=Homo sapiens OX=9606 GN=DNM1L PE=1 SV=2	Dynamin-1-like protein OS=Homo sapiens OX=9606 GN=DNM1L PE=1 SV=2	113058	122811	104841	146654	158093	137196	96719.5	108361	101153	4.5015e+06	4.36108e+06	4.42876e+06	6.39388e+06	6.37624e+06	4.14263e+06	4.33977e+06	4.49433e+06	1.49214e+06	2.58386e+06	2.14871e+06	2.75151e+06	1.31374e+06	1.88677e+06	2.30396e+06	1.38298e+06	1.87542e+06	16.7867	16.9061	16.6779	17.1621	17.2704	17.0659	16.5615	16.7255	16.6262	22.102	22.0563	22.0785	22.6083	22.6043	21.9821	22.0492	22.0997	20.509
O00442	O00442	RNA 3'-terminal phosphate cyclase	RTCA_HUMAN	RNA 3'-terminal phosphate cyclase OS=Homo sapiens OX=9606 GN=RTCA PE=1 SV=1	RNA 3'-terminal phosphate cyclase OS=Homo sapiens OX=9606 GN=RTCA PE=1 SV=1	70637.2	65530.5	60664.8	99834.1	116024	107746	67284.8	62023.6	66732.6	662011	678804	668302	918225	884403	674010	707617	771520	324221	448786	350557	570231	235768	407566	430453	340148	404396	16.1081	15.9999	15.8886	16.6072	16.8241	16.7173	16.038	15.9205	16.0261	19.3365	19.3726	19.3501	19.8085	19.7543	19.3624	19.4326	19.5573	18.3066
O00443	O00443	Phosphatidylinositol 4-phosphate 3-kinase C2 domain-containing subunit alpha	P3C2A_HUMAN	Phosphatidylinositol 4-phosphate 3-kinase C2 domain-containing subunit alpha OS=Homo sapiens OX=9606 GN=PIK3C2A PE=1 SV=2	Phosphatidylinositol 4-phosphate 3-kinase C2 domain-containing subunit alpha OS=Homo sapiens OX=9606 GN=PIK3C2A PE=1 SV=2	28033.2	28721.6	29698.3	38442.9	41737.2	44507.2	28004	26289.9	29761.8	301878	296347	297693	384612	389143	270537	283343	294916	543821	872019	741455	980475	454481	608928	733866	477956	709647	14.7749	14.8098	14.8581	15.2304	15.349	15.4418	14.7733	14.6822	14.8612	18.2036	18.1769	18.1835	18.553	18.5699	18.0455	18.1122	18.1699	19.0528
O00444					Serine/threonine-protein kinase PLK4 OS=Homo sapiens OX=9606 GN=PLK4 PE=1 SV=3	1	1	1	1	1	1	1	1	1	1	1	1	1	1	1	1	1	11361.6	7360.61	9882.78	9537.22	7883.37	12073.1	8836.45	13050.5	10963.7	0	0	0	0	0	0	0	0	0	0	0	0	0	0	0	0	0	13.4719
O00458	O00458	Interferon-related developmental regulator 1	IFRD1_HUMAN	Interferon-related developmental regulator 1 OS=Homo sapiens OX=9606 GN=IFRD1 PE=1 SV=4	Interferon-related developmental regulator 1 OS=Homo sapiens OX=9606 GN=IFRD1 PE=1 SV=4	2775.53	1463.47	1306.13	9772.11	3544.82	4290.02	3601.18	1545.38	2175.97	12099.1	14573.6	13721	49907.5	47206.1	10409.1	16149.3	16372	6063.9	7057.01	2727.81	25771.6	4618.21	6469.09	5445.46	5434.78	4727.99	11.4385	10.5152	10.3511	13.2545	11.7915	12.0668	11.8143	10.5937	11.0874	13.5626	13.8311	13.7441	15.607	15.5267	13.3456	13.9792	13.9989	12.566
O00459	O00459	Phosphatidylinositol 3-kinase regulatory subunit beta	P85B_HUMAN	Phosphatidylinositol 3-kinase regulatory subunit beta OS=Homo sapiens OX=9606 GN=PIK3R2 PE=1 SV=2	Phosphatidylinositol 3-kinase regulatory subunit beta OS=Homo sapiens OX=9606 GN=PIK3R2 PE=1 SV=2	14353.1	14243.4	13206.8	8246.62	6290.52	7590.26	15398.5	13452.4	13278.4	247992	256189	285075	268549	261296	260255	291547	295822	75559.6	157811	126002	131134	63714.6	82641.1	142069	80902.8	132903	13.8091	13.798	13.689	13.0096	12.619	12.8899	13.9105	13.7156	13.6968	17.9199	17.9668	18.121	18.0348	17.9953	17.9896	18.1534	18.1744	16.2053
O00461	O00461	Golgi integral membrane protein 4	GOLI4_HUMAN	Golgi integral membrane protein 4 OS=Homo sapiens OX=9606 GN=GOLIM4 PE=1 SV=1	Golgi integral membrane protein 4 OS=Homo sapiens OX=9606 GN=GOLIM4 PE=1 SV=1	18747.6	19472	23986.1	27424.5	30815.9	27038.2	21372.5	19040.6	22136.8	1.98152e+06	1.97051e+06	2.05484e+06	2.76934e+06	2.53801e+06	1.96471e+06	2.04044e+06	2.13371e+06	769407	1.10306e+06	975076	1.50045e+06	754777	912488	972969	820782	888120	14.1944	14.2491	14.5499	14.7432	14.9114	14.7227	14.3835	14.2168	14.4342	20.9182	20.9101	20.9706	21.4011	21.2753	20.9059	20.9604	21.0249	19.5534
O00462	O00462	Beta-mannosidase	MANBA_HUMAN	Beta-mannosidase OS=Homo sapiens OX=9606 GN=MANBA PE=1 SV=3	Beta-mannosidase OS=Homo sapiens OX=9606 GN=MANBA PE=1 SV=3	4808.48	7210.9	7011.8	9184.52	12230.1	21009.7	5281.75	8100.49	6306.8	29871.1	31161.7	36586.1	83673.6	77819.8	25649.5	27897.4	26501.1	29492.3	50211.9	43861.4	121100	40891.2	35469.5	39366.2	29855.1	33911.3	12.2314	12.816	12.7756	13.165	13.5781	14.3588	12.3668	12.9838	12.6227	14.8665	14.9275	15.159	16.3525	16.2478	14.6466	14.7678	14.6938	14.848
O00463	O00463	TNF receptor-associated factor 5	TRAF5_HUMAN		TNF receptor-associated factor 5 OS=Homo sapiens OX=9606 GN=TRAF5 PE=1 SV=2	84734.2	55165.9	74730.1	19477.8	32186.5	40548.6	75048.9	58511	67229.1	1	1	1	1	1	1	1	1	8525.08	7906.36	9279.84	13004.1	8056.83	14257.2	6718.22	7512.79	9423.74	16.3707	15.7515	16.1894	14.2495	14.9742	15.3074	16.1955	15.8364	16.0368	0	0	0	0	0	0	0	0	13.0575
O00468	O00468	Agrin	AGRIN_HUMAN	Agrin OS=Homo sapiens OX=9606 GN=AGRN PE=1 SV=6	Agrin OS=Homo sapiens OX=9606 GN=AGRN PE=1 SV=6	33316.2	12928.7	32853.1	19434.4	22291.1	28723.6	31329.4	14350.3	24306.4	147682	145793	147297	226588	210803	150939	133909	148357	105044	108339	128939	115960	80597.1	121754	109845	132871	153699	15.0239	13.6583	15.0037	14.2463	14.4442	14.8099	14.9352	13.8088	14.569	17.1721	17.1536	17.1684	17.7897	17.6855	17.2036	17.0309	17.1787	16.6806
O00469	O00469	Procollagen-lysine,2-oxoglutarate 5-dioxygenase 2	PLOD2_HUMAN	Procollagen-lysine,2-oxoglutarate 5-dioxygenase 2 OS=Homo sapiens OX=9606 GN=PLOD2 PE=1 SV=2	Procollagen-lysine,2-oxoglutarate 5-dioxygenase 2 OS=Homo sapiens OX=9606 GN=PLOD2 PE=1 SV=2	553975	422258	605702	514458	288324	354920	589186	450408	683064	7.00943e+06	6.8251e+06	6.99642e+06	9.84653e+06	9.1467e+06	6.63381e+06	6.9903e+06	7.31299e+06	4.66546e+06	5.64147e+06	4.16173e+06	1.17364e+07	3.99557e+06	5.83065e+06	6.54969e+06	5.53151e+06	4.9762e+06	19.0795	18.6878	19.2082	18.9727	18.1373	18.4371	19.1684	18.7809	19.3817	22.7409	22.7024	22.7382	23.2312	23.1248	22.6614	22.7369	22.802	22.1536
O00471	O00471	Exocyst complex component 5	EXOC5_HUMAN	Exocyst complex component 5 OS=Homo sapiens OX=9606 GN=EXOC5 PE=1 SV=1	Exocyst complex component 5 OS=Homo sapiens OX=9606 GN=EXOC5 PE=1 SV=1	32399	37474.8	31397.8	31201.8	43462.1	35833.8	29155.9	33854.1	33772	1.28672e+06	1.21043e+06	1.2233e+06	1.48857e+06	1.46292e+06	1.1313e+06	1.2207e+06	1.27995e+06	535486	992159	836454	905143	409804	523731	829693	533317	764597	14.9837	15.1936	14.9384	14.9293	15.4075	15.129	14.8315	15.047	15.0435	20.2953	20.2071	20.2224	20.5055	20.4804	20.1095	20.2193	20.2877	19.0305
O00478	O00478	Butyrophilin subfamily 3 member A3	BT3A3_HUMAN	Butyrophilin subfamily 3 member A3 OS=Homo sapiens OX=9606 GN=BTN3A3 PE=1 SV=1	Butyrophilin subfamily 3 member A3 OS=Homo sapiens OX=9606 GN=BTN3A3 PE=1 SV=1	34390.2	51101.6	35356.8	11515.2	20919.8	18594	29248.3	50251.1	39957.4	594117	585568	588706	506000	489750	503533	531437	575939	126864	282501	252236	171418	94242.8	87129.3	222705	132886	247335	15.0697	15.6411	15.1097	13.4912	14.3526	14.1825	14.8361	15.6169	15.2862	19.1804	19.1595	19.1672	18.9488	18.9017	18.9417	19.0195	19.1356	16.9529
O00479				High mobility group nucleosome-binding domain-containing protein 4 OS=Homo sapiens OX=9606 GN=HMGN4 PE=1 SV=3	High mobility group nucleosome-binding domain-containing protein 4 OS=Homo sapiens OX=9606 GN=HMGN4 PE=1 SV=3	1	1	1	1	1	1	1	1	1	329722	341185	366597	186987	144486	305672	265079	303551	83088.3	231100	153092	150643	60615.6	80657.2	205620	81857.9	171515	0	0	0	0	0	0	0	0	0	18.3309	18.3802	18.4838	17.5126	17.1406	18.2216	18.0161	18.2116	16.3424
O00483	O00483	Cytochrome c oxidase subunit NDUFA4	NDUA4_HUMAN	Cytochrome c oxidase subunit NDUFA4 OS=Homo sapiens OX=9606 GN=NDUFA4 PE=1 SV=1		24909.6	23357.3	21227.9	62256.9	56323.1	30780.2	29746.3	31709.8	29814.8	228641	238380	232115	341923	330449	221222	224266	288259	1	1	1	1	1	1	1	1	1	14.6044	14.5116	14.3737	15.9259	15.7814	14.9097	14.8604	14.9526	14.8637	17.8027	17.8629	17.8245	18.3833	18.3341	17.7551	17.7749	18.137	0
O00487	O00487	26S proteasome non-ATPase regulatory subunit 14	PSDE_HUMAN	26S proteasome non-ATPase regulatory subunit 14 OS=Homo sapiens OX=9606 GN=PSMD14 PE=1 SV=1	26S proteasome non-ATPase regulatory subunit 14 OS=Homo sapiens OX=9606 GN=PSMD14 PE=1 SV=1	348947	357617	315690	484214	501399	441306	341601	335759	300720	2.07745e+06	2.07294e+06	2.11959e+06	3.45475e+06	3.229e+06	1.84834e+06	1.89101e+06	1.97286e+06	255276	333652	309466	542491	214759	269627	389395	221581	272621	18.4126	18.4481	18.2681	18.8853	18.9356	18.7514	18.382	18.3571	18.1981	20.9864	20.9832	21.0154	21.7202	21.6227	20.8178	20.8507	20.9119	17.9617
O00488	O00488	Zinc finger protein 593	ZN593_HUMAN	Zinc finger protein 593 OS=Homo sapiens OX=9606 GN=ZNF593 PE=1 SV=2	Zinc finger protein 593 OS=Homo sapiens OX=9606 GN=ZNF593 PE=1 SV=2	5286.15	5916.44	2163.02	30845.8	23893.3	33948.5	10862.6	5556.57	8481.31	14668.5	12901.2	15590.9	15575.3	18742.7	13844.7	17108.2	13160.2	7075.89	13297.8	8624.03	20358	8065.83	17802.2	7522.16	6790.47	8658.91	12.368	12.5305	11.0788	14.9128	14.5443	15.0511	13.4071	12.44	13.0501	13.8404	13.6552	13.9284	13.927	14.194	13.757	14.0624	13.6839	12.7887
O00499	O00499	Myc box-dependent-interacting protein 1	BIN1_HUMAN	Myc box-dependent-interacting protein 1 OS=Homo sapiens OX=9606 GN=BIN1 PE=1 SV=1	Myc box-dependent-interacting protein 1 OS=Homo sapiens OX=9606 GN=BIN1 PE=1 SV=1	72758.6	71749.8	59828.5	95469	97328.4	82184.4	65509.9	63885.6	58465.3	1.66803e+06	1.64505e+06	1.67458e+06	2.20752e+06	2.12212e+06	1.61653e+06	1.73898e+06	1.83826e+06	972795	1.96448e+06	1.33082e+06	2.16734e+06	915157	1.24758e+06	1.74173e+06	991314	1.26987e+06	16.1508	16.1307	15.8685	16.5427	16.5706	16.3266	15.9994	15.9632	15.8353	20.6697	20.6497	20.6754	21.074	21.0171	20.6245	20.7298	20.8099	19.8918
O00505	O00505	Importin subunit alpha-4	IMA4_HUMAN	Importin subunit alpha-4 OS=Homo sapiens OX=9606 GN=KPNA3 PE=1 SV=2	Importin subunit alpha-4 OS=Homo sapiens OX=9606 GN=KPNA3 PE=1 SV=2	58542.2	60082.7	55973.8	107248	99901.6	122791	52067.4	50620.5	57900.8	418913	375492	383907	664999	660395	346853	380574	400112	796023	1.32012e+06	1.19737e+06	1.67159e+06	820086	1.13632e+06	1.15046e+06	748401	1.18055e+06	15.8372	15.8747	15.7725	16.7106	16.6082	16.9058	15.6681	15.6274	15.8213	18.6763	18.5184	18.5504	19.343	19.333	18.404	18.5378	18.61	19.6025
O00506	O00506	Serine/threonine-protein kinase 25	STK25_HUMAN	Serine/threonine-protein kinase 25 OS=Homo sapiens OX=9606 GN=STK25 PE=1 SV=1	Serine/threonine-protein kinase 25 OS=Homo sapiens OX=9606 GN=STK25 PE=1 SV=1	9072.14	9503.23	10597	12256.6	12203.7	12701.5	8796.14	8399.37	10393.9	604529	589749	555386	834841	806517	508662	535921	536552	487147	841155	743688	951331	441892	610875	684450	485332	698945	13.1472	13.2142	13.3714	13.5813	13.575	13.6327	13.1027	13.0361	13.3434	19.2055	19.1697	19.0831	19.6711	19.6213	18.9563	19.0317	19.0334	18.894
O00507	O00507	Probable ubiquitin carboxyl-terminal hydrolase FAF-Y	USP9Y_HUMAN			49211.4	53674.4	51903.2	52731.3	53285.3	49240.8	47319.1	48572.9	50825.6	1	1	1	1	1	1	1	1	1	1	1	1	1	1	1	1	1	15.5867	15.7119	15.6635	15.6864	15.7014	15.5876	15.5301	15.5679	15.6333	0	0	0	0	0	0	0	0	0
O00522	O00522	Krev interaction trapped protein 1	KRIT1_HUMAN	Krev interaction trapped protein 1 OS=Homo sapiens OX=9606 GN=KRIT1 PE=1 SV=2	Krev interaction trapped protein 1 OS=Homo sapiens OX=9606 GN=KRIT1 PE=1 SV=2	5638.46	8198.33	8510.45	6455.43	8034.54	8967.77	6138.15	8145.79	7652.21	183869	159363	193005	237065	237564	159101	176479	182060	15330.9	35740.7	26165	30835	17377.5	20203.4	31143.6	18214	35214.8	12.4611	13.0011	13.055	12.6563	12.972	13.1305	12.5836	12.9918	12.9017	17.4883	17.282	17.5583	17.8549	17.858	17.2796	17.4291	17.4741	13.9042
O00534	O00534	von Willebrand factor A domain-containing protein 5A	VMA5A_HUMAN	von Willebrand factor A domain-containing protein 5A OS=Homo sapiens OX=9606 GN=VWA5A PE=1 SV=2	von Willebrand factor A domain-containing protein 5A OS=Homo sapiens OX=9606 GN=VWA5A PE=1 SV=2	27398.9	56317.6	59523.6	10033.4	6455.44	6622.08	21198.8	50319.4	53595.9	682571	694953	705859	457189	440841	624366	682468	749370	195691	614091	411432	288944	95963.7	104638	486918	162956	383879	14.7418	15.7813	15.8612	13.2925	12.6563	12.6931	14.3717	15.6188	15.7098	19.3806	19.4066	19.429	18.8024	18.7499	19.252	19.3804	19.5153	17.5782
O00541	O00541	Pescadillo homolog	PESC_HUMAN	Pescadillo homolog OS=Homo sapiens OX=9606 GN=PES1 PE=1 SV=1	Pescadillo homolog OS=Homo sapiens OX=9606 GN=PES1 PE=1 SV=1	74388.6	75009.1	63087.1	270215	194277	269981	62605.7	63430.7	60693.9	876215	866366	884373	2.34823e+06	2.14564e+06	735746	781581	807932	768942	1.37819e+06	1.22405e+06	2.35977e+06	1.20975e+06	1.2357e+06	1.10881e+06	727587	1.17964e+06	16.1828	16.1948	15.9451	18.0437	17.5678	18.0425	15.934	15.9529	15.8893	19.7409	19.7246	19.7543	21.1631	21.033	19.4888	19.576	19.6239	19.5525
O00555				Voltage-dependent P/Q-type calcium channel subunit alpha-1A OS=Homo sapiens OX=9606 GN=CACNA1A PE=1 SV=3	Voltage-dependent P/Q-type calcium channel subunit alpha-1A OS=Homo sapiens OX=9606 GN=CACNA1A PE=1 SV=3	1	1	1	1	1	1	1	1	1	156936	162458	154059	219143	225171	150250	159940	161939	97234.3	158925	136399	179237	95831.2	122932	132558	93107.7	138863	0	0	0	0	0	0	0	0	0	17.2598	17.3097	17.2331	17.7415	17.7807	17.197	17.2872	17.3051	16.5692
O00559	O00559	Receptor-binding cancer antigen expressed on SiSo cells	RCAS1_HUMAN	Receptor-binding cancer antigen expressed on SiSo cells OS=Homo sapiens OX=9606 GN=EBAG9 PE=1 SV=1	Receptor-binding cancer antigen expressed on SiSo cells OS=Homo sapiens OX=9606 GN=EBAG9 PE=1 SV=1	7615.33	3466.96	8778.53	5776.11	5945.62	3128.07	10298.4	7850.87	7062.82	58789.1	60171.3	65904.8	72546.8	66312.8	53446.6	64458.8	64474.3	21066.8	42572.5	27850	34804.8	15203.8	15617.5	31855.7	23527.2	28093.2	12.8947	11.7595	13.0998	12.4959	12.5376	11.6111	13.3301	12.9386	12.786	15.8433	15.8768	16.0081	16.1466	16.017	15.7058	15.9761	15.9764	14.3627
O00560	O00560	Syntenin-1	SDCB1_HUMAN	Syntenin-1 OS=Homo sapiens OX=9606 GN=SDCBP PE=1 SV=1	Syntenin-1 OS=Homo sapiens OX=9606 GN=SDCBP PE=1 SV=1	19341.2	15407.3	13729.1	18643.3	26584.2	30295.4	14985.6	14066.7	11446	486447	478611	510235	1.09858e+06	1.00513e+06	444143	429963	467511	265245	306922	297156	307220	164337	245128	227836	222278	274396	14.2394	13.9113	13.7449	14.1864	14.6983	14.8868	13.8713	13.78	13.4826	18.8919	18.8685	18.9608	20.0672	19.939	18.7607	18.7139	18.8346	18.017
O00562	O00562	Membrane-associated phosphatidylinositol transfer protein 1	PITM1_HUMAN	Membrane-associated phosphatidylinositol transfer protein 1 OS=Homo sapiens OX=9606 GN=PITPNM1 PE=1 SV=4	Membrane-associated phosphatidylinositol transfer protein 1 OS=Homo sapiens OX=9606 GN=PITPNM1 PE=1 SV=4	6390.22	10120.6	7432.38	8880.26	10875.2	6427.65	7360.59	9160.01	7390.66	37487.7	44857.4	38842.7	32774.6	32577.2	35424.8	40219.5	42212.7	6132.41	18298.2	9403.48	23037.4	2713.83	6121.19	10691	7334.03	8301.41	12.6416	13.305	12.8596	13.1164	13.4088	12.6501	12.8456	13.1611	12.8515	15.1941	15.4531	15.2454	15.0003	14.9916	15.1125	15.2956	15.3654	12.5822
O00566	O00566	U3 small nucleolar ribonucleoprotein protein MPP10	MPP10_HUMAN	U3 small nucleolar ribonucleoprotein protein MPP10 OS=Homo sapiens OX=9606 GN=MPHOSPH10 PE=1 SV=2	U3 small nucleolar ribonucleoprotein protein MPP10 OS=Homo sapiens OX=9606 GN=MPHOSPH10 PE=1 SV=2	3857.96	5522.38	4510.58	16276.4	10652.6	14184.5	3689.09	4588.1	4270.14	219847	211626	209995	361561	363226	202710	218787	215886	237069	462694	446389	724681	371679	376524	381903	230203	393898	11.9136	12.4311	12.1391	13.9905	13.3789	13.792	11.849	12.1637	12.0601	17.7461	17.6912	17.68	18.4639	18.4705	17.6291	17.7392	17.7199	17.8549
O00567	O00567	Nucleolar protein 56	NOP56_HUMAN	Nucleolar protein 56 OS=Homo sapiens OX=9606 GN=NOP56 PE=1 SV=4	Nucleolar protein 56 OS=Homo sapiens OX=9606 GN=NOP56 PE=1 SV=4	70299.5	97362.3	70826	156134	124267	152286	65729.4	89895.1	75569.7	1.53975e+06	1.46235e+06	1.51339e+06	2.38353e+06	2.30978e+06	1.38828e+06	1.45235e+06	1.48312e+06	1.42031e+06	2.99626e+06	2.47394e+06	3.40399e+06	1.60438e+06	1.67748e+06	2.4403e+06	1.47838e+06	2.61949e+06	16.1012	16.5711	16.112	17.2524	16.9231	17.2164	16.0043	16.456	16.2055	20.5543	20.4799	20.5294	21.1847	21.1393	20.4049	20.47	20.5002	20.4378
O00571	O00571	ATP-dependent RNA helicase DDX3X	DDX3X_HUMAN	ATP-dependent RNA helicase DDX3X OS=Homo sapiens OX=9606 GN=DDX3X PE=1 SV=3	ATP-dependent RNA helicase DDX3X OS=Homo sapiens OX=9606 GN=DDX3X PE=1 SV=3	216066	245072	216605	439444	460892	456074	194235	232748	213428	7.27802e+06	6.85079e+06	6.80023e+06	1.24935e+07	1.21262e+07	6.00038e+06	6.49824e+06	6.73598e+06	3.61205e+06	6.26439e+06	5.0001e+06	9.35696e+06	3.85099e+06	5.08883e+06	5.69171e+06	3.44781e+06	4.81658e+06	17.7211	17.9028	17.7247	18.7453	18.8141	18.7989	17.5674	17.8284	17.7034	22.7951	22.7078	22.6972	23.5747	23.5316	22.5166	22.6316	22.6835	21.7844
O00584	O00584	Ribonuclease T2	RNT2_HUMAN	Ribonuclease T2 OS=Homo sapiens OX=9606 GN=RNASET2 PE=1 SV=2	Ribonuclease T2 OS=Homo sapiens OX=9606 GN=RNASET2 PE=1 SV=2	8898.34	30355.8	14918.7	5035.28	8278.61	6885.69	10054.7	30487.5	18680.5	177842	154771	164576	65386.7	75784.7	191598	161779	171189	18475	49708.1	24578.5	26609.8	5471.17	8256.49	26276.1	18170.1	25688.7	13.1193	14.8897	13.8648	12.2979	13.0152	12.7494	13.2956	14.8959	14.1892	17.4402	17.2398	17.3284	15.9967	16.2096	17.5477	17.3037	17.3852	14.1733
O00592	O00592	Podocalyxin	PODXL_HUMAN			3595.12	2861.37	4236.2	24440.1	6107.81	65094.3	1	1	1	1	1	1	1	1	1	1	1	1	1	1	1	1	1	1	1	1	11.8118	11.4825	12.0486	14.577	12.5764	15.9902	0	0	0	0	0	0	0	0	0	0	0	0
O00622	O00622	CCN family member 1	CCN1_HUMAN	CCN family member 1 OS=Homo sapiens OX=9606 GN=CCN1 PE=1 SV=1	CCN family member 1 OS=Homo sapiens OX=9606 GN=CCN1 PE=1 SV=1	325038	294683	184412	289546	119787	129770	370902	279521	274559	5.96138e+06	5.77136e+06	5.95938e+06	5.29486e+06	5.16853e+06	4.72738e+06	5.09672e+06	5.44891e+06	2.71737e+06	1.921e+06	1.75879e+06	1.65929e+06	864360	2.09103e+06	2.12771e+06	3.41064e+06	2.11388e+06	18.3102	18.1688	17.4926	18.1434	16.8701	16.9856	18.5007	18.0926	18.0668	22.5072	22.4605	22.5067	22.3362	22.3013	22.1726	22.2811	22.3775	21.3738
O00623	O00623	Peroxisome assembly protein 12	PEX12_HUMAN			1	4013.02	4246.53	3681.73	3363.27	2630.6	3934.29	5550.06	3684.14	1	1	1	1	1	1	1	1	1	1	1	1	1	1	1	1	1	0	11.9705	12.0521	11.8462	11.7157	11.3612	11.9419	12.4383	11.8471	0	0	0	0	0	0	0	0	0
O00625	O00625	Pirin	PIR_HUMAN	Pirin OS=Homo sapiens OX=9606 GN=PIR PE=1 SV=1	Pirin OS=Homo sapiens OX=9606 GN=PIR PE=1 SV=1	6848.79	3507.49	1847.07	7120.69	8063.68	3701.37	6123.87	2942.65	559.646	740301	798469	757690	1.03672e+06	968624	737498	771370	807507	288834	288531	292549	237866	115194	189035	232787	301446	274766	12.7416	11.7762	10.851	12.7978	12.9772	11.8538	12.5802	11.5229	9.12837	19.4978	19.6069	19.5312	19.9836	19.8856	19.4923	19.5571	19.6231	18.1399
O00629	O00629	Importin subunit alpha-3	IMA3_HUMAN	Importin subunit alpha-3 OS=Homo sapiens OX=9606 GN=KPNA4 PE=1 SV=1	Importin subunit alpha-3 OS=Homo sapiens OX=9606 GN=KPNA4 PE=1 SV=1	90689	69932.3	63067.6	126526	133674	148776	73412.5	61344.9	72893.9	3.91963e+06	3.71282e+06	3.84927e+06	6.78003e+06	6.51848e+06	3.68507e+06	3.99291e+06	3.91999e+06	450311	749114	631078	920563	482463	801756	703432	446981	672663	16.4686	16.0937	15.9446	16.9491	17.0284	17.1828	16.1637	15.9047	16.1535	21.9023	21.8241	21.8762	22.6929	22.6361	21.8133	21.929	21.9024	18.7806
O00635	O00635	E3 ubiquitin-protein ligase TRIM38	TRI38_HUMAN	E3 ubiquitin-protein ligase TRIM38 OS=Homo sapiens OX=9606 GN=TRIM38 PE=1 SV=1	E3 ubiquitin-protein ligase TRIM38 OS=Homo sapiens OX=9606 GN=TRIM38 PE=1 SV=1	11339.3	9936.42	15386.8	8269.48	9266.85	6169.99	13782.1	12253.2	13130.3	450700	423801	434970	440866	407562	394633	435637	437696	77512.6	124218	120253	94597.2	46293.6	66475.6	108003	79577.6	127334	13.469	13.2785	13.9094	13.0136	13.1779	12.5911	13.7505	13.5809	13.6806	18.7818	18.693	18.7306	18.75	18.6367	18.5902	18.7328	18.7396	16.2421
O00712	O00712	Nuclear factor 1 B-type	NFIB_HUMAN			32114.9	85683.7	49569	45587.5	51802.2	53428.2	29059.6	65709.9	50481.3	1	1	1	1	1	1	1	1	1	1	1	1	1	1	1	1	1	14.971	16.3867	15.5971	15.4764	15.6607	15.7053	14.8267	16.0038	15.6235	0	0	0	0	0	0	0	0	0
O00716	O00716	Transcription factor E2F3	E2F3_HUMAN			910.009	1239.51	86.1678	1545.08	1490.89	1944.29	938.058	1135.06	969.692	1	1	1	1	1	1	1	1	1	1	1	1	1	1	1	1	1	9.82974	10.2756	6.42908	10.5935	10.542	10.925	9.87353	10.1486	9.92138	0	0	0	0	0	0	0	0	0
O00743	O00743	Serine/threonine-protein phosphatase 6 catalytic subunit	PPP6_HUMAN	Serine/threonine-protein phosphatase 6 catalytic subunit OS=Homo sapiens OX=9606 GN=PPP6C PE=1 SV=1	Serine/threonine-protein phosphatase 6 catalytic subunit OS=Homo sapiens OX=9606 GN=PPP6C PE=1 SV=1	37456.9	38838.6	41733.9	51525.2	49623	47183	37554.9	36361.6	38431.1	1.14446e+06	1.1115e+06	1.09754e+06	1.42236e+06	1.38323e+06	1.00771e+06	1.14928e+06	1.14974e+06	351588	607153	528200	740213	330283	475645	586254	347416	528951	15.1929	15.2452	15.3489	15.653	15.5987	15.526	15.1967	15.1501	15.23	20.1262	20.0841	20.0658	20.4399	20.3996	19.9426	20.1323	20.1329	18.4235
O00746	O00746	Nucleoside diphosphate kinase, mitochondrial	NDKM_HUMAN		Nucleoside diphosphate kinase, mitochondrial OS=Homo sapiens OX=9606 GN=NME4 PE=1 SV=1	1	1	1	11379.3	21283.6	15500.8	1	1	1	1	1	1	1	1	1	1	1	5172.28	9146.4	12275.2	13856.4	6149.49	5505.15	7296.26	3303.09	10020.6	0	0	0	13.4741	14.3775	13.9201	0	0	0	0	0	0	0	0	0	0	0	12.3366
O00748	O00748	Cocaine esterase	EST2_HUMAN	Cocaine esterase OS=Homo sapiens OX=9606 GN=CES2 PE=1 SV=1	Cocaine esterase OS=Homo sapiens OX=9606 GN=CES2 PE=1 SV=1	28477.4	33730.7	21727.2	8964.44	10286	6053.04	26086.5	34156.6	31050.4	678851	685268	680093	511216	484683	640344	646631	696509	134521	243687	150025	131148	47044.9	81724.5	170194	138214	156296	14.7975	15.0418	14.4072	13.13	13.3284	12.5634	14.671	15.0599	14.9223	19.3727	19.3863	19.3754	18.9636	18.8867	19.2885	19.3026	19.4098	17.0375
O00750	O00750	Phosphatidylinositol 4-phosphate 3-kinase C2 domain-containing subunit beta	P3C2B_HUMAN			1	1	1	1	1	1	2386.26	1	13798.7	1	1	1	1	1	1	1	1	1	1	1	1	1	1	1	1	1	0	0	0	0	0	0	11.2205	0	13.7522	0	0	0	0	0	0	0	0	0
O00754	O00754	Lysosomal alpha-mannosidase	MA2B1_HUMAN	Lysosomal alpha-mannosidase OS=Homo sapiens OX=9606 GN=MAN2B1 PE=1 SV=3	Lysosomal alpha-mannosidase OS=Homo sapiens OX=9606 GN=MAN2B1 PE=1 SV=3	51231.4	59178.4	59699.6	23111.3	35908.2	26004.7	51968.9	64250	55096.3	1.14268e+06	1.09089e+06	1.13494e+06	1.08115e+06	1.12809e+06	1.03314e+06	1.11664e+06	1.15069e+06	332093	801691	641137	757768	315981	289055	633300	319069	639752	15.6447	15.8528	15.8654	14.4963	15.132	14.6665	15.6654	15.9714	15.7497	20.124	20.0571	20.1142	20.0441	20.1054	19.9786	20.0907	20.1341	18.3412
O00762	O00762	Ubiquitin-conjugating enzyme E2 C	UBE2C_HUMAN			1	1	1	46760.1	11608.4	15660.3	1	1	1	1	1	1	1	1	1	1	1	1	1	1	1	1	1	1	1	1	0	0	0	15.513	13.5029	13.9348	0	0	0	0	0	0	0	0	0	0	0	0
O00764	O00764	Pyridoxal kinase	PDXK_HUMAN	Pyridoxal kinase OS=Homo sapiens OX=9606 GN=PDXK PE=1 SV=1	Pyridoxal kinase OS=Homo sapiens OX=9606 GN=PDXK PE=1 SV=1	98000.6	93133	105176	71554.3	97061.6	81704.9	76752.6	72761.7	103122	2.3197e+06	2.26798e+06	2.2898e+06	2.40504e+06	2.28414e+06	2.0237e+06	2.08686e+06	2.31861e+06	856624	1.32993e+06	990056	1.21011e+06	656289	978960	1.28965e+06	893348	1.17186e+06	16.5805	16.507	16.6824	16.1268	16.5666	16.3181	16.2279	16.1509	16.654	21.1455	21.113	21.1268	21.1976	21.1232	20.9486	20.9929	21.1448	19.7083
O00767				Stearoyl-CoA desaturase OS=Homo sapiens OX=9606 GN=SCD PE=1 SV=2	Stearoyl-CoA desaturase OS=Homo sapiens OX=9606 GN=SCD PE=1 SV=2	1	1	1	1	1	1	1	1	1	67818	67438.8	62815.8	230809	216018	71740	69811.2	67650.8	25185.3	49008.2	31253.2	188593	47216.8	24351.3	52588.8	23517.4	30687.4	0	0	0	0	0	0	0	0	0	16.0494	16.0413	15.9388	17.8163	17.7208	16.1305	16.0912	16.0458	14.6203
O14495	O14495	Phospholipid phosphatase 3	PLPP3_HUMAN	Phospholipid phosphatase 3 OS=Homo sapiens OX=9606 GN=PLPP3 PE=1 SV=1	Phospholipid phosphatase 3 OS=Homo sapiens OX=9606 GN=PLPP3 PE=1 SV=1	49836.5	34163.7	38592.9	104162	20344.4	21385.8	43430.9	20427	32241.4	13833.6	15719.8	17258.9	29661.9	33665.7	18086.8	13197.7	14586.8	34318	110315	60297.8	75361.7	34408.3	17044.8	45700.1	25154.1	31379.5	15.6049	15.0602	15.236	16.6685	14.3123	14.3844	15.4064	14.3182	14.9766	13.7559	13.9403	14.0751	14.8563	15.039	14.1426	13.688	13.8324	15.0667
O14497	O14497	AT-rich interactive domain-containing protein 1A	ARI1A_HUMAN	AT-rich interactive domain-containing protein 1A OS=Homo sapiens OX=9606 GN=ARID1A PE=1 SV=3	AT-rich interactive domain-containing protein 1A OS=Homo sapiens OX=9606 GN=ARID1A PE=1 SV=3	10958.3	13342.1	9365	30930.2	24270.6	29865.4	10096.9	10958.7	9429.01	234699	230765	222890	322005	313538	223745	228155	233175	262613	507402	461917	533381	309798	371093	432379	253927	419831	13.4197	13.7037	13.1931	14.9167	14.5669	14.8662	13.3016	13.4198	13.2029	17.8405	17.8161	17.766	18.2967	18.2583	17.7715	17.7997	17.8311	18.0026
O14498	O14498	Immunoglobulin superfamily containing leucine-rich repeat protein	ISLR_HUMAN	Immunoglobulin superfamily containing leucine-rich repeat protein OS=Homo sapiens OX=9606 GN=ISLR PE=2 SV=1	Immunoglobulin superfamily containing leucine-rich repeat protein OS=Homo sapiens OX=9606 GN=ISLR PE=2 SV=1	20740.1	33192.7	26924.3	12183.7	8656.16	4264.49	24165.6	30674.7	28216.5	798735	795748	750105	786751	764054	669216	774623	811695	46319	165690	60569.3	501448	51919.6	33393.2	126637	49417.1	63422	14.3401	15.0186	14.7166	13.5727	13.0795	12.0582	14.5607	14.9048	14.7843	19.6074	19.602	19.5167	19.5855	19.5433	19.3521	19.5631	19.6306	15.4993
O14503				Class E basic helix-loop-helix protein 40 OS=Homo sapiens OX=9606 GN=BHLHE40 PE=1 SV=1		1	1	1	1	1	1	1	1	1	11473.7	13159	14185.8	14270.9	13987.7	10917.9	13428.7	13671.3	1	1	1	1	1	1	1	1	1	0	0	0	0	0	0	0	0	0	13.486	13.6838	13.7922	13.8008	13.7719	13.4144	13.713	13.7389	0
O14523	O14523	Phospholipid transfer protein C2CD2L	C2C2L_HUMAN	Phospholipid transfer protein C2CD2L OS=Homo sapiens OX=9606 GN=C2CD2L PE=1 SV=3	Phospholipid transfer protein C2CD2L OS=Homo sapiens OX=9606 GN=C2CD2L PE=1 SV=3	7470.11	6913.92	8174.64	12069.3	9777.28	8571.39	7316.12	7625.12	9144.62	62410.9	53008.1	54509.7	62600.3	60880.7	60775.1	60486.8	69710.7	55908.3	71029.4	66291.8	111439	43300.6	78588.2	86062.9	64323.9	67410.1	12.8669	12.7553	12.9969	13.5591	13.2552	13.0653	12.8369	12.8965	13.1587	15.9295	15.6939	15.7342	15.9339	15.8937	15.8912	15.8843	16.0891	15.7708
O14524	O14524	Nuclear envelope integral membrane protein 1	NEMP1_HUMAN			6120.12	5925.05	4076.6	9862.61	6128.28	6362.19	6053.26	3981.3	5625.59	1	1	1	1	1	1	1	1	1	1	1	1	1	1	1	1	1	12.5793	12.5326	11.9931	13.2678	12.5813	12.6353	12.5635	11.959	12.4578	0	0	0	0	0	0	0	0	0
O14530	O14530	Thioredoxin domain-containing protein 9	TXND9_HUMAN	Thioredoxin domain-containing protein 9 OS=Homo sapiens OX=9606 GN=TXNDC9 PE=1 SV=2	Thioredoxin domain-containing protein 9 OS=Homo sapiens OX=9606 GN=TXNDC9 PE=1 SV=2	27382.3	26856.7	28704.3	80221.6	68266.6	85595.4	26315.7	24715.7	23348	630736	648496	606463	1.02484e+06	951927	582030	609547	647489	567311	778039	781599	1.1315e+06	677635	977107	675777	549718	743368	14.741	14.713	14.809	16.2917	16.0589	16.3852	14.6836	14.5931	14.511	19.2667	19.3067	19.2101	19.967	19.8605	19.1507	19.2174	19.3045	19.1138
O14531	O14531	Dihydropyrimidinase-related protein 4	DPYL4_HUMAN	Dihydropyrimidinase-related protein 4 OS=Homo sapiens OX=9606 GN=DPYSL4 PE=1 SV=2	Dihydropyrimidinase-related protein 4 OS=Homo sapiens OX=9606 GN=DPYSL4 PE=1 SV=2	6956.8	5649.68	1	1	1	1	8620.31	6613.95	1	539113	503968	523259	417356	468748	503214	531539	574118	22447.2	37254.5	26979.4	36157.8	11078.7	16684	27688.1	28026.3	23983.1	12.7642	12.464	0	0	0	0	13.0735	12.6913	0	19.0402	18.943	18.9972	18.6709	18.8385	18.9408	19.0198	19.131	14.4542
O14545	O14545	TRAF-type zinc finger domain-containing protein 1	TRAD1_HUMAN	TRAF-type zinc finger domain-containing protein 1 OS=Homo sapiens OX=9606 GN=TRAFD1 PE=1 SV=1	TRAF-type zinc finger domain-containing protein 1 OS=Homo sapiens OX=9606 GN=TRAFD1 PE=1 SV=1	3368.68	6107.45	3416.35	4497.49	7857.52	3991.26	175.986	3251.51	3852.61	143428	142132	163057	193538	166778	139373	127199	131668	116946	210381	178647	197776	91049.2	118913	158664	99513.2	153338	11.718	12.5764	11.7382	12.1349	12.9399	11.9626	7.45932	11.6669	11.9116	17.13	17.1169	17.315	17.5623	17.3476	17.0886	16.9567	17.0065	16.8355
O14548	O14548	Cytochrome c oxidase subunit 7A-related protein, mitochondrial	COX7R_HUMAN	Cytochrome c oxidase subunit 7A-related protein, mitochondrial OS=Homo sapiens OX=9606 GN=COX7A2L PE=1 SV=2		33017.9	13628.6	18264.3	67975.7	61683	43347.1	28899	21159.4	12359.6	208004	215634	232898	358198	353772	190537	196869	240336	1	1	1	1	1	1	1	1	1	15.011	13.7343	14.1567	16.0527	15.9126	15.4036	14.8187	14.369	13.5933	17.6662	17.7182	17.8293	18.4504	18.4325	17.5397	17.5869	17.8747	0
O14558	O14558	Heat shock protein beta-6	HSPB6_HUMAN	Heat shock protein beta-6 OS=Homo sapiens OX=9606 GN=HSPB6 PE=1 SV=2	Heat shock protein beta-6 OS=Homo sapiens OX=9606 GN=HSPB6 PE=1 SV=2	5899.53	90863.2	24532.3	6653.23	81449.5	19779.5	3860.17	55632.2	41971.4	154831	164162	167287	173510	163140	151987	146891	147802	79845.5	160228	126964	138445	62012.3	70453.2	101479	61635.7	95744	12.5264	16.4714	14.5824	12.6998	16.3136	14.2717	11.9144	15.7636	15.3571	17.2403	17.3248	17.352	17.4047	17.3158	17.2136	17.1644	17.1733	16.2849
O14561	O14561	Acyl carrier protein, mitochondrial	ACPM_HUMAN	Acyl carrier protein, mitochondrial OS=Homo sapiens OX=9606 GN=NDUFAB1 PE=1 SV=3	Acyl carrier protein, mitochondrial OS=Homo sapiens OX=9606 GN=NDUFAB1 PE=1 SV=3	1785.79	1478.28	2010.23	5790.7	5517.61	7557.15	1561.07	2232.18	2785.49	260128	277603	270386	575378	511994	280942	259572	416730	168694	413938	326717	412869	199898	219910	323019	163696	283714	10.8023	10.5297	10.9731	12.4995	12.4298	12.8836	10.6083	11.1242	11.4437	17.9889	18.0827	18.0447	19.1342	18.9658	18.0999	17.9858	18.6688	17.3641
O14562	O14562	Ubiquitin domain-containing protein UBFD1	UBFD1_HUMAN	Ubiquitin domain-containing protein UBFD1 OS=Homo sapiens OX=9606 GN=UBFD1 PE=1 SV=2	Ubiquitin domain-containing protein UBFD1 OS=Homo sapiens OX=9606 GN=UBFD1 PE=1 SV=2	25081.3	26750.5	25502	32881.3	40145.9	33498.4	24472.6	33542.2	26458.9	1.40704e+06	1.40348e+06	1.41042e+06	1.93556e+06	1.85182e+06	1.25378e+06	1.40881e+06	1.40956e+06	537038	778373	716430	894249	420866	471928	629056	477731	615241	14.6143	14.7073	14.6383	15.005	15.293	15.0318	14.5789	15.0337	14.6915	20.4242	20.4206	20.4277	20.8843	20.8205	20.2579	20.426	20.4268	19.0347
O14569				Transmembrane reductase CYB561D2 OS=Homo sapiens OX=9606 GN=CYB561D2 PE=1 SV=1		1	1	1	1	1	1	1	1	1	1	1	1	1	1	1	1	1	1	1	1	1	1	1	1	1	1	0	0	0	0	0	0	0	0	0	0	0	0	0	0	0	0	0	0
O14576	O14576	Cytoplasmic dynein 1 intermediate chain 1	DC1I1_HUMAN	Cytoplasmic dynein 1 intermediate chain 1 OS=Homo sapiens OX=9606 GN=DYNC1I1 PE=1 SV=2	Cytoplasmic dynein 1 intermediate chain 1 OS=Homo sapiens OX=9606 GN=DYNC1I1 PE=1 SV=2	18210.9	12655.3	23066.9	9976.02	8799.66	8530.1	15904.5	8135.96	22797.7	247672	227673	237412	174532	182923	230967	248727	266551	38215.6	47447.8	35330	23571.8	10381	27162.2	26952.5	45536	26244	14.1525	13.6275	14.4935	13.2842	13.1032	13.0583	13.9572	12.9901	14.4766	17.9181	17.7966	17.857	17.4131	17.4809	17.8173	17.9242	18.0241	15.2219
O14578	O14578	Citron Rho-interacting kinase	CTRO_HUMAN		Citron Rho-interacting kinase OS=Homo sapiens OX=9606 GN=CIT PE=1 SV=2	1	1730.05	3477.5	3666.48	5990.16	12228.5	1	1	1	1	1	1	1	1	1	1	1	204609	277903	308349	364082	292233	323383	215382	125039	259410	0	10.7566	11.7638	11.8402	12.5484	13.578	0	0	0	0	0	0	0	0	0	0	0	17.6425
O14579	O14579	Coatomer subunit epsilon	COPE_HUMAN	Coatomer subunit epsilon OS=Homo sapiens OX=9606 GN=COPE PE=1 SV=3	Coatomer subunit epsilon OS=Homo sapiens OX=9606 GN=COPE PE=1 SV=3	204959	222957	207844	281806	318837	291974	214390	229075	234888	4.75762e+06	4.88391e+06	4.75423e+06	6.72037e+06	6.49369e+06	4.29886e+06	4.68223e+06	4.89196e+06	234909	379179	299670	365657	221178	269261	314412	173510	227991	17.645	17.7664	17.6651	18.1043	18.2825	18.1555	17.7099	17.8055	17.8416	22.1818	22.2196	22.1808	22.6801	22.6306	22.0355	22.1588	22.222	17.8417
O14593	O14593	DNA-binding protein RFXANK	RFXK_HUMAN		DNA-binding protein RFXANK OS=Homo sapiens OX=9606 GN=RFXANK PE=1 SV=2	1078.95	1419.85	1618.36	4449.74	3339.66	5040.96	1104.14	1589.89	1087.93	1	1	1	1	1	1	1	1	7069.94	8486.63	10276.3	8424.24	8221.84	7069.94	8490.93	4387.15	9410.35	10.0754	10.4715	10.6603	12.1195	11.7055	12.2995	10.1087	10.6347	10.0874	0	0	0	0	0	0	0	0	12.7875
O14595				Carboxy-terminal domain RNA polymerase II polypeptide A small phosphatase 2 OS=Homo sapiens OX=9606 GN=CTDSP2 PE=1 SV=2		1	1	1	1	1	1	1	1	1	40265.4	34863.5	36565.7	45256.9	43456.6	34339.1	35964.8	39998.3	1	1	1	1	1	1	1	1	1	0	0	0	0	0	0	0	0	0	15.2973	15.0894	15.1582	15.4658	15.4073	15.0676	15.1343	15.2877	0
O14602	O14602	Eukaryotic translation initiation factor 1A, Y-chromosomal	IF1AY_HUMAN			10210.2	1	8697.18	10812.8	1	11156.7	8869.89	1	6547.13	1	1	1	1	1	1	1	1	1	1	1	1	1	1	1	1	1	13.3177	0	13.0863	13.4005	0	13.4456	13.1147	0	12.6766	0	0	0	0	0	0	0	0	0
O14609					Testis-specific XK-related protein, Y-linked OS=Homo sapiens OX=9606 GN=XKRY PE=2 SV=1	1	1	1	1	1	1	1	1	1	1	1	1	1	1	1	1	1	1	1020.94	1486.46	1	1433.28	1	1084.41	2229.41	2423.87	0	0	0	0	0	0	0	0	0	0	0	0	0	0	0	0	0	0
O14613	O14613	Cdc42 effector protein 2	BORG1_HUMAN			3425.92	8888.4	4492.54	7507.81	13223.1	15488.8	4048.85	12235.4	6050.49	1	1	1	1	1	1	1	1	1	1	1	1	1	1	1	1	1	11.7423	13.1177	12.1333	12.8742	13.6908	13.9189	11.9833	13.5788	12.5628	0	0	0	0	0	0	0	0	0
O14617	O14617	AP-3 complex subunit delta-1	AP3D1_HUMAN	AP-3 complex subunit delta-1 OS=Homo sapiens OX=9606 GN=AP3D1 PE=1 SV=1	AP-3 complex subunit delta-1 OS=Homo sapiens OX=9606 GN=AP3D1 PE=1 SV=1	80624	99495	78005.6	92449.6	106677	99090	74767	91203.7	86989	3.43803e+06	3.50015e+06	3.46889e+06	4.40678e+06	4.14384e+06	3.13586e+06	3.31351e+06	3.47489e+06	2.07268e+06	3.87831e+06	3.20435e+06	4.08824e+06	1.84898e+06	2.19763e+06	3.72427e+06	1.87132e+06	3.35377e+06	16.2989	16.6023	16.2513	16.4964	16.7029	16.5965	16.1901	16.4768	16.4085	21.7132	21.739	21.726	22.0713	21.9825	21.5804	21.6599	21.7285	20.9831
O14618	O14618	Copper chaperone for superoxide dismutase	CCS_HUMAN	Copper chaperone for superoxide dismutase OS=Homo sapiens OX=9606 GN=CCS PE=1 SV=1	Copper chaperone for superoxide dismutase OS=Homo sapiens OX=9606 GN=CCS PE=1 SV=1	52063.2	75253	60191.8	45715.6	54166.1	52852.1	42880.8	59491.8	59930.3	487558	481856	484487	511747	482628	426485	464360	487048	157662	301790	209824	225994	110072	142844	257908	144833	179919	15.668	16.1995	15.8773	15.4804	15.7251	15.6897	15.388	15.8604	15.871	18.8952	18.8782	18.8861	18.9651	18.8806	18.7021	18.8249	18.8937	17.2665
O14639	O14639	Actin-binding LIM protein 1	ABLM1_HUMAN	Actin-binding LIM protein 1 OS=Homo sapiens OX=9606 GN=ABLIM1 PE=1 SV=3		9926.64	14034.7	13784.9	1390.8	6240.3	3593.47	9856.32	13081	14558.1	243103	247404	232009	254044	244900	203631	237849	218865	1	1	1	1	1	1	1	1	1	13.2771	13.7767	13.7508	10.4417	12.6074	11.8112	13.2668	13.6752	13.8295	17.8912	17.9165	17.8238	17.9547	17.9018	17.6356	17.8597	17.7397	0
O14640	O14640	Segment polarity protein dishevelled homolog DVL-1	DVL1_HUMAN	Segment polarity protein dishevelled homolog DVL-1 OS=Homo sapiens OX=9606 GN=DVL1 PE=1 SV=2	Segment polarity protein dishevelled homolog DVL-1 OS=Homo sapiens OX=9606 GN=DVL1 PE=1 SV=2	7911.21	9147.13	8820.24	12056.9	11171.4	8648.2	9630.1	8662.26	8123.32	168226	163466	170216	156524	161941	144322	132335	137887	14836.4	20644.5	15917.5	26690.6	10296.1	23997.8	17705.9	11345.5	13602.2	12.9497	13.1591	13.1066	13.5576	13.4475	13.0782	13.2333	13.0805	12.9879	17.36	17.3186	17.377	17.256	17.3051	17.1389	17.0138	17.0731	13.8569
O14641	O14641	Segment polarity protein dishevelled homolog DVL-2	DVL2_HUMAN	Segment polarity protein dishevelled homolog DVL-2 OS=Homo sapiens OX=9606 GN=DVL2 PE=1 SV=1	Segment polarity protein dishevelled homolog DVL-2 OS=Homo sapiens OX=9606 GN=DVL2 PE=1 SV=1	6745.43	7684.14	7330.04	8643.83	7123.29	7333.24	8466.48	8591.31	6973.85	482324	498020	500785	594392	577061	464215	498262	530550	68523.2	141424	115002	135187	51336.1	57496.6	114813	63979.7	118922	12.7197	12.9077	12.8396	13.0775	12.7983	12.8402	13.0475	13.0687	12.7677	18.8796	18.9258	18.9338	19.1811	19.1384	18.8244	18.9265	19.0171	16.0643
O14646	O14646	Chromodomain-helicase-DNA-binding protein 1	CHD1_HUMAN	Chromodomain-helicase-DNA-binding protein 1 OS=Homo sapiens OX=9606 GN=CHD1 PE=1 SV=2	Chromodomain-helicase-DNA-binding protein 1 OS=Homo sapiens OX=9606 GN=CHD1 PE=1 SV=2	19754.6	22010.2	22278.9	56205	40154.6	52990.7	18458.2	27296.5	21243.5	353346	332926	334777	481941	440883	309574	323692	328587	48654.8	104481	75503.5	138173	71076.6	89772.9	83699	42816.6	73506.5	14.2699	14.4259	14.4434	15.7784	15.2933	15.6935	14.172	14.7364	14.3747	18.4307	18.3448	18.3528	18.8785	18.75	18.2399	18.3043	18.3259	15.5703
O14647	O14647	Chromodomain-helicase-DNA-binding protein 2	CHD2_HUMAN	Chromodomain-helicase-DNA-binding protein 2 OS=Homo sapiens OX=9606 GN=CHD2 PE=1 SV=2	Chromodomain-helicase-DNA-binding protein 2 OS=Homo sapiens OX=9606 GN=CHD2 PE=1 SV=2	8182.79	13472.2	9540.81	11322.5	11825.7	12530.9	8554.66	12809.8	10704.4	227171	221313	215095	209287	214788	204636	220720	227152	172518	399124	311676	319064	138646	153293	299498	147066	311966	12.9984	13.7177	13.2199	13.4669	13.5296	13.6132	13.0625	13.645	13.3859	17.7934	17.7557	17.7146	17.6751	17.7126	17.6427	17.7519	17.7933	17.3964
O14653	O14653	Golgi SNAP receptor complex member 2	GOSR2_HUMAN	Golgi SNAP receptor complex member 2 OS=Homo sapiens OX=9606 GN=GOSR2 PE=1 SV=2	Golgi SNAP receptor complex member 2 OS=Homo sapiens OX=9606 GN=GOSR2 PE=1 SV=2	25761.2	21457.8	19363.6	29950.2	28838.9	24746.8	23255.7	22087.6	19956	532230	503354	489521	749848	712617	482029	521278	572687	140641	176488	156884	235926	130595	180664	211448	132654	145996	14.6529	14.3892	14.2411	14.8703	14.8157	14.595	14.5053	14.431	14.2845	19.0217	18.9412	18.901	19.5162	19.4428	18.8788	18.9917	19.1274	17.1017
O14656	O14656	Torsin-1A	TOR1A_HUMAN	Torsin-1A OS=Homo sapiens OX=9606 GN=TOR1A PE=1 SV=1	Torsin-1A OS=Homo sapiens OX=9606 GN=TOR1A PE=1 SV=1	58414	62551.6	54791.8	83294.5	100972	79641	62145.9	70115.3	60185.2	1.26775e+06	1.22853e+06	1.17171e+06	1.83578e+06	1.74221e+06	1.16466e+06	1.28415e+06	1.30054e+06	541527	790574	560435	1.20821e+06	341272	649954	727564	563868	554106	15.834	15.9328	15.7417	16.3459	16.6236	16.2812	15.9234	16.0974	15.8771	20.2738	20.2285	20.1602	20.808	20.7325	20.1515	20.2924	20.3107	19.0467
O14657	O14657	Torsin-1B	TOR1B_HUMAN	Torsin-1B OS=Homo sapiens OX=9606 GN=TOR1B PE=1 SV=2	Torsin-1B OS=Homo sapiens OX=9606 GN=TOR1B PE=1 SV=2	29263.3	34383.8	31163.4	49477.6	49829.2	48403.7	34259.3	36150.8	31500.2	576701	581302	565068	706301	707305	516931	554720	591032	206799	279566	237271	501242	239753	323988	287094	195185	211704	14.8368	15.0694	14.9276	15.5945	15.6047	15.5628	15.0642	15.1417	14.9431	19.1375	19.1489	19.1081	19.4299	19.432	18.9796	19.0814	19.1729	17.6579
O14662	O14662	Syntaxin-16	STX16_HUMAN	Syntaxin-16 OS=Homo sapiens OX=9606 GN=STX16 PE=1 SV=3	Syntaxin-16 OS=Homo sapiens OX=9606 GN=STX16 PE=1 SV=3	29187.4	19327.9	28962.2	18022.4	20178.8	19111	29686.7	18773.9	27202.2	272199	271105	293443	406755	341507	275745	265829	303406	17668.4	22943	22010	33257.4	15035	16523.1	27548.9	16140.2	20165.1	14.8331	14.2384	14.8219	14.1375	14.3006	14.2221	14.8575	14.1964	14.7314	18.0543	18.0485	18.1627	18.6338	18.3816	18.073	18.0201	18.2109	14.1089
O14672	O14672	Disintegrin and metalloproteinase domain-containing protein 10	ADA10_HUMAN	Disintegrin and metalloproteinase domain-containing protein 10 OS=Homo sapiens OX=9606 GN=ADAM10 PE=1 SV=1	Disintegrin and metalloproteinase domain-containing protein 10 OS=Homo sapiens OX=9606 GN=ADAM10 PE=1 SV=1	45183.7	41067.9	46491.1	30640.3	38282.7	49101.1	44119.7	37323.5	41686.1	281401	272521	275502	329951	318852	240454	277563	271736	397760	718335	595600	668852	330175	448862	606996	455906	638730	15.4635	15.3257	15.5047	14.9031	15.2244	15.5835	15.4291	15.1878	15.3473	18.1023	18.056	18.0717	18.3319	18.2825	17.8754	18.0825	18.0518	18.6015
O14678	O14678	Lysosomal cobalamin transporter ABCD4	ABCD4_HUMAN	Lysosomal cobalamin transporter ABCD4 OS=Homo sapiens OX=9606 GN=ABCD4 PE=1 SV=1	Lysosomal cobalamin transporter ABCD4 OS=Homo sapiens OX=9606 GN=ABCD4 PE=1 SV=1	8424.21	8486.33	6911.17	8291.8	7198.56	9591.68	8076.02	8644.18	8671.5	6014.77	8043.6	4420.89	6110.5	5908.62	6314.45	2527.54	4380.02	9737.22	17057.9	10629.1	17900.2	6586.27	46041.4	8215.31	5090.41	12900.3	13.0403	13.0509	12.7547	13.0175	12.8135	13.2276	12.9794	13.0775	13.0821	12.5543	12.9736	12.1101	12.5771	12.5286	12.6244	11.3035	12.0967	13.2493
O14681	O14681	Etoposide-induced protein 2.4 homolog	EI24_HUMAN	Etoposide-induced protein 2.4 homolog OS=Homo sapiens OX=9606 GN=EI24 PE=1 SV=4	Etoposide-induced protein 2.4 homolog OS=Homo sapiens OX=9606 GN=EI24 PE=1 SV=4	66310	71354.2	59976.2	60333.8	65595.1	71678.1	69524.2	69744.5	56793	4419.19	4630.47	3421.31	9199.66	6299.48	3611.38	5179.48	3801.45	21203.2	34729.6	29997.7	51443	28749.6	23592	63105.9	24214	33455.8	16.0169	16.1227	15.8721	15.8807	16.0013	16.1292	16.0852	16.0898	15.7934	12.1096	12.1769	11.7403	13.1674	12.621	11.8183	12.3386	11.8923	14.372
O14682	O14682	Ectoderm-neural cortex protein 1	ENC1_HUMAN	Ectoderm-neural cortex protein 1 OS=Homo sapiens OX=9606 GN=ENC1 PE=1 SV=2		12375.5	1	7157.8	6030.08	6294	12820.9	14636.2	2035.02	6614	77084.8	78555.3	73133	99760.5	90144.4	84541.7	83695.5	96007	1	1	1	1	1	1	1	1	1	13.5952	0	12.8053	12.558	12.6198	13.6462	13.8373	10.9908	12.6913	16.2342	16.2614	16.1582	16.6062	16.46	16.3674	16.3529	16.5509	0
O14683	O14683	Tumor protein p53-inducible protein 11	P5I11_HUMAN	Tumor protein p53-inducible protein 11 OS=Homo sapiens OX=9606 GN=TP53I11 PE=1 SV=2	Tumor protein p53-inducible protein 11 OS=Homo sapiens OX=9606 GN=TP53I11 PE=1 SV=2	16722.1	19367.4	21437.8	17612.6	20680.1	25342.7	15124.6	23633.4	23745.2	446635	333128	343672	425167	409866	285501	281033	319701	27718.9	53450.2	51872.1	58339	44812.4	31647.4	48956	23257.9	38089.4	14.0295	14.2413	14.3879	14.1043	14.336	14.6293	13.8846	14.5285	14.5353	18.7687	18.3457	18.3907	18.6977	18.6448	18.1231	18.1004	18.2864	14.7586
O14684	O14684	Prostaglandin E synthase	PTGES_HUMAN	Prostaglandin E synthase OS=Homo sapiens OX=9606 GN=PTGES PE=1 SV=2		33073	59864.4	46741	23211.8	12015.1	1	33825.9	62184.9	41589.5	217182	219825	232737	110199	118547	231452	229107	264196	1	1	1	1	1	1	1	1	1	15.0134	15.8694	15.5124	14.5026	13.5526	0	15.0458	15.9243	15.3439	17.7285	17.746	17.8283	16.7498	16.8551	17.8204	17.8057	18.0112	0
O14686	O14686	Histone-lysine N-methyltransferase 2D	KMT2D_HUMAN		Histone-lysine N-methyltransferase 2D OS=Homo sapiens OX=9606 GN=KMT2D PE=1 SV=2	2430.51	2030.1	1744.27	4631.33	3081.13	4167.86	2389.52	1798.09	1072.56	1	1	1	1	1	1	1	1	26507	55886	46719	54337.5	26146.1	28744.8	43565.5	24681.7	45481.8	11.247	10.9873	10.7684	12.1772	11.5892	12.0251	11.2225	10.8122	10.0668	0	0	0	0	0	0	0	0	14.6941
O14709				Zinc finger protein 197 OS=Homo sapiens OX=9606 GN=ZNF197 PE=2 SV=1		1	1	1	1	1	1	1	1	1	165053	170767	185232	190443	181687	151903	141574	162810	1	1	1	1	1	1	1	1	1	0	0	0	0	0	0	0	0	0	17.3326	17.3817	17.499	17.539	17.4711	17.2128	17.1112	17.3128	0
O14713					Integrin beta-1-binding protein 1 OS=Homo sapiens OX=9606 GN=ITGB1BP1 PE=1 SV=1	1	1	1	1	1	1	1	1	1	1	1	1	1	1	1	1	1	4442.59	6101.85	10905.4	6446.74	4937.93	4812.81	5555.36	3353.1	8222.36	0	0	0	0	0	0	0	0	0	0	0	0	0	0	0	0	0	12.1172
O14715	O14715	RANBP2-like and GRIP domain-containing protein 8	RGPD8_HUMAN			20817.4	31129.1	21526.1	49161.6	44910.7	52076.2	20256.6	33048.3	23354.8	1	1	1	1	1	1	1	1	1	1	1	1	1	1	1	1	1	14.3455	14.926	14.3938	15.5852	15.4548	15.6683	14.3061	15.0123	14.5114	0	0	0	0	0	0	0	0	0
O14717	O14717	tRNA (cytosine(38)-C(5))-methyltransferase	TRDMT_HUMAN			1	1	1	584.288	479.506	1865.1	1	1	1	1	1	1	1	1	1	1	1	1	1	1	1	1	1	1	1	1	0	0	0	9.19054	8.90541	10.865	0	0	0	0	0	0	0	0	0	0	0	0
O14727	O14727	Apoptotic protease-activating factor 1	APAF_HUMAN	Apoptotic protease-activating factor 1 OS=Homo sapiens OX=9606 GN=APAF1 PE=1 SV=2	Apoptotic protease-activating factor 1 OS=Homo sapiens OX=9606 GN=APAF1 PE=1 SV=2	14967.9	17227.1	15789.3	18146.9	20944.4	26942.6	15930.5	18792.8	20535.3	190607	174377	181748	219354	222965	164843	175333	184891	256864	450987	393359	410374	229995	304394	402701	278334	390349	13.8696	14.0724	13.9467	14.1474	14.3543	14.7176	13.9595	14.1979	14.3258	17.5402	17.4119	17.4716	17.7429	17.7665	17.3307	17.4197	17.4963	17.9706
O14730	O14730	Serine/threonine-protein kinase RIO3	RIOK3_HUMAN	Serine/threonine-protein kinase RIO3 OS=Homo sapiens OX=9606 GN=RIOK3 PE=1 SV=2	Serine/threonine-protein kinase RIO3 OS=Homo sapiens OX=9606 GN=RIOK3 PE=1 SV=2	6193.27	8134.14	8263.96	12344.2	10458.6	14027.3	8212.2	6509.49	9257.04	197406	220132	217070	378654	334161	208906	216853	238694	113916	163865	129438	237121	95572.5	150410	135886	117018	129084	12.5965	12.9898	13.0126	13.5915	13.3524	13.7759	13.0036	12.6683	13.1763	17.5908	17.748	17.7278	18.5305	18.3502	17.6725	17.7264	17.8648	16.7976
O14732	O14732	Inositol monophosphatase 2	IMPA2_HUMAN		Inositol monophosphatase 2 OS=Homo sapiens OX=9606 GN=IMPA2 PE=1 SV=1	4340.5	861.923	1201.93	3380.99	3731.07	5483.28	2231.97	1	1238.8	1	1	1	1	1	1	1	1	8145.09	12329.3	17047.4	18649.3	22890.8	8877.51	7348.95	7587.31	19818.1	12.0836	9.75141	10.2311	11.7232	11.8654	12.4208	11.1241	0	10.2747	0	0	0	0	0	0	0	0	12.9917
O14733	O14733	Dual specificity mitogen-activated protein kinase kinase 7	MP2K7_HUMAN		Dual specificity mitogen-activated protein kinase kinase 7 OS=Homo sapiens OX=9606 GN=MAP2K7 PE=1 SV=2	2107.02	2241.74	3099.61	5136.16	4298.53	3704.01	2520.99	2201.58	2964.14	1	1	1	1	1	1	1	1	41207.3	68325	72189.1	80063.9	48221.4	59254	65521.3	35421.1	68311.8	11.041	11.1304	11.5979	12.3265	12.0696	11.8549	11.2998	11.1043	11.5334	0	0	0	0	0	0	0	0	15.3306
O14734	O14734	Acyl-coenzyme A thioesterase 8	ACOT8_HUMAN	Acyl-coenzyme A thioesterase 8 OS=Homo sapiens OX=9606 GN=ACOT8 PE=1 SV=1	Acyl-coenzyme A thioesterase 8 OS=Homo sapiens OX=9606 GN=ACOT8 PE=1 SV=1	12912.4	14621.2	11120.6	16535.7	21537	16804.4	14724.5	13748.5	11866.3	500043	535934	504263	677222	642803	488600	531555	539536	208938	326944	297480	528919	193643	226343	297347	217227	263146	13.6565	13.8358	13.4409	14.0133	14.3945	14.0366	13.8459	13.747	13.5346	18.9317	19.0317	18.9438	19.3693	19.294	18.8983	19.0199	19.0414	17.6727
O14735	O14735	CDP-diacylglycerol--inositol 3-phosphatidyltransferase	CDIPT_HUMAN	CDP-diacylglycerol--inositol 3-phosphatidyltransferase OS=Homo sapiens OX=9606 GN=CDIPT PE=1 SV=1	CDP-diacylglycerol--inositol 3-phosphatidyltransferase OS=Homo sapiens OX=9606 GN=CDIPT PE=1 SV=1	110763	119604	91412.4	78315	85658.6	56565.1	115310	121163	105823	402723	377679	412019	586154	510638	370929	393191	472835	53139.5	87130.8	71635.8	117472	46989	67635.7	103161	60007.9	76889.4	16.7571	16.8679	16.4801	16.257	16.3863	15.7876	16.8152	16.8866	16.6913	18.6194	18.5268	18.6524	19.1609	18.9619	18.5008	18.5849	18.851	15.6975
O14737	O14737	Programmed cell death protein 5	PDCD5_HUMAN	Programmed cell death protein 5 OS=Homo sapiens OX=9606 GN=PDCD5 PE=1 SV=3	Programmed cell death protein 5 OS=Homo sapiens OX=9606 GN=PDCD5 PE=1 SV=3	56188.8	61564.4	81495	159198	75594.5	123726	104178	135736	77932.6	835312	890942	812421	1.31265e+06	1.24142e+06	747229	806757	842148	448430	821561	748216	805452	452550	535303	683273	420460	693141	15.778	15.9098	16.3144	17.2805	16.206	16.9168	16.6687	17.0504	16.2499	19.672	19.765	19.6319	20.324	20.2436	19.5112	19.6218	19.6837	18.7745
O14744	O14744	Protein arginine N-methyltransferase 5	ANM5_HUMAN	Protein arginine N-methyltransferase 5 OS=Homo sapiens OX=9606 GN=PRMT5 PE=1 SV=4	Protein arginine N-methyltransferase 5 OS=Homo sapiens OX=9606 GN=PRMT5 PE=1 SV=4	85924.2	100933	86943	190817	162909	183842	85428.3	97923	98573.9	2.21619e+06	2.13081e+06	2.18863e+06	3.74464e+06	3.78839e+06	1.9388e+06	2.13689e+06	2.26281e+06	849408	1.45265e+06	1.26561e+06	1.84066e+06	873636	1.0748e+06	1.23778e+06	848710	1.29367e+06	16.3908	16.623	16.4078	17.5418	17.3137	17.4881	16.3824	16.5794	16.5889	21.0797	21.023	21.0616	21.8364	21.8532	20.8867	21.0271	21.1097	19.6961
O14745	O14745	Na(+)/H(+) exchange regulatory cofactor NHE-RF1	NHRF1_HUMAN	Na(+)/H(+) exchange regulatory cofactor NHE-RF1 OS=Homo sapiens OX=9606 GN=NHERF1 PE=1 SV=4	Na(+)/H(+) exchange regulatory cofactor NHE-RF1 OS=Homo sapiens OX=9606 GN=NHERF1 PE=1 SV=4	15855.3	9153.37	14409.5	20605.3	8944.66	17942.3	14174.5	6450	10003.4	597084	573119	574279	1.11113e+06	1.06702e+06	530906	532329	544769	183810	267185	274379	237589	201482	223828	243412	153572	247058	13.9527	13.1601	13.8147	14.3307	13.1268	14.1311	13.791	12.6551	13.2882	19.1876	19.1285	19.1314	20.0836	20.0252	19.0181	19.022	19.0553	17.4879
O14756	O14756	17-beta-hydroxysteroid dehydrogenase type 6	H17B6_HUMAN			25369.1	6062.92	25234.3	1	1	1	43457.9	10827.1	36066.7	1	1	1	1	1	1	1	1	1	1	1	1	1	1	1	1	1	14.6308	12.5658	14.6231	0	0	0	15.4073	13.4024	15.1384	0	0	0	0	0	0	0	0	0
O14757	O14757	Serine/threonine-protein kinase Chk1	CHK1_HUMAN		Serine/threonine-protein kinase Chk1 OS=Homo sapiens OX=9606 GN=CHEK1 PE=1 SV=2	89191.6	101777	16724.9	54170.9	32755.1	39976.1	1	1	1	1	1	1	1	1	1	1	1	25464.8	42103.3	40599.4	75801.4	57652.3	70538.3	36409.2	24008.5	38341.4	16.4446	16.635	14.0297	15.7252	14.9994	15.2868	0	0	0	0	0	0	0	0	0	0	0	14.6362
O14763	O14763	Tumor necrosis factor receptor superfamily member 10B	TR10B_HUMAN	Tumor necrosis factor receptor superfamily member 10B OS=Homo sapiens OX=9606 GN=TNFRSF10B PE=1 SV=2	Tumor necrosis factor receptor superfamily member 10B OS=Homo sapiens OX=9606 GN=TNFRSF10B PE=1 SV=2	49244.4	52973.6	43759.8	50572	65394.5	46198.4	44194.4	45747.4	39899.5	83988.9	66785	73600.1	82077.6	90994.8	66934.8	73670.4	74121.1	56966.8	88148.5	62590.7	106727	46163.3	50078.6	89686.7	55922.1	69030.2	15.5877	15.693	15.4173	15.626	15.9969	15.4956	15.4316	15.4814	15.2841	16.3579	16.0272	16.1674	16.3247	16.4735	16.0305	16.1688	16.1776	15.7978
O14770				Homeobox protein Meis2 OS=Homo sapiens OX=9606 GN=MEIS2 PE=1 SV=2	Homeobox protein Meis2 OS=Homo sapiens OX=9606 GN=MEIS2 PE=1 SV=2	1	1	1	1	1	1	1	1	1	5640.27	4160.77	7063.87	6846.06	7896.07	5340.56	4514.55	5276.38	4683.73	13038	11078.6	10039.2	7425.91	5710.43	9867.87	4555.4	11272	0	0	0	0	0	0	0	0	0	12.4615	12.0226	12.7862	12.7411	12.9469	12.3828	12.1404	12.3653	12.1934
O14772	O14772	Fucose-1-phosphate guanylyltransferase	FPGT_HUMAN	Fucose-1-phosphate guanylyltransferase OS=Homo sapiens OX=9606 GN=FPGT PE=1 SV=3	Fucose-1-phosphate guanylyltransferase OS=Homo sapiens OX=9606 GN=FPGT PE=1 SV=3	6252.43	6709.24	7015.72	6254	8656.52	10695.7	5730.07	7276.91	8725.73	51437.3	43115.6	42477.3	59363.6	60368.8	37272.8	44786.7	50252	18636.4	51671.1	45786.2	37639.9	22193.6	23548.4	41239.4	19880.6	46707.3	12.6102	12.7119	12.7764	12.6106	13.0796	13.3847	12.4843	12.8291	13.0911	15.6505	15.3959	15.3744	15.8573	15.8815	15.1858	15.4508	15.6169	14.1858
O14773	O14773	Tripeptidyl-peptidase 1	TPP1_HUMAN	Tripeptidyl-peptidase 1 OS=Homo sapiens OX=9606 GN=TPP1 PE=1 SV=2	Tripeptidyl-peptidase 1 OS=Homo sapiens OX=9606 GN=TPP1 PE=1 SV=2	8933.9	6661.22	7776.26	9956.49	19104.1	14492.2	16622	6730.61	8796.13	1.82678e+06	1.83556e+06	1.79735e+06	2.0526e+06	2.0262e+06	1.72832e+06	1.86474e+06	1.93233e+06	918422	1.67437e+06	1.02975e+06	1.82976e+06	490567	838751	1.34537e+06	910351	1.1223e+06	13.1251	12.7016	12.9249	13.2814	14.2216	13.823	14.0208	12.7165	13.1027	20.8009	20.8078	20.7774	20.969	20.9503	20.7209	20.8305	20.8819	19.8088
O14776	O14776	Transcription elongation regulator 1	TCRG1_HUMAN	Transcription elongation regulator 1 OS=Homo sapiens OX=9606 GN=TCERG1 PE=1 SV=2	Transcription elongation regulator 1 OS=Homo sapiens OX=9606 GN=TCERG1 PE=1 SV=2	33466.2	45736.2	35569.5	73525.5	57149.9	67617.4	31538.8	39407.6	36384.7	806530	782733	810999	1.10217e+06	1.0316e+06	755383	774243	800054	953364	2.10367e+06	1.72483e+06	2.13505e+06	1.0555e+06	1.0487e+06	1.74055e+06	893048	1.753e+06	15.0304	15.481	15.1184	16.166	15.8025	16.0451	14.9448	15.2662	15.151	19.6214	19.5782	19.6293	20.0719	19.9765	19.5268	19.5624	19.6097	19.8627
O14777	O14777	Kinetochore protein NDC80 homolog	NDC80_HUMAN		Kinetochore protein NDC80 homolog OS=Homo sapiens OX=9606 GN=NDC80 PE=1 SV=1	1331.02	1	2382.41	22617.5	11513.2	18180.8	1	1	1	1	1	1	1	1	1	1	1	20792.8	28179.1	34871.7	64591.6	57100.3	46598.3	22086.5	12453.6	29100.8	10.3783	0	11.2182	14.4652	13.491	14.1501	0	0	0	0	0	0	0	0	0	0	0	14.3438
O14782	O14782	Kinesin-like protein KIF3C	KIF3C_HUMAN	Kinesin-like protein KIF3C OS=Homo sapiens OX=9606 GN=KIF3C PE=1 SV=4	Kinesin-like protein KIF3C OS=Homo sapiens OX=9606 GN=KIF3C PE=1 SV=4	1972.69	1509.64	3058.96	710.102	3056.58	2830.62	1759.14	587.421	2850.2	45524.4	45184.8	42850.5	47112.1	49674.1	42104	45462.5	48022.8	26043.5	31352.8	34530.4	27389.3	24254.3	26585.9	25997.9	22258	32976.2	10.946	10.56	11.5788	9.47188	11.5777	11.4669	10.7807	9.19825	11.4768	15.4744	15.4636	15.387	15.5238	15.6002	15.3617	15.4724	15.5514	14.6686
O14786	O14786	Neuropilin-1	NRP1_HUMAN	Neuropilin-1 OS=Homo sapiens OX=9606 GN=NRP1 PE=1 SV=3	Neuropilin-1 OS=Homo sapiens OX=9606 GN=NRP1 PE=1 SV=3	14561.8	33585.4	20492.6	43138.1	45970.4	48986.9	13193.8	33243.6	23937.8	1.20917e+06	1.17257e+06	1.18311e+06	1.96916e+06	1.96696e+06	1.14281e+06	1.17082e+06	1.20751e+06	995956	2.13442e+06	1.88748e+06	2.08666e+06	1.08431e+06	958030	1.5613e+06	851299	1.7628e+06	13.8299	15.0355	14.3228	15.3967	15.4884	15.5801	13.6876	15.0208	14.547	20.2056	20.1612	20.1742	20.9092	20.9075	20.1242	20.1591	20.2036	19.9257
O14787	O14787	Transportin-2	TNPO2_HUMAN	Transportin-2 OS=Homo sapiens OX=9606 GN=TNPO2 PE=1 SV=3	Transportin-2 OS=Homo sapiens OX=9606 GN=TNPO2 PE=1 SV=3	108923	118486	103865	127849	96453.6	115695	102147	112157	109831	1.33532e+06	1.2569e+06	1.29015e+06	1.26552e+06	1.26541e+06	1.16488e+06	1.19373e+06	1.21307e+06	190798	413048	363402	392558	204755	203694	370013	201407	365205	16.7329	16.8544	16.6643	16.9641	16.5575	16.82	16.6403	16.7752	16.7449	20.3488	20.2614	20.2991	20.2713	20.2712	20.1518	20.187	20.2102	17.5417
O14791					Apolipoprotein L1 OS=Homo sapiens OX=9606 GN=APOL1 PE=1 SV=5	1	1	1	1	1	1	1	1	1	1	1	1	1	1	1	1	1	37969	47217.5	42068.2	16062.8	16795.3	20229.9	5960.14	20414.6	33899.4	0	0	0	0	0	0	0	0	0	0	0	0	0	0	0	0	0	15.2125
O14792	O14792	Heparan sulfate glucosamine 3-O-sulfotransferase 1	HS3S1_HUMAN			1	1	1	1	1	1	1	1	1	1	1	1	1	1	1	1	1	1	1	1	1	1	1	1	1	1	0	0	0	0	0	0	0	0	0	0	0	0	0	0	0	0	0	0
O14795	O14795	Protein unc-13 homolog B	UN13B_HUMAN	Protein unc-13 homolog B OS=Homo sapiens OX=9606 GN=UNC13B PE=1 SV=2	Protein unc-13 homolog B OS=Homo sapiens OX=9606 GN=UNC13B PE=1 SV=2	8591.06	10050	11626.7	10277.8	11371	13485.1	8241.75	8785.79	9990.84	16092.1	16181	15736.5	29325	31638.7	14089.7	15315.9	17021.2	154844	246312	237724	228991	125330	130661	202527	144116	229134	13.0686	13.2949	13.5052	13.3272	13.4731	13.7191	13.0087	13.101	13.2864	13.9741	13.982	13.9418	14.8398	14.9494	13.7824	13.9027	14.055	17.2405
O14802	O14802	DNA-directed RNA polymerase III subunit RPC1	RPC1_HUMAN	DNA-directed RNA polymerase III subunit RPC1 OS=Homo sapiens OX=9606 GN=POLR3A PE=1 SV=2	DNA-directed RNA polymerase III subunit RPC1 OS=Homo sapiens OX=9606 GN=POLR3A PE=1 SV=2	7203.1	10055.8	7903.25	21460.9	17295.5	20983	6713.67	9968.38	7276.17	48253.1	46631.8	43727.8	60647.6	62585.7	40252	41894.3	48178.4	86011.2	169422	129970	195808	105800	122182	147463	96646.4	130195	12.8144	13.2957	12.9482	14.3894	14.0781	14.3569	12.7129	13.2831	12.829	15.5583	15.509	15.4163	15.8882	15.9335	15.2968	15.3545	15.5561	16.3922
O14807	O14807	Ras-related protein M-Ras	RASM_HUMAN	Ras-related protein M-Ras OS=Homo sapiens OX=9606 GN=MRAS PE=1 SV=2	Ras-related protein M-Ras OS=Homo sapiens OX=9606 GN=MRAS PE=1 SV=2	93315.6	34236.8	101940	68795.3	30736.6	36269.6	116142	48186.6	90214.7	209335	198399	209088	179051	192571	230617	234306	243888	27179.7	44992.6	31840.4	60082.6	22336.2	50040	37823.3	31630.6	32888.2	16.5098	15.0633	16.6374	16.07	14.9077	15.1465	16.8255	15.5563	16.4611	17.6755	17.598	17.6738	17.45	17.555	17.8151	17.838	17.8959	14.7302
O14817	O14817	Tetraspanin-4	TSN4_HUMAN	Tetraspanin-4 OS=Homo sapiens OX=9606 GN=TSPAN4 PE=1 SV=1	Tetraspanin-4 OS=Homo sapiens OX=9606 GN=TSPAN4 PE=1 SV=1	16944.8	2611.03	5863.83	8495.01	2822.75	6510.46	7746.79	10138.2	4999.64	47829.5	55570.7	45617.8	46622.5	50033.9	41627.8	47521.2	54566.2	43996.3	65932.7	52287	97724.3	48407.9	62352.5	46690.4	51050.5	47976.5	14.0486	11.3504	12.5176	13.0524	11.4629	12.6685	12.9194	13.3075	12.2876	15.5456	15.762	15.4773	15.5087	15.6106	15.3453	15.5363	15.7357	15.4251
O14818	O14818	Proteasome subunit alpha type-7	PSA7_HUMAN	Proteasome subunit alpha type-7 OS=Homo sapiens OX=9606 GN=PSMA7 PE=1 SV=1	Proteasome subunit alpha type-7 OS=Homo sapiens OX=9606 GN=PSMA7 PE=1 SV=1	508547	623816	520367	784429	767596	768715	534816	557746	537015	2.78401e+06	2.67889e+06	2.62621e+06	4.50137e+06	4.12494e+06	2.51475e+06	2.58934e+06	2.63468e+06	1.76234e+06	2.80323e+06	2.48581e+06	3.75295e+06	1.7848e+06	2.03723e+06	2.85001e+06	1.4939e+06	2.29574e+06	18.956	19.2508	18.9892	19.5813	19.55	19.5521	19.0287	19.0892	19.0346	21.4087	21.3532	21.3246	22.1019	21.9759	21.262	21.3042	21.3292	20.7491
O14828	O14828	Secretory carrier-associated membrane protein 3	SCAM3_HUMAN	Secretory carrier-associated membrane protein 3 OS=Homo sapiens OX=9606 GN=SCAMP3 PE=1 SV=3	Secretory carrier-associated membrane protein 3 OS=Homo sapiens OX=9606 GN=SCAMP3 PE=1 SV=3	37550	42781.9	42218.7	49246.7	60513.6	50531.9	38705.4	39647.2	36884.5	1.14327e+06	1.17779e+06	1.19818e+06	1.81339e+06	1.77577e+06	1.03321e+06	1.09901e+06	1.20733e+06	493799	667387	538402	1.04809e+06	382946	636077	814940	449339	549339	15.1965	15.3847	15.3656	15.5877	15.885	15.6249	15.2402	15.2749	15.1707	20.1247	20.1676	20.1924	20.7903	20.76	19.9787	20.0678	20.2034	18.9136
O14832	O14832	Phytanoyl-CoA dioxygenase, peroxisomal	PAHX_HUMAN	Phytanoyl-CoA dioxygenase, peroxisomal OS=Homo sapiens OX=9606 GN=PHYH PE=1 SV=1		11746.6	9173.78	12578.4	7685.13	14845.2	17618.5	10877.4	8702.47	5626.35	15968.5	21695.2	19823	30650	29158.5	21805.3	21805.3	22984.4	1	1	1	1	1	1	1	1	1	13.52	13.1633	13.6187	12.9079	13.8577	14.1048	13.4091	13.0872	12.458	13.9629	14.4051	14.2749	14.9036	14.8316	14.4124	14.4124	14.4884	0
O14841	O14841	5-oxoprolinase	OPLA_HUMAN	5-oxoprolinase OS=Homo sapiens OX=9606 GN=OPLAH PE=1 SV=3	5-oxoprolinase OS=Homo sapiens OX=9606 GN=OPLAH PE=1 SV=3	20327.1	17495.9	20825.5	7989.61	4938.56	5639.05	16931.9	15154.2	19890	694797	692420	707328	686571	649039	638874	664433	705211	269046	481320	400830	426601	165924	165228	374823	274338	381928	14.3111	14.0947	14.3461	12.9639	12.2699	12.4612	14.0475	13.8874	14.2798	19.4062	19.4013	19.432	19.389	19.3079	19.2852	19.3418	19.4277	18.0375
O14862					Interferon-inducible protein AIM2 OS=Homo sapiens OX=9606 GN=AIM2 PE=1 SV=1	1	1	1	1	1	1	1	1	1	1	1	1	1	1	1	1	1	3880.32	7131.67	7131.67	6271.09	5354.26	7024.71	4639.47	3099.79	4939.31	0	0	0	0	0	0	0	0	0	0	0	0	0	0	0	0	0	11.922
O14867	O14867	Transcription regulator protein BACH1	BACH1_HUMAN	Transcription regulator protein BACH1 OS=Homo sapiens OX=9606 GN=BACH1 PE=1 SV=2	Transcription regulator protein BACH1 OS=Homo sapiens OX=9606 GN=BACH1 PE=1 SV=2	15524	14207.2	20508.3	13894.5	8139.58	7703.22	14242.6	17072.3	19188	35330.6	28696.3	33871.5	31088.3	28727.4	28676.8	29428.8	35928.7	50010.5	107054	78275.4	81888.2	36012.3	47239.9	90422.1	49415.1	86904.1	13.9222	13.7943	14.3239	13.7622	12.9907	12.9112	13.7979	14.0594	14.2279	15.1086	14.8086	15.0478	14.9241	14.8101	14.8076	14.8449	15.1328	15.6099
O14874	O14874	Branched-chain alpha-ketoacid dehydrogenase kinase	BCKD_HUMAN	[3-methyl-2-oxobutanoate dehydrogenase [lipoamide]] kinase, mitochondrial OS=Homo sapiens OX=9606 GN=BCKDK PE=1 SV=2	[3-methyl-2-oxobutanoate dehydrogenase [lipoamide]] kinase, mitochondrial OS=Homo sapiens OX=9606 GN=BCKDK PE=1 SV=2	9503.78	8495.49	10683.8	10190.7	17165.4	12915.3	8198.18	8803.62	9350.17	122226	110149	104192	164612	188155	110764	99873.8	108613	37071.8	72599.9	60284.3	94902.8	45810.5	43733.7	57080.3	31957.7	62340.5	13.2143	13.0525	13.3831	13.315	14.0672	13.6568	13.0011	13.1039	13.1908	16.8992	16.7491	16.6689	17.3287	17.5216	16.7571	16.6078	16.7288	15.178
O14879	O14879	Interferon-induced protein with tetratricopeptide repeats 3	IFIT3_HUMAN	Interferon-induced protein with tetratricopeptide repeats 3 OS=Homo sapiens OX=9606 GN=IFIT3 PE=1 SV=1	Interferon-induced protein with tetratricopeptide repeats 3 OS=Homo sapiens OX=9606 GN=IFIT3 PE=1 SV=1	30875.1	25711.5	18416.7	27986.5	140993	34487.5	33747.4	28027.9	24067.6	61417.5	57720.8	62739.9	78709.2	81763.8	65677.5	60348.2	62006.2	355309	876505	1.19806e+06	339073	277493	352270	653012	363875	860331	14.9142	14.6501	14.1687	14.7724	17.1053	15.0738	15.0425	14.7746	14.5548	15.9064	15.8168	15.9371	16.2642	16.3192	16.0031	15.881	15.9201	18.4387
O14880	O14880	Glutathione S-transferase 3, mitochondrial	MGST3_HUMAN	Glutathione S-transferase 3, mitochondrial OS=Homo sapiens OX=9606 GN=MGST3 PE=1 SV=1	Glutathione S-transferase 3, mitochondrial OS=Homo sapiens OX=9606 GN=MGST3 PE=1 SV=1	31123	31573.6	46408.8	20636.8	21646.2	22267.5	33184.2	32458.5	36301.2	4.41939e+06	4.35223e+06	4.55908e+06	5.08508e+06	4.7285e+06	3.83564e+06	4.00185e+06	4.09908e+06	151033	285732	276241	287602	97633.3	133873	249687	114786	233612	14.9257	14.9464	15.5021	14.3329	14.4018	14.4427	15.0182	14.9863	15.1477	22.0754	22.0533	22.1203	22.2778	22.173	21.871	21.9322	21.9669	17.2045
O14893	O14893	Gem-associated protein 2	GEMI2_HUMAN		Gem-associated protein 2 OS=Homo sapiens OX=9606 GN=GEMIN2 PE=1 SV=1	3415.8	6011	5997.01	11995.9	10943.9	12540.4	4163.49	5246.09	5724.3	1	1	1	1	1	1	1	1	8100.93	10898.4	10274.7	13289.9	6119.73	8129.19	11328.4	9133.93	10382.7	11.738	12.5534	12.55	13.5502	13.4178	13.6143	12.0236	12.357	12.4829	0	0	0	0	0	0	0	0	12.9839
O14896					Interferon regulatory factor 6 OS=Homo sapiens OX=9606 GN=IRF6 PE=1 SV=1	1	1	1	1	1	1	1	1	1	1	1	1	1	1	1	1	1	1	1	1	1	1	1	1	1	1	0	0	0	0	0	0	0	0	0	0	0	0	0	0	0	0	0	0
O14907	O14907	Tax1-binding protein 3	TX1B3_HUMAN	Tax1-binding protein 3 OS=Homo sapiens OX=9606 GN=TAX1BP3 PE=1 SV=2	Tax1-binding protein 3 OS=Homo sapiens OX=9606 GN=TAX1BP3 PE=1 SV=2	4608.22	4483.72	4822.74	7115.79	4659.58	6262.04	5327.84	3773.88	5580.95	350522	353850	346343	541342	514982	326909	341081	359847	178974	286273	249748	411226	165881	211499	249482	173844	214502	12.17	12.1305	12.2356	12.7968	12.186	12.6124	12.3793	11.8818	12.4463	18.4191	18.4328	18.4018	19.0462	18.9742	18.3185	18.3798	18.457	17.4494
O14908	O14908	PDZ domain-containing protein GIPC1	GIPC1_HUMAN	PDZ domain-containing protein GIPC1 OS=Homo sapiens OX=9606 GN=GIPC1 PE=1 SV=2	PDZ domain-containing protein GIPC1 OS=Homo sapiens OX=9606 GN=GIPC1 PE=1 SV=2	23157.8	23343.2	28196	55888.8	44927.5	61416.4	27170.6	20936	27189.8	848332	845501	835806	1.32306e+06	1.31006e+06	757190	836021	825748	208020	295552	302121	420182	238843	346980	252984	192921	288671	14.4992	14.5107	14.7832	15.7703	15.4553	15.9063	14.7298	14.3537	14.7308	19.6943	19.6894	19.6728	20.3354	20.3212	19.5303	19.6732	19.6553	17.6664
O14910				Protein lin-7 homolog A OS=Homo sapiens OX=9606 GN=LIN7A PE=1 SV=2		1	1	1	1	1	1	1	1	1	61493.9	59445.2	62659.7	61011.5	46391.2	75863.4	59345.3	58253.1	1	1	1	1	1	1	1	1	1	0	0	0	0	0	0	0	0	0	15.9082	15.8593	15.9352	15.8968	15.5016	16.2111	15.8568	15.83	0
O14920	O14920	Inhibitor of nuclear factor kappa-B kinase subunit beta	IKKB_HUMAN	Inhibitor of nuclear factor kappa-B kinase subunit beta OS=Homo sapiens OX=9606 GN=IKBKB PE=1 SV=1	Inhibitor of nuclear factor kappa-B kinase subunit beta OS=Homo sapiens OX=9606 GN=IKBKB PE=1 SV=1	25336.2	39265.2	32489.8	37739	46954.4	48038.1	21959.2	29530.2	31848.7	978105	1.03481e+06	1.01278e+06	1.3082e+06	1.29963e+06	947777	930737	1.03052e+06	110112	214131	196739	217314	98925.1	126985	197658	108458	203889	14.6289	15.261	14.9877	15.2038	15.519	15.5519	14.4225	14.8499	14.9589	19.8996	19.9809	19.9499	20.3192	20.3097	19.8542	19.828	19.9749	16.7486
O14924					Regulator of G-protein signaling 12 OS=Homo sapiens OX=9606 GN=RGS12 PE=1 SV=1	1	1	1	1	1	1	1	1	1	1	1	1	1	1	1	1	1	8634.4	17279.5	15878.3	15781.5	10300.3	10124.3	13624.6	7639.7	18138.1	0	0	0	0	0	0	0	0	0	0	0	0	0	0	0	0	0	13.0759
O14925	O14925	Mitochondrial import inner membrane translocase subunit Tim23	TIM23_HUMAN	Mitochondrial import inner membrane translocase subunit Tim23 OS=Homo sapiens OX=9606 GN=TIMM23 PE=1 SV=1		6976.11	8338.25	5659.02	30704.7	18766.6	21370.7	7973.57	8721.06	7118.29	230640	229717	221145	309079	302032	203914	226732	223187	1	1	1	1	1	1	1	1	1	12.7682	13.0255	12.4663	14.9062	14.1959	14.3833	12.961	13.0903	12.7973	17.8153	17.8095	17.7546	18.2376	18.2043	17.6376	17.7906	17.7679	0
O14929	O14929	Histone acetyltransferase type B catalytic subunit	HAT1_HUMAN	Histone acetyltransferase type B catalytic subunit OS=Homo sapiens OX=9606 GN=HAT1 PE=1 SV=2	Histone acetyltransferase type B catalytic subunit OS=Homo sapiens OX=9606 GN=HAT1 PE=1 SV=2	2034.91	5456.78	5081.78	42892.8	33012.2	42036.6	3865.39	5864.34	3986.31	312432	304391	299468	639887	626823	266734	295521	308564	193717	406758	412994	706019	519017	500330	318557	160371	329183	10.9908	12.4138	12.3111	15.3884	15.0107	15.3594	11.9164	12.5178	11.9608	18.2532	18.2156	18.192	19.2875	19.2577	18.025	18.1729	18.2352	17.5636
O14933	O14933	Ubiquitin/ISG15-conjugating enzyme E2 L6	UB2L6_HUMAN	Ubiquitin/ISG15-conjugating enzyme E2 L6 OS=Homo sapiens OX=9606 GN=UBE2L6 PE=1 SV=4		13096.8	15638.1	9716.14	9084.74	26217.6	12820.6	9151.95	13962.6	10379.2	339366	317863	309741	512394	448086	289208	267172	351641	1	1	1	1	1	1	1	1	1	13.6769	13.9328	13.2462	13.1492	14.6782	13.6462	13.1599	13.7693	13.3414	18.3725	18.278	18.2407	18.9669	18.7734	18.1417	18.0274	18.4237	0
O14936	O14936	Peripheral plasma membrane protein CASK	CSKP_HUMAN	Peripheral plasma membrane protein CASK OS=Homo sapiens OX=9606 GN=CASK PE=1 SV=3	Peripheral plasma membrane protein CASK OS=Homo sapiens OX=9606 GN=CASK PE=1 SV=3	40629.9	53948.6	34573.6	18651.7	32629.2	18505.9	42148.2	54359.4	37042.7	1.56124e+06	1.59186e+06	1.54014e+06	1.51968e+06	1.49341e+06	1.40596e+06	1.52634e+06	1.57345e+06	970389	1.78549e+06	1.13939e+06	1.77502e+06	618503	898232	1.33565e+06	1.04501e+06	1.13663e+06	15.3103	15.7193	15.0774	14.187	14.9939	14.1757	15.3632	15.7302	15.1769	20.5743	20.6023	20.5546	20.5353	20.5102	20.4231	20.5416	20.5855	19.8882
O14939	O14939	Phospholipase D2	PLD2_HUMAN		Phospholipase D2 OS=Homo sapiens OX=9606 GN=PLD2 PE=1 SV=2	4311.64	6300.56	8438.17	9071.35	6358.91	12360.4	5070.57	4266.54	6132.87	1	1	1	1	1	1	1	1	52446.6	115221	100741	104947	53085.2	50751.5	88075.5	49558.5	97750.6	12.074	12.6213	13.0427	13.1471	12.6346	13.5934	12.3079	12.0589	12.5823	0	0	0	0	0	0	0	0	15.6786
O14944				Proepiregulin OS=Homo sapiens OX=9606 GN=EREG PE=1 SV=1	Proepiregulin OS=Homo sapiens OX=9606 GN=EREG PE=1 SV=1	1	1	1	1	1	1	1	1	1	180170	172942	168717	141988	136673	190821	204936	215585	8163.21	6379.7	5606.42	8294.06	5248.38	12238.8	12067.7	7586.72	8878.07	0	0	0	0	0	0	0	0	0	17.459	17.3999	17.3642	17.1154	17.0604	17.5419	17.6448	17.7179	12.9949
O14949	O14949	Cytochrome b-c1 complex subunit 8	QCR8_HUMAN	Cytochrome b-c1 complex subunit 8 OS=Homo sapiens OX=9606 GN=UQCRQ PE=1 SV=4		43749.3	39774.6	37559.4	55928.4	56761.4	59869.1	33438	37552.5	36498	802319	803083	799390	1.53435e+06	1.52428e+06	745421	785363	867929	1	1	1	1	1	1	1	1	1	15.417	15.2796	15.1969	15.7713	15.7926	15.8695	15.0292	15.1966	15.1555	19.6138	19.6152	19.6085	20.5492	20.5397	19.5077	19.583	19.7272	0
O14950	O14950	Myosin regulatory light chain 12B	ML12B_HUMAN	Myosin regulatory light chain 12B OS=Homo sapiens OX=9606 GN=MYL12B PE=1 SV=2	Myosin regulatory light chain 12B OS=Homo sapiens OX=9606 GN=MYL12B PE=1 SV=2	2.39568e+06	1.53442e+06	2.27858e+06	1.29428e+06	1.10726e+06	1.3039e+06	2.10109e+06	1.54969e+06	2210372	1.67265e+07	1.61874e+07	1.64582e+07	2.08808e+07	1.979e+07	1.50641e+07	1.56572e+07	1.59817e+07	6.35763e+06	7.59421e+06	8.51941e+06	7.77875e+06	4.39994e+06	6.77876e+06	6.74732e+06	6.71093e+06	8.71002e+06	21.192	20.5493	21.1197	20.3037	20.0786	20.3144	21.0027	20.5635	21.0759	23.9956	23.9484	23.9723	24.3157	24.2383	23.8446	23.9003	23.9299	22.6001
O14957				Cytochrome b-c1 complex subunit 10 OS=Homo sapiens OX=9606 GN=UQCR11 PE=1 SV=1		1	1	1	1	1	1	1	1	1	6433.05	6491.27	4927.3	10632	9963.84	5262.49	5597.68	5832.31	1	1	1	1	1	1	1	1	1	0	0	0	0	0	0	0	0	0	12.6513	12.6643	12.2666	13.3761	13.2825	12.3615	12.4506	12.5099	0
O14964	O14964	Hepatocyte growth factor-regulated tyrosine kinase substrate	HGS_HUMAN	Hepatocyte growth factor-regulated tyrosine kinase substrate OS=Homo sapiens OX=9606 GN=HGS PE=1 SV=1	Hepatocyte growth factor-regulated tyrosine kinase substrate OS=Homo sapiens OX=9606 GN=HGS PE=1 SV=1	82573.5	87304.6	102945	95271	105434	93572.6	93075.8	84665.2	99976.3	2.00313e+06	1.98099e+06	1.99339e+06	2.65716e+06	2.56901e+06	1.85612e+06	1.97846e+06	1.95853e+06	1.13381e+06	1.79418e+06	1.52688e+06	2.011e+06	897250	1.2633e+06	1.61591e+06	1.18319e+06	1.4335e+06	16.3334	16.4138	16.6515	16.5397	16.686	16.5138	16.5061	16.3695	16.6093	20.9338	20.9178	20.9268	21.3415	21.2928	20.8239	20.9159	20.9013	20.1127
O14965	O14965	Aurora kinase A	AURKA_HUMAN			1	1	1	25110.3	5308.63	10874.5	1	697.481	550.639	1	1	1	1	1	1	1	1	1	1	1	1	1	1	1	1	1	0	0	0	14.616	12.3741	13.4087	0	9.44601	9.10496	0	0	0	0	0	0	0	0	0
O14966	O14966	Ras-related protein Rab-7L1	RAB7L_HUMAN	Ras-related protein Rab-7L1 OS=Homo sapiens OX=9606 GN=RAB29 PE=1 SV=1	Ras-related protein Rab-7L1 OS=Homo sapiens OX=9606 GN=RAB29 PE=1 SV=1	13598.2	9898.09	12190.7	10595.8	17783.6	11609.5	14543.7	12707.9	10786.2	32444.2	31722.1	36336.2	52742.6	48376.7	28453.7	35606.2	37489.7	6898.18	13516	8931.04	14207	6446.51	9200.22	13525.4	7033.47	6734.1	13.7311	13.2729	13.5735	13.3712	14.1183	13.503	13.8281	13.6334	13.3969	14.9857	14.9532	15.1491	15.6867	15.562	14.7963	15.1198	15.1942	12.752
O14967	O14967	Calmegin	CLGN_HUMAN	Calmegin OS=Homo sapiens OX=9606 GN=CLGN PE=1 SV=1	Calmegin OS=Homo sapiens OX=9606 GN=CLGN PE=1 SV=1	1	6397.96	4464.29	1	24491.5	28344.3	1958.38	2658.88	4444.42	14342.3	13134	16318.6	29276.3	29242.4	16253.4	10356.1	14369.2	289803	417666	411048	279083	145554	189048	226711	197354	317361	0	12.6434	12.1242	0	14.58	14.7908	10.9354	11.3766	12.1178	13.808	13.681	13.9942	14.8374	14.8358	13.9885	13.3382	13.8107	18.1447
O14972	O14972	Vacuolar protein sorting-associated protein 26C	VP26C_HUMAN	Vacuolar protein sorting-associated protein 26C OS=Homo sapiens OX=9606 GN=VPS26C PE=1 SV=1	Vacuolar protein sorting-associated protein 26C OS=Homo sapiens OX=9606 GN=VPS26C PE=1 SV=1	18175.8	21738.3	21725.1	23083.2	25834.4	26719.7	18506	21376.9	17815.2	164548	195880	166586	173119	190271	156531	171510	184440	44605.8	76967.6	66861.4	78072.7	36705.5	54676.9	73241	36511.2	64147.6	14.1497	14.408	14.4071	14.4946	14.657	14.7056	14.1757	14.3838	14.1208	17.3281	17.5796	17.3459	17.4014	17.5377	17.2561	17.3879	17.4928	15.4449
O14974	O14974	Protein phosphatase 1 regulatory subunit 12A	MYPT1_HUMAN	Protein phosphatase 1 regulatory subunit 12A OS=Homo sapiens OX=9606 GN=PPP1R12A PE=1 SV=1	Protein phosphatase 1 regulatory subunit 12A OS=Homo sapiens OX=9606 GN=PPP1R12A PE=1 SV=1	153623	158580	166768	160672	115294	147542	151998	134517	155569	1.08919e+07	1.0699e+07	1.07924e+07	1.34908e+07	1.26476e+07	9.85746e+06	1.03817e+07	1.07839e+07	3.14519e+06	5.63588e+06	5.00135e+06	6.11513e+06	2.563e+06	3.29337e+06	4.83062e+06	3.45836e+06	4.97889e+06	17.229	17.2749	17.3475	17.2938	16.815	17.1708	17.2137	17.0374	17.2472	23.3768	23.351	23.3635	23.6855	23.5924	23.2328	23.3075	23.3624	21.5847
O14976	O14976	Cyclin-G-associated kinase	GAK_HUMAN	Cyclin-G-associated kinase OS=Homo sapiens OX=9606 GN=GAK PE=1 SV=2	Cyclin-G-associated kinase OS=Homo sapiens OX=9606 GN=GAK PE=1 SV=2	33158.7	39270.8	33610.8	62589.3	65962.4	62319.3	31190.8	34721.2	36035.9	832348	842333	821574	1.1326e+06	1.14391e+06	755923	815980	828282	478913	808253	749994	941520	480287	613036	717771	464158	740883	15.0171	15.2612	15.0366	15.9336	16.0094	15.9274	14.9288	15.0835	15.1371	19.6668	19.684	19.648	20.1112	20.1255	19.5279	19.6382	19.6598	18.8694
O14979	O14979	Heterogeneous nuclear ribonucleoprotein D-like	HNRDL_HUMAN	Heterogeneous nuclear ribonucleoprotein D-like OS=Homo sapiens OX=9606 GN=HNRNPDL PE=1 SV=3	Heterogeneous nuclear ribonucleoprotein D-like OS=Homo sapiens OX=9606 GN=HNRNPDL PE=1 SV=3	340584	586117	396308	951144	841231	959297	336939	488399	409675	3.63776e+06	3.75073e+06	3.86518e+06	6.16747e+06	5.68068e+06	3.63151e+06	3.42883e+06	3.75859e+06	853078	1.95981e+06	1.7622e+06	2.29933e+06	1.2333e+06	1.00743e+06	1.24726e+06	786802	1.60054e+06	18.3777	19.1608	18.5963	19.8593	19.6821	19.8716	18.3621	18.8977	18.6441	21.7946	21.8387	21.8821	22.5562	22.4376	21.7921	21.7093	21.8418	19.7023
O14980	O14980	Exportin-1	XPO1_HUMAN	Exportin-1 OS=Homo sapiens OX=9606 GN=XPO1 PE=1 SV=1	Exportin-1 OS=Homo sapiens OX=9606 GN=XPO1 PE=1 SV=1	93411.9	118761	99862.7	175827	162865	185272	85759.1	111181	99322.7	5.37452e+06	5.24005e+06	5.3936e+06	8.12102e+06	7.70542e+06	4.71513e+06	4.97412e+06	5.1008e+06	1.35589e+06	2.98664e+06	2.38419e+06	2.82137e+06	1.4649e+06	1.41269e+06	2.32233e+06	1.27051e+06	2.26918e+06	16.5113	16.8577	16.6077	17.4238	17.3133	17.4993	16.388	16.7625	16.5998	22.3577	22.3211	22.3628	22.9532	22.8774	22.1689	22.246	22.2823	20.3708
O14981	O14981	TATA-binding protein-associated factor 172	BTAF1_HUMAN	TATA-binding protein-associated factor 172 OS=Homo sapiens OX=9606 GN=BTAF1 PE=1 SV=2	TATA-binding protein-associated factor 172 OS=Homo sapiens OX=9606 GN=BTAF1 PE=1 SV=2	8083.84	12246.3	6447.19	29555.3	23363.2	27919.5	8923.19	12571.6	9253.03	492446	502156	509764	718196	689250	482263	523608	568065	158361	322912	216540	400889	195034	231764	302672	178557	277059	12.9808	13.5801	12.6545	14.8511	14.5119	14.769	13.1233	13.6179	13.1757	18.9096	18.9378	18.9595	19.454	19.3947	18.8795	18.9981	19.1157	17.2729
O15013	O15013	Rho guanine nucleotide exchange factor 10	ARHGA_HUMAN	Rho guanine nucleotide exchange factor 10 OS=Homo sapiens OX=9606 GN=ARHGEF10 PE=1 SV=4	Rho guanine nucleotide exchange factor 10 OS=Homo sapiens OX=9606 GN=ARHGEF10 PE=1 SV=4	19304	16933.6	16346	21216.1	25606.4	25265.9	17376.1	17220.5	20047.6	380136	374845	394955	526365	521980	342317	355455	368672	271784	416942	389471	451782	211202	320689	253744	305486	365958	14.2366	14.0476	13.9966	14.3729	14.6442	14.6249	14.0848	14.0718	14.2911	18.5362	18.5159	18.5913	19.0057	18.9936	18.385	18.4393	18.492	18.0521
O15020	O15020	Spectrin beta chain, non-erythrocytic 2	SPTN2_HUMAN	Spectrin beta chain, non-erythrocytic 2 OS=Homo sapiens OX=9606 GN=SPTBN2 PE=1 SV=3	Spectrin beta chain, non-erythrocytic 2 OS=Homo sapiens OX=9606 GN=SPTBN2 PE=1 SV=3	7046.24	7281.7	5762.63	6506.5	8104.76	7164.11	6753.89	5910.59	5085.15	87153.8	82705.5	87122.4	93039.3	85390.4	75834.7	78950	90358.3	100286	147443	119100	130592	68219.6	74036.2	138262	78050	117553	12.7826	12.8301	12.4925	12.6677	12.9846	12.8066	12.7215	12.5291	12.3121	16.4113	16.3357	16.4108	16.5056	16.3818	16.2106	16.2687	16.4634	16.6138
O15021	O15021	Microtubule-associated serine/threonine-protein kinase 4	MAST4_HUMAN	Microtubule-associated serine/threonine-protein kinase 4 OS=Homo sapiens OX=9606 GN=MAST4 PE=1 SV=4	Microtubule-associated serine/threonine-protein kinase 4 OS=Homo sapiens OX=9606 GN=MAST4 PE=1 SV=4	6752.93	11590.8	10236.4	11038.2	20303.2	17597.7	7147.47	10550.1	12087.1	134659	133454	146322	162470	149725	132107	133612	133722	123326	219798	224311	219866	98944.6	111959	193310	108168	213257	12.7213	13.5007	13.3214	13.4302	14.3094	14.1031	12.8032	13.365	13.5612	17.0389	17.026	17.1588	17.3098	17.192	17.0113	17.0277	17.0289	16.9121
O15027	O15027	Protein transport protein Sec16A	SC16A_HUMAN	Protein transport protein Sec16A OS=Homo sapiens OX=9606 GN=SEC16A PE=1 SV=4	Protein transport protein Sec16A OS=Homo sapiens OX=9606 GN=SEC16A PE=1 SV=4	72159.3	77399.8	66583.3	87609.6	89897.9	86471.4	74276.4	73413.5	73804.3	2.30689e+06	2.35656e+06	2.32271e+06	3.15799e+06	3.08404e+06	2.17868e+06	2.35608e+06	2.41569e+06	1.19494e+06	1.80088e+06	1.62113e+06	2.06059e+06	971478	1.32455e+06	1.61216e+06	1.2257e+06	1.63712e+06	16.1389	16.24	16.0229	16.4188	16.456	16.3999	16.1806	16.1638	16.1714	21.1375	21.1682	21.1474	21.5906	21.5564	21.055	21.168	21.204	20.1885
O15031	O15031	Plexin-B2	PLXB2_HUMAN	Plexin-B2 OS=Homo sapiens OX=9606 GN=PLXNB2 PE=1 SV=3	Plexin-B2 OS=Homo sapiens OX=9606 GN=PLXNB2 PE=1 SV=3	73605.5	71295.2	66402.4	72708.4	66541.8	69842.9	66049.3	67950.5	69522	2.54662e+06	2.52273e+06	2.54583e+06	3.63354e+06	3.49514e+06	2.2757e+06	2.53031e+06	2.5921e+06	1.42663e+06	2.90461e+06	2.1641e+06	3.20907e+06	1.2343e+06	1.53712e+06	2.24168e+06	1.46885e+06	2.18198e+06	16.1675	16.1215	16.0189	16.1498	16.022	16.0918	16.0113	16.0522	16.0852	21.2802	21.2666	21.2797	21.7929	21.7369	21.1179	21.2709	21.3057	20.4442
O15033	O15033	Apoptosis-resistant E3 ubiquitin protein ligase 1	AREL1_HUMAN			1762.23	1971.08	1793.77	3947.25	4336.2	6335.92	1	1	1	1	1	1	1	1	1	1	1	1	1	1	1	1	1	1	1	1	10.7832	10.9448	10.8088	11.9466	12.0822	12.6293	0	0	0	0	0	0	0	0	0	0	0	0
O15037	O15037	Protein KHNYN	KHNYN_HUMAN	Protein KHNYN OS=Homo sapiens OX=9606 GN=KHNYN PE=1 SV=3	Protein KHNYN OS=Homo sapiens OX=9606 GN=KHNYN PE=1 SV=3	5605.32	5763.97	6024.73	5821.32	8000.8	8666.78	4947.73	7142.76	4943.78	28713.4	24437.5	30123	40922.6	49617.1	27976.7	25600.8	30720.9	20748.1	37327.6	33175.3	45636.9	19100.9	26885.2	34070.5	24920.6	35109.9	12.4526	12.4928	12.5567	12.5071	12.9659	13.0813	12.2725	12.8023	12.2714	14.8094	14.5768	14.8786	15.3206	15.5986	14.7719	14.6439	14.9069	14.3407
O15040	O15040	Tectonin beta-propeller repeat-containing protein 2	TCPR2_HUMAN	Tectonin beta-propeller repeat-containing protein 2 OS=Homo sapiens OX=9606 GN=TECPR2 PE=1 SV=4	Tectonin beta-propeller repeat-containing protein 2 OS=Homo sapiens OX=9606 GN=TECPR2 PE=1 SV=4	2763.17	4297.6	3587.61	7280.2	9107.74	8571.95	3778.83	4546.36	4928.11	47653.6	47773.1	50213.4	58396	55454	47924.9	53757.1	51754.1	87849.4	166589	152092	165904	92030	105115	159704	100589	149214	11.4321	12.0693	11.8088	12.8298	13.1529	13.0654	11.8837	12.1505	12.2668	15.5403	15.5439	15.6158	15.8336	15.759	15.5485	15.7142	15.6594	16.4227
O15042	O15042	U2 snRNP-associated SURP motif-containing protein	SR140_HUMAN	U2 snRNP-associated SURP motif-containing protein OS=Homo sapiens OX=9606 GN=U2SURP PE=1 SV=2	U2 snRNP-associated SURP motif-containing protein OS=Homo sapiens OX=9606 GN=U2SURP PE=1 SV=2	13961.1	19786.9	15558.1	40173.2	31108.1	37925.3	13960.9	18679.8	16316	782016	803009	797075	1.11413e+06	1.09605e+06	737760	777846	844056	293260	618629	526467	719283	344521	370720	524072	282217	504365	13.7691	14.2723	13.9254	15.2939	14.925	15.2109	13.7691	14.1892	13.994	19.5768	19.6151	19.6044	20.0875	20.0639	19.4928	19.5691	19.687	18.1618
O15047	O15047	Histone-lysine N-methyltransferase SETD1A	SET1A_HUMAN	Histone-lysine N-methyltransferase SETD1A OS=Homo sapiens OX=9606 GN=SETD1A PE=1 SV=3	Histone-lysine N-methyltransferase SETD1A OS=Homo sapiens OX=9606 GN=SETD1A PE=1 SV=3	2697.07	3855	2551.02	5420.24	3936.28	4126.49	2433.42	4278.9	2718.16	1	1	1	1	1	1	1	1	14803	26411.5	22539.5	25619.5	12083.1	20089.9	21792.6	11492.8	22476.2	11.3972	11.9125	11.3169	12.4041	11.9426	12.0107	11.2488	12.063	11.4084	0	0	0	0	0	0	0	0	13.8536
O15056	O15056	Synaptojanin-2	SYNJ2_HUMAN	Synaptojanin-2 OS=Homo sapiens OX=9606 GN=SYNJ2 PE=1 SV=3	Synaptojanin-2 OS=Homo sapiens OX=9606 GN=SYNJ2 PE=1 SV=3	14618.6	22261.1	10241	55783.1	46458.6	31988.1	12514.2	18852.1	11521	594872	604675	597225	793377	764461	570960	591439	615888	738459	1.55085e+06	1.18458e+06	2.0517e+06	657018	792929	1.52272e+06	754124	1.27334e+06	13.8355	14.4422	13.3221	15.7675	15.5037	14.9652	13.6113	14.2024	13.492	19.1822	19.2058	19.1879	19.5976	19.5441	19.123	19.1739	19.2323	19.4942
O15061	O15061	Synemin	SYNEM_HUMAN	Synemin OS=Homo sapiens OX=9606 GN=SYNM PE=1 SV=3	Synemin OS=Homo sapiens OX=9606 GN=SYNM PE=1 SV=3	42006.3	33714.8	43367.6	30044.7	18138.6	25436.2	41895.6	22866.8	40309.9	1.45808e+06	1.4413e+06	1.45746e+06	1.33755e+06	1.25152e+06	1.28418e+06	1.35239e+06	1.41696e+06	638133	1.03031e+06	972515	732094	401877	571708	739964	656114	878558	15.3583	15.0411	15.4043	14.8748	14.1468	14.6346	15.3545	14.481	15.2988	20.4756	20.4589	20.475	20.3512	20.2553	20.2924	20.3671	20.4344	19.2835
O15063	O15063	Granule associated Rac and RHOG effector protein 1	GRRE1_HUMAN	Granule associated Rac and RHOG effector protein 1 OS=Homo sapiens OX=9606 GN=GARRE1 PE=1 SV=2	Granule associated Rac and RHOG effector protein 1 OS=Homo sapiens OX=9606 GN=GARRE1 PE=1 SV=2	5181.84	5604.1	6586.94	5469.17	7100.63	7103.01	5107.27	4590.57	4515.11	33947.1	33362.7	32311.1	34593.1	45957	33047.5	32840.6	38998.2	12428	15022.4	10548.7	21008.9	13318.1	16439.1	10924.6	9271.65	13483.3	12.3392	12.4523	12.6854	12.4171	12.7937	12.7942	12.3183	12.1645	12.1405	15.051	15.0259	14.9797	15.0782	15.488	15.0123	15.0032	15.2511	13.6013
O15066	O15066	Kinesin-like protein KIF3B	KIF3B_HUMAN	Kinesin-like protein KIF3B OS=Homo sapiens OX=9606 GN=KIF3B PE=1 SV=1	Kinesin-like protein KIF3B OS=Homo sapiens OX=9606 GN=KIF3B PE=1 SV=1	34579.8	33146.7	33215.1	32888	43002.9	35451.5	33794.5	33591.5	34199.2	1.16607e+06	1.18789e+06	1.19814e+06	1.20055e+06	1.15678e+06	1.09767e+06	1.18005e+06	1.22261e+06	586657	850791	738080	879074	399567	615383	730704	610241	756488	15.0776	15.0166	15.0196	15.0053	15.3921	15.1136	15.0445	15.0358	15.0617	20.1532	20.18	20.1924	20.1953	20.1417	20.066	20.1704	20.2215	19.1622
O15067	O15067	Phosphoribosylformylglycinamidine synthase	PUR4_HUMAN	Phosphoribosylformylglycinamidine synthase OS=Homo sapiens OX=9606 GN=PFAS PE=1 SV=4	Phosphoribosylformylglycinamidine synthase OS=Homo sapiens OX=9606 GN=PFAS PE=1 SV=4	32143.8	34882.6	32589.8	153175	97315.8	147304	27362.9	28596.1	33045	789557	786299	782870	1.95193e+06	1.90342e+06	703239	752355	781574	606273	1.22925e+06	1.16066e+06	1.69782e+06	1.08213e+06	1.05589e+06	1.00614e+06	553890	1.121e+06	14.9723	15.0902	14.9921	17.2248	16.5704	17.1684	14.7399	14.8035	15.0121	19.5907	19.5847	19.5784	20.8965	20.8602	19.4237	19.5211	19.576	19.2096
O15069					NAC-alpha domain-containing protein 1 OS=Homo sapiens OX=9606 GN=NACAD PE=1 SV=3	1	1	1	1	1	1	1	1	1	1	1	1	1	1	1	1	1	11049.4	16430.4	24556.4	12317.3	10465.9	8342.31	10207.1	7679.35	16139.2	0	0	0	0	0	0	0	0	0	0	0	0	0	0	0	0	0	13.4317
O15075	O15075	Serine/threonine-protein kinase DCLK1	DCLK1_HUMAN	Serine/threonine-protein kinase DCLK1 OS=Homo sapiens OX=9606 GN=DCLK1 PE=1 SV=2	Serine/threonine-protein kinase DCLK1 OS=Homo sapiens OX=9606 GN=DCLK1 PE=1 SV=2	1	5199.58	1208.52	3668.73	9580.3	1	1050.82	5444.22	3001.02	429958	432469	432797	764377	734141	350265	367329	378576	164487	847053	187218	396139	44515.1	88193.1	428388	131390	156986	0	12.3442	10.239	11.8411	13.2259	0	10.0373	12.4105	11.5512	18.7138	18.7222	18.7233	19.5439	19.4857	18.4181	18.4867	18.5302	17.3276
O15078	O15078	Centrosomal protein of 290 kDa	CE290_HUMAN	Centrosomal protein of 290 kDa OS=Homo sapiens OX=9606 GN=CEP290 PE=1 SV=2	Centrosomal protein of 290 kDa OS=Homo sapiens OX=9606 GN=CEP290 PE=1 SV=2	4978.8	2258.04	1018.28	3111.6	2745.01	5002.17	1011.02	3256.38	2438.6	81386.8	87928.7	85175	162037	149080	81522.7	93814.4	99622.6	75478.9	127700	120742	207717	104999	126281	107529	73133.8	109403	12.2816	11.1409	9.99192	11.6034	11.4226	12.2883	9.9816	11.6691	11.2518	16.3125	16.424	16.3781	17.306	17.1857	16.3149	16.5175	16.6042	16.2038
O15084	O15084	Serine/threonine-protein phosphatase 6 regulatory ankyrin repeat subunit A	ANR28_HUMAN	Serine/threonine-protein phosphatase 6 regulatory ankyrin repeat subunit A OS=Homo sapiens OX=9606 GN=ANKRD28 PE=1 SV=5	Serine/threonine-protein phosphatase 6 regulatory ankyrin repeat subunit A OS=Homo sapiens OX=9606 GN=ANKRD28 PE=1 SV=5	16144.1	13092.5	11425.3	22798.9	16835.1	16047	14256	12136.5	9942.13	397479	397242	395404	493375	507927	387818	398005	435675	321100	677697	543879	582451	264924	350198	512981	326423	529417	13.9787	13.6764	13.4799	14.4767	14.0392	13.97	13.7993	13.5671	13.2793	18.6005	18.5997	18.593	18.9123	18.9543	18.565	18.6024	18.7329	18.2927
O15085	O15085	Rho guanine nucleotide exchange factor 11	ARHGB_HUMAN	Rho guanine nucleotide exchange factor 11 OS=Homo sapiens OX=9606 GN=ARHGEF11 PE=1 SV=1	Rho guanine nucleotide exchange factor 11 OS=Homo sapiens OX=9606 GN=ARHGEF11 PE=1 SV=1	10162.9	10323.4	9356.48	8467.79	9481.24	8960.71	9717.56	9284.93	8795.57	59744.3	59643.9	58238.3	64611.6	66320.3	59090.3	59811.6	56293.9	126504	226669	189440	206859	91554.3	117412	195690	131050	184078	13.311	13.3336	13.1918	13.0478	13.2109	13.1294	13.2464	13.1807	13.1026	15.8665	15.8641	15.8297	15.9795	16.0172	15.8506	15.8681	15.7807	16.9488
O15091	O15091	Mitochondrial ribonuclease P catalytic subunit	MRPP3_HUMAN	Mitochondrial ribonuclease P catalytic subunit OS=Homo sapiens OX=9606 GN=PRORP PE=1 SV=2	Mitochondrial ribonuclease P catalytic subunit OS=Homo sapiens OX=9606 GN=PRORP PE=1 SV=2	13881	14166	13493.7	28031.9	30078.2	33478	10982.8	13113.3	12116.2	95225.6	99721.3	96821	179758	172087	84100.5	91234.5	92683.2	90333.7	106903	106183	111374	62078	61539.7	85223.4	82453.9	103193	13.7608	13.7901	13.72	14.7748	14.8764	15.0309	13.423	13.6787	13.5646	16.5391	16.6056	16.563	17.4557	17.3928	16.3598	16.4773	16.5	16.463
O15111	O15111	Inhibitor of nuclear factor kappa-B kinase subunit alpha	IKKA_HUMAN	Inhibitor of nuclear factor kappa-B kinase subunit alpha OS=Homo sapiens OX=9606 GN=CHUK PE=1 SV=2	Inhibitor of nuclear factor kappa-B kinase subunit alpha OS=Homo sapiens OX=9606 GN=CHUK PE=1 SV=2	33783.8	33657.5	33384.8	37095.3	37472.4	35525.9	29032.7	31451.9	32446.1	375784	435251	391335	392017	363962	387022	409522	429064	276661	471272	385970	471545	220306	318020	404402	250731	377603	15.044	15.0386	15.0269	15.1789	15.1935	15.1166	14.8254	14.9409	14.9858	18.5195	18.7315	18.578	18.5806	18.4734	18.5621	18.6436	18.7108	18.0778
O15116	O15116	U6 snRNA-associated Sm-like protein LSm1	LSM1_HUMAN	U6 snRNA-associated Sm-like protein LSm1 OS=Homo sapiens OX=9606 GN=LSM1 PE=1 SV=1		20037.5	22646.2	19761.2	34168.2	37460.8	37252.5	16352.3	21528.9	20809.3	598078	577980	582499	967642	898125	519260	536697	673315	1	1	1	1	1	1	1	1	1	14.2904	14.467	14.2704	15.0604	15.1931	15.1851	13.9972	14.394	14.3449	19.19	19.1407	19.1519	19.8841	19.7766	18.9861	19.0337	19.3609	0
O15118	O15118	NPC intracellular cholesterol transporter 1	NPC1_HUMAN	NPC intracellular cholesterol transporter 1 OS=Homo sapiens OX=9606 GN=NPC1 PE=1 SV=2	NPC intracellular cholesterol transporter 1 OS=Homo sapiens OX=9606 GN=NPC1 PE=1 SV=2	50174.4	31229.9	66316.2	11600.9	24610.2	15386	49982.2	23944.4	39135.8	824630	796841	820755	957969	948806	830428	854522	927694	343590	815487	760381	1.09388e+06	243542	229841	723597	280774	703520	15.6147	14.9306	16.0171	13.5019	14.587	13.9093	15.6091	14.5474	15.2562	19.6534	19.6039	19.6466	19.8696	19.8558	19.6635	19.7048	19.8233	18.3903
O15119	O15119	T-box transcription factor TBX3	TBX3_HUMAN	T-box transcription factor TBX3 OS=Homo sapiens OX=9606 GN=TBX3 PE=1 SV=4	T-box transcription factor TBX3 OS=Homo sapiens OX=9606 GN=TBX3 PE=1 SV=4	1	1	1	4923.82	3054.65	7441.46	1	1	1	1	1	1	1	1	1	1	1	27033.2	35355.6	48710.4	72395.9	47418	56572.5	27998	21916	41129.4	0	0	0	12.2656	11.5768	12.8614	0	0	0	0	0	0	0	0	0	0	0	14.7224
O15120	O15120	1-acyl-sn-glycerol-3-phosphate acyltransferase beta	PLCB_HUMAN			25835.7	30530.8	26654.2	24427	24781.9	30840.5	30578.8	29468.9	28245.8	1	1	1	1	1	1	1	1	1	1	1	1	1	1	1	1	1	14.6571	14.898	14.7021	14.5762	14.597	14.9125	14.9002	14.8469	14.7857	0	0	0	0	0	0	0	0	0
O15121	O15121	Sphingolipid delta(4)-desaturase DES1	DEGS1_HUMAN		Sphingolipid delta(4)-desaturase DES1 OS=Homo sapiens OX=9606 GN=DEGS1 PE=1 SV=1	7582.03	7146.45	8192.12	8698.62	8867.41	9810.65	6981.28	6483.49	9619.82	1	1	1	1	1	1	1	1	54143.3	92543.9	77891	91084.4	49044.6	84037.9	38083.6	53335.9	87239.8	12.8884	12.803	13	13.0866	13.1143	13.2601	12.7693	12.6626	13.2318	0	0	0	0	0	0	0	0	15.7245
O15126	O15126	Secretory carrier-associated membrane protein 1	SCAM1_HUMAN	Secretory carrier-associated membrane protein 1 OS=Homo sapiens OX=9606 GN=SCAMP1 PE=1 SV=2	Secretory carrier-associated membrane protein 1 OS=Homo sapiens OX=9606 GN=SCAMP1 PE=1 SV=2	78703	66232.6	59548.9	42332	41685	44559.3	63166.4	58259.5	55086.7	559269	591379	545790	485804	451568	586428	622271	709604	116798	160097	123872	198743	84810.1	140993	233075	134153	135104	16.2641	16.0153	15.8618	15.3695	15.3472	15.4434	15.9469	15.8302	15.7494	19.0932	19.1737	19.058	18.89	18.7846	19.1616	19.2472	19.4367	16.8337
O15127	O15127	Secretory carrier-associated membrane protein 2	SCAM2_HUMAN	Secretory carrier-associated membrane protein 2 OS=Homo sapiens OX=9606 GN=SCAMP2 PE=1 SV=2	Secretory carrier-associated membrane protein 2 OS=Homo sapiens OX=9606 GN=SCAMP2 PE=1 SV=2	133667	126654	112191	80749.4	92932.7	84009.8	120637	105034	101579	295031	313456	317774	438666	391818	287891	297113	315598	223872	319660	255801	389038	150008	247965	377355	238754	259275	17.0283	16.9505	16.7756	16.3012	16.5039	16.3583	16.8803	16.6805	16.6322	18.1705	18.2579	18.2776	18.7428	18.5798	18.1352	18.1807	18.2677	17.7723
O15131	O15131	Importin subunit alpha-6	IMA6_HUMAN			3681.15	6434.98	5939.65	11139.9	13149.6	13744.9	1606.1	2760.55	6734.21	1	1	1	1	1	1	1	1	1	1	1	1	1	1	1	1	1	11.8459	12.6517	12.5362	13.4434	13.6827	13.7466	10.6493	11.4307	12.7173	0	0	0	0	0	0	0	0	0
O15143	O15143	Actin-related protein 2/3 complex subunit 1B	ARC1B_HUMAN	Actin-related protein 2/3 complex subunit 1B OS=Homo sapiens OX=9606 GN=ARPC1B PE=1 SV=3	Actin-related protein 2/3 complex subunit 1B OS=Homo sapiens OX=9606 GN=ARPC1B PE=1 SV=3	505219	441568	486579	385166	425790	432176	486005	460484	518325	7.09921e+06	6.8491e+06	6.64328e+06	6.90644e+06	6.58289e+06	6.14676e+06	6.40148e+06	6.47629e+06	2.98399e+06	4.8438e+06	4.12065e+06	4.531e+06	1.93911e+06	3.10813e+06	4.60792e+06	2.88577e+06	4.52998e+06	18.9465	18.7523	18.8923	18.5551	18.6998	18.7213	18.8906	18.8128	18.9835	22.7592	22.7075	22.6635	22.7195	22.6503	22.5514	22.61	22.6267	21.5088
O15144	O15144	Actin-related protein 2/3 complex subunit 2	ARPC2_HUMAN	Actin-related protein 2/3 complex subunit 2 OS=Homo sapiens OX=9606 GN=ARPC2 PE=1 SV=1	Actin-related protein 2/3 complex subunit 2 OS=Homo sapiens OX=9606 GN=ARPC2 PE=1 SV=1	305699	253288	295670	305042	308295	300878	304490	250332	303485	8.65034e+06	8.63882e+06	8.65679e+06	1.01769e+07	9.78488e+06	8.09369e+06	8.57005e+06	8.65562e+06	3.60131e+06	5.66545e+06	5.12665e+06	6.08977e+06	2.79759e+06	4.49312e+06	5.17327e+06	3.56994e+06	5.47997e+06	18.2218	17.9504	18.1736	18.2186	18.234	18.1988	18.216	17.9335	18.2113	23.0443	23.0424	23.0454	23.2788	23.2221	22.9484	23.0309	23.0452	21.7801
O15145	O15145	Actin-related protein 2/3 complex subunit 3	ARPC3_HUMAN	Actin-related protein 2/3 complex subunit 3 OS=Homo sapiens OX=9606 GN=ARPC3 PE=1 SV=3	Actin-related protein 2/3 complex subunit 3 OS=Homo sapiens OX=9606 GN=ARPC3 PE=1 SV=3	804500	664460	783444	699464	746786	800886	750539	605614	765200	2.44265e+06	2.39291e+06	2.43785e+06	2.75358e+06	2.65263e+06	2.22444e+06	2.43262e+06	2.57628e+06	186164	247249	248024	337368	155407	304829	263328	210876	238712	19.6177	19.3418	19.5795	19.4159	19.5103	19.6112	19.5176	19.208	19.5455	21.22	21.1903	21.2172	21.3929	21.339	21.085	21.2141	21.2969	17.5062
O15155	O15155	BET1 homolog	BET1_HUMAN	BET1 homolog OS=Homo sapiens OX=9606 GN=BET1 PE=1 SV=1	BET1 homolog OS=Homo sapiens OX=9606 GN=BET1 PE=1 SV=1	10088.5	12387.1	11036.2	6924.42	24380.3	16125.1	8790.83	14269.5	15364.2	417900	413962	410647	536165	517699	374396	399315	471788	6777.8	8523.25	5885.94	12418.2	6742.7	13282.7	9262.78	6777.8	7637.89	13.3004	13.5966	13.43	12.7575	14.5734	13.977	13.1018	13.8006	13.9073	18.6728	18.6591	18.6475	19.0323	18.9818	18.5142	18.6072	18.8478	12.7266
O15160	O15160	DNA-directed RNA polymerases I and III subunit RPAC1	RPAC1_HUMAN	DNA-directed RNA polymerases I and III subunit RPAC1 OS=Homo sapiens OX=9606 GN=POLR1C PE=1 SV=1	DNA-directed RNA polymerases I and III subunit RPAC1 OS=Homo sapiens OX=9606 GN=POLR1C PE=1 SV=1	22036.5	34423.3	22157.6	112304	87118.8	101653	21308.4	30906.2	23891.3	341776	329938	326629	601118	591471	311501	319709	343150	84784	149160	147141	306429	128293	175833	140526	79734.7	137683	14.4276	15.0711	14.4355	16.7771	16.4107	16.6333	14.3791	14.9156	14.5442	18.3827	18.3318	18.3173	19.1973	19.1739	18.2489	18.2864	18.3885	16.3715
O15162	O15162	Phospholipid scramblase 1	PLS1_HUMAN	Phospholipid scramblase 1 OS=Homo sapiens OX=9606 GN=PLSCR1 PE=1 SV=1	Phospholipid scramblase 1 OS=Homo sapiens OX=9606 GN=PLSCR1 PE=1 SV=1	13077.2	10948.5	9358.14	10181.4	19924.8	8582.33	8608.11	14409.5	7807.54	94289	105855	95666.2	141541	127767	83778.7	96161	114347	13094.5	36538.7	25389.5	28260.1	10422	16367.9	24311	11374.5	21041.3	13.6748	13.4184	13.192	13.3137	14.2823	13.0672	13.0715	13.8147	12.9307	16.5248	16.6917	16.5457	17.1109	16.9632	16.3543	16.5532	16.8031	13.6767
O15164					Transcription intermediary factor 1-alpha OS=Homo sapiens OX=9606 GN=TRIM24 PE=1 SV=3	1	1	1	1	1	1	1	1	1	1	1	1	1	1	1	1	1	37814.6	72744.1	60892.7	72384.7	43994.8	45754.8	53821.5	35547.5	59630.4	0	0	0	0	0	0	0	0	0	0	0	0	0	0	0	0	0	15.2067
O15173	O15173	Membrane-associated progesterone receptor component 2	PGRC2_HUMAN	Membrane-associated progesterone receptor component 2 OS=Homo sapiens OX=9606 GN=PGRMC2 PE=1 SV=1	Membrane-associated progesterone receptor component 2 OS=Homo sapiens OX=9606 GN=PGRMC2 PE=1 SV=1	264031	286137	295608	282174	200495	186313	743920	919716	300278	1.02433e+06	1.01091e+06	1.03109e+06	1.20819e+06	1.18101e+06	884250	947674	959764	677567	1.08522e+06	755721	1.12696e+06	410116	676076	920411	719363	863905	18.0104	18.1263	18.1733	18.1062	17.6132	17.5074	19.5048	19.8108	18.1959	19.9662	19.9472	19.9757	20.2044	20.1716	19.7541	19.854	19.8723	19.37
O15182				Centrin-3 OS=Homo sapiens OX=9606 GN=CETN3 PE=1 SV=2	Centrin-3 OS=Homo sapiens OX=9606 GN=CETN3 PE=1 SV=2	1	1	1	1	1	1	1	1	1	45969.6	38683.6	47742.8	54298.9	56138.6	43215.8	45766.9	51764.2	60277.1	130883	117985	120386	70749.1	71953.2	86105.3	58720.9	92427.8	0	0	0	0	0	0	0	0	0	15.4884	15.2394	15.543	15.7286	15.7767	15.3993	15.482	15.6597	15.8793
O15211	O15211	Ral guanine nucleotide dissociation stimulator-like 2	RGL2_HUMAN	Ral guanine nucleotide dissociation stimulator-like 2 OS=Homo sapiens OX=9606 GN=RGL2 PE=1 SV=1	Ral guanine nucleotide dissociation stimulator-like 2 OS=Homo sapiens OX=9606 GN=RGL2 PE=1 SV=1	5739.63	9865.01	7132.87	5911.42	6118	5943.07	5622.51	8901.51	6967.46	81930.1	83628.5	87393.2	92088.2	91890.7	77248.8	76030.6	77215	117221	254038	231709	199735	83408.4	99637.6	263759	104310	228789	12.4867	13.2681	12.8003	12.5293	12.5788	12.537	12.457	13.1198	12.7664	16.3221	16.3517	16.4152	16.4907	16.4876	16.2372	16.2143	16.2366	16.8389
O15212	O15212	Prefoldin subunit 6	PFD6_HUMAN	Prefoldin subunit 6 OS=Homo sapiens OX=9606 GN=PFDN6 PE=1 SV=1	Prefoldin subunit 6 OS=Homo sapiens OX=9606 GN=PFDN6 PE=1 SV=1	40674	43283	38302.7	52172.6	49381.6	55984.2	39197.9	43362.7	47707.8	1.37715e+06	1.3083e+06	1.31955e+06	1.74035e+06	1.6345e+06	1.29207e+06	1.30973e+06	1.53418e+06	126400	274318	284737	253279	119118	107635	198398	128401	273272	15.3118	15.4015	15.2252	15.671	15.5917	15.7727	15.2585	15.4042	15.5419	20.3933	20.3193	20.3316	20.7309	20.6404	20.3013	20.3208	20.549	16.9476
O15213	O15213	WD repeat-containing protein 46	WDR46_HUMAN	WD repeat-containing protein 46 OS=Homo sapiens OX=9606 GN=WDR46 PE=1 SV=3	WD repeat-containing protein 46 OS=Homo sapiens OX=9606 GN=WDR46 PE=1 SV=3	9512.29	12806.8	11096.3	35521.4	24779.8	33499.3	8420.32	10440	10833.6	294799	286310	292988	472036	454096	264142	287637	286478	56571.2	97264.9	88050.6	134800	70245	86076.4	85550.9	46406	89607.5	13.2156	13.6446	13.4378	15.1164	14.5969	15.0318	13.0397	13.3498	13.4032	18.1694	18.1272	18.1605	18.8485	18.7926	18.011	18.1339	18.1281	15.7878
O15217	O15217	Glutathione S-transferase A4	GSTA4_HUMAN	Glutathione S-transferase A4 OS=Homo sapiens OX=9606 GN=GSTA4 PE=1 SV=1		5288.98	13014.7	6846.36	5320.8	15713.2	9585.15	5663.02	11116.3	9366.14	186918	190666	186918	141046	135354	164597	174870	193982	1	1	1	1	1	1	1	1	1	12.3688	13.6679	12.7411	12.3774	13.9397	13.2266	12.4674	13.4404	13.1932	17.512	17.5407	17.512	17.1058	17.0464	17.3286	17.4159	17.5656	0
O15226	O15226	NF-kappa-B-repressing factor	NKRF_HUMAN	NF-kappa-B-repressing factor OS=Homo sapiens OX=9606 GN=NKRF PE=1 SV=2	NF-kappa-B-repressing factor OS=Homo sapiens OX=9606 GN=NKRF PE=1 SV=2	9120.1	12961.1	10999.1	37885.8	31380.9	38750.3	9214.49	11271.3	9847.32	494057	500566	518582	832683	806646	458783	475050	496583	343437	554129	446449	828193	367446	506900	472729	351065	465651	13.1548	13.6619	13.4251	15.2094	14.9376	15.2419	13.1697	13.4604	13.2655	18.9143	18.9332	18.9842	19.6674	19.6216	18.8075	18.8577	18.9217	18.3897
O15228	O15228	Dihydroxyacetone phosphate acyltransferase	GNPAT_HUMAN	Dihydroxyacetone phosphate acyltransferase OS=Homo sapiens OX=9606 GN=GNPAT PE=1 SV=1	Dihydroxyacetone phosphate acyltransferase OS=Homo sapiens OX=9606 GN=GNPAT PE=1 SV=1	16123.4	15280.6	13063.3	26949.2	29233.8	25692.4	13525	13534.8	12281.9	658657	694589	689422	1.16799e+06	1.13627e+06	670042	704415	760016	94250.3	176409	128811	162635	82571.8	101093	135147	81600.6	116001	13.9769	13.8994	13.6732	14.718	14.8353	14.6491	13.7233	13.7244	13.5842	19.3292	19.4058	19.395	20.1556	20.1159	19.3539	19.4261	19.5357	16.5242
O15230	O15230	Laminin subunit alpha-5	LAMA5_HUMAN		Laminin subunit alpha-5 OS=Homo sapiens OX=9606 GN=LAMA5 PE=1 SV=8	3450.9	8960.75	7646.75	6607.95	2967.07	1	6996.08	3099.87	4944.43	1	1	1	1	1	1	1	1	32177	40219.2	35306.2	18969.9	10686.9	31366.3	43548.6	27460.3	39686.8	11.7528	13.1294	12.9006	12.69	11.5348	0	12.7723	11.598	12.2716	0	0	0	0	0	0	0	0	14.9737
O15231	O15231	Zinc finger protein 185	ZN185_HUMAN			1	1	1	1469.8	1088.88	1	1	1755.3	3825.28	1	1	1	1	1	1	1	1	1	1	1	1	1	1	1	1	1	0	0	0	10.5214	10.0886	0	0	10.7775	11.9013	0	0	0	0	0	0	0	0	0
O15234	O15234	Protein CASC3	CASC3_HUMAN	Protein CASC3 OS=Homo sapiens OX=9606 GN=CASC3 PE=1 SV=2	Protein CASC3 OS=Homo sapiens OX=9606 GN=CASC3 PE=1 SV=2	2090.34	2117.32	2414.17	5061.76	4772.31	5692.39	1754.29	2114.16	2144.71	105635	112361	110156	150064	140316	97836.9	96846.5	103071	86969.5	138973	116957	147899	81767.6	89705.9	114361	84402.3	117230	11.0295	11.048	11.2373	12.3054	12.2205	12.4748	10.7767	11.0459	11.0666	16.6887	16.7778	16.7492	17.1952	17.0983	16.5781	16.5634	16.6533	16.4082
O15235				Small ribosomal subunit protein uS12m OS=Homo sapiens OX=9606 GN=MRPS12 PE=1 SV=1	Small ribosomal subunit protein uS12m OS=Homo sapiens OX=9606 GN=MRPS12 PE=1 SV=1	1	1	1	1	1	1	1	1	1	178658	182454	180804	383484	389095	166179	161407	181367	126781	269552	256877	314909	170268	164311	197085	119185	234156	0	0	0	0	0	0	0	0	0	17.4468	17.4772	17.4641	18.5488	18.5698	17.3424	17.3003	17.4686	16.952
O15243				Leptin receptor gene-related protein OS=Homo sapiens OX=9606 GN=LEPROT PE=1 SV=1	Leptin receptor gene-related protein OS=Homo sapiens OX=9606 GN=LEPROT PE=1 SV=1	1	1	1	1	1	1	1	1	1	5117.76	4178.06	4744.76	4606.47	7743.39	3669.06	3657.44	6263.36	1787.67	1	1	1	1	1	1	1	1	0	0	0	0	0	0	0	0	0	12.3213	12.0286	12.2121	12.1694	12.9187	11.8412	11.8366	12.6127	10.8039
O15244					Solute carrier family 22 member 2 OS=Homo sapiens OX=9606 GN=SLC22A2 PE=1 SV=2	1	1	1	1	1	1	1	1	1	1	1	1	1	1	1	1	1	87629.8	113431	93798.9	94326	59111	68334	96414.1	81787.8	77983.9	0	0	0	0	0	0	0	0	0	0	0	0	0	0	0	0	0	16.4191
O15254	O15254	Peroxisomal acyl-coenzyme A oxidase 3	ACOX3_HUMAN	Peroxisomal acyl-coenzyme A oxidase 3 OS=Homo sapiens OX=9606 GN=ACOX3 PE=1 SV=2	Peroxisomal acyl-coenzyme A oxidase 3 OS=Homo sapiens OX=9606 GN=ACOX3 PE=1 SV=2	12847.3	10677.1	12348.6	29833.6	30033.4	30480.4	11253.5	8714.17	13731.5	336039	337404	334462	499112	488073	295525	317633	331284	151579	219432	208542	395804	146626	199386	205021	128982	197496	13.6492	13.3822	13.5921	14.8647	14.8743	14.8956	13.4581	13.0891	13.7452	18.3583	18.3641	18.3515	18.929	18.8967	18.1729	18.277	18.3377	17.2097
O15258	O15258	Protein RER1	RER1_HUMAN	Protein RER1 OS=Homo sapiens OX=9606 GN=RER1 PE=1 SV=1	Protein RER1 OS=Homo sapiens OX=9606 GN=RER1 PE=1 SV=1	9555.18	9364.92	8998.48	13385.6	18613.7	10225	11407.3	9544.92	12504.4	1.73302e+06	1.70468e+06	1.69194e+06	2.13284e+06	2.13904e+06	1.63608e+06	1.81042e+06	1.82312e+06	278783	486490	383732	558569	248872	373636	523624	307986	368751	13.2221	13.1931	13.1355	13.7084	14.1841	13.3198	13.4777	13.2205	13.6102	20.7249	20.7011	20.6903	21.0243	21.0285	20.6418	20.7879	20.798	18.0888
O15259	O15259	Nephrocystin-1	NPHP1_HUMAN		Nephrocystin-1 OS=Homo sapiens OX=9606 GN=NPHP1 PE=1 SV=1	1	10400.9	7801.88	1	1	1	5148.69	7565.38	6626.4	1	1	1	1	1	1	1	1	2850.24	6337.52	4776.71	4222.49	1	2962.75	4981.17	1712.64	5128.24	0	13.3444	12.9296	0	0	0	12.33	12.8852	12.694	0	0	0	0	0	0	0	0	11.4769
O15260	O15260	Surfeit locus protein 4	SURF4_HUMAN	Surfeit locus protein 4 OS=Homo sapiens OX=9606 GN=SURF4 PE=1 SV=3	Surfeit locus protein 4 OS=Homo sapiens OX=9606 GN=SURF4 PE=1 SV=3	427264	380877	369616	416334	373030	320773	384489	471387	355925	2.0284e+06	1.96305e+06	1.94278e+06	2.59224e+06	2.56716e+06	1.88251e+06	2.04936e+06	2.13953e+06	381476	567772	431831	651215	236424	389281	589850	393476	489604	18.7048	18.539	18.4957	18.6674	18.5089	18.2912	18.5526	18.8466	18.4412	20.9519	20.9047	20.8897	21.3058	21.2917	20.8442	20.9667	21.0289	18.5412
O15264	O15264	Mitogen-activated protein kinase 13	MK13_HUMAN		Mitogen-activated protein kinase 13 OS=Homo sapiens OX=9606 GN=MAPK13 PE=1 SV=1	1477.12	1	1150.41	1803.74	1554.24	3758.52	1557.11	1473.43	1029.24	1	1	1	1	1	1	1	1	4400.35	8860.29	6107.95	9179.57	6036.98	5028.97	6355	3797.92	5986.01	10.5286	0	10.1679	10.8168	10.602	11.8759	10.6047	10.525	10.0074	0	0	0	0	0	0	0	0	12.1034
O15265					Ataxin-7 OS=Homo sapiens OX=9606 GN=ATXN7 PE=1 SV=1	1	1	1	1	1	1	1	1	1	1	1	1	1	1	1	1	1	2772.36	5877.95	6017.31	5972.71	2828.07	8030.28	5333.24	2198.77	5546.86	0	0	0	0	0	0	0	0	0	0	0	0	0	0	0	0	0	11.4369
O15269	O15269	Serine palmitoyltransferase 1	SPTC1_HUMAN	Serine palmitoyltransferase 1 OS=Homo sapiens OX=9606 GN=SPTLC1 PE=1 SV=1	Serine palmitoyltransferase 1 OS=Homo sapiens OX=9606 GN=SPTLC1 PE=1 SV=1	50507.8	51522.2	53495.7	47834.1	45221.3	53302.5	57519.3	47592.9	60979.8	1.24616e+06	1.19607e+06	1.22031e+06	1.16708e+06	1.12515e+06	1.12456e+06	1.20317e+06	1.22045e+06	1.04606e+06	1.79282e+06	1.44924e+06	2.07559e+06	891471	1.11989e+06	1.65199e+06	1.02484e+06	1.49701e+06	15.6242	15.6529	15.7071	15.5458	15.4647	15.7019	15.8118	15.5385	15.896	20.2491	20.1899	20.2188	20.1545	20.1017	20.1009	20.1984	20.219	19.9965
O15270	O15270	Serine palmitoyltransferase 2	SPTC2_HUMAN	Serine palmitoyltransferase 2 OS=Homo sapiens OX=9606 GN=SPTLC2 PE=1 SV=1	Serine palmitoyltransferase 2 OS=Homo sapiens OX=9606 GN=SPTLC2 PE=1 SV=1	31880	21666	30492.9	38985	35851.9	42468.4	32816.2	26152.2	36291.1	1.39785e+06	1.3673e+06	1.38764e+06	1.40571e+06	1.35816e+06	1.34105e+06	1.40016e+06	1.48826e+06	705015	958414	916796	1.14981e+06	685379	898708	985382	775898	989572	14.9604	14.4031	14.8962	15.2506	15.1298	15.3741	15.0021	14.6746	15.1473	20.4148	20.3829	20.4042	20.4229	20.3732	20.3549	20.4172	20.5052	19.4273
O15294	O15294	UDP-N-acetylglucosamine--peptide N-acetylglucosaminyltransferase 110 kDa subunit	OGT1_HUMAN	UDP-N-acetylglucosamine--peptide N-acetylglucosaminyltransferase 110 kDa subunit OS=Homo sapiens OX=9606 GN=OGT PE=1 SV=3	UDP-N-acetylglucosamine--peptide N-acetylglucosaminyltransferase 110 kDa subunit OS=Homo sapiens OX=9606 GN=OGT PE=1 SV=3	29171.9	28923.2	27940.5	68412.5	53846.9	72165.4	25382.3	30817.6	29666	798268	781155	767307	1.10548e+06	1.0582e+06	720133	761360	798465	397572	704305	654560	827935	470449	561050	558286	381491	618117	14.8323	14.8199	14.7701	16.062	15.7166	16.139	14.6315	14.9115	14.8565	19.6065	19.5752	19.5494	20.0762	20.0132	19.4579	19.5382	19.6069	18.6009
O15305	O15305	Phosphomannomutase 2	PMM2_HUMAN	Phosphomannomutase 2 OS=Homo sapiens OX=9606 GN=PMM2 PE=1 SV=1	Phosphomannomutase 2 OS=Homo sapiens OX=9606 GN=PMM2 PE=1 SV=1	56079.4	47595.8	47953.8	74669.9	66980.9	65936.8	55521.5	42538.5	51253.8	1.24743e+06	1.25089e+06	1.27576e+06	1.79887e+06	1.68721e+06	1.18321e+06	1.22226e+06	1.27294e+06	183428	288086	235215	365511	163417	248580	261209	193292	239044	15.7752	15.5385	15.5494	16.1882	16.0315	16.0088	15.7608	15.3765	15.6454	20.2505	20.2545	20.2829	20.7787	20.6862	20.1743	20.2211	20.2797	17.4849
O15321	O15321	Transmembrane 9 superfamily member 1	TM9S1_HUMAN	Transmembrane 9 superfamily member 1 OS=Homo sapiens OX=9606 GN=TM9SF1 PE=2 SV=2	Transmembrane 9 superfamily member 1 OS=Homo sapiens OX=9606 GN=TM9SF1 PE=2 SV=2	26432.1	33216	25673.1	29566.8	43432.3	27252.3	30816.2	43395.4	31814.9	433102	451588	459436	631240	661443	423217	446211	458332	353072	616408	449370	702508	252407	364763	556423	394737	463207	14.69	15.0196	14.648	14.8517	15.4065	14.7341	14.9114	15.4053	14.9574	18.7243	18.7846	18.8095	19.2678	19.3353	18.691	18.7674	18.806	18.4296
O15327	O15327	Inositol polyphosphate 4-phosphatase type II	INP4B_HUMAN	Inositol polyphosphate 4-phosphatase type II OS=Homo sapiens OX=9606 GN=INPP4B PE=1 SV=4	Inositol polyphosphate 4-phosphatase type II OS=Homo sapiens OX=9606 GN=INPP4B PE=1 SV=4	16533.9	21542.4	28121.2	5668.25	11700.6	12863.1	13393.8	14076.4	26825.9	70352.1	58729.6	59823.2	86493.4	76266.3	66027.4	77637.8	75850.7	34893.5	59933.1	66561.4	48569.6	37199.9	48426.5	55754.8	35029.7	59652.2	14.0131	14.3949	14.7794	12.4687	13.5143	13.651	13.7093	13.781	14.7113	16.1023	15.8418	15.8684	16.4003	16.2188	16.0108	16.2445	16.2109	15.0907
O15344	O15344	E3 ubiquitin-protein ligase Midline-1	TRI18_HUMAN	E3 ubiquitin-protein ligase Midline-1 OS=Homo sapiens OX=9606 GN=MID1 PE=1 SV=1	E3 ubiquitin-protein ligase Midline-1 OS=Homo sapiens OX=9606 GN=MID1 PE=1 SV=1	21155.3	13431.7	14543.2	37529.1	15481.9	14630.4	22870.8	12327	14988.6	338849	317728	360701	455268	446060	273143	317621	345854	163423	376905	267012	553165	144181	170805	228719	182086	257705	14.3687	13.7134	13.8281	15.1957	13.9183	13.8367	14.4812	13.5895	13.8716	18.3703	18.2774	18.4604	18.7964	18.7669	18.0593	18.2769	18.3998	17.3183
O15347	O15347	High mobility group protein B3	HMGB3_HUMAN	High mobility group protein B3 OS=Homo sapiens OX=9606 GN=HMGB3 PE=1 SV=4	High mobility group protein B3 OS=Homo sapiens OX=9606 GN=HMGB3 PE=1 SV=4	13004.6	18207.5	17767.2	82357.5	48514.5	91915	13583.9	15287.6	13375	340973	341595	324618	722852	686431	295322	300508	348403	177070	306900	285725	372898	227913	194982	225700	154357	275089	13.6667	14.1522	14.1169	16.3296	15.5661	16.488	13.7296	13.9001	13.7072	18.3793	18.3819	18.3084	19.4633	19.3888	18.1719	18.197	18.4104	17.434
O15355	O15355	Protein phosphatase 1G	PPM1G_HUMAN	Protein phosphatase 1G OS=Homo sapiens OX=9606 GN=PPM1G PE=1 SV=1	Protein phosphatase 1G OS=Homo sapiens OX=9606 GN=PPM1G PE=1 SV=1	22400.4	33663.8	23930.8	100589	90306.5	95411.6	20604.6	31653.8	24721.9	949362	934342	902611	1.53e+06	1.46875e+06	824284	901988	961309	753272	1.56606e+06	1.28285e+06	2.07705e+06	1.04721e+06	1.32761e+06	1.29021e+06	732283	1.24381e+06	14.4512	15.0389	14.5466	16.6181	16.4625	16.5419	14.3307	14.9501	14.5935	19.8566	19.8336	19.7837	20.5451	20.4862	19.6528	19.7827	19.8746	19.5228
O15357	O15357	Phosphatidylinositol 3,4,5-trisphosphate 5-phosphatase 2	SHIP2_HUMAN	Phosphatidylinositol 3,4,5-trisphosphate 5-phosphatase 2 OS=Homo sapiens OX=9606 GN=INPPL1 PE=1 SV=2	Phosphatidylinositol 3,4,5-trisphosphate 5-phosphatase 2 OS=Homo sapiens OX=9606 GN=INPPL1 PE=1 SV=2	38498.1	33782.2	36485.5	35070.9	58215.7	54086.8	33334	41082.8	37184	737693	738901	740838	916455	902820	687001	740878	766155	639817	1.01896e+06	903935	1.25673e+06	546551	831077	957475	644933	946452	15.2325	15.044	15.155	15.098	15.8291	15.723	15.0247	15.3262	15.1824	19.4927	19.495	19.4988	19.8057	19.7841	19.39	19.4989	19.5473	19.2873
O15360	O15360	Fanconi anemia group A protein	FANCA_HUMAN		Fanconi anemia group A protein OS=Homo sapiens OX=9606 GN=FANCA PE=1 SV=2	1	1	1	8466.09	6903.8	7552.32	1	1	1	1	1	1	1	1	1	1	1	4356.39	4842.1	3495.6	4833.36	6454.3	8258.17	6690.92	5307.43	5002.43	0	0	0	13.0475	12.7532	12.8827	0	0	0	0	0	0	0	0	0	0	0	12.0889
O15370				Transcription factor SOX-12 OS=Homo sapiens OX=9606 GN=SOX12 PE=2 SV=2	Transcription factor SOX-12 OS=Homo sapiens OX=9606 GN=SOX12 PE=2 SV=2	1	1	1	1	1	1	1	1	1	1	1	1	1383.8	1	1	1	1	1	1	1	1248.69	1222.45	1216.18	1111.23	1191.42	1243.04	0	0	0	0	0	0	0	0	0	0	0	0	10.4344	0	0	0	0	0
O15371	O15371	Eukaryotic translation initiation factor 3 subunit D	EIF3D_HUMAN	Eukaryotic translation initiation factor 3 subunit D OS=Homo sapiens OX=9606 GN=EIF3D PE=1 SV=1	Eukaryotic translation initiation factor 3 subunit D OS=Homo sapiens OX=9606 GN=EIF3D PE=1 SV=1	174743	192664	182786	335571	277707	340638	169531	180021	186441	3.5485e+06	3.49456e+06	3.47666e+06	5.57465e+06	5.5617e+06	3.1935e+06	3.39083e+06	3.39286e+06	1.10298e+06	2.02577e+06	1.77471e+06	2.91026e+06	1.26786e+06	1.60194e+06	1.82086e+06	1.02052e+06	1.7183e+06	17.4149	17.5557	17.4798	18.3563	18.0832	18.3779	17.3712	17.4578	17.5084	21.7588	21.7367	21.7293	22.4104	22.4071	21.6067	21.6932	21.6941	20.073
O15372	O15372	Eukaryotic translation initiation factor 3 subunit H	EIF3H_HUMAN	Eukaryotic translation initiation factor 3 subunit H OS=Homo sapiens OX=9606 GN=EIF3H PE=1 SV=1	Eukaryotic translation initiation factor 3 subunit H OS=Homo sapiens OX=9606 GN=EIF3H PE=1 SV=1	77850.6	87459	91981.2	172226	142665	171038	80568.7	86353.8	95327.5	2.32887e+06	2.40122e+06	2.30211e+06	3.55595e+06	3.41049e+06	2.19474e+06	2.25283e+06	2.45724e+06	769999	1.40652e+06	1.18396e+06	1.87527e+06	887069	1.13235e+06	1.20326e+06	692661	1.10283e+06	16.2484	16.4163	16.4891	17.3939	17.1223	17.384	16.2979	16.398	16.5406	21.1512	21.1953	21.1345	21.7618	21.7015	21.0656	21.1033	21.2286	19.5545
O15374	O15374	Monocarboxylate transporter 5	MOT5_HUMAN	Monocarboxylate transporter 5 OS=Homo sapiens OX=9606 GN=SLC16A4 PE=1 SV=1		7159.92	12232.5	6250.82	1	17142.7	9176.44	7697.31	12100.3	9058.58	34785.9	35081.6	39890.7	47076.2	42368.6	32929.4	32629.7	40175.3	1	1	1	1	1	1	1	1	1	12.8057	13.5784	12.6098	0	14.0653	13.1637	12.9101	13.5628	13.1451	15.0862	15.0984	15.2838	15.5227	15.3707	15.0071	14.9939	15.294	0
O15379	O15379	Histone deacetylase 3	HDAC3_HUMAN		Histone deacetylase 3 OS=Homo sapiens OX=9606 GN=HDAC3 PE=1 SV=2	5165.14	7243.21	1	11437.8	8764.53	11952.4	1	7124.37	7074.56	1	1	1	1	1	1	1	1	117432	146364	124136	121649	67934.7	71643.5	121485	134815	126276	12.3346	12.8224	0	13.4815	13.0975	13.545	0	12.7985	12.7884	0	0	0	0	0	0	0	0	16.8415
O15381	O15381	Nuclear valosin-containing protein-like	NVL_HUMAN	Nuclear valosin-containing protein-like OS=Homo sapiens OX=9606 GN=NVL PE=1 SV=1	Nuclear valosin-containing protein-like OS=Homo sapiens OX=9606 GN=NVL PE=1 SV=1	4869.62	3977.43	6372.18	14267.8	10431.5	13275.9	2595.11	4747.42	5531.68	49954.5	50770	50123.3	130056	125433	48506.4	56705.1	55944	85630.8	170045	152217	168817	102984	138862	128713	87687	136413	12.2496	11.9576	12.6376	13.8005	13.3487	13.6965	11.3416	12.2129	12.4335	15.6083	15.6317	15.6132	16.9888	16.9366	15.5659	15.7912	15.7717	16.3858
O15382	O15382	Branched-chain-amino-acid aminotransferase, mitochondrial	BCAT2_HUMAN	Branched-chain-amino-acid aminotransferase, mitochondrial OS=Homo sapiens OX=9606 GN=BCAT2 PE=1 SV=2	Branched-chain-amino-acid aminotransferase, mitochondrial OS=Homo sapiens OX=9606 GN=BCAT2 PE=1 SV=2	17444.4	16921.4	15374.8	25516.9	24810.9	29502.4	13525.6	13790.5	11384.6	376303	379939	366812	594426	568701	327285	356255	368034	129293	250585	238037	300226	146209	171897	248619	111256	217387	14.0905	14.0466	13.9083	14.6392	14.5987	14.8485	13.7234	13.7514	13.4748	18.5215	18.5354	18.4847	19.1811	19.1173	18.3202	18.4425	18.4895	16.9803
O15392	O15392	Baculoviral IAP repeat-containing protein 5	BIRC5_HUMAN		Baculoviral IAP repeat-containing protein 5 OS=Homo sapiens OX=9606 GN=BIRC5 PE=1 SV=3	1	1	1	8370.84	1	2574	1	1	1	1	1	1	1	1	1	1	1	1	1229.49	1187.74	1	1708.89	1321.83	1175.77	1	1	0	0	0	13.0312	0	11.3298	0	0	0	0	0	0	0	0	0	0	0	0
O15394	O15394	Neural cell adhesion molecule 2	NCAM2_HUMAN	Neural cell adhesion molecule 2 OS=Homo sapiens OX=9606 GN=NCAM2 PE=1 SV=2	Neural cell adhesion molecule 2 OS=Homo sapiens OX=9606 GN=NCAM2 PE=1 SV=2	1310.19	9109.02	1	1	14963.2	2326.35	1	13200.8	1611.41	56853.5	53458	49250.3	45502.2	43903	59809.5	56723.9	59726.9	44202.8	270111	111829	177243	42912.7	39459.6	223359	42832.9	107524	10.3556	13.1531	0	0	13.8691	11.1839	0	13.6883	10.6541	15.795	15.7061	15.5878	15.4736	15.422	15.8681	15.7917	15.8661	15.4319
O15397	O15397	Importin-8	IPO8_HUMAN	Importin-8 OS=Homo sapiens OX=9606 GN=IPO8 PE=1 SV=2	Importin-8 OS=Homo sapiens OX=9606 GN=IPO8 PE=1 SV=2	22549.9	28944.5	21917.4	52622	46590.7	54411.2	25007.5	27371	25790.7	547126	530432	538946	751824	729288	501246	521678	538852	194874	331468	277286	361332	171939	201916	267623	191827	271872	14.4608	14.821	14.4198	15.6834	15.5078	15.7316	14.6101	14.7404	14.6546	19.0615	19.0168	19.0398	19.52	19.4761	18.9352	18.9928	19.0395	17.5722
O15399					Glutamate receptor ionotropic, NMDA 2D OS=Homo sapiens OX=9606 GN=GRIN2D PE=1 SV=2	1	1	1	1	1	1	1	1	1	1	1	1	1	1	1	1	1	1	1	1	1	1	1	1365.37	1	1	0	0	0	0	0	0	0	0	0	0	0	0	0	0	0	0	0	0
O15400	O15400	Syntaxin-7	STX7_HUMAN	Syntaxin-7 OS=Homo sapiens OX=9606 GN=STX7 PE=1 SV=4	Syntaxin-7 OS=Homo sapiens OX=9606 GN=STX7 PE=1 SV=4	23100.4	21152.6	26561.2	15685.9	17057.5	10540.2	25335.9	22642	26311.7	756475	737013	757868	728864	696446	692588	704492	733293	67950.1	107796	85415	99325.4	63255.4	73942.9	98563.7	57719.4	82164.4	14.4956	14.3685	14.697	13.9372	14.0581	13.3636	14.6289	14.4667	14.6834	19.5289	19.4913	19.5316	19.4753	19.4097	19.4016	19.4262	19.484	16.0522
O15403				Monocarboxylate transporter 7 OS=Homo sapiens OX=9606 GN=SLC16A6 PE=1 SV=2	Monocarboxylate transporter 7 OS=Homo sapiens OX=9606 GN=SLC16A6 PE=1 SV=2	1	1	1	1	1	1	1	1	1	36395.8	32576.2	33437.4	25667.5	26522.4	34664.2	39098.9	36808	3112.96	1387.79	1	2549.25	1194.96	2620.06	2381.75	3634.49	2892.73	0	0	0	0	0	0	0	0	0	15.1515	14.9915	15.0292	14.6477	14.6949	15.0812	15.2548	15.1677	11.6041
O15417					Trinucleotide repeat-containing gene 18 protein OS=Homo sapiens OX=9606 GN=TNRC18 PE=1 SV=3	1	1	1	1	1	1	1	1	1	1	1	1	1	1	1	1	1	22633.7	33428.5	23500.5	48222.3	19411.8	19347.1	31254.9	16782.5	24689.4	0	0	0	0	0	0	0	0	0	0	0	0	0	0	0	0	0	14.4662
O15427	O15427	Monocarboxylate transporter 4	MOT4_HUMAN	Monocarboxylate transporter 4 OS=Homo sapiens OX=9606 GN=SLC16A3 PE=1 SV=1	Monocarboxylate transporter 4 OS=Homo sapiens OX=9606 GN=SLC16A3 PE=1 SV=1	152133	97218.5	129372	185289	97334	127075	153296	115690	127115	961357	893349	940769	2.17229e+06	2.11164e+06	836570	806178	992654	295376	458001	326530	978901	338669	435945	380833	321333	280310	17.215	16.5689	16.9812	17.4994	16.5707	16.9553	17.226	16.8199	16.9558	19.8747	19.7689	19.8435	21.0508	21.0099	19.6741	19.6207	19.9209	18.1722
O15431	O15431	High affinity copper uptake protein 1	COPT1_HUMAN	High affinity copper uptake protein 1 OS=Homo sapiens OX=9606 GN=SLC31A1 PE=1 SV=1	High affinity copper uptake protein 1 OS=Homo sapiens OX=9606 GN=SLC31A1 PE=1 SV=1	1729.39	1682.21	4812.07	7738.31	3281.85	8674.81	14708.4	7306.63	4942.06	134675	130390	143755	224949	214434	133590	140791	167721	163127	135991	131240	354934	111548	158957	164365	178880	150255	10.756	10.7161	12.2324	12.9178	11.6803	13.0826	13.8443	12.835	12.2709	17.0391	16.9925	17.1333	17.7792	17.7102	17.0275	17.1032	17.3557	17.3156
O15438	O15438	ATP-binding cassette sub-family C member 3	MRP3_HUMAN		ATP-binding cassette sub-family C member 3 OS=Homo sapiens OX=9606 GN=ABCC3 PE=1 SV=3	9616.92	5729.86	8080.76	3604.29	1205.78	6880.39	10449.2	5038.05	7282.04	1	1	1	1	1	1	1	1	60563.8	111304	56288.4	94824.7	21073.4	43810.5	89965.7	86730.8	47699.8	13.2314	12.4843	12.9803	11.8155	10.2358	12.7483	13.3511	12.2986	12.8301	0	0	0	0	0	0	0	0	15.8862
O15439	O15439	ATP-binding cassette sub-family C member 4	MRP4_HUMAN	ATP-binding cassette sub-family C member 4 OS=Homo sapiens OX=9606 GN=ABCC4 PE=1 SV=3	ATP-binding cassette sub-family C member 4 OS=Homo sapiens OX=9606 GN=ABCC4 PE=1 SV=3	22496.6	20821.6	26585.3	23084.9	21119.8	22417.7	22572	20451.1	24154.4	233253	242807	240630	328269	329715	217452	229402	222960	192630	367516	384721	409647	222730	176981	265221	177517	335445	14.4574	14.3458	14.6983	14.4947	14.3663	14.4524	14.4622	14.3199	14.56	17.8315	17.8894	17.8765	18.3245	18.3309	17.7303	17.8075	17.7664	17.5555
O15440	O15440	ATP-binding cassette sub-family C member 5	MRP5_HUMAN		ATP-binding cassette sub-family C member 5 OS=Homo sapiens OX=9606 GN=ABCC5 PE=1 SV=2	1	1	1	3603.37	2973.96	4387.46	1	1	1	1	1	1	1	1	1	1	1	2231.12	5120.15	7269.77	17010.7	10347.7	11927.8	5240.53	2935.47	4911.21	0	0	0	11.8151	11.5382	12.0992	0	0	0	0	0	0	0	0	0	0	0	11.1236
O15446	O15446	DNA-directed RNA polymerase I subunit RPA34	RPA34_HUMAN	DNA-directed RNA polymerase I subunit RPA34 OS=Homo sapiens OX=9606 GN=POLR1G PE=1 SV=1	DNA-directed RNA polymerase I subunit RPA34 OS=Homo sapiens OX=9606 GN=POLR1G PE=1 SV=1	6114.77	4354.51	5212.91	35851.8	16057.4	31774.1	5694.16	5152.26	5218.28	118988	130080	113944	177200	177313	113859	121469	130929	78107.4	107122	106933	155707	100396	136118	73692.5	77115.2	108167	12.5781	12.0883	12.3479	15.1298	13.971	14.9556	12.4753	12.331	12.3494	16.8605	16.989	16.798	17.435	17.4359	16.7969	16.8902	16.9984	16.2532
O15455	O15455	Toll-like receptor 3	TLR3_HUMAN	Toll-like receptor 3 OS=Homo sapiens OX=9606 GN=TLR3 PE=1 SV=1	Toll-like receptor 3 OS=Homo sapiens OX=9606 GN=TLR3 PE=1 SV=1	5016.53	11481.4	4492.81	1	1	1	7218.98	9620.03	4547.46	264159	276655	256591	281090	279478	214633	239439	274195	14721.3	46811.6	20136.4	18809.6	5957.13	8265.13	24701.8	9836.35	17974.1	12.2925	13.487	12.1334	0	0	0	12.8176	13.2318	12.1508	18.011	18.0777	17.9691	18.1007	18.0924	17.7115	17.8693	18.0648	13.8456
O15460	O15460	Prolyl 4-hydroxylase subunit alpha-2	P4HA2_HUMAN	Prolyl 4-hydroxylase subunit alpha-2 OS=Homo sapiens OX=9606 GN=P4HA2 PE=1 SV=1	Prolyl 4-hydroxylase subunit alpha-2 OS=Homo sapiens OX=9606 GN=P4HA2 PE=1 SV=1	795473	512016	522007	608591	425935	616156	1.00179e+06	709656	663370	1.21111e+07	1.14577e+07	1.18425e+07	1.44409e+07	1.37114e+07	1.13619e+07	1.15533e+07	1.20329e+07	2.74921e+06	4.1457e+06	3.25677e+06	5.28969e+06	2.13838e+06	2.14003e+06	4.27297e+06	3.0042e+06	3.77154e+06	19.6015	18.9658	18.9937	19.2151	18.7003	19.2329	19.9342	19.4368	19.3395	23.5298	23.4498	23.4975	23.7837	23.7089	23.4377	23.4618	23.5205	21.3906
O15484	O15484	Calpain-5	CAN5_HUMAN	Calpain-5 OS=Homo sapiens OX=9606 GN=CAPN5 PE=1 SV=2	Calpain-5 OS=Homo sapiens OX=9606 GN=CAPN5 PE=1 SV=2	11727.2	17792.5	13838.2	6831.18	18238	20624.8	12034.9	16427.7	16734.2	186614	192155	179906	223489	236720	170879	186154	178784	256123	435642	465288	293361	214988	199355	409730	236867	452830	13.5176	14.119	13.7564	12.7379	14.1547	14.3321	13.5549	14.0038	14.0305	17.5097	17.5519	17.4569	17.7698	17.8528	17.3826	17.5061	17.4479	17.9665
O15488				Glycogenin-2 OS=Homo sapiens OX=9606 GN=GYG2 PE=1 SV=2	Glycogenin-2 OS=Homo sapiens OX=9606 GN=GYG2 PE=1 SV=2	1	1	1	1	1	1	1	1	1	7812.73	7919.26	8307.56	9889.3	9446.12	6582.5	8262.98	11576.1	2701.06	5684.49	3665.42	7154.34	2728.49	1881.61	3275.15	2125.2	3622.29	0	0	0	0	0	0	0	0	0	12.9316	12.9511	13.0202	13.2717	13.2055	12.6844	13.0124	13.4989	11.3993
O15498	O15498	Synaptobrevin homolog YKT6	YKT6_HUMAN	Synaptobrevin homolog YKT6 OS=Homo sapiens OX=9606 GN=YKT6 PE=1 SV=1	Synaptobrevin homolog YKT6 OS=Homo sapiens OX=9606 GN=YKT6 PE=1 SV=1	124265	87218.3	102768	109945	114278	131117	101533	77347.2	106092	1.33112e+06	1.29016e+06	1.29422e+06	1.98871e+06	1.86937e+06	1.20268e+06	1.28802e+06	1.30994e+06	795698	934335	860044	1.82647e+06	829015	1.03814e+06	1.34535e+06	745852	877829	16.9231	16.4123	16.649	16.7464	16.8022	17.0005	16.6316	16.2391	16.695	20.3442	20.2991	20.3037	20.9234	20.8341	20.1978	20.2967	20.3211	19.6019
O15504	O15504	Nucleoporin NUP42	NUP42_HUMAN	Nucleoporin NUP42 OS=Homo sapiens OX=9606 GN=NUP42 PE=1 SV=1	Nucleoporin NUP42 OS=Homo sapiens OX=9606 GN=NUP42 PE=1 SV=1	1	1	1	5429.99	3432.22	4911.49	1	1	1	2552.64	2731.11	2760.64	2028.09	2410.32	2214.42	1563.79	2443.42	3154.42	6505.37	7390.92	8828.82	4764.59	4040.25	6859.45	3456.9	4904.58	0	0	0	12.4067	11.7449	12.2619	0	0	0	11.3178	11.4153	11.4308	10.9859	11.235	11.1127	10.6108	11.2547	11.6232
O15511	O15511	Actin-related protein 2/3 complex subunit 5	ARPC5_HUMAN	Actin-related protein 2/3 complex subunit 5 OS=Homo sapiens OX=9606 GN=ARPC5 PE=1 SV=3	Actin-related protein 2/3 complex subunit 5 OS=Homo sapiens OX=9606 GN=ARPC5 PE=1 SV=3	945802	872697	931875	849167	1.06641e+06	1.04163e+06	870239	754800	892322	5.58747e+06	5.87594e+06	5.97339e+06	7.56877e+06	6.34842e+06	5.44101e+06	5.60408e+06	5.79247e+06	1.07226e+06	1.54479e+06	1.5602e+06	1.69875e+06	851088	1.16312e+06	1.47519e+06	962405	1.14945e+06	19.8512	19.7351	19.8298	19.6957	20.0243	19.9904	19.7311	19.5257	19.7672	22.4138	22.4864	22.5101	22.8516	22.598	22.3754	22.418	22.4657	20.0322
O15514	O15514	DNA-directed RNA polymerase II subunit RPB4	RPB4_HUMAN	DNA-directed RNA polymerase II subunit RPB4 OS=Homo sapiens OX=9606 GN=POLR2D PE=1 SV=1		8189.17	7634.73	7453.82	27480.3	13054.6	20223.6	7282.46	8642.02	6992.57	75923.7	84400.1	76105.2	94245.7	101398	70933.6	79651.2	80238.1	1	1	1	1	1	1	1	1	1	12.9995	12.8984	12.8638	14.7461	13.6723	14.3038	12.8302	13.0772	12.7716	16.2123	16.365	16.2157	16.5241	16.6297	16.1142	16.2814	16.292	0
O15516	O15516	Circadian locomoter output cycles protein kaput	CLOCK_HUMAN	Circadian locomoter output cycles protein kaput OS=Homo sapiens OX=9606 GN=CLOCK PE=1 SV=1		1	823.627	529.98	795.722	1384.63	1	1	1	1	11392	11117.9	12351.3	11085.1	12556.2	11165.6	10648.1	11754.2	1	1	1	1	1	1	1	1	1	0	9.68585	9.04979	9.63612	10.4353	0	0	0	0	13.4757	13.4406	13.5924	13.4363	13.6161	13.4468	13.3783	13.5209	0
O15523	O15523	ATP-dependent RNA helicase DDX3Y	DDX3Y_HUMAN		ATP-dependent RNA helicase DDX3Y OS=Homo sapiens OX=9606 GN=DDX3Y PE=1 SV=2	65823.6	1	27629.8	74779.1	10037.8	28272.1	60533.6	1	30539.3	1	1	1	1	1	1	1	1	6425.27	1768.84	195061	9084.16	179820	9940.4	9360.98	3324.03	211161	16.0063	0	14.7539	16.1903	13.2931	14.7871	15.8854	0	14.8984	0	0	0	0	0	0	0	0	12.6495
O15525	O15525	Transcription factor MafG	MAFG_HUMAN	Transcription factor MafG OS=Homo sapiens OX=9606 GN=MAFG PE=1 SV=1		1	1	1	1115.36	515.035	1920.36	1	1	1	162084	170996	151517	183880	182422	148411	172930	165687	1	1	1	1	1	1	1	1	1	0	0	0	10.1233	9.00853	10.9072	0	0	0	17.3064	17.3836	17.2091	17.4884	17.4769	17.1792	17.3998	17.3381	0
O15527	O15527	N-glycosylase/DNA lyase	OGG1_HUMAN			1	1	1	2554.81	2316.87	2654.3	1	1	1	1	1	1	1	1	1	1	1	1	1	1	1	1	1	1	1	1	0	0	0	11.319	11.178	11.3741	0	0	0	0	0	0	0	0	0	0	0	0
O15530	O15530	3-phosphoinositide-dependent protein kinase 1	PDPK1_HUMAN	3-phosphoinositide-dependent protein kinase 1 OS=Homo sapiens OX=9606 GN=PDPK1 PE=1 SV=1	3-phosphoinositide-dependent protein kinase 1 OS=Homo sapiens OX=9606 GN=PDPK1 PE=1 SV=1	25591.5	25486.2	26745.3	30657.6	32173.9	32214.6	26104	24785.7	29299.4	837288	834471	847955	811261	813553	782695	816874	818295	180649	282872	260433	299860	137429	199801	254834	187879	247636	14.6434	14.6374	14.707	14.904	14.9736	14.9754	14.672	14.5972	14.8386	19.6754	19.6705	19.6936	19.6298	19.6339	19.5781	19.6398	19.6423	17.4628
O15533	O15533	Tapasin	TPSN_HUMAN	Tapasin OS=Homo sapiens OX=9606 GN=TAPBP PE=1 SV=2	Tapasin OS=Homo sapiens OX=9606 GN=TAPBP PE=1 SV=2	39586.4	53660.7	30713.4	24115.9	49900	37162.9	27055.7	39674.9	29471.2	196569	211257	193165	259116	249799	174269	190090	189467	142915	330684	372206	188013	140784	132784	309603	114021	353755	15.2727	15.7116	14.9066	14.5577	15.6068	15.1816	14.7236	15.2759	14.847	17.5847	17.6886	17.5595	17.9832	17.9304	17.411	17.5363	17.5316	17.1248
O15541	O15541	E3 ubiquitin-protein ligase RNF113A	R113A_HUMAN	E3 ubiquitin-protein ligase RNF113A OS=Homo sapiens OX=9606 GN=RNF113A PE=1 SV=1	E3 ubiquitin-protein ligase RNF113A OS=Homo sapiens OX=9606 GN=RNF113A PE=1 SV=1	6912.42	6054.27	5045.78	8744.04	8452.43	7924.51	6703.58	5921.7	6318.48	152203	145235	140719	212104	207825	129103	146188	140644	71962.6	120796	87163.5	154380	65333	89256.5	96701.5	62638.7	92372.3	12.755	12.5637	12.3009	13.0941	13.0452	12.9521	12.7107	12.5318	12.6254	17.2156	17.148	17.1025	17.6944	17.665	16.9782	17.1575	17.1017	16.135
O15550	O15550	Lysine-specific demethylase 6A	KDM6A_HUMAN		Lysine-specific demethylase 6A OS=Homo sapiens OX=9606 GN=KDM6A PE=1 SV=2	17392.6	15984.6	23505.3	9666.7	16924.6	11120.6	13916.2	19846.4	18270.4	1	1	1	1	1	1	1	1	1	2283.37	1	1053.7	1072.95	1585.45	1737.78	1788.39	1	14.0862	13.9644	14.5207	13.2388	14.0468	13.4409	13.7645	14.2766	14.1572	0	0	0	0	0	0	0	0	0
O15554	O15554	Intermediate conductance calcium-activated potassium channel protein 4	KCNN4_HUMAN	Intermediate conductance calcium-activated potassium channel protein 4 OS=Homo sapiens OX=9606 GN=KCNN4 PE=1 SV=1	Intermediate conductance calcium-activated potassium channel protein 4 OS=Homo sapiens OX=9606 GN=KCNN4 PE=1 SV=1	24064.8	37291.7	15856.7	14437.5	18109.6	11096.2	24098.2	40089.1	20545.5	136585	132271	136631	79243	79290.1	123854	142954	148001	9566.26	29873.3	25567.6	38325.9	6084.29	4654.85	36832.8	11875.4	31515.4	14.5546	15.1866	13.9528	13.8175	14.1445	13.4378	14.5566	15.2909	14.3265	17.0594	17.0131	17.0599	16.274	16.2749	16.9183	17.1252	17.1752	13.2237
O43143	O43143	ATP-dependent RNA helicase DHX15	DHX15_HUMAN	ATP-dependent RNA helicase DHX15 OS=Homo sapiens OX=9606 GN=DHX15 PE=1 SV=2	ATP-dependent RNA helicase DHX15 OS=Homo sapiens OX=9606 GN=DHX15 PE=1 SV=2	218405	300730	227713	721016	542612	633373	193924	284940	236093	2.55851e+06	2.44731e+06	2.44898e+06	4.12787e+06	4.01963e+06	2.22638e+06	2.39177e+06	2.47931e+06	1.69261e+06	3.68803e+06	3.00034e+06	4.4266e+06	2.23725e+06	2.5676e+06	3.06813e+06	1.57605e+06	2.89782e+06	17.7366	18.1981	17.7969	19.4597	19.0496	19.2727	17.5651	18.1203	17.849	21.2869	21.2228	21.2237	21.977	21.9386	21.0863	21.1896	21.2415	20.6908
O43148	O43148	mRNA cap guanine-N7 methyltransferase	MCES_HUMAN	mRNA cap guanine-N7 methyltransferase OS=Homo sapiens OX=9606 GN=RNMT PE=1 SV=1	mRNA cap guanine-N7 methyltransferase OS=Homo sapiens OX=9606 GN=RNMT PE=1 SV=1	12240	16066.2	13786.9	16802.7	15022.6	18446.8	12478	15264.9	15180.8	1.15739e+06	1.10819e+06	1.2024e+06	1.41704e+06	1.36654e+06	1.04458e+06	1.14892e+06	1.17639e+06	164943	339849	292011	349024	154224	175773	299433	184686	304131	13.5793	13.9717	13.751	14.0364	13.8748	14.1711	13.6071	13.8979	13.89	20.1424	20.0798	20.1975	20.4345	20.3821	19.9945	20.1319	20.1659	17.3316
O43149	O43149	Zinc finger ZZ-type and EF-hand domain-containing protein 1	ZZEF1_HUMAN	Zinc finger ZZ-type and EF-hand domain-containing protein 1 OS=Homo sapiens OX=9606 GN=ZZEF1 PE=1 SV=6	Zinc finger ZZ-type and EF-hand domain-containing protein 1 OS=Homo sapiens OX=9606 GN=ZZEF1 PE=1 SV=6	11455.5	14592.5	10666.6	23413.3	23702.1	27121.8	10493.1	13053.5	11881.7	184713	187380	185708	275842	266273	168852	180935	192870	276904	505189	459106	536805	302604	356895	418344	258156	424378	13.4838	13.8329	13.3808	14.515	14.5327	14.7272	13.3571	13.6721	13.5364	17.4949	17.5156	17.5027	18.0735	18.0225	17.3654	17.4651	17.5573	18.079
O43150	O43150	Arf-GAP with SH3 domain, ANK repeat and PH domain-containing protein 2	ASAP2_HUMAN	Arf-GAP with SH3 domain, ANK repeat and PH domain-containing protein 2 OS=Homo sapiens OX=9606 GN=ASAP2 PE=1 SV=3	Arf-GAP with SH3 domain, ANK repeat and PH domain-containing protein 2 OS=Homo sapiens OX=9606 GN=ASAP2 PE=1 SV=3	22439.7	35357.6	16276.8	16214	23593.7	9157.21	19614.4	29920	17619.8	942708	930781	932544	879709	834578	895428	912738	963542	149560	266061	179875	221224	93588.9	119004	276457	171486	169746	14.4538	15.1097	13.9905	13.985	14.5261	13.1607	14.2596	14.8688	14.1049	19.8465	19.8281	19.8308	19.7467	19.6707	19.7722	19.7998	19.878	17.1904
O43155	O43155	Leucine-rich repeat transmembrane protein FLRT2	FLRT2_HUMAN	Leucine-rich repeat transmembrane protein FLRT2 OS=Homo sapiens OX=9606 GN=FLRT2 PE=1 SV=1	Leucine-rich repeat transmembrane protein FLRT2 OS=Homo sapiens OX=9606 GN=FLRT2 PE=1 SV=1	4737.05	4123.41	3016.49	4378.86	2222.74	3426.82	5507.51	4021.06	3960.57	114920	134398	120703	198162	208968	104175	120543	117062	11271.5	12650.2	11648.2	24529.3	5753.23	8516.94	6073.46	12882.8	11674.9	12.2098	12.0096	11.5587	12.0963	11.1181	11.7427	12.4272	11.9734	11.9515	16.8103	17.0362	16.8811	17.5963	17.6729	16.6686	16.8792	16.8369	13.4604
O43156	O43156	TELO2-interacting protein 1 homolog	TTI1_HUMAN	TELO2-interacting protein 1 homolog OS=Homo sapiens OX=9606 GN=TTI1 PE=1 SV=3	TELO2-interacting protein 1 homolog OS=Homo sapiens OX=9606 GN=TTI1 PE=1 SV=3	3392.46	4749.85	3194.39	20923.6	15271.5	17880.9	2715.76	3971.03	3606.16	126616	126948	144098	255954	244712	114230	118940	129274	14855.2	30514.2	33751.4	45491.3	29096.5	29734.4	27798.9	14918.8	32843.4	11.7281	12.2137	11.6413	14.3528	13.8986	14.1261	11.4071	11.9553	11.8162	16.9501	16.9539	17.1367	17.9655	17.9007	16.8016	16.8599	16.9801	13.8587
O43157	O43157	Plexin-B1	PLXB1_HUMAN		Plexin-B1 OS=Homo sapiens OX=9606 GN=PLXNB1 PE=1 SV=3	1893.99	1733.94	2478	1145.98	806.218	1081.68	1687.82	2135.65	2947.96	1	1	1	1	1	1	1	1	24287.8	54541.5	29603.2	120394	9461.13	42829.8	22895.4	17250.7	16456.7	10.8872	10.7598	11.275	10.1624	9.65503	10.0791	10.7209	11.0605	11.5255	0	0	0	0	0	0	0	0	14.5679
O43159	O43159	Ribosomal RNA-processing protein 8	RRP8_HUMAN	Ribosomal RNA-processing protein 8 OS=Homo sapiens OX=9606 GN=RRP8 PE=1 SV=2	Ribosomal RNA-processing protein 8 OS=Homo sapiens OX=9606 GN=RRP8 PE=1 SV=2	5295.53	5336.12	5259.2	25854.3	17249.7	25308.6	4845.73	4992.84	6290.08	127299	140408	144100	235959	231607	130679	137876	153042	258661	279829	286881	395283	227041	260230	239484	307629	269434	12.3706	12.3816	12.3606	14.6581	14.0743	14.6273	12.2425	12.2856	12.6189	16.9579	17.0993	17.1367	17.8482	17.8213	16.9957	17.073	17.2236	17.9807
O43164	O43164	E3 ubiquitin-protein ligase Praja-2	PJA2_HUMAN	E3 ubiquitin-protein ligase Praja-2 OS=Homo sapiens OX=9606 GN=PJA2 PE=1 SV=4	E3 ubiquitin-protein ligase Praja-2 OS=Homo sapiens OX=9606 GN=PJA2 PE=1 SV=4	4301.01	5067.36	5660.26	2476.76	6985.92	6064	3567.6	4656.95	5309.96	47643.3	52748.8	55672.4	51377.1	52739.8	50904.7	60613.4	60708.5	52298.3	88836.5	80640.1	77315.7	46530.7	52208	89393	43388.8	82352.8	12.0705	12.307	12.4667	11.2742	12.7702	12.5661	11.8007	12.1852	12.3745	15.54	15.6869	15.7647	15.6488	15.6866	15.6355	15.8873	15.8896	15.6745
O43166	O43166	Signal-induced proliferation-associated 1-like protein 1	SI1L1_HUMAN	Signal-induced proliferation-associated 1-like protein 1 OS=Homo sapiens OX=9606 GN=SIPA1L1 PE=1 SV=4	Signal-induced proliferation-associated 1-like protein 1 OS=Homo sapiens OX=9606 GN=SIPA1L1 PE=1 SV=4	29642.8	26305.5	37415.9	37147.4	26678.5	28145.2	27767.3	24930.8	33734.3	1.09615e+06	1.08522e+06	1.11804e+06	1.64283e+06	1.58932e+06	1.04408e+06	1.08898e+06	1.15768e+06	913847	1.35431e+06	977470	2.00847e+06	644773	1.10238e+06	1.45152e+06	1.02049e+06	973430	14.8554	14.6831	15.1914	15.181	14.7034	14.7806	14.7611	14.6056	15.0419	20.064	20.0496	20.0925	20.6477	20.6	19.9938	20.0546	20.1428	19.8016
O43169	O43169	Cytochrome b5 type B	CYB5B_HUMAN	Cytochrome b5 type B OS=Homo sapiens OX=9606 GN=CYB5B PE=1 SV=3	Cytochrome b5 type B OS=Homo sapiens OX=9606 GN=CYB5B PE=1 SV=3	57033.1	51243.3	49045.7	72258.2	53970.1	64007.7	56291.1	58855.9	47946.5	982143	933150	955549	1.53735e+06	1.43245e+06	939326	889758	1.09083e+06	49085.3	93383.5	102487	120120	46347.1	44994.9	58315.6	42365.3	62837.5	15.7995	15.6451	15.5818	16.1409	15.7199	15.966	15.7806	15.8449	15.5491	19.9056	19.8317	19.866	20.552	20.4501	19.8413	19.7631	20.057	15.583
O43172	O43172	U4/U6 small nuclear ribonucleoprotein Prp4	PRP4_HUMAN	U4/U6 small nuclear ribonucleoprotein Prp4 OS=Homo sapiens OX=9606 GN=PRPF4 PE=1 SV=2	U4/U6 small nuclear ribonucleoprotein Prp4 OS=Homo sapiens OX=9606 GN=PRPF4 PE=1 SV=2	9223.93	12560	10682.4	28727.1	22056.9	25832.2	9197.95	13077.2	10382.1	587483	612788	579028	952866	913688	553594	583670	634233	415662	620577	536913	652475	351574	384535	523337	301757	519956	13.1712	13.6165	13.3829	14.8101	14.4289	14.6569	13.1671	13.6748	13.3418	19.1642	19.225	19.1433	19.8619	19.8013	19.0785	19.1548	19.2747	18.6651
O43175	O43175	D-3-phosphoglycerate dehydrogenase	SERA_HUMAN	D-3-phosphoglycerate dehydrogenase OS=Homo sapiens OX=9606 GN=PHGDH PE=1 SV=4	D-3-phosphoglycerate dehydrogenase OS=Homo sapiens OX=9606 GN=PHGDH PE=1 SV=4	615325	835041	517359	1.2154e+06	995447	1.12398e+06	634600	978386	707409	2.94422e+06	2.85258e+06	2.80609e+06	6.29375e+06	6.41127e+06	2.68997e+06	2.79039e+06	2.83267e+06	1.56035e+06	2.0538e+06	1.4328e+06	4.8628e+06	1.50151e+06	1.30491e+06	1.75479e+06	1.61746e+06	1.40603e+06	19.231	19.6715	18.9808	20.213	19.925	20.1002	19.2755	19.9	19.4322	21.4895	21.4438	21.4201	22.5855	22.6122	21.3592	21.412	21.4337	20.5734
O43181	O43181	NADH dehydrogenase [ubiquinone] iron-sulfur protein 4, mitochondrial	NDUS4_HUMAN	NADH dehydrogenase [ubiquinone] iron-sulfur protein 4, mitochondrial OS=Homo sapiens OX=9606 GN=NDUFS4 PE=1 SV=1	NADH dehydrogenase [ubiquinone] iron-sulfur protein 4, mitochondrial OS=Homo sapiens OX=9606 GN=NDUFS4 PE=1 SV=1	9267.5	16740.7	15525.7	1	12799.1	12546	9809.42	13083	13334.1	489411	520954	543073	824788	841244	483909	512580	544957	207807	495061	363856	430560	159247	169102	377068	210334	347311	13.178	14.0311	13.9224	0	13.6438	13.6149	13.26	13.6754	13.7028	18.9007	18.9908	19.0508	19.6537	19.6822	18.8844	18.9674	19.0558	17.6649
O43182					Rho GTPase-activating protein 6 OS=Homo sapiens OX=9606 GN=ARHGAP6 PE=1 SV=3	1	1	1	1	1	1	1	1	1	1	1	1	1	1	1	1	1	1545.34	18140.4	14611.7	1570.5	1	1	12077.6	935.006	19182	0	0	0	0	0	0	0	0	0	0	0	0	0	0	0	0	0	10.5937
O43184	O43184	Disintegrin and metalloproteinase domain-containing protein 12	ADA12_HUMAN		Disintegrin and metalloproteinase domain-containing protein 12 OS=Homo sapiens OX=9606 GN=ADAM12 PE=1 SV=3	13104.1	8739.25	14149.9	33452.1	31288.1	11124.6	19391	13860.2	12952.9	1	1	1	1	1	1	1	1	37471.2	57282.8	40469.5	97470.4	46641	55681.7	45578.8	44554.2	38979.2	13.6777	13.0933	13.7885	15.0298	14.9333	13.4415	14.2431	13.7587	13.661	0	0	0	0	0	0	0	0	15.1935
O43189	O43189	PHD finger protein 1	PHF1_HUMAN		PHD finger protein 1 OS=Homo sapiens OX=9606 GN=PHF1 PE=1 SV=3	1213.31	1321.09	1100.17	1	1	1	1080.54	1055.97	1	1	1	1	1	1	1	1	1	19946.7	58291.4	45000.8	50355.8	24135.1	27011.9	49821.4	20577.3	39871.2	10.2447	10.3675	10.1035	0	0	0	10.0775	10.0443	0	0	0	0	0	0	0	0	0	14.2839
O43194	O43194	G-protein coupled receptor 39	GPR39_HUMAN	G-protein coupled receptor 39 OS=Homo sapiens OX=9606 GN=GPR39 PE=1 SV=1		1	5600.38	1403.01	1576.54	4094.6	2909.48	1	4762.37	2973.79	188511	206808	191157	233745	227608	191474	200382	219948	1	1	1	1	1	1	1	1	1	0	12.4513	10.4543	10.6225	11.9995	11.5065	0	12.2175	11.5381	17.5243	17.6579	17.5444	17.8346	17.7962	17.5468	17.6124	17.7468	0
O43236				Septin-4 OS=Homo sapiens OX=9606 GN=SEPTIN4 PE=1 SV=1		1	1	1	1	1	1	1	1	1	21183.1	21909.6	24691	29923.9	28811	25471.9	23765.5	29308.9	1	1	1	1	1	1	1	1	1	0	0	0	0	0	0	0	0	0	14.3706	14.4193	14.5917	14.869	14.8143	14.6366	14.5366	14.8391	0
O43237	O43237	Cytoplasmic dynein 1 light intermediate chain 2	DC1L2_HUMAN	Cytoplasmic dynein 1 light intermediate chain 2 OS=Homo sapiens OX=9606 GN=DYNC1LI2 PE=1 SV=1	Cytoplasmic dynein 1 light intermediate chain 2 OS=Homo sapiens OX=9606 GN=DYNC1LI2 PE=1 SV=1	107240	89772	109952	73299.6	84091.8	88799.1	104775	95499.1	106687	3.79895e+06	3.6515e+06	3.78077e+06	4.48752e+06	4.21079e+06	3.59629e+06	3.76841e+06	3.96123e+06	847794	1.13844e+06	993064	1.34565e+06	662766	978790	1.1757e+06	855470	984559	16.7105	16.454	16.7465	16.1615	16.3597	16.4383	16.6769	16.5432	16.703	21.8572	21.8001	21.8503	22.0975	22.0057	21.7781	21.8455	21.9175	19.6934
O43242	O43242	26S proteasome non-ATPase regulatory subunit 3	PSMD3_HUMAN	26S proteasome non-ATPase regulatory subunit 3 OS=Homo sapiens OX=9606 GN=PSMD3 PE=1 SV=2	26S proteasome non-ATPase regulatory subunit 3 OS=Homo sapiens OX=9606 GN=PSMD3 PE=1 SV=2	209766	220946	188653	253860	294405	280624	212721	207565	192663	8.08976e+06	7.63253e+06	7.73738e+06	1.18716e+07	1.16197e+07	7.11581e+06	7.65886e+06	7.66224e+06	2.17206e+06	3.59331e+06	3.05508e+06	4.37333e+06	1.85333e+06	2.38331e+06	3.27054e+06	2.07195e+06	3.06613e+06	17.6784	17.7533	17.5254	17.9537	18.1674	18.0983	17.6986	17.6632	17.5557	22.9477	22.8637	22.8834	23.501	23.4701	22.7626	22.8687	22.8693	21.0506
O43251	O43251	RNA binding protein fox-1 homolog 2	RFOX2_HUMAN	RNA binding protein fox-1 homolog 2 OS=Homo sapiens OX=9606 GN=RBFOX2 PE=1 SV=3		12398	13873.2	14007.1	19679.7	18469.1	19603.4	11114.3	15264.1	13911.8	410018	416382	418084	532812	527544	356292	399352	417988	1	1	1	1	1	1	1	1	1	13.5978	13.76	13.7739	14.2644	14.1728	14.2588	13.4401	13.8979	13.764	18.6453	18.6675	18.6734	19.0233	19.0089	18.4427	18.6073	18.6731	0
O43252	O43252	Bifunctional 3'-phosphoadenosine 5'-phosphosulfate synthase 1	PAPS1_HUMAN	Bifunctional 3'-phosphoadenosine 5'-phosphosulfate synthase 1 OS=Homo sapiens OX=9606 GN=PAPSS1 PE=1 SV=2	Bifunctional 3'-phosphoadenosine 5'-phosphosulfate synthase 1 OS=Homo sapiens OX=9606 GN=PAPSS1 PE=1 SV=2	74544.9	74525.2	83298.4	139719	163345	176043	71690.1	73988.6	81983.7	2.34643e+06	2.25787e+06	2.29149e+06	3.4279e+06	3.36196e+06	2.17886e+06	2.34998e+06	2.47228e+06	724231	1.26312e+06	1.09862e+06	1.75024e+06	804298	1.03623e+06	1.12915e+06	694137	1.11357e+06	16.1858	16.1854	16.346	17.0922	17.3176	17.4256	16.1295	16.175	16.323	21.162	21.1065	21.1279	21.7089	21.6809	21.0551	21.1642	21.2374	19.4661
O43264	O43264	Centromere/kinetochore protein zw10 homolog	ZW10_HUMAN	Centromere/kinetochore protein zw10 homolog OS=Homo sapiens OX=9606 GN=ZW10 PE=1 SV=3	Centromere/kinetochore protein zw10 homolog OS=Homo sapiens OX=9606 GN=ZW10 PE=1 SV=3	16542.7	17624.2	15278	28448.7	23137.1	25245.9	18925.2	18085	16899.9	624678	633577	639513	929818	911663	604590	657577	671021	584275	1.06547e+06	907952	1.19097e+06	639338	725149	901943	569252	821643	14.0139	14.1053	13.8992	14.7961	14.4979	14.6238	14.208	14.1425	14.0447	19.2528	19.2732	19.2866	19.8266	19.7981	19.2056	19.3268	19.356	19.1563
O43281	O43281	Embryonal Fyn-associated substrate	EFS_HUMAN	Embryonal Fyn-associated substrate OS=Homo sapiens OX=9606 GN=EFS PE=1 SV=1	Embryonal Fyn-associated substrate OS=Homo sapiens OX=9606 GN=EFS PE=1 SV=1	15896.1	15017	30895.2	8973.91	12238.9	14678.3	17167.8	17778.8	22294.4	34215.6	29613.9	34590.4	28417.5	25102.7	30830.4	29475.1	28581.9	87268.1	120999	111830	115025	64233.3	61933.8	107130	83992.1	108844	13.9564	13.8743	14.9151	13.1315	13.5792	13.8414	14.0674	14.1179	14.4444	15.0624	14.854	15.0781	14.7945	14.6156	14.9121	14.8472	14.8028	16.4132
O43286					Beta-1,4-galactosyltransferase 5 OS=Homo sapiens OX=9606 GN=B4GALT5 PE=1 SV=1	1	1	1	1	1	1	1	1	1	1	1	1	1	1	1	1	1	1	1728.8	1625.82	2820.38	1013.15	1588.18	1519.72	1122.04	1	0	0	0	0	0	0	0	0	0	0	0	0	0	0	0	0	0	0
O43286;Q9UBX8	O43286;Q9UBX8	Beta-1,4-galactosyltransferase 5;Beta-1,4-galactosyltransferase 6	B4GT5_HUMAN;B4GT6_HUMAN			3696.43	4021.04	2511.36	3952.2	7293.38	5751.08	4966.95	3614.97	3374.57	1	1	1	1	1	1	1	1	1	1	1	1	1	1	1	1	1	11.8519	11.9734	11.2943	11.9484	12.8324	12.4896	12.2781	11.8198	11.7205	0	0	0	0	0	0	0	0	0
O43290	O43290	U4/U6.U5 tri-snRNP-associated protein 1	SNUT1_HUMAN	U4/U6.U5 tri-snRNP-associated protein 1 OS=Homo sapiens OX=9606 GN=SART1 PE=1 SV=1	U4/U6.U5 tri-snRNP-associated protein 1 OS=Homo sapiens OX=9606 GN=SART1 PE=1 SV=1	22769.3	29229.4	25664.3	44348.4	42202.8	50017	22779	29435.1	26211.5	1.39186e+06	1.36416e+06	1.37056e+06	2.02704e+06	1.98099e+06	1.29496e+06	1.37313e+06	1.39437e+06	552308	1.02765e+06	939534	1.16471e+06	569256	622807	909505	497146	957817	14.4748	14.8351	14.6475	15.4366	15.3651	15.6101	14.4754	14.8453	14.6779	20.4086	20.3796	20.3863	20.9509	20.9178	20.3045	20.389	20.4112	19.0751
O43291	O43291	Kunitz-type protease inhibitor 2	SPIT2_HUMAN			1406.69	3445.26	2142.59	5223.48	4206.55	4214.48	473.594	2265.62	2105.03	1	1	1	1	1	1	1	1	1	1	1	1	1	1	1	1	1	10.4581	11.7504	11.0651	12.3508	12.0384	12.0411	8.88751	11.1457	11.0396	0	0	0	0	0	0	0	0	0
O43292	O43292	Glycosylphosphatidylinositol anchor attachment 1 protein	GPAA1_HUMAN	Glycosylphosphatidylinositol anchor attachment 1 protein OS=Homo sapiens OX=9606 GN=GPAA1 PE=1 SV=3	Glycosylphosphatidylinositol anchor attachment 1 protein OS=Homo sapiens OX=9606 GN=GPAA1 PE=1 SV=3	23019.7	26165.1	21313.6	18888.7	25813.7	19714.6	21164	24003.1	20634.8	621072	612490	609725	863155	855262	551535	643756	616134	247784	426583	369183	511077	219785	251709	509761	218139	340551	14.4906	14.6754	14.3795	14.2052	14.6558	14.267	14.3693	14.5509	14.3328	19.2444	19.2243	19.2178	19.7193	19.706	19.0731	19.2962	19.2329	17.9187
O43293	O43293	Death-associated protein kinase 3	DAPK3_HUMAN	Death-associated protein kinase 3 OS=Homo sapiens OX=9606 GN=DAPK3 PE=1 SV=1	Death-associated protein kinase 3 OS=Homo sapiens OX=9606 GN=DAPK3 PE=1 SV=1	4430.08	3607.81	4340.66	4581.88	3981.22	3751.41	4441.14	2769.21	4460.8	508994	521096	524533	572337	571363	488474	529549	520932	401025	534167	438834	584357	305440	531709	473006	475387	430788	12.1131	11.8169	12.0837	12.1617	11.959	11.8732	12.1167	11.4353	12.1231	18.9573	18.9912	19.0007	19.1265	19.124	18.8979	19.0144	18.9907	18.6133
O43294	O43294	Transforming growth factor beta-1-induced transcript 1 protein	TGFI1_HUMAN	Transforming growth factor beta-1-induced transcript 1 protein OS=Homo sapiens OX=9606 GN=TGFB1I1 PE=1 SV=2	Transforming growth factor beta-1-induced transcript 1 protein OS=Homo sapiens OX=9606 GN=TGFB1I1 PE=1 SV=2	212018	112523	223000	153046	103576	135396	162644	122295	204780	798420	807261	791716	1.49297e+06	1.3321e+06	756422	785495	838448	665665	1.19701e+06	968648	1.40032e+06	839069	1.19317e+06	1.08212e+06	701744	916814	17.6938	16.7799	17.7667	17.2236	16.6603	17.0468	17.3114	16.9	17.6437	19.6068	19.6227	19.5946	20.5098	20.3453	19.5288	19.5832	19.6774	19.3444
O43295					SLIT-ROBO Rho GTPase-activating protein 3 OS=Homo sapiens OX=9606 GN=SRGAP3 PE=1 SV=3	1	1	1	1	1	1	1	1	1	1	1	1	1	1	1	1	1	25060.6	33180.4	67381.1	28272.4	20745.1	10304.3	15288.2	16165.4	61104.4	0	0	0	0	0	0	0	0	0	0	0	0	0	0	0	0	0	14.6131
O43299	O43299	AP-5 complex subunit zeta-1	AP5Z1_HUMAN	AP-5 complex subunit zeta-1 OS=Homo sapiens OX=9606 GN=AP5Z1 PE=1 SV=2	AP-5 complex subunit zeta-1 OS=Homo sapiens OX=9606 GN=AP5Z1 PE=1 SV=2	8129.04	7677.16	8703.47	14448.3	13180.4	16659	7937.43	6495.29	8812.44	24470.4	29125.7	26751.3	49128.1	48005.2	23902.1	26661.1	22217.5	67403	89709.2	84925.1	101356	54349.4	76170.1	81864.3	56283.2	79425.8	12.9889	12.9064	13.0874	13.8186	13.6861	14.024	12.9545	12.6652	13.1053	14.5787	14.83	14.7073	15.5843	15.5509	14.5448	14.7024	14.4394	16.0405
O43301	O43301	Heat shock 70 kDa protein 12A	HS12A_HUMAN	Heat shock 70 kDa protein 12A OS=Homo sapiens OX=9606 GN=HSPA12A PE=1 SV=2	Heat shock 70 kDa protein 12A OS=Homo sapiens OX=9606 GN=HSPA12A PE=1 SV=2	34733.1	18369.6	45497.2	16586.3	9714.56	29714.8	34622	21050.8	50337.5	1.28471e+06	1.26991e+06	1.23494e+06	1.16814e+06	1.1625e+06	1.21163e+06	1.30397e+06	1.3366e+06	132798	185596	184270	136601	101345	124391	136297	145523	193515	15.084	14.165	15.4735	14.0177	13.2459	14.8589	15.0794	14.3616	15.6193	20.293	20.2763	20.236	20.1558	20.1488	20.2085	20.3145	20.3501	17.0189
O43303	O43303	Centriolar coiled-coil protein of 110 kDa	CP110_HUMAN	Centriolar coiled-coil protein of 110 kDa OS=Homo sapiens OX=9606 GN=CCP110 PE=1 SV=3	Centriolar coiled-coil protein of 110 kDa OS=Homo sapiens OX=9606 GN=CCP110 PE=1 SV=3	2668.57	4261.44	3124.6	3905.44	4060.3	4397.55	1573.19	3093.87	2588.84	19599.6	24604.7	20481.7	36412.4	30367.4	23008.7	23008.7	24681.1	1	1	1	1657.42	1	1	1	1	1486.62	11.3819	12.0571	11.6095	11.9313	11.9874	12.1025	10.6195	11.5952	11.3381	14.2585	14.5866	14.3221	15.1521	14.8902	14.4899	14.4899	14.5911	0
O43306	O43306	Adenylate cyclase type 6	ADCY6_HUMAN	Adenylate cyclase type 6 OS=Homo sapiens OX=9606 GN=ADCY6 PE=1 SV=2	Adenylate cyclase type 6 OS=Homo sapiens OX=9606 GN=ADCY6 PE=1 SV=2	13364.4	14323.8	14173.7	12069.1	11990.2	13580.4	12900.1	15946.8	15803.8	48021.5	52158.7	52967	52732.1	58052.2	50356.1	53801.3	48839.3	61299.2	128367	105314	133352	61719.7	62935.7	125142	55604.3	106083	13.7061	13.8061	13.7909	13.559	13.5496	13.7292	13.6551	13.961	13.948	15.5514	15.6706	15.6928	15.6864	15.8251	15.6199	15.7154	15.5758	15.9036
O43310	O43310	CBP80/20-dependent translation initiation factor	CTIF_HUMAN	CBP80/20-dependent translation initiation factor OS=Homo sapiens OX=9606 GN=CTIF PE=1 SV=1	CBP80/20-dependent translation initiation factor OS=Homo sapiens OX=9606 GN=CTIF PE=1 SV=1	35271.6	22634.9	26884.1	22808	15417.6	19224.2	29660.3	23176.2	24561.7	528927	551744	526198	555746	545413	471843	519581	555088	93569.3	122072	107881	159143	65469	97336.1	86643.7	101152	97636.1	15.1062	14.4663	14.7145	14.4773	13.9123	14.2306	14.8562	14.5004	14.5841	19.0127	19.0736	19.0052	19.0841	19.057	18.8479	18.987	19.0824	16.5137
O43312	O43312	Protein MTSS 1	MTSS1_HUMAN	Protein MTSS 1 OS=Homo sapiens OX=9606 GN=MTSS1 PE=1 SV=2	Protein MTSS 1 OS=Homo sapiens OX=9606 GN=MTSS1 PE=1 SV=2	2042.19	6380.57	5789.08	1	5830.52	3045.2	1	8901.53	7621.52	284779	304231	285599	229748	175255	208091	227418	248425	108772	164479	148947	128513	53383.4	82392.8	157052	119553	164527	10.9959	12.6395	12.4991	0	12.5094	11.5723	0	13.1198	12.8959	18.1195	18.2148	18.1236	17.8097	17.4191	17.6669	17.795	17.9225	16.7309
O43314	O43314	Inositol hexakisphosphate and diphosphoinositol-pentakisphosphate kinase 2	VIP2_HUMAN	Inositol hexakisphosphate and diphosphoinositol-pentakisphosphate kinase 2 OS=Homo sapiens OX=9606 GN=PPIP5K2 PE=1 SV=3	Inositol hexakisphosphate and diphosphoinositol-pentakisphosphate kinase 2 OS=Homo sapiens OX=9606 GN=PPIP5K2 PE=1 SV=3	18230.9	19728.9	17862.2	25794	30568.7	30304.8	16243.7	18255.5	18644.5	1.14108e+06	1.13713e+06	1.16272e+06	1.50905e+06	1.50794e+06	1.09932e+06	1.12458e+06	1.1797e+06	558022	983049	812904	1.09593e+06	484453	609869	884595	555759	803452	14.1541	14.268	14.1246	14.6548	14.8998	14.8873	13.9876	14.156	14.1865	20.122	20.117	20.1491	20.5252	20.5241	20.0682	20.1009	20.17	19.09
O43318	O43318	Mitogen-activated protein kinase kinase kinase 7	M3K7_HUMAN	Mitogen-activated protein kinase kinase kinase 7 OS=Homo sapiens OX=9606 GN=MAP3K7 PE=1 SV=1	Mitogen-activated protein kinase kinase kinase 7 OS=Homo sapiens OX=9606 GN=MAP3K7 PE=1 SV=1	8078.71	7766.07	10534	13173.6	9872.43	11179.4	10065.7	10488.3	11219.2	370872	392541	380143	489245	467482	364107	384806	418406	182083	335385	285439	352052	185286	244043	277978	190924	277526	12.9799	12.923	13.3628	13.6854	13.2692	13.4486	13.2972	13.3565	13.4537	18.5006	18.5825	18.5362	18.9002	18.8346	18.474	18.5538	18.6745	17.4742
O43324	O43324	Eukaryotic translation elongation factor 1 epsilon-1	MCA3_HUMAN	Eukaryotic translation elongation factor 1 epsilon-1 OS=Homo sapiens OX=9606 GN=EEF1E1 PE=1 SV=1	Eukaryotic translation elongation factor 1 epsilon-1 OS=Homo sapiens OX=9606 GN=EEF1E1 PE=1 SV=1	66434.1	65701.1	55209.5	108562	87056.9	90547.2	62889.4	68218.8	59855.6	539542	535641	487894	864761	889818	483410	506223	566293	49197.8	92415.6	70722.9	89543.6	50920	62892.5	79914.9	44308.1	65286.9	16.0196	16.0036	15.7526	16.7282	16.4097	16.4664	15.9405	16.0579	15.8692	19.0414	19.0309	18.8962	19.7219	19.7632	18.8829	18.9494	19.1112	15.5863
O43325	O43325	LYR motif-containing protein 1	LYRM1_HUMAN			11289.7	8987.7	6359.16	13907.8	12004	13309.8	7047.52	5873.33	1	1	1	1	1	1	1	1	1	1	1	1	1	1	1	1	1	1	13.4627	13.1337	12.6346	13.7636	13.5512	13.7002	12.7829	12.52	0	0	0	0	0	0	0	0	0	0
O43353	O43353	Receptor-interacting serine/threonine-protein kinase 2	RIPK2_HUMAN	Receptor-interacting serine/threonine-protein kinase 2 OS=Homo sapiens OX=9606 GN=RIPK2 PE=1 SV=2	Receptor-interacting serine/threonine-protein kinase 2 OS=Homo sapiens OX=9606 GN=RIPK2 PE=1 SV=2	6105.17	8300.47	6539.15	10604.9	13817.1	10054.6	7104.12	7625.74	5008.24	217266	211069	217496	258996	261129	190477	224486	212780	65142.2	118248	106234	114070	61733.4	71562.6	111623	58060.9	87750.2	12.5758	13.019	12.6749	13.3724	13.7542	13.2956	12.7944	12.8967	12.2901	17.7291	17.6874	17.7306	17.9826	17.9944	17.5393	17.7763	17.699	15.9913
O43379	O43379	WD repeat-containing protein 62	WDR62_HUMAN			1114.97	1	371.016	1	1	1	274.202	932.013	1	1	1	1	1	1	1	1	1	1	1	1	1	1	1	1	1	1	10.1228	0	8.53534	0	0	0	8.0991	9.86421	0	0	0	0	0	0	0	0	0	0
O43390	O43390	Heterogeneous nuclear ribonucleoprotein R	HNRPR_HUMAN	Heterogeneous nuclear ribonucleoprotein R OS=Homo sapiens OX=9606 GN=HNRNPR PE=1 SV=1	Heterogeneous nuclear ribonucleoprotein R OS=Homo sapiens OX=9606 GN=HNRNPR PE=1 SV=1	519547	654805	529947	984967	794317	1.01968e+06	520047	591067	543160	2.96264e+06	3.02604e+06	2.87906e+06	3.97155e+06	3.88773e+06	2.62477e+06	2.89345e+06	2.91297e+06	1.18947e+06	2.93199e+06	2.36286e+06	3.40054e+06	1.5818e+06	1.58354e+06	2.49008e+06	1.09667e+06	2.35666e+06	18.9869	19.3207	19.0155	19.9097	19.5994	19.9597	18.9883	19.173	19.051	21.4984	21.529	21.4572	21.9213	21.8905	21.3238	21.4644	21.4741	20.1819
O43395	O43395	U4/U6 small nuclear ribonucleoprotein Prp3	PRPF3_HUMAN	U4/U6 small nuclear ribonucleoprotein Prp3 OS=Homo sapiens OX=9606 GN=PRPF3 PE=1 SV=2	U4/U6 small nuclear ribonucleoprotein Prp3 OS=Homo sapiens OX=9606 GN=PRPF3 PE=1 SV=2	20406.2	29738.2	26261.9	60242.7	48888.7	56084.6	24681.7	25976.4	25860.5	398944	469511	436989	674561	695163	387406	420890	468779	610214	1.20838e+06	1.07544e+06	1.4668e+06	763262	808874	1.09189e+06	566011	1.06205e+06	14.3167	14.86	14.6807	15.8785	15.5772	15.7753	14.5912	14.6649	14.6585	18.6058	18.8408	18.7372	19.3636	19.407	18.5635	18.6831	18.8385	19.219
O43396	O43396	Thioredoxin-like protein 1	TXNL1_HUMAN	Thioredoxin-like protein 1 OS=Homo sapiens OX=9606 GN=TXNL1 PE=1 SV=3	Thioredoxin-like protein 1 OS=Homo sapiens OX=9606 GN=TXNL1 PE=1 SV=3	140006	189012	124644	472704	423435	372406	155819	173659	187946	2.55928e+06	2.53122e+06	2.57771e+06	4.7185e+06	4.79329e+06	2.41391e+06	2.51535e+06	2.65616e+06	1.07945e+06	1.9676e+06	1.64358e+06	2.59458e+06	1.19953e+06	1.45668e+06	1.48438e+06	1.04307e+06	1.65125e+06	17.0951	17.5281	16.9275	18.8506	18.6918	18.5065	17.2495	17.4059	17.52	21.2873	21.2714	21.2977	22.1699	22.1926	21.2029	21.2623	21.3409	20.0419
O43399	O43399	Tumor protein D54	TPD54_HUMAN	Tumor protein D54 OS=Homo sapiens OX=9606 GN=TPD52L2 PE=1 SV=2	Tumor protein D54 OS=Homo sapiens OX=9606 GN=TPD52L2 PE=1 SV=2	151140	152525	178684	174774	165617	157916	149170	123939	181171	3.75399e+06	3.6667e+06	3.70516e+06	4.72132e+06	4.60351e+06	3.33703e+06	3.63012e+06	3.7557e+06	130641	220410	185397	177308	86325.4	140128	195819	135099	162928	17.2055	17.2187	17.4471	17.4151	17.3375	17.2688	17.1866	16.9193	17.467	21.84	21.806	21.8211	22.1708	22.1343	21.6701	21.7916	21.8407	16.9953
O43402	O43402	ER membrane protein complex subunit 8	EMC8_HUMAN	ER membrane protein complex subunit 8 OS=Homo sapiens OX=9606 GN=EMC8 PE=1 SV=1	ER membrane protein complex subunit 8 OS=Homo sapiens OX=9606 GN=EMC8 PE=1 SV=1	34408.5	31082.8	31383.6	29516.4	26231.9	29604	32431.3	33209.8	28221.8	291322	290499	300934	416672	358954	295397	300411	312384	148441	324495	190102	314901	134681	177641	268640	151381	193143	15.0705	14.9238	14.9377	14.8492	14.679	14.8535	14.9851	15.0193	14.7845	18.1523	18.1482	18.1991	18.6686	18.4534	18.1723	18.1966	18.253	17.1795
O43414	O43414	ERI1 exoribonuclease 3	ERI3_HUMAN	ERI1 exoribonuclease 3 OS=Homo sapiens OX=9606 GN=ERI3 PE=1 SV=2	ERI1 exoribonuclease 3 OS=Homo sapiens OX=9606 GN=ERI3 PE=1 SV=2	36693.6	34844	30524.2	26347.4	22826.3	19939.2	36578.6	35951	34489.2	527268	498532	495189	499187	518043	442373	522373	563294	63484.1	116503	82752.8	153477	40927.2	56275	116400	61906.9	85506.4	15.1632	15.0886	14.8977	14.6854	14.4784	14.2833	15.1587	15.1337	15.0739	19.0082	18.9273	18.9176	18.9292	18.9827	18.7549	18.9947	19.1035	15.9541
O43422	O43422	52 kDa repressor of the inhibitor of the protein kinase	P52K_HUMAN		52 kDa repressor of the inhibitor of the protein kinase OS=Homo sapiens OX=9606 GN=THAP12 PE=1 SV=2	873.935	2118.38	748.133	4831.41	3014.27	3954.15	2103.78	2171.06	1186.81	1	1	1	1	1	1	1	1	17833.7	32924.6	27931	30839.1	17423.4	22088.4	26786.3	18352.5	26295.5	9.77138	11.0487	9.54715	12.2382	11.5576	11.9492	11.0388	11.0842	10.2129	0	0	0	0	0	0	0	0	14.1223
O43426	O43426	Synaptojanin-1	SYNJ1_HUMAN	Synaptojanin-1 OS=Homo sapiens OX=9606 GN=SYNJ1 PE=1 SV=2	Synaptojanin-1 OS=Homo sapiens OX=9606 GN=SYNJ1 PE=1 SV=2	10287.7	9304.04	7647.29	14561.4	13727.2	13875.5	9038.19	8810.96	8924.15	105182	111526	106959	123313	117455	95978.8	99325.2	108324	203623	357600	288472	404122	171619	275550	323796	186240	281435	13.3286	13.1836	12.9007	13.8299	13.7448	13.7603	13.1418	13.1051	13.1235	16.6825	16.767	16.7067	16.912	16.8417	16.5504	16.5999	16.725	17.6355
O43427	O43427	Acidic fibroblast growth factor intracellular-binding protein	FIBP_HUMAN	Acidic fibroblast growth factor intracellular-binding protein OS=Homo sapiens OX=9606 GN=FIBP PE=1 SV=3	Acidic fibroblast growth factor intracellular-binding protein OS=Homo sapiens OX=9606 GN=FIBP PE=1 SV=3	17191.7	19192.6	16754.3	12760.8	17211.3	17226.4	12522.7	19546.4	18518.6	114308	104058	104406	130745	129419	87037.3	94789.8	103766	119808	243775	193287	205432	95104.9	101910	184052	94318.9	190248	14.0694	14.2283	14.0322	13.6394	14.0711	14.0723	13.6123	14.2546	14.1767	16.8026	16.667	16.6718	16.9964	16.9817	16.4093	16.5324	16.663	16.8704
O43432	O43432	Eukaryotic translation initiation factor 4 gamma 3	IF4G3_HUMAN	Eukaryotic translation initiation factor 4 gamma 3 OS=Homo sapiens OX=9606 GN=EIF4G3 PE=1 SV=2	Eukaryotic translation initiation factor 4 gamma 3 OS=Homo sapiens OX=9606 GN=EIF4G3 PE=1 SV=2	49144.6	54009.4	40438.6	44933.7	63438.6	48200.9	52805.1	53134.4	47094.2	3.86631e+06	3.83015e+06	3.88687e+06	4.29093e+06	4.22115e+06	3.59315e+06	3.88742e+06	4.003e+06	1.4272e+06	2.47856e+06	2.0904e+06	2.7016e+06	1.14197e+06	1.49063e+06	2.19464e+06	1.49561e+06	2.09827e+06	15.5847	15.7209	15.3034	15.4555	15.9531	15.5568	15.6884	15.6974	15.5233	21.8825	21.869	21.8902	22.0329	22.0092	21.7768	21.8904	21.9326	20.4448
O43439					Protein CBFA2T2 OS=Homo sapiens OX=9606 GN=CBFA2T2 PE=1 SV=1	1	1	1	1	1	1	1	1	1	1	1	1	1	1	1	1	1	4867.24	6470.55	6990.53	6660.55	4637.06	2876.1	6595.83	2964.59	5823.49	0	0	0	0	0	0	0	0	0	0	0	0	0	0	0	0	0	12.2489
O43447	O43447	Peptidyl-prolyl cis-trans isomerase H	PPIH_HUMAN	Peptidyl-prolyl cis-trans isomerase H OS=Homo sapiens OX=9606 GN=PPIH PE=1 SV=1	Peptidyl-prolyl cis-trans isomerase H OS=Homo sapiens OX=9606 GN=PPIH PE=1 SV=1	62544	74595.9	60825.9	122568	85737.4	108673	59028.7	74265.5	61330.7	604706	607630	589402	757478	751281	563578	604930	636848	35202.9	73484.7	67973	102631	41438.2	40225.8	61570.3	30917.9	56267.3	15.9326	16.1868	15.8924	16.9032	16.3876	16.7296	15.8491	16.1804	15.9043	19.2059	19.2128	19.1689	19.5308	19.519	19.1043	19.2064	19.2806	15.1034
O43462	O43462	Membrane-bound transcription factor site-2 protease	MBTP2_HUMAN	Membrane-bound transcription factor site-2 protease OS=Homo sapiens OX=9606 GN=MBTPS2 PE=1 SV=1	Membrane-bound transcription factor site-2 protease OS=Homo sapiens OX=9606 GN=MBTPS2 PE=1 SV=1	10982.3	5304.93	7147.32	7710.22	14932.2	9840.35	8761.66	8124.06	9616.99	76661.9	74417.5	76316.7	85374.3	86228	77800.1	81642	80634.1	64880.1	121541	97175.1	130968	54849.4	56059.4	115522	61502.3	94889.8	13.4229	12.3731	12.8032	12.9126	13.8661	13.2645	13.097	12.988	13.2314	16.2262	16.1834	16.2197	16.3815	16.3959	16.2475	16.317	16.2991	15.9855
O43463	O43463	Histone-lysine N-methyltransferase SUV39H1	SUV91_HUMAN		Histone-lysine N-methyltransferase SUV39H1 OS=Homo sapiens OX=9606 GN=SUV39H1 PE=1 SV=1	1	1	1	4119.72	1	2133.19	1	1	1	1	1	1	1	1	1	1	1	3071.76	10521.8	7340.19	21446.3	10088	15983.6	9618.58	6586.06	8417.44	0	0	0	12.0083	0	11.0588	0	0	0	0	0	0	0	0	0	0	0	11.5848
O43464	O43464	Serine protease HTRA2, mitochondrial	HTRA2_HUMAN	Serine protease HTRA2, mitochondrial OS=Homo sapiens OX=9606 GN=HTRA2 PE=1 SV=2	Serine protease HTRA2, mitochondrial OS=Homo sapiens OX=9606 GN=HTRA2 PE=1 SV=2	21220	15718	16892.8	38270	23033.4	32007.4	21254.8	13746.2	14354.4	207350	231114	208039	279263	267281	206589	217015	236556	125584	226394	213279	185720	91708.4	128031	150158	111575	214446	14.3731	13.9401	14.0441	15.2239	14.4914	14.9661	14.3755	13.7467	13.8092	17.6617	17.8182	17.6665	18.0913	18.028	17.6564	17.7274	17.8518	16.9383
O43488	O43488	Aflatoxin B1 aldehyde reductase member 2	ARK72_HUMAN	Aflatoxin B1 aldehyde reductase member 2 OS=Homo sapiens OX=9606 GN=AKR7A2 PE=1 SV=3	Aflatoxin B1 aldehyde reductase member 2 OS=Homo sapiens OX=9606 GN=AKR7A2 PE=1 SV=3	219793	375232	296909	183220	259056	199593	190990	269026	306846	3.27831e+06	3.03086e+06	3.06792e+06	2.68855e+06	2.73419e+06	2.65605e+06	2.98931e+06	3.04267e+06	233060	516850	382088	456638	159906	211976	513576	204166	328389	17.7458	18.5174	18.1797	17.4832	17.9829	17.6067	17.5431	18.0374	18.2272	21.6445	21.5313	21.5488	21.3584	21.3827	21.3409	21.5114	21.5369	17.8303
O43491	O43491	Band 4.1-like protein 2	E41L2_HUMAN	Band 4.1-like protein 2 OS=Homo sapiens OX=9606 GN=EPB41L2 PE=1 SV=1	Band 4.1-like protein 2 OS=Homo sapiens OX=9606 GN=EPB41L2 PE=1 SV=1	160732	197484	173640	110220	88251.4	106988	141191	169223	173296	5.76842e+06	5.61815e+06	5.86624e+06	5.23098e+06	4.94962e+06	4.92607e+06	5.36054e+06	5.58559e+06	3.23426e+06	6.82244e+06	4.96809e+06	4.4249e+06	2.22744e+06	2.12977e+06	5.72021e+06	3.38581e+06	4.71696e+06	17.2943	17.5914	17.4057	16.75	16.4293	16.7071	17.1073	17.3686	17.4029	22.4597	22.4217	22.484	22.3186	22.2389	22.232	22.3539	22.4133	21.625
O43493	O43493	Trans-Golgi network integral membrane protein 2	TGON2_HUMAN	Trans-Golgi network integral membrane protein 2 OS=Homo sapiens OX=9606 GN=TGOLN2 PE=1 SV=4	Trans-Golgi network integral membrane protein 2 OS=Homo sapiens OX=9606 GN=TGOLN2 PE=1 SV=4	27844.4	56107.1	45360.7	49772.6	65285.2	90783.4	27848.5	48616.1	48116.6	1.45036e+06	1.43771e+06	1.38852e+06	1.90436e+06	1.75637e+06	1.38689e+06	1.40082e+06	1.46347e+06	681967	1.04267e+06	918767	1.02206e+06	617027	808971	1.02934e+06	711376	938196	14.7651	15.7759	15.4692	15.6031	15.9945	16.4701	14.7653	15.5691	15.5542	20.468	20.4553	20.4051	20.8609	20.7442	20.4034	20.4178	20.481	19.3793
O43497					Voltage-dependent T-type calcium channel subunit alpha-1G OS=Homo sapiens OX=9606 GN=CACNA1G PE=1 SV=3	1	1	1	1	1	1	1	1	1	1	1	1	1	1	1	1	1	33705.4	52171	53671.3	77032.2	45808.4	46618.6	50149.8	31516.8	50125.1	0	0	0	0	0	0	0	0	0	0	0	0	0	0	0	0	0	15.0407
O43502	O43502	DNA repair protein RAD51 homolog 3	RA51C_HUMAN			1	1	1	7679.26	4915.29	5373.47	1	1	1	1	1	1	1	1	1	1	1	1	1	1	1	1	1	1	1	1	0	0	0	12.9068	12.2631	12.3916	0	0	0	0	0	0	0	0	0	0	0	0
O43504	O43504	Ragulator complex protein LAMTOR5	LTOR5_HUMAN			2744.39	1369.76	2056.73	4674.96	4971.96	4348.23	1291.02	1733.86	1903.43	1	1	1	1	1	1	1	1	1	1	1	1	1	1	1	1	1	11.4223	10.4197	11.0061	12.1907	12.2796	12.0862	10.3343	10.7598	10.8944	0	0	0	0	0	0	0	0	0
O43505	O43505	Beta-1,4-glucuronyltransferase 1	B4GA1_HUMAN		Beta-1,4-glucuronyltransferase 1 OS=Homo sapiens OX=9606 GN=B4GAT1 PE=1 SV=1	10867.3	19014.9	11978.1	8313.26	16279	12634.9	8203.13	18752.3	12494.5	1	1	1	1	1	1	1	1	54892.6	107543	84210.3	111489	59851.2	46540	107084	53298.4	78283.7	13.4077	14.2148	13.5481	13.0212	13.9907	13.6251	13.002	14.1948	13.609	0	0	0	0	0	0	0	0	15.7443
O43513				Mediator of RNA polymerase II transcription subunit 7 OS=Homo sapiens OX=9606 GN=MED7 PE=1 SV=1	Mediator of RNA polymerase II transcription subunit 7 OS=Homo sapiens OX=9606 GN=MED7 PE=1 SV=1	1	1	1	1	1	1	1	1	1	1	1	1	1	1	1	1	1	26035.2	60317.3	45420.5	64769.4	29845.4	39425.3	40228.7	22183	42894.8	0	0	0	0	0	0	0	0	0	0	0	0	0	0	0	0	0	14.6682
O43516	O43516	WAS/WASL-interacting protein family member 1	WIPF1_HUMAN	WAS/WASL-interacting protein family member 1 OS=Homo sapiens OX=9606 GN=WIPF1 PE=1 SV=3	WAS/WASL-interacting protein family member 1 OS=Homo sapiens OX=9606 GN=WIPF1 PE=1 SV=3	22678.2	35385.4	33526.3	18047.1	26028.8	33955.1	16465.7	25976	27123.7	514194	541940	511451	426141	405809	453073	489562	532501	18964.9	19150.3	23709.9	17227.9	14958.3	31076.1	25352.9	13237.9	20713.6	14.469	15.1109	15.033	14.1395	14.6678	15.0513	14.0072	14.6649	14.7273	18.972	19.0478	18.9642	18.701	18.6304	18.7894	18.9011	19.0224	14.211
O43520	O43520	Phospholipid-transporting ATPase IC	AT8B1_HUMAN	Phospholipid-transporting ATPase IC OS=Homo sapiens OX=9606 GN=ATP8B1 PE=1 SV=3	Phospholipid-transporting ATPase IC OS=Homo sapiens OX=9606 GN=ATP8B1 PE=1 SV=3	4345.96	4891	6709.53	10702.5	9274.37	8826.02	4858.8	4063.41	4911.99	30200.8	23780.6	28304	29085.2	27580.8	25466.6	25000.1	28595.7	129477	169491	176420	109716	71051.4	201227	184159	126586	194731	12.0855	12.2559	12.712	13.3857	13.179	13.1075	12.2464	11.9885	12.2621	14.8823	14.5375	14.7887	14.828	14.7514	14.6363	14.6096	14.8035	16.9823
O43524	O43524	Forkhead box protein O3	FOXO3_HUMAN	Forkhead box protein O3 OS=Homo sapiens OX=9606 GN=FOXO3 PE=1 SV=1	Forkhead box protein O3 OS=Homo sapiens OX=9606 GN=FOXO3 PE=1 SV=1	1024.64	2057.33	740.554	3891.8	1970.49	2896.5	2117.21	2047.21	1464.7	213298	201290	207219	264172	270715	196644	212595	218376	72339.4	135264	113174	150093	72129.5	93915.1	122766	70193.6	116223	10.0009	11.0066	9.53246	11.9262	10.9443	11.5001	11.048	10.9994	10.5164	17.7025	17.6189	17.6608	18.0111	18.0464	17.5852	17.6977	17.7365	16.1425
O43526	O43526	Potassium voltage-gated channel subfamily KQT member 2	KCNQ2_HUMAN			2250.6	3703.73	1	4239.94	1	4039.29	3745.35	1456.86	1	1	1	1	1	1	1	1	1	1	1	1	1	1	1	1	1	1	11.1361	11.8548	0	12.0498	0	11.9799	11.8709	10.5086	0	0	0	0	0	0	0	0	0	0
O43529					Carbohydrate sulfotransferase 10 OS=Homo sapiens OX=9606 GN=CHST10 PE=1 SV=1	1	1	1	1	1	1	1	1	1	1	1	1	1	1	1	1	1	10266.2	16284.8	14484.7	22317.6	10035.4	13723.2	16699.3	9662.3	16189	0	0	0	0	0	0	0	0	0	0	0	0	0	0	0	0	0	13.3256
O43556	O43556	Epsilon-sarcoglycan	SGCE_HUMAN	Epsilon-sarcoglycan OS=Homo sapiens OX=9606 GN=SGCE PE=1 SV=6	Epsilon-sarcoglycan OS=Homo sapiens OX=9606 GN=SGCE PE=1 SV=6	59581.6	17747.2	65678.5	32716.1	11350.5	18560.6	51981.5	21721	53569	558624	556549	594272	632207	597589	520530	503159	547726	1	1	1	1	1	1	1	1	1	15.8626	14.1153	16.0031	14.9977	13.4705	14.18	15.6657	14.4068	15.7091	19.0915	19.0861	19.1808	19.27	19.1888	18.9896	18.9407	19.0631	0
O43567	O43567	E3 ubiquitin-protein ligase RNF13	RNF13_HUMAN			4604.9	5131.36	6267.23	3011.53	3744.11	5333.52	4566.4	6340.9	6160.93	1	1	1	1	1	1	1	1	1	1	1	1	1	1	1	1	1	12.169	12.3251	12.6136	11.5563	11.8704	12.3809	12.1568	12.6305	12.5889	0	0	0	0	0	0	0	0	0
O43570	O43570	Carbonic anhydrase 12	CAH12_HUMAN	Carbonic anhydrase 12 OS=Homo sapiens OX=9606 GN=CA12 PE=1 SV=1	Carbonic anhydrase 12 OS=Homo sapiens OX=9606 GN=CA12 PE=1 SV=1	8804.1	21236	10943.7	15199.7	27380.9	19152.7	10970.7	19886.7	14522.1	254025	280748	256760	268928	262331	250069	267256	269648	69828.6	133927	119309	94077	37093.9	22372.3	98546.2	37428.3	100485	13.104	14.3742	13.4178	13.8918	14.7409	14.2253	13.4214	14.2795	13.826	17.9546	18.0989	17.9701	18.0369	18.001	17.932	18.0279	18.0407	16.0915
O43572	O43572	A-kinase anchor protein 10, mitochondrial	AKA10_HUMAN	A-kinase anchor protein 10, mitochondrial OS=Homo sapiens OX=9606 GN=AKAP10 PE=1 SV=2		7648.47	9681.6	7999.6	8576.85	10873.9	9057.06	7137.77	8413.25	8535.32	99966	97763.9	98795.7	116329	127443	81657.3	89155.1	102631	1	1	1	1	1	1	1	1	1	12.901	13.241	12.9657	13.0662	13.4086	13.1448	12.8013	13.0384	13.0592	16.6091	16.577	16.5922	16.8278	16.9595	16.3173	16.444	16.6471	0
O43581	O43581	Synaptotagmin-7	SYT7_HUMAN	Synaptotagmin-7 OS=Homo sapiens OX=9606 GN=SYT7 PE=1 SV=3	Synaptotagmin-7 OS=Homo sapiens OX=9606 GN=SYT7 PE=1 SV=3	13286.1	5306.6	11252.6	1505.91	5969.81	12421.6	13457.5	7155.88	10941	139385	143896	152879	214501	195581	139177	152077	172778	36030.4	42655.8	84421.9	34021	35360.4	25980.1	45312.2	35524.6	101913	13.6976	12.3736	13.458	10.5564	12.5435	13.6006	13.7161	12.8049	13.4175	17.0887	17.1347	17.222	17.7106	17.5774	17.0866	17.2144	17.3986	15.1369
O43583	O43583	Density-regulated protein	DENR_HUMAN	Density-regulated protein OS=Homo sapiens OX=9606 GN=DENR PE=1 SV=2	Density-regulated protein OS=Homo sapiens OX=9606 GN=DENR PE=1 SV=2	47314.7	48476	44861.6	54862.5	68217.1	60881.4	41326.2	41621.6	47624.1	716779	739276	705264	932873	854055	715317	756515	777587	442775	818641	635502	898604	337874	495921	716984	471261	644376	15.53	15.565	15.4532	15.7435	16.0578	15.8937	15.3348	15.345	15.5394	19.4512	19.4958	19.4278	19.8313	19.704	19.4482	19.529	19.5686	18.7562
O43586				Proline-serine-threonine phosphatase-interacting protein 1 OS=Homo sapiens OX=9606 GN=PSTPIP1 PE=1 SV=1		1	1	1	1	1	1	1	1	1	46451.7	54471.1	50335.1	48557.1	41298.6	47818.4	44920.4	49693.2	1	1	1	1	1	1	1	1	1	0	0	0	0	0	0	0	0	0	15.5034	15.7332	15.6193	15.5674	15.3338	15.5453	15.4551	15.6008	0
O43592	O43592	Exportin-T	XPOT_HUMAN	Exportin-T OS=Homo sapiens OX=9606 GN=XPOT PE=1 SV=2	Exportin-T OS=Homo sapiens OX=9606 GN=XPOT PE=1 SV=2	111680	104082	82008.5	94328.6	75462.6	85792.2	108002	104034	97894.8	3.02001e+06	3.06385e+06	2.99237e+06	3.76017e+06	3.68349e+06	2.72206e+06	2.94215e+06	3.02251e+06	1.16134e+06	1.98778e+06	1.38074e+06	2.11836e+06	917572	858664	1.66994e+06	1.24087e+06	1.35472e+06	16.769	16.6674	16.3235	16.5254	16.2035	16.3886	16.7207	16.6667	16.5789	21.5261	21.5469	21.5129	21.8424	21.8126	21.3763	21.4884	21.5273	20.1474
O43598	O43598	5-hydroxymethyl-dUMP N-hydrolase	DNPH1_HUMAN	2'-deoxynucleoside 5'-phosphate N-hydrolase 1 OS=Homo sapiens OX=9606 GN=DNPH1 PE=1 SV=1	2'-deoxynucleoside 5'-phosphate N-hydrolase 1 OS=Homo sapiens OX=9606 GN=DNPH1 PE=1 SV=1	23688.8	30156.3	27880.4	12739	17348.9	19149.3	22406	27522.3	28252.2	757504	732181	746618	946622	916338	667189	718268	796373	90001.5	187271	171590	177724	84431.1	77159.8	151661	77165.6	156166	14.5319	14.8802	14.767	13.637	14.0826	14.225	14.4516	14.7483	14.7861	19.5309	19.4818	19.51	19.8524	19.8055	19.3477	19.4542	19.6031	16.4577
O43615	O43615	Mitochondrial import inner membrane translocase subunit TIM44	TIM44_HUMAN	Mitochondrial import inner membrane translocase subunit TIM44 OS=Homo sapiens OX=9606 GN=TIMM44 PE=1 SV=2	Mitochondrial import inner membrane translocase subunit TIM44 OS=Homo sapiens OX=9606 GN=TIMM44 PE=1 SV=2	59657.6	35212.1	64148.4	47678.4	30356.8	40585.2	29285.4	64112.3	53636.1	2.03418e+06	2.08224e+06	2.07204e+06	4.32317e+06	4.18825e+06	1.81283e+06	1.99515e+06	2.00651e+06	833498	1.40523e+06	1.16207e+06	1.69873e+06	837022	991426	1.03466e+06	839372	1.04762e+06	15.8644	15.1038	15.9691	15.541	14.8897	15.3087	14.8379	15.9683	15.7109	20.956	20.9897	20.9826	22.0437	21.9979	20.7898	20.9281	20.9363	19.6688
O43617	O43617	Trafficking protein particle complex subunit 3	TPPC3_HUMAN	Trafficking protein particle complex subunit 3 OS=Homo sapiens OX=9606 GN=TRAPPC3 PE=1 SV=1	Trafficking protein particle complex subunit 3 OS=Homo sapiens OX=9606 GN=TRAPPC3 PE=1 SV=1	38976.5	45351.4	47554.8	63116.8	57624.8	59262.9	41012.5	43318.2	41612.2	995440	1.03319e+06	1.02706e+06	1.6643e+06	1.5809e+06	973165	999900	1.10418e+06	78071.7	119861	101225	110596	76983.3	89294.5	104948	70752.4	93804.2	15.2503	15.4689	15.5373	15.9457	15.8144	15.8548	15.3238	15.4027	15.3447	19.925	19.9787	19.9701	20.6665	20.5923	19.8923	19.9314	20.0745	16.2525
O43633	O43633	Charged multivesicular body protein 2a	CHM2A_HUMAN	Charged multivesicular body protein 2a OS=Homo sapiens OX=9606 GN=CHMP2A PE=1 SV=1	Charged multivesicular body protein 2a OS=Homo sapiens OX=9606 GN=CHMP2A PE=1 SV=1	85035	95441.8	88207.8	89622.4	94619.3	104122	76164.1	86333.1	85186.2	1.62114e+06	1.55234e+06	1.57499e+06	1.80827e+06	1.6803e+06	1.39084e+06	1.52346e+06	1.46461e+06	656894	1.09092e+06	958535	1.0647e+06	536317	652945	1.02448e+06	571976	944572	16.3758	16.5423	16.4286	16.4516	16.5298	16.6679	16.2168	16.3976	16.3783	20.6286	20.566	20.5869	20.7862	20.6803	20.4075	20.5389	20.4821	19.3253
O43639	O43639	Cytoplasmic protein NCK2	NCK2_HUMAN		Cytoplasmic protein NCK2 OS=Homo sapiens OX=9606 GN=NCK2 PE=1 SV=2	9287.75	6338.89	7948.05	11318.3	6365.31	13656.5	5695.29	6478.01	8277.18	1	1	1	1	1	1	1	1	62579.7	89393	96937	95520.8	59057.1	76379.4	73122.5	64162.3	90155.4	13.1811	12.63	12.9564	13.4664	12.636	13.7373	12.4756	12.6613	13.0149	0	0	0	0	0	0	0	0	15.9334
O43657	O43657	Tetraspanin-6	TSN6_HUMAN	Tetraspanin-6 OS=Homo sapiens OX=9606 GN=TSPAN6 PE=1 SV=1	Tetraspanin-6 OS=Homo sapiens OX=9606 GN=TSPAN6 PE=1 SV=1	14672.2	18931.8	20947	11156.4	13597.6	14902.2	19125.5	19533.2	21068	96020.5	104581	104464	116316	117840	103694	93797.7	104490	18315.5	36586.8	25011.1	36216.8	14054.3	15012.7	40108.2	14412.2	25833.5	13.8408	14.2085	14.3545	13.4456	13.7311	13.8632	14.2232	14.2536	14.3628	16.5511	16.6743	16.6726	16.8277	16.8465	16.662	16.5173	16.673	14.1608
O43660	O43660	Pleiotropic regulator 1	PLRG1_HUMAN	Pleiotropic regulator 1 OS=Homo sapiens OX=9606 GN=PLRG1 PE=1 SV=1	Pleiotropic regulator 1 OS=Homo sapiens OX=9606 GN=PLRG1 PE=1 SV=1	7970.16	12210.6	10624.1	24686.8	17799.2	23172.2	8474.24	11225.4	9305.04	1.00978e+06	1.08693e+06	1.10042e+06	1.27761e+06	1.22127e+06	972483	1.03709e+06	1.12457e+06	326073	639125	567325	762930	378050	405927	567480	294563	541032	12.9604	13.5758	13.3751	14.5915	14.1195	14.5001	13.0489	13.4545	13.1838	19.9456	20.0518	20.0696	20.285	20.22	19.8913	19.9841	20.1009	18.3148
O43663	O43663	Protein regulator of cytokinesis 1	PRC1_HUMAN		Protein regulator of cytokinesis 1 OS=Homo sapiens OX=9606 GN=PRC1 PE=1 SV=2	1	1	1	48569.2	10691	15287.6	1	1	1	1	1	1	1	1	1	1	1	6048.83	8495.18	10447.8	66394.8	35958.8	53986.1	5826.35	1686.42	3959.48	0	0	0	15.5678	13.3841	13.9001	0	0	0	0	0	0	0	0	0	0	0	12.5624
O43665	O43665	Regulator of G-protein signaling 10	RGS10_HUMAN	Regulator of G-protein signaling 10 OS=Homo sapiens OX=9606 GN=RGS10 PE=1 SV=3	Regulator of G-protein signaling 10 OS=Homo sapiens OX=9606 GN=RGS10 PE=1 SV=3	9928.93	17240.6	13622.5	36056.3	27555.8	48169.9	5893.53	8249.95	11182.7	70867.9	70409.8	74596.9	174926	163439	53697.5	69522.4	70689.7	13245.9	25293.6	19004.6	19237.1	13353.9	15007.3	23266.9	9863.96	20536	13.2774	14.0735	13.7337	15.138	14.7501	15.5558	12.5249	13.0102	13.449	16.1128	16.1035	16.1868	17.4164	17.3184	15.7126	16.0852	16.1092	13.6933
O43670	O43670	BUB3-interacting and GLEBS motif-containing protein ZNF207	ZN207_HUMAN	BUB3-interacting and GLEBS motif-containing protein ZNF207 OS=Homo sapiens OX=9606 GN=ZNF207 PE=1 SV=1	BUB3-interacting and GLEBS motif-containing protein ZNF207 OS=Homo sapiens OX=9606 GN=ZNF207 PE=1 SV=1	22404.4	25136	23663.3	65866.6	45872.9	52032.9	22056	27819.4	22274.9	460514	447370	481749	765229	702876	443256	469600	465318	113076	207212	181654	244488	123329	119205	164375	128527	154583	14.4515	14.6175	14.5304	16.0073	15.4854	15.6671	14.4289	14.7638	14.4431	18.8129	18.7711	18.8779	19.5455	19.4229	18.7578	18.8411	18.8279	16.7869
O43674				NADH dehydrogenase [ubiquinone] 1 beta subcomplex subunit 5, mitochondrial OS=Homo sapiens OX=9606 GN=NDUFB5 PE=1 SV=1		1	1	1	1	1	1	1	1	1	737920	773403	769302	1.15699e+06	1.1484e+06	682265	673450	703433	1	1	1	1	1	1	1	1	1	0	0	0	0	0	0	0	0	0	19.4931	19.5609	19.5532	20.1419	20.1312	19.38	19.3612	19.4241	0
O43676	O43676	NADH dehydrogenase [ubiquinone] 1 beta subcomplex subunit 3	NDUB3_HUMAN	NADH dehydrogenase [ubiquinone] 1 beta subcomplex subunit 3 OS=Homo sapiens OX=9606 GN=NDUFB3 PE=1 SV=3	NADH dehydrogenase [ubiquinone] 1 beta subcomplex subunit 3 OS=Homo sapiens OX=9606 GN=NDUFB3 PE=1 SV=3	55002	66190.3	62541.8	66679.5	74168.6	77653.6	45910.7	71646.1	63460.3	205852	201277	214027	341488	326433	190970	202793	177097	80436.2	173970	145622	175245	88844.8	103256	122926	71350.9	109854	15.7472	16.0143	15.9325	16.025	16.1785	16.2448	15.4865	16.1286	15.9536	17.6513	17.6188	17.7074	18.3815	18.3164	17.543	17.6297	17.4342	16.2956
O43677	O43677	NADH dehydrogenase [ubiquinone] 1 subunit C1, mitochondrial	NDUC1_HUMAN	NADH dehydrogenase [ubiquinone] 1 subunit C1, mitochondrial OS=Homo sapiens OX=9606 GN=NDUFC1 PE=1 SV=1		547.111	727.164	1216.48	1835.73	2180.81	1320.18	914.661	1509.35	1541.13	39327.7	36357.8	45166.4	56420.4	48990.6	31787.1	34801.4	46246.9	1	1	1	1	1	1	1	1	1	9.09569	9.50614	10.2485	10.8421	11.0907	10.3665	9.83709	10.5597	10.5898	15.2633	15.15	15.463	15.7839	15.5802	14.9562	15.0869	15.4971	0
O43678	O43678	NADH dehydrogenase [ubiquinone] 1 alpha subcomplex subunit 2	NDUA2_HUMAN	NADH dehydrogenase [ubiquinone] 1 alpha subcomplex subunit 2 OS=Homo sapiens OX=9606 GN=NDUFA2 PE=1 SV=3	NADH dehydrogenase [ubiquinone] 1 alpha subcomplex subunit 2 OS=Homo sapiens OX=9606 GN=NDUFA2 PE=1 SV=3	49221.3	64034	61525.5	87434.9	89560.2	63322.4	44918.3	57860.8	57058.8	191279	210783	189808	277680	258466	185105	205619	237464	3191.84	8767.42	4687.78	10999.5	5458.3	5426.13	5280.24	3064.17	3395.47	15.587	15.9666	15.9089	16.4159	16.4506	15.9504	15.455	15.8203	15.8002	17.5453	17.6854	17.5342	18.0831	17.9796	17.498	17.6496	17.8573	11.6402
O43679;Q86U70	O43679;Q86U70	LIM domain-binding protein 2;LIM domain-binding protein 1	LDB2_HUMAN;LDB1_HUMAN			14304.1	20397.4	14399.8	23324.5	13698.7	25492.9	11893.9	17929.2	12835.2	1	1	1	1	1	1	1	1	1	1	1	1	1	1	1	1	1	13.8041	14.3161	13.8138	14.5096	13.7418	14.6378	13.5379	14.13	13.6478	0	0	0	0	0	0	0	0	0
O43681	O43681	ATPase GET3	GET3_HUMAN	ATPase GET3 OS=Homo sapiens OX=9606 GN=GET3 PE=1 SV=2	ATPase GET3 OS=Homo sapiens OX=9606 GN=GET3 PE=1 SV=2	230231	271521	231307	342216	333390	326949	221448	246155	248460	1.63805e+06	1.60409e+06	1.65224e+06	2.25838e+06	2.22152e+06	1.42326e+06	1.56295e+06	1.5896e+06	599599	1.24427e+06	1.06379e+06	1.16865e+06	508707	664171	977515	543789	1.01759e+06	17.8127	18.0507	17.8194	18.3845	18.3469	18.3187	17.7566	17.9092	17.9227	20.6435	20.6133	20.656	21.1069	21.0831	20.4408	20.5758	20.6002	19.1936
O43683	O43683	Mitotic checkpoint serine/threonine-protein kinase BUB1	BUB1_HUMAN		Mitotic checkpoint serine/threonine-protein kinase BUB1 OS=Homo sapiens OX=9606 GN=BUB1 PE=1 SV=1	1668.52	1	1803.8	15594.8	4770	5639.85	1	1	1	1	1	1	1	1	1	1	1	11346.7	14580.4	12424.4	55387.7	33492	46434.8	10132.1	8051.27	9108.9	10.7044	0	10.8168	13.9288	12.2198	12.4614	0	0	0	0	0	0	0	0	0	0	0	13.47
O43684	O43684	Mitotic checkpoint protein BUB3	BUB3_HUMAN	Mitotic checkpoint protein BUB3 OS=Homo sapiens OX=9606 GN=BUB3 PE=1 SV=1	Mitotic checkpoint protein BUB3 OS=Homo sapiens OX=9606 GN=BUB3 PE=1 SV=1	100275	121451	102411	261993	196191	247084	97844	118282	98609.1	1.94832e+06	1.9666e+06	1.97554e+06	3.43974e+06	3.29618e+06	1.76746e+06	1.9689e+06	1.98888e+06	1.24722e+06	2.35395e+06	2.06929e+06	2.92024e+06	1.5164e+06	1.69388e+06	1.83029e+06	1.20814e+06	1.86755e+06	16.6136	16.89	16.644	17.9992	17.5819	17.9146	16.5782	16.8519	16.5894	20.8938	20.9073	20.9138	21.7139	21.6524	20.7532	20.909	20.9235	20.2503
O43687				A-kinase anchor protein 7 isoforms alpha and beta OS=Homo sapiens OX=9606 GN=AKAP7 PE=1 SV=4		1	1	1	1	1	1	1	1	1	40693.4	33536.3	38648.5	24496.7	22965.6	36421.3	33323.9	46028.6	1	1	1	1	1	1	1	1	1	0	0	0	0	0	0	0	0	0	15.3125	15.0334	15.2381	14.5803	14.4872	15.1525	15.0243	15.4902	0
O43707	O43707	Alpha-actinin-4	ACTN4_HUMAN	Alpha-actinin-4 OS=Homo sapiens OX=9606 GN=ACTN4 PE=1 SV=2	Alpha-actinin-4 OS=Homo sapiens OX=9606 GN=ACTN4 PE=1 SV=2	1.36071e+06	1.16181e+06	1.3261e+06	1313494	1270209	1.27098e+06	1.32197e+06	1.00194e+06	1.21591e+06	6.81704e+07	6.35284e+07	6.5945e+07	7.79109e+07	7.54669e+07	5.92663e+07	6.8167e+07	6.71433e+07	1.18057e+07	1.97245e+07	1.75026e+07	1.91972e+07	8.33003e+06	1.38374e+07	1.85489e+07	1.1467e+07	1.87157e+07	20.3759	20.1479	20.3388	20.325	20.2766	20.2775	20.3343	19.9344	20.2136	26.0226	25.9209	25.9748	26.2153	26.1693	25.8207	26.0226	26.0007	23.493
O43708	O43708	Maleylacetoacetate isomerase	MAAI_HUMAN	Maleylacetoacetate isomerase OS=Homo sapiens OX=9606 GN=GSTZ1 PE=1 SV=3		33517.6	31764.4	43464.7	16679.2	20603.4	20944.7	28023.6	29755	43677.6	171445	175870	176402	170824	170960	164802	178555	188931	1	1	1	1	1	1	1	1	1	15.0326	14.9551	15.4076	14.0258	14.3306	14.3543	14.7744	14.8608	15.4146	17.3874	17.4242	17.4285	17.3821	17.3833	17.3304	17.446	17.5275	0
O43709	O43709	Probable 18S rRNA (guanine-N(7))-methyltransferase	BUD23_HUMAN		Probable 18S rRNA (guanine-N(7))-methyltransferase OS=Homo sapiens OX=9606 GN=BUD23 PE=1 SV=2	4134.97	5484.76	4351.66	20512.8	14771.7	19461.3	4499.25	3437.24	3617.66	1	1	1	1	1	1	1	1	91977.1	170508	144498	283289	136204	193403	142572	81212.4	133528	12.0137	12.4212	12.0873	14.3242	13.8506	14.2483	12.1355	11.747	11.8208	0	0	0	0	0	0	0	0	16.489
O43715	O43715	TP53-regulated inhibitor of apoptosis 1	TRIA1_HUMAN			1	1	1	3146.41	1273	724.13	1	1325.91	1142.73	1	1	1	1	1	1	1	1	1	1	1	1	1	1	1	1	1	0	0	0	11.6195	10.314	9.5001	0	10.3728	10.1583	0	0	0	0	0	0	0	0	0
O43716	O43716	Glutamyl-tRNA(Gln) amidotransferase subunit C, mitochondrial	GATC_HUMAN	Glutamyl-tRNA(Gln) amidotransferase subunit C, mitochondrial OS=Homo sapiens OX=9606 GN=GATC PE=1 SV=1		7635.45	7446.7	9478.76	20660.5	16143.3	18792.9	5340.59	5734.61	7514.44	1423.84	1	2600.42	3150.14	4744.82	1106.73	1	2615.9	1	1	1	1	1	1	1	1	1	12.8985	12.8624	13.2105	14.3346	13.9786	14.1979	12.3828	12.4855	12.8755	10.4756	0	11.3445	11.6212	12.2121	10.1121	0	11.3531	0
O43719	O43719	17S U2 SnRNP complex component HTATSF1	HTSF1_HUMAN	HIV Tat-specific factor 1 OS=Homo sapiens OX=9606 GN=HTATSF1 PE=1 SV=1	HIV Tat-specific factor 1 OS=Homo sapiens OX=9606 GN=HTATSF1 PE=1 SV=1	32844.6	34333.4	24747.7	38876.5	44313.3	52907	23896.4	30685.5	29100.1	1.93442e+06	1.88724e+06	1.97466e+06	2.62505e+06	2.453e+06	1.76869e+06	1.84641e+06	1.93529e+06	679108	1.38772e+06	1.1349e+06	1.48342e+06	752658	789050	1.05348e+06	639690	1.15014e+06	15.0034	15.0673	14.595	15.2466	15.4355	15.6912	14.5445	14.9053	14.8287	20.8835	20.8478	20.9132	21.3239	21.2261	20.7543	20.8163	20.8841	19.3733
O43731	O43731	ER lumen protein-retaining receptor 3	ERD23_HUMAN	ER lumen protein-retaining receptor 3 OS=Homo sapiens OX=9606 GN=KDELR3 PE=1 SV=1	ER lumen protein-retaining receptor 3 OS=Homo sapiens OX=9606 GN=KDELR3 PE=1 SV=1	141230	152648	125604	132974	261210	180508	160478	175607	155058	416560	410711	389760	657192	646647	361809	432301	453218	65556.7	76261.7	59027	160017	91470.4	78524.7	215574	64871	54122	17.1077	17.2198	16.9385	17.0208	17.9948	17.4617	17.292	17.422	17.2424	18.6682	18.6478	18.5722	19.326	19.3026	18.4649	18.7217	18.7898	16.0005
O43734	O43734	E3 ubiquitin ligase TRAF3IP2	CIKS_HUMAN	E3 ubiquitin ligase TRAF3IP2 OS=Homo sapiens OX=9606 GN=TRAF3IP2 PE=1 SV=3	E3 ubiquitin ligase TRAF3IP2 OS=Homo sapiens OX=9606 GN=TRAF3IP2 PE=1 SV=3	1	323.4	396.214	2015.95	1047.65	1656.63	570.767	1	1933.17	4581.02	3155.09	5362.64	8421.26	6496.26	3577.56	5107.75	3533.93	13119.5	24769	16424.1	24623.6	10439.2	9663.31	22028.9	10509.7	16184.9	0	8.33717	8.63013	10.9772	10.0329	10.694	9.15676	0	10.9168	12.1615	11.6235	12.3887	13.0398	12.6654	11.8048	12.3185	11.7871	13.6794
O43739	O43739	Cytohesin-3	CYH3_HUMAN	Cytohesin-3 OS=Homo sapiens OX=9606 GN=CYTH3 PE=1 SV=2	Cytohesin-3 OS=Homo sapiens OX=9606 GN=CYTH3 PE=1 SV=2	13905.2	13037.8	19045.6	7391.76	7672.01	8847.31	13455.9	14158.1	14619.5	150311	148539	163513	153181	133051	147257	152354	152849	216453	341195	297566	272913	136779	229052	359543	240084	286254	13.7633	13.6704	14.2172	12.8517	12.9054	13.111	13.716	13.7893	13.8356	17.1976	17.1805	17.319	17.2249	17.0216	17.168	17.2171	17.2217	17.7237
O43741	O43741	5'-AMP-activated protein kinase subunit beta-2	AAKB2_HUMAN	5'-AMP-activated protein kinase subunit beta-2 OS=Homo sapiens OX=9606 GN=PRKAB2 PE=1 SV=1	5'-AMP-activated protein kinase subunit beta-2 OS=Homo sapiens OX=9606 GN=PRKAB2 PE=1 SV=1	17940.1	18271.2	21441.9	13022.8	12357.1	9398.84	20007.9	19453.5	22846.8	209152	201196	205802	200691	207134	185231	196012	206808	201803	344991	290292	339759	154831	162099	300130	206037	248472	14.1309	14.1573	14.3881	13.6687	13.5931	13.1983	14.2883	14.2477	14.4797	17.6742	17.6182	17.6509	17.6146	17.6602	17.499	17.5806	17.6579	17.6226
O43747	O43747	AP-1 complex subunit gamma-1	AP1G1_HUMAN	AP-1 complex subunit gamma-1 OS=Homo sapiens OX=9606 GN=AP1G1 PE=1 SV=5	AP-1 complex subunit gamma-1 OS=Homo sapiens OX=9606 GN=AP1G1 PE=1 SV=5	217276	211934	214806	239854	244262	253107	206005	201339	218659	3.4535e+06	3.31643e+06	3.36208e+06	4.41805e+06	4.27107e+06	3.07108e+06	3.27848e+06	3.38305e+06	1.4233e+06	2.40048e+06	1.99436e+06	2.54291e+06	1.14731e+06	1.50057e+06	2.23956e+06	1.37518e+06	2.0434e+06	17.7292	17.6933	17.7127	17.8718	17.8981	17.9494	17.6523	17.6193	17.7383	21.7196	21.6612	21.6809	22.075	22.0262	21.5503	21.6446	21.6899	20.4408
O43752	O43752	Syntaxin-6	STX6_HUMAN	Syntaxin-6 OS=Homo sapiens OX=9606 GN=STX6 PE=1 SV=1	Syntaxin-6 OS=Homo sapiens OX=9606 GN=STX6 PE=1 SV=1	4116.11	3943.74	3898.38	3628.71	3562.81	4758.01	4110.48	3727.97	5104.94	99848.5	98409	93925.9	135533	118487	92529.2	91608.4	91756.3	18280.2	30258.7	28377.6	35458.5	20352.6	23336.4	29735.2	14918.4	27822.2	12.0071	11.9453	11.9287	11.8252	11.7988	12.2161	12.0051	11.8642	12.3177	16.6075	16.5865	16.5192	17.0483	16.8544	16.4976	16.4832	16.4855	14.158
O43759	O43759	Synaptogyrin-1	SNG1_HUMAN			9421.51	16478.4	12704.3	2786.89	12072.2	5772.54	8781.61	15106.9	15456.6	1	1	1	1	1	1	1	1	1	1	1	1	1	1	1	1	1	13.2017	14.0083	13.633	11.4444	13.5594	12.495	13.1003	13.8829	13.9159	0	0	0	0	0	0	0	0	0
O43760	O43760	Synaptogyrin-2	SNG2_HUMAN		Synaptogyrin-2 OS=Homo sapiens OX=9606 GN=SYNGR2 PE=1 SV=1	23136.5	1	38205.4	1	1	1	31627.1	1	34724.1	1	1	1	1	1	1	1	1	11089.4	8019.12	9555.05	9734.44	3601.18	8215.2	7727.04	10766.1	12479.6	14.4979	0	15.2215	0	0	0	14.9489	0	15.0836	0	0	0	0	0	0	0	0	13.4369
O43765	O43765	Small glutamine-rich tetratricopeptide repeat-containing protein alpha	SGTA_HUMAN	Small glutamine-rich tetratricopeptide repeat-containing protein alpha OS=Homo sapiens OX=9606 GN=SGTA PE=1 SV=1	Small glutamine-rich tetratricopeptide repeat-containing protein alpha OS=Homo sapiens OX=9606 GN=SGTA PE=1 SV=1	77609.2	88378.1	75178.9	149248	124630	143284	67433.2	71901.7	76237.8	1.29602e+06	1.25598e+06	1.2438e+06	1.89537e+06	1.8284e+06	1.13053e+06	1.16013e+06	1.20175e+06	570818	952789	899653	1.04057e+06	572956	699036	886423	516083	869975	16.2439	16.4314	16.198	17.1874	16.9273	17.1285	16.0412	16.1337	16.2182	20.3057	20.2604	20.2463	20.854	20.8022	20.1086	20.1459	20.1967	19.1227
O43768	O43768	Alpha-endosulfine	ENSA_HUMAN	Alpha-endosulfine OS=Homo sapiens OX=9606 GN=ENSA PE=1 SV=1	Alpha-endosulfine OS=Homo sapiens OX=9606 GN=ENSA PE=1 SV=1	21787.6	17421.6	15163	24889.8	14498.6	26565.3	22209.6	22282.9	17801.5	1.87775e+06	1.70736e+06	1.8093e+06	1.86099e+06	1.76371e+06	1.64872e+06	1.73608e+06	1.69327e+06	12654.1	29003.2	23519.9	12817.5	13305.3	11476.6	25127.4	11227.4	19097.4	14.4112	14.0886	13.8883	14.6033	13.8236	14.6973	14.4389	14.4437	14.1197	20.8406	20.7033	20.787	20.8276	20.7502	20.6529	20.7274	20.6914	13.6273
O43772	O43772	Mitochondrial carnitine/acylcarnitine carrier protein	MCAT_HUMAN	Mitochondrial carnitine/acylcarnitine carrier protein OS=Homo sapiens OX=9606 GN=SLC25A20 PE=1 SV=1	Mitochondrial carnitine/acylcarnitine carrier protein OS=Homo sapiens OX=9606 GN=SLC25A20 PE=1 SV=1	53915.8	49749.2	51677.6	59744.5	61920.9	63344.9	51015.1	43624.1	47471.4	359850	322365	365871	410273	443684	311321	306011	327480	117692	178400	180837	227203	97286.7	156563	193088	118051	153151	15.7184	15.6024	15.6573	15.8665	15.9181	15.9509	15.6386	15.4128	15.5348	18.457	18.2983	18.481	18.6462	18.7592	18.248	18.2232	18.321	16.8447
O43776	O43776	Asparagine--tRNA ligase, cytoplasmic	SYNC_HUMAN	Asparagine--tRNA ligase, cytoplasmic OS=Homo sapiens OX=9606 GN=NARS1 PE=1 SV=1	Asparagine--tRNA ligase, cytoplasmic OS=Homo sapiens OX=9606 GN=NARS1 PE=1 SV=1	164411	176315	168898	302958	272468	284774	213117	192706	173206	6.09889e+06	5.8783e+06	5.97042e+06	1.30351e+07	1.24881e+07	5.43658e+06	5.91274e+06	6.0191e+06	2.51696e+06	3.72345e+06	2.78476e+06	6.86365e+06	2.33376e+06	2.93893e+06	3.14593e+06	2.9079e+06	2.92414e+06	17.3269	17.4278	17.3658	18.2088	18.0557	18.1195	17.7013	17.556	17.4021	22.5401	22.487	22.5094	23.6359	23.5741	22.3743	22.4954	22.5211	21.2632
O43795	O43795	Unconventional myosin-Ib	MYO1B_HUMAN	Unconventional myosin-Ib OS=Homo sapiens OX=9606 GN=MYO1B PE=1 SV=3	Unconventional myosin-Ib OS=Homo sapiens OX=9606 GN=MYO1B PE=1 SV=3	458651	341178	412845	546114	297696	378252	419633	291129	336666	1.11984e+07	1.10871e+07	1.0807e+07	1.47828e+07	1.3855e+07	9.44796e+06	9.93262e+06	1.01064e+07	5.13483e+06	1.00776e+07	8.88381e+06	8.1634e+06	4.31595e+06	4.98185e+06	6.9675e+06	4.99576e+06	8.52492e+06	18.807	18.3802	18.6552	19.0588	18.1835	18.529	18.6788	18.1513	18.361	23.4168	23.4024	23.3655	23.8174	23.7239	23.1716	23.2437	23.2688	22.2919
O43805	O43805	Microtubule nucleation factor SSNA1	SSNA1_HUMAN	Microtubule nucleation factor SSNA1 OS=Homo sapiens OX=9606 GN=SSNA1 PE=1 SV=2		3737.08	8603.88	6776.09	34714.3	25688.7	30520.8	5123.62	7380.16	7178.45	116813	101546	113984	231429	206349	103616	121460	122898	1	1	1	1	1	1	1	1	1	11.8677	13.0708	12.7262	15.0832	14.6488	14.8975	12.3229	12.8494	12.8095	16.8338	16.6318	16.7985	17.8202	17.6547	16.6609	16.8901	16.9071	0
O43808	O43808	Peroxisomal membrane protein PMP34	PM34_HUMAN	Peroxisomal membrane protein PMP34 OS=Homo sapiens OX=9606 GN=SLC25A17 PE=1 SV=1		10697.7	9891.63	8134.54	11656.4	10906.9	9364.02	10073.6	10860.4	8378.32	177587	168117	166975	195448	182841	149980	162537	183396	1	1	1	1	1	1	1	1	1	13.385	13.272	12.9898	13.5088	13.413	13.1929	13.2983	13.4068	13.0324	17.4382	17.3591	17.3493	17.5764	17.4802	17.1944	17.3104	17.4846	0
O43809	O43809	Cleavage and polyadenylation specificity factor subunit 5	CPSF5_HUMAN	Cleavage and polyadenylation specificity factor subunit 5 OS=Homo sapiens OX=9606 GN=NUDT21 PE=1 SV=1	Cleavage and polyadenylation specificity factor subunit 5 OS=Homo sapiens OX=9606 GN=NUDT21 PE=1 SV=1	84524.7	115362	89537.5	175674	170819	182096	69185.6	102812	86145.1	873628	835560	846195	1.33601e+06	1.32724e+06	757064	845754	922222	40435.3	83382.2	79072.9	157488	64485.1	52782.2	110523	33801.1	67857.3	16.3671	16.8158	16.4502	17.4225	17.3821	17.4743	16.0782	16.6497	16.3945	19.7367	19.6724	19.6906	20.3495	20.34	19.5301	19.6899	19.8148	15.3033
O43813	O43813	Glutathione S-transferase LANCL1	LANC1_HUMAN	Glutathione S-transferase LANCL1 OS=Homo sapiens OX=9606 GN=LANCL1 PE=1 SV=1	Glutathione S-transferase LANCL1 OS=Homo sapiens OX=9606 GN=LANCL1 PE=1 SV=1	167632	167846	150521	112590	104521	96702.9	164134	147491	145733	1.36017e+06	1.34413e+06	1.39434e+06	1.33121e+06	1.30861e+06	1.24195e+06	1.34482e+06	1.40191e+06	35253.7	58817.8	56251.1	63188.2	30825.1	29068.2	78283.1	28593.9	50392.9	17.3549	17.3568	17.1996	16.7807	16.6734	16.5613	17.3245	17.1703	17.153	20.3754	20.3582	20.4111	20.3443	20.3196	20.2442	20.359	20.419	15.1055
O43815	O43815	Striatin	STRN_HUMAN	Striatin OS=Homo sapiens OX=9606 GN=STRN PE=1 SV=4	Striatin OS=Homo sapiens OX=9606 GN=STRN PE=1 SV=4	28051.3	31394	28936.9	34030.8	36955.4	44124.7	28652.5	29523.7	33387.4	1.42434e+06	1.37581e+06	1.48364e+06	1.61657e+06	1.52814e+06	1.2867e+06	1.35727e+06	1.48331e+06	778577	1.27345e+06	1.15957e+06	1.32099e+06	612748	885792	1.14585e+06	786534	1.12181e+06	14.7758	14.9382	14.8206	15.0546	15.1735	15.4293	14.8064	14.8496	15.027	20.4419	20.3919	20.5007	20.6245	20.5433	20.2952	20.3723	20.5004	19.5705
O43818	O43818	U3 small nucleolar RNA-interacting protein 2	U3IP2_HUMAN	U3 small nucleolar RNA-interacting protein 2 OS=Homo sapiens OX=9606 GN=RRP9 PE=1 SV=1	U3 small nucleolar RNA-interacting protein 2 OS=Homo sapiens OX=9606 GN=RRP9 PE=1 SV=1	31689.2	41297.7	35688.8	128517	80695.4	113551	30240.9	36494.6	33877.7	895536	871371	938826	1.87828e+06	1.84495e+06	818126	838339	840391	236023	518246	450808	738219	325890	377533	461176	244032	449882	14.9517	15.3338	15.1232	16.9716	16.3002	16.793	14.8842	15.1554	15.048	19.7724	19.7329	19.8405	20.841	20.8151	19.642	19.6772	19.6807	17.8486
O43819	O43819	Protein SCO2 homolog, mitochondrial	SCO2_HUMAN	Protein SCO2 homolog, mitochondrial OS=Homo sapiens OX=9606 GN=SCO2 PE=1 SV=3	Protein SCO2 homolog, mitochondrial OS=Homo sapiens OX=9606 GN=SCO2 PE=1 SV=3	19776.6	17382.6	17394.1	29164.1	32415.2	32026.1	15253.5	20039.2	17540.4	289007	275957	281765	427785	395870	263151	282085	286236	79879.7	137753	106517	146288	72696.8	101331	106042	70046.3	91917.3	14.2715	14.0854	14.0863	14.8319	14.9844	14.967	13.8969	14.2905	14.0984	18.1407	18.0741	18.1041	18.7065	18.5947	18.0055	18.1058	18.1268	16.2855
O43822	O43822	Cilia- and flagella-associated protein 410	CF410_HUMAN	Cilia- and flagella-associated protein 410 OS=Homo sapiens OX=9606 GN=CFAP410 PE=1 SV=1	Cilia- and flagella-associated protein 410 OS=Homo sapiens OX=9606 GN=CFAP410 PE=1 SV=1	7407.15	8411.67	8471.44	6060.84	9641.05	8120.41	7208.73	9957.04	10069.2	43495.9	48186	52635.2	61667.2	48147.9	41405.9	44612.5	52596.9	66277.9	107435	95349.1	78403.2	47242.9	56289.4	94417.4	58201.1	81142.6	12.8547	13.0382	13.0484	12.5653	13.235	12.9873	12.8155	13.2815	13.2977	15.4086	15.5563	15.6837	15.9122	15.5552	15.3375	15.4452	15.6827	16.0162
O43823	O43823	A-kinase anchor protein 8	AKAP8_HUMAN	A-kinase anchor protein 8 OS=Homo sapiens OX=9606 GN=AKAP8 PE=1 SV=1	A-kinase anchor protein 8 OS=Homo sapiens OX=9606 GN=AKAP8 PE=1 SV=1	1516.93	2553.81	2649.2	8568.85	6124.96	8571.39	2606.89	2675.92	2275.07	95828.8	96845.8	106964	181380	170829	97628.3	118309	108215	235887	509922	436997	591893	325928	342138	421904	250809	429763	10.5669	11.3184	11.3713	13.0649	12.5805	13.0653	11.3481	11.3858	11.1517	16.5482	16.5634	16.7068	17.4687	17.3822	16.575	16.8522	16.7235	17.8477
O43824	O43824	Putative GTP-binding protein 6	GTPB6_HUMAN	Putative GTP-binding protein 6 OS=Homo sapiens OX=9606 GN=GTPBP6 PE=1 SV=4	Putative GTP-binding protein 6 OS=Homo sapiens OX=9606 GN=GTPBP6 PE=1 SV=4	8370.54	4776.92	9144.14	19411.5	12717.8	22547.1	7305.72	6441.65	8523.35	19516.2	19343.9	28681	36659	36307.1	18262	20679.5	19444.7	9114.19	24518.9	26601	27807.9	16354.1	16717.2	15350	8760.71	21242.9	13.0311	12.2219	13.1586	14.2446	13.6346	14.4607	12.8348	12.6532	13.0572	14.2524	14.2396	14.8078	15.1619	15.148	14.1566	14.3359	14.2471	13.1539
O43826	O43826	Glucose-6-phosphate exchanger SLC37A4	G6PT1_HUMAN	Glucose-6-phosphate exchanger SLC37A4 OS=Homo sapiens OX=9606 GN=SLC37A4 PE=1 SV=1		14788.3	12835.6	11882.3	16579.5	14224.2	12838.6	14614.2	17421.7	14717.6	43371.3	40725.9	49488.7	56261.1	50027.7	43838.7	45695.1	44043.5	1	1	1	1	1	1	1	1	1	13.8522	13.6479	13.5365	14.0171	13.7961	13.6482	13.8351	14.0886	13.8453	15.4045	15.3137	15.5948	15.7799	15.6104	15.4199	15.4798	15.4266	0
O43827	O43827	Angiopoietin-related protein 7	ANGL7_HUMAN			1	13655	7848.03	10386.5	12855.9	1	1	13269.3	11515.3	1	1	1	1	1	1	1	1	1	1	1	1	1	1	1	1	1	0	13.7371	12.9381	13.3424	13.6501	0	0	13.6958	13.4913	0	0	0	0	0	0	0	0	0
O43829					Zinc finger and BTB domain-containing protein 14 OS=Homo sapiens OX=9606 GN=ZBTB14 PE=1 SV=2	1	1	1	1	1	1	1	1	1	1	1	1	1	1	1	1	1	4128.83	11174.4	8774.94	9505.2	6729.82	4004.03	7757.72	3254.49	8651.15	0	0	0	0	0	0	0	0	0	0	0	0	0	0	0	0	0	12.0115
O43837	O43837	Isocitrate dehydrogenase [NAD] subunit beta, mitochondrial	IDH3B_HUMAN	Isocitrate dehydrogenase [NAD] subunit beta, mitochondrial OS=Homo sapiens OX=9606 GN=IDH3B PE=1 SV=2	Isocitrate dehydrogenase [NAD] subunit beta, mitochondrial OS=Homo sapiens OX=9606 GN=IDH3B PE=1 SV=2	65474.4	47036	56975.9	87536.9	78270.2	78229.9	55655.1	39754	40015.6	527941	545349	582339	1.17146e+06	1.02196e+06	487877	496796	522826	210036	455958	340017	668761	300528	328546	408053	153733	288583	15.9986	15.5215	15.7981	16.4176	16.2562	16.2554	15.7642	15.2788	15.2883	19.01	19.0568	19.1515	20.1599	19.9629	18.8962	18.9223	18.996	17.6803
O43847	O43847	Nardilysin	NRDC_HUMAN	Nardilysin OS=Homo sapiens OX=9606 GN=NRDC PE=1 SV=3	Nardilysin OS=Homo sapiens OX=9606 GN=NRDC PE=1 SV=3	57912.6	59008.6	59184.9	152771	127885	136866	55884.4	54990.1	60064.6	1.88356e+06	1.85912e+06	1.88341e+06	2.99429e+06	2.93312e+06	1.76011e+06	1.88223e+06	1.92506e+06	1.01575e+06	1.4473e+06	1.28589e+06	1.74541e+06	987878	1.37052e+06	1.19131e+06	932503	1.25794e+06	15.8216	15.8486	15.8529	17.221	16.9645	17.0624	15.7702	15.7469	15.8742	20.845	20.8262	20.8449	21.5138	21.484	20.7472	20.844	20.8765	19.9541
O43852	O43852	Calumenin	CALU_HUMAN	Calumenin OS=Homo sapiens OX=9606 GN=CALU PE=1 SV=2	Calumenin OS=Homo sapiens OX=9606 GN=CALU PE=1 SV=2	994920	681457	873969	708262	894256	660192	916519	649029	863905	2.82748e+07	2.76634e+07	2.76634e+07	4.37727e+07	4.13831e+07	2.62359e+07	2.74568e+07	2.9186e+07	1.20907e+07	1.63227e+07	1.13855e+07	2.12272e+07	6.86392e+06	1.31876e+07	1.54633e+07	1.33105e+07	1.22568e+07	19.9242	19.3783	19.7372	19.4339	19.7703	19.3325	19.8058	19.3079	19.7205	24.753	24.7215	24.7215	25.3835	25.3025	24.645	24.7107	24.7988	23.5274
O43854	O43854	EGF-like repeat and discoidin I-like domain-containing protein 3	EDIL3_HUMAN	EGF-like repeat and discoidin I-like domain-containing protein 3 OS=Homo sapiens OX=9606 GN=EDIL3 PE=1 SV=1	EGF-like repeat and discoidin I-like domain-containing protein 3 OS=Homo sapiens OX=9606 GN=EDIL3 PE=1 SV=1	368063	137835	210704	90729.8	38098.1	39809.9	459140	255277	164046	1.31325e+06	1.34047e+06	1.33129e+06	1.94674e+06	1.96591e+06	1.30274e+06	1.37603e+06	1.47718e+06	883069	686856	508720	1.06661e+06	216920	696493	648249	1.18495e+06	518896	18.4896	17.0726	17.6849	16.4693	15.2174	15.2808	18.8086	17.9617	17.3237	20.3247	20.3543	20.3444	20.8926	20.9068	20.3131	20.3921	20.4944	19.7522
O43861	O43861	Probable phospholipid-transporting ATPase IIB	ATP9B_HUMAN	Probable phospholipid-transporting ATPase IIB OS=Homo sapiens OX=9606 GN=ATP9B PE=2 SV=4	Probable phospholipid-transporting ATPase IIB OS=Homo sapiens OX=9606 GN=ATP9B PE=2 SV=4	7026.1	7994.05	7709.98	4081.95	4606.81	4314.23	6977.5	8723.91	7400.92	40181.2	37736	45509.7	51773.8	47347.3	34112.8	38619.4	35399.8	11013.7	17213.5	11871.3	19477.9	6742.8	8644.62	14963.8	11343.8	14589.4	12.7785	12.9647	12.9125	11.995	12.1696	12.0749	12.7685	13.0908	12.8535	15.2942	15.2037	15.4739	15.6599	15.531	15.058	15.237	15.1115	13.427
O43865	O43865	S-adenosylhomocysteine hydrolase-like protein 1	SAHH2_HUMAN	S-adenosylhomocysteine hydrolase-like protein 1 OS=Homo sapiens OX=9606 GN=AHCYL1 PE=1 SV=2	S-adenosylhomocysteine hydrolase-like protein 1 OS=Homo sapiens OX=9606 GN=AHCYL1 PE=1 SV=2	36211.5	40184.8	33795.7	65626	46893.9	35830.7	43869.3	49456.9	52115.8	4.11369e+06	3.92159e+06	4.09206e+06	5.63882e+06	5.53325e+06	3.61493e+06	3.88016e+06	4.0299e+06	1.5344e+06	2.91681e+06	2.39834e+06	4.40957e+06	1.50554e+06	1.77169e+06	2.39615e+06	1.57847e+06	2.39629e+06	15.1442	15.2944	15.0446	16.002	15.5171	15.1289	15.4209	15.5939	15.6694	21.972	21.903	21.9644	22.427	22.3997	21.7855	21.8877	21.9423	20.5492
O43896	O43896	Kinesin-like protein KIF1C	KIF1C_HUMAN	Kinesin-like protein KIF1C OS=Homo sapiens OX=9606 GN=KIF1C PE=1 SV=3	Kinesin-like protein KIF1C OS=Homo sapiens OX=9606 GN=KIF1C PE=1 SV=3	45262.1	45781.7	52654.2	48654.1	48807.9	50995.2	49969.3	43268.1	56417.6	705649	701600	722433	899646	935502	694802	711589	746191	159819	241392	214464	278811	113682	164243	221127	162899	208180	15.466	15.4825	15.6843	15.5703	15.5748	15.6381	15.6088	15.401	15.7839	19.4286	19.4203	19.4625	19.779	19.8354	19.4062	19.4407	19.5092	17.2861
O43909	O43909	Exostosin-like 3	EXTL3_HUMAN	Exostosin-like 3 OS=Homo sapiens OX=9606 GN=EXTL3 PE=1 SV=1	Exostosin-like 3 OS=Homo sapiens OX=9606 GN=EXTL3 PE=1 SV=1	2501.03	2401.1	2551.42	2570.18	3158.12	5330.59	1792.25	1	3501.65	58357.6	54714.4	63017.6	78264.3	68740.1	50419.6	61567.5	56614.7	7360.52	9095.1	10078.4	13473.4	5121.47	6106.37	7341.76	6720.2	9968.49	11.2883	11.2295	11.3171	11.3277	11.6249	12.3801	10.8076	0	11.7738	15.8326	15.7396	15.9435	16.2561	16.0689	15.6217	15.9099	15.7889	12.8456
O43913	O43913	Origin recognition complex subunit 5	ORC5_HUMAN		Origin recognition complex subunit 5 OS=Homo sapiens OX=9606 GN=ORC5 PE=1 SV=1	1	1	1	4031.09	4005.86	5945.53	2728.17	1417.04	1	1	1	1	1	1	1	1	1	15499.7	34977.7	33456.5	42633.5	27357.3	23152.8	26756.2	13942.5	28848.5	0	0	0	11.977	11.9679	12.5376	11.4137	10.4687	0	0	0	0	0	0	0	0	0	13.92
O43920	O43920	NADH dehydrogenase [ubiquinone] iron-sulfur protein 5	NDUS5_HUMAN	NADH dehydrogenase [ubiquinone] iron-sulfur protein 5 OS=Homo sapiens OX=9606 GN=NDUFS5 PE=1 SV=3	NADH dehydrogenase [ubiquinone] iron-sulfur protein 5 OS=Homo sapiens OX=9606 GN=NDUFS5 PE=1 SV=3	11001.5	10557.7	18782	13992.1	12092.3	15594.9	7131.42	7321.61	10600	429661	461699	437146	652341	634169	411168	454773	443810	111826	220704	166380	314109	125940	130183	186205	99668.9	143243	13.4254	13.366	14.1971	13.7723	13.5618	13.9288	12.8	12.8379	13.3718	18.7128	18.8166	18.7378	19.3153	19.2745	18.6494	18.7948	18.7596	16.7709
O43924	O43924	Retinal rod rhodopsin-sensitive cGMP 3',5'-cyclic phosphodiesterase subunit delta	PDE6D_HUMAN	Retinal rod rhodopsin-sensitive cGMP 3',5'-cyclic phosphodiesterase subunit delta OS=Homo sapiens OX=9606 GN=PDE6D PE=1 SV=1	Retinal rod rhodopsin-sensitive cGMP 3',5'-cyclic phosphodiesterase subunit delta OS=Homo sapiens OX=9606 GN=PDE6D PE=1 SV=1	38923.7	30197.3	46324.8	41999.7	39785.1	42826	30321.1	31058	38406.4	141724	124834	141258	145615	145455	124499	140646	133312	56580.5	116131	92917	120832	62765	59438.2	99228	54390.8	88673.3	15.2484	14.8821	15.4995	15.3581	15.2799	15.3862	14.888	14.9227	15.2291	17.1127	16.9297	17.108	17.1518	17.1502	16.9258	17.1017	17.0244	15.788
O43929	O43929	Origin recognition complex subunit 4	ORC4_HUMAN	Origin recognition complex subunit 4 OS=Homo sapiens OX=9606 GN=ORC4 PE=1 SV=2	Origin recognition complex subunit 4 OS=Homo sapiens OX=9606 GN=ORC4 PE=1 SV=2	1091.76	3813.51	2325.98	10722.8	7979.91	13766.6	1456.98	3716.05	1659.56	75611.8	76059.7	62873.1	113416	109299	58430.7	67946.1	72329	14374.3	22859.6	23371.2	32012.9	23454.8	19580.4	21911.3	9528.15	18149.8	10.0924	11.8969	11.1836	13.3884	12.9622	13.7489	10.5088	11.8596	10.6966	16.2063	16.2148	15.9402	16.7913	16.7379	15.8344	16.0521	16.1423	13.8112
O43933	O43933	Peroxisomal ATPase PEX1	PEX1_HUMAN		Peroxisomal ATPase PEX1 OS=Homo sapiens OX=9606 GN=PEX1 PE=1 SV=1	2759.04	4529.55	4264.48	7975.8	11705.5	11902.4	2388.69	3353.33	4490.54	1	1	1	1	1	1	1	1	29606.9	51124.6	52406.6	60052.5	30620	33166.6	39249.2	28313.4	44746.3	11.43	12.1452	12.0582	12.9614	13.5149	13.539	11.222	11.7114	12.1327	0	0	0	0	0	0	0	0	14.8536
O43934				UNC93-like protein MFSD11 OS=Homo sapiens OX=9606 GN=MFSD11 PE=1 SV=2	UNC93-like protein MFSD11 OS=Homo sapiens OX=9606 GN=MFSD11 PE=1 SV=2	1	1	1	1	1	1	1	1	1	31960.2	35913.5	37905.1	52220.2	44370.7	30264.2	34846	35270	80381.3	111755	106144	165173	58040.7	93375.7	103304	76037.4	110410	0	0	0	0	0	0	0	0	0	14.964	15.1322	15.2101	15.6723	15.4373	14.8853	15.0887	15.1062	16.2946
O60216	O60216	Double-strand-break repair protein rad21 homolog	RAD21_HUMAN	Double-strand-break repair protein rad21 homolog OS=Homo sapiens OX=9606 GN=RAD21 PE=1 SV=2	Double-strand-break repair protein rad21 homolog OS=Homo sapiens OX=9606 GN=RAD21 PE=1 SV=2	14575.4	23922.7	16367.8	31168.6	22527.5	32374.8	12128.3	20258.7	16270	312704	334002	330014	436520	448809	295988	316078	311465	261338	525245	418355	526295	307405	323664	419629	236457	405158	13.8313	14.5461	13.9986	14.9278	14.4594	14.9826	13.5661	14.3063	13.9899	18.2544	18.3495	18.3322	18.7357	18.7757	18.1752	18.2699	18.2487	17.9956
O60218	O60218	Aldo-keto reductase family 1 member B10	AK1BA_HUMAN	Aldo-keto reductase family 1 member B10 OS=Homo sapiens OX=9606 GN=AKR1B10 PE=1 SV=2	Aldo-keto reductase family 1 member B10 OS=Homo sapiens OX=9606 GN=AKR1B10 PE=1 SV=2	15495.4	34495.7	16298.8	14429	55124.7	27961.3	21683.5	24607.7	27684.1	116973	114526	126302	143087	130956	104855	111413	123373	3812.53	2972.43	2425.74	3732.31	1497.46	5343.11	3853.38	3472.12	2900.25	13.9196	15.0741	13.9925	13.8167	15.7504	14.7711	14.4043	14.5868	14.7568	16.8358	16.8053	16.9465	17.1265	16.9987	16.678	16.7656	16.9127	11.8965
O60229					Kalirin OS=Homo sapiens OX=9606 GN=KALRN PE=1 SV=3	1	1	1	1	1	1	1	1	1	1	1	1	1	1	1	1	1	7029.97	16231.2	10148	12271.7	5106.72	5631.02	13170.5	7893.3	9671.09	0	0	0	0	0	0	0	0	0	0	0	0	0	0	0	0	0	12.7793
O60231	O60231	Pre-mRNA-splicing factor ATP-dependent RNA helicase DHX16	DHX16_HUMAN	Pre-mRNA-splicing factor ATP-dependent RNA helicase DHX16 OS=Homo sapiens OX=9606 GN=DHX16 PE=1 SV=2	Pre-mRNA-splicing factor ATP-dependent RNA helicase DHX16 OS=Homo sapiens OX=9606 GN=DHX16 PE=1 SV=2	70376.4	82967.9	65604	210314	170761	202613	60684.9	75547.3	60208.8	492704	511741	498900	693339	716867	466157	489595	541315	360652	703554	625495	902089	511713	586134	594555	328661	615205	16.1028	16.3403	16.0015	17.6822	17.3816	17.6284	15.889	16.2051	15.8777	18.9104	18.9651	18.9284	19.4032	19.4513	18.8305	18.9012	19.0461	18.4602
O60232	O60232	Protein ZNRD2	ZNRD2_HUMAN	Protein ZNRD2 OS=Homo sapiens OX=9606 GN=ZNRD2 PE=1 SV=1		30231.2	27392.1	26937.5	78303.6	65775.7	54333	36005	39077.3	39716.2	56122.4	68383.4	59365.8	118713	98231.8	54481.3	59204.3	92876.8	1	1	1	1	1	1	1	1	1	14.8838	14.7415	14.7173	16.2568	16.0053	15.7295	15.1359	15.254	15.2774	15.7763	16.0614	15.8573	16.8571	16.5839	15.7335	15.8534	16.503	0
O60237				Protein phosphatase 1 regulatory subunit 12B OS=Homo sapiens OX=9606 GN=PPP1R12B PE=1 SV=2	Protein phosphatase 1 regulatory subunit 12B OS=Homo sapiens OX=9606 GN=PPP1R12B PE=1 SV=2	1	1	1	1	1	1	1	1	1	96069.3	82993.3	107818	74645.2	80122.8	76634.7	100014	95699.9	146038	350269	214859	214849	120420	123962	257494	122264	229115	0	0	0	0	0	0	0	0	0	16.5518	16.3407	16.7182	16.1878	16.2899	16.2257	16.6098	16.5462	17.156
O60238	O60238	BCL2/adenovirus E1B 19 kDa protein-interacting protein 3-like	BNI3L_HUMAN		BCL2/adenovirus E1B 19 kDa protein-interacting protein 3-like OS=Homo sapiens OX=9606 GN=BNIP3L PE=1 SV=1	7332.9	7813.65	5825.99	5051.55	5155.82	3629.82	8293.33	7466.86	5656.05	1	1	1	1	1	1	1	1	61667.8	133549	106021	112293	45141.8	80549.5	112424	64869.4	102169	12.8402	12.9318	12.5083	12.3025	12.332	11.8257	13.0177	12.8663	12.4656	0	0	0	0	0	0	0	0	15.9122
O60239				SH3 domain-binding protein 5 OS=Homo sapiens OX=9606 GN=SH3BP5 PE=1 SV=2	SH3 domain-binding protein 5 OS=Homo sapiens OX=9606 GN=SH3BP5 PE=1 SV=2	1	1	1	1	1	1	1	1	1	223435	223785	226407	226655	224152	212105	223557	236203	59858.8	95978.6	88960.9	73751	31577.1	43071.4	85519.6	58151.6	89947.9	0	0	0	0	0	0	0	0	0	17.7695	17.7718	17.7886	17.7901	17.7741	17.6944	17.7703	17.8497	15.8693
O60244	O60244	Mediator of RNA polymerase II transcription subunit 14	MED14_HUMAN	Mediator of RNA polymerase II transcription subunit 14 OS=Homo sapiens OX=9606 GN=MED14 PE=1 SV=2	Mediator of RNA polymerase II transcription subunit 14 OS=Homo sapiens OX=9606 GN=MED14 PE=1 SV=2	5191.95	6680.1	5709.67	11850.2	8977.8	10798.9	4920.36	5949.17	6065.52	46758.1	47768	49450.9	67014.9	73418.1	43316.9	48944.9	45870.4	79843.5	151887	139073	164924	84903.3	94697.6	155003	83538.4	132593	12.3421	12.7057	12.4792	13.5326	13.1321	13.3986	12.2645	12.5385	12.5664	15.5129	15.5438	15.5937	16.0322	16.1638	15.4026	15.5789	15.4853	16.2849
O60256	O60256	Phosphoribosyl pyrophosphate synthase-associated protein 2	KPRB_HUMAN	Phosphoribosyl pyrophosphate synthase-associated protein 2 OS=Homo sapiens OX=9606 GN=PRPSAP2 PE=1 SV=1	Phosphoribosyl pyrophosphate synthase-associated protein 2 OS=Homo sapiens OX=9606 GN=PRPSAP2 PE=1 SV=1	46655.8	51130.3	51356.6	68687.7	70629.6	85144.8	41856.4	42203.3	60113.2	305370	307128	293895	389716	370548	281135	303699	298535	133911	232506	194732	316435	131115	137041	235537	114925	201245	15.5098	15.6419	15.6483	16.0678	16.108	16.3776	15.3532	15.3651	15.8754	18.2202	18.2285	18.1649	18.5721	18.4993	18.1009	18.2123	18.1875	17.0309
O60259					Kallikrein-8 OS=Homo sapiens OX=9606 GN=KLK8 PE=1 SV=1	1	1	1	1	1	1	1	1	1	1	1	1	1	1	1	1	1	26070.6	48085.7	46447.5	33400.7	13039.3	22267.1	37477.3	25453.5	43947.1	0	0	0	0	0	0	0	0	0	0	0	0	0	0	0	0	0	14.6701
O60264	O60264	SWI/SNF-related matrix-associated actin-dependent regulator of chromatin subfamily A member 5	SMCA5_HUMAN	SWI/SNF-related matrix-associated actin-dependent regulator of chromatin subfamily A member 5 OS=Homo sapiens OX=9606 GN=SMARCA5 PE=1 SV=1	SWI/SNF-related matrix-associated actin-dependent regulator of chromatin subfamily A member 5 OS=Homo sapiens OX=9606 GN=SMARCA5 PE=1 SV=1	14817.9	19372	15122.5	43329.2	34941.5	29177.1	13084.2	18057.8	15627.3	3.18311e+06	3.13788e+06	3.08581e+06	4.20209e+06	4.16154e+06	2.83084e+06	2.97356e+06	3.11002e+06	1.75372e+06	3.80374e+06	3.19518e+06	4.67988e+06	2.48991e+06	2.43987e+06	3.20117e+06	1.6003e+06	3.16279e+06	13.8551	14.2417	13.8844	15.4031	15.0927	14.8325	13.6755	14.1403	13.9318	21.602	21.5814	21.5572	22.0027	21.9887	21.4328	21.5038	21.5685	20.742
O60266	O60266	Adenylate cyclase type 3	ADCY3_HUMAN		Adenylate cyclase type 3 OS=Homo sapiens OX=9606 GN=ADCY3 PE=1 SV=3	1	1	1	8045.17	7151.59	4264.26	4159.42	3488.67	4975.72	1	1	1	1	1	1	1	1	21444	58042.6	50316.6	32742.7	28360.9	26418.7	49250.5	23211.8	35288.8	0	0	0	12.9739	12.804	12.0581	12.0222	11.7685	12.2807	0	0	0	0	0	0	0	0	14.3883
O60268				Uncharacterized protein KIAA0513 OS=Homo sapiens OX=9606 GN=KIAA0513 PE=1 SV=1	Uncharacterized protein KIAA0513 OS=Homo sapiens OX=9606 GN=KIAA0513 PE=1 SV=1	1	1	1	1	1	1	1	1	1	155565	144404	138314	171768	163800	160393	152903	160915	114886	233740	183121	142439	72927.7	128209	239099	109028	188577	0	0	0	0	0	0	0	0	0	17.2472	17.1397	17.0776	17.3901	17.3216	17.2912	17.2223	17.2959	16.8098
O60271	O60271	C-Jun-amino-terminal kinase-interacting protein 4	JIP4_HUMAN	C-Jun-amino-terminal kinase-interacting protein 4 OS=Homo sapiens OX=9606 GN=SPAG9 PE=1 SV=4	C-Jun-amino-terminal kinase-interacting protein 4 OS=Homo sapiens OX=9606 GN=SPAG9 PE=1 SV=4	22539.8	33177.4	27046.4	20873.1	25845.5	20372.2	21601.2	32183.2	29284.2	8.46329e+06	8.64959e+06	8.80673e+06	1.18686e+07	1.10256e+07	7.84308e+06	8.01667e+06	8.27755e+06	2.07865e+06	3.7605e+06	2.96065e+06	3.73701e+06	1.23175e+06	1.82914e+06	3.67518e+06	2.05251e+06	2.84168e+06	14.4602	15.0179	14.7231	14.3494	14.6576	14.3143	14.3988	14.974	14.8378	23.0128	23.0442	23.0702	23.5006	23.3944	22.903	22.9346	22.9808	20.9872
O60279	O60279	Sushi domain-containing protein 5	SUSD5_HUMAN		Sushi domain-containing protein 5 OS=Homo sapiens OX=9606 GN=SUSD5 PE=1 SV=3	1	1	1	2571.38	6358.68	1	1	3388.4	2411.12	1	1	1	1	1	1	1	1	32031.9	104051	36471.9	132240	12115.2	44634.8	52717.9	26089	24066.1	0	0	0	11.3283	12.6345	0	0	11.7264	11.2355	0	0	0	0	0	0	0	0	14.9672
O60282					Kinesin heavy chain isoform 5C OS=Homo sapiens OX=9606 GN=KIF5C PE=1 SV=1	1	1	1	1	1	1	1	1	1	1	1	1	1	1	1	1	1	7355.33	7504.03	5216.26	14395.7	4065.46	7397.81	6209.83	10008.1	6330.41	0	0	0	0	0	0	0	0	0	0	0	0	0	0	0	0	0	12.8446
O60285	O60285	NUAK family SNF1-like kinase 1	NUAK1_HUMAN	NUAK family SNF1-like kinase 1 OS=Homo sapiens OX=9606 GN=NUAK1 PE=1 SV=1		18510.8	14662.8	16355	17266.3	20707.1	22820.4	17903.9	1	23687.3	15788.3	14898.1	15412.9	14207.5	13501.6	15277.7	13603.6	18024.7	1	1	1	1	1	1	1	1	1	14.1761	13.8399	13.9974	14.0757	14.3378	14.478	14.128	0	14.5318	13.9466	13.8628	13.9119	13.7944	13.7208	13.8991	13.7317	14.1377	0
O60287	O60287	Nucleolar pre-ribosomal-associated protein 1	NPA1P_HUMAN	Nucleolar pre-ribosomal-associated protein 1 OS=Homo sapiens OX=9606 GN=URB1 PE=1 SV=4	Nucleolar pre-ribosomal-associated protein 1 OS=Homo sapiens OX=9606 GN=URB1 PE=1 SV=4	3794.22	4769.51	1988.77	12235.2	9151.32	9762.77	3158.58	4197.71	2740.67	50388.9	45366.3	48623.7	77319.8	74643.1	52656.6	44891.7	49984.2	43580.7	76516.4	59122.2	105079	48175	53258.6	51532.1	34021.1	60300	11.8896	12.2196	10.9577	13.5788	13.1598	13.2531	11.6251	12.0354	11.4203	15.6208	15.4693	15.5694	16.2386	16.1877	15.6843	15.4542	15.6092	15.4114
O60291	O60291	E3 ubiquitin-protein ligase MGRN1	MGRN1_HUMAN	E3 ubiquitin-protein ligase MGRN1 OS=Homo sapiens OX=9606 GN=MGRN1 PE=1 SV=2	E3 ubiquitin-protein ligase MGRN1 OS=Homo sapiens OX=9606 GN=MGRN1 PE=1 SV=2	5515.59	5837.56	8136.66	7161.04	7612.11	7448.81	7027	7880.3	9115.92	221663	231947	222484	250562	266071	204870	223728	245433	20354	23993	24191.6	30941.2	12466.6	17942.4	23112.9	17446.3	24602.3	12.4293	12.5111	12.9902	12.806	12.8941	12.8628	12.7787	12.944	13.1542	17.758	17.8234	17.7633	17.9348	18.0215	17.6443	17.7714	17.905	14.313
O60292	O60292	Signal-induced proliferation-associated 1-like protein 3	SI1L3_HUMAN	Signal-induced proliferation-associated 1-like protein 3 OS=Homo sapiens OX=9606 GN=SIPA1L3 PE=1 SV=3	Signal-induced proliferation-associated 1-like protein 3 OS=Homo sapiens OX=9606 GN=SIPA1L3 PE=1 SV=3	13433.9	15569.2	13988.5	46620.4	31644.6	48556.7	14867.8	11549.9	17174.4	94504.9	97227.7	98357.2	140711	130520	84345.1	84924	91652.8	113228	139157	130278	162201	109084	166630	133844	105751	137983	13.7136	13.9264	13.772	15.5087	14.9497	15.5674	13.8599	13.4956	14.068	16.5281	16.5691	16.5857	17.1024	16.9939	16.364	16.3739	16.4839	16.7889
O60293	O60293	Zinc finger C3H1 domain-containing protein	ZC3H1_HUMAN	Zinc finger C3H1 domain-containing protein OS=Homo sapiens OX=9606 GN=ZFC3H1 PE=1 SV=3	Zinc finger C3H1 domain-containing protein OS=Homo sapiens OX=9606 GN=ZFC3H1 PE=1 SV=3	2111.62	3140.17	2678.75	5689.01	2860.53	5966.14	2674.8	3686.96	2465.64	1	1	1	1	1225.75	1	1500.36	1	14263.6	37835.6	33033.9	39318.8	17957.2	18073.4	27474.1	20253.1	32861.2	11.0441	11.6166	11.3873	12.474	11.4821	12.5426	11.3852	11.8482	11.2677	0	0	0	0	10.2594	0	10.5511	0	13.8
O60294	O60294	tRNA wybutosine-synthesizing protein 4	TYW4_HUMAN	tRNA wybutosine-synthesizing protein 4 OS=Homo sapiens OX=9606 GN=LCMT2 PE=1 SV=3	tRNA wybutosine-synthesizing protein 4 OS=Homo sapiens OX=9606 GN=LCMT2 PE=1 SV=3	1	1	1	5738.84	4536.73	3015.8	1304.33	941.625	1	15641.1	17556.2	18653.6	34422	36067.7	12491.9	18109	19084.2	27205.6	51174.3	50580.7	84086.9	41498.7	42752	37488.4	28350.4	43762.2	0	0	0	12.4865	12.1474	11.5583	10.3491	9.87901	0	13.9331	14.0997	14.1872	15.071	15.1384	13.6087	14.1444	14.2201	14.7316
O60299					Leucine zipper putative tumor suppressor 3 OS=Homo sapiens OX=9606 GN=LZTS3 PE=2 SV=1	1	1	1	1	1	1	1	1	1	1	1	1	1	1	1	1	1	16417.2	26124.1	15066.9	23774.7	11262.7	16285.6	34145.5	14282.2	20789.9	0	0	0	0	0	0	0	0	0	0	0	0	0	0	0	0	0	14.0029
O60303	O60303	Katanin-interacting protein	KATIP_HUMAN	Katanin-interacting protein OS=Homo sapiens OX=9606 GN=KATNIP PE=1 SV=4	Katanin-interacting protein OS=Homo sapiens OX=9606 GN=KATNIP PE=1 SV=4	4988.06	4991.01	4401.85	2867	4761.25	3660.69	3043.53	2660.95	3955.62	16858.2	12664	19087.6	16909.8	12511.7	19671.4	17059.9	18544	32706.5	47085.9	45426.6	53544.7	37830.8	36803.4	49763.6	32597	53571.3	12.2843	12.2851	12.1039	11.4853	12.2171	11.8379	11.5715	11.3777	11.9497	14.0412	13.6284	14.2203	14.0456	13.611	14.2638	14.0583	14.1787	14.9973
O60306	O60306	RNA helicase aquarius	AQR_HUMAN	RNA helicase aquarius OS=Homo sapiens OX=9606 GN=AQR PE=1 SV=4	RNA helicase aquarius OS=Homo sapiens OX=9606 GN=AQR PE=1 SV=4	7953.36	9543.29	8208.31	29244.2	19996.6	25537.4	6956.64	10139.4	7474.6	937593	954587	931035	1.39797e+06	1.36858e+06	851475	924071	981284	203643	414652	348255	523964	308816	295114	300129	194227	337099	12.9573	13.2203	13.0029	14.8359	14.2875	14.6403	12.7642	13.3077	12.8678	19.8386	19.8645	19.8285	20.4149	20.3842	19.6996	19.8176	19.9043	17.6357
O60307	O60307	Microtubule-associated serine/threonine-protein kinase 3	MAST3_HUMAN	Microtubule-associated serine/threonine-protein kinase 3 OS=Homo sapiens OX=9606 GN=MAST3 PE=1 SV=2	Microtubule-associated serine/threonine-protein kinase 3 OS=Homo sapiens OX=9606 GN=MAST3 PE=1 SV=2	10289.8	12588.1	14995.1	8902.79	9217.15	8269.91	14542.5	11489.6	15613.8	4528	3241.48	2527.26	4289.59	2853.96	2630.29	3562.73	4334.95	36068.5	54660.8	49262.6	55466.2	19666.7	27349	54584.3	34728.7	43783.1	13.3289	13.6198	13.8722	13.12	13.1701	13.0137	13.828	13.488	13.9305	12.1447	11.6624	11.3034	12.0666	11.4788	11.361	11.7988	12.0818	15.1385
O60312	O60312	Phospholipid-transporting ATPase VA	AT10A_HUMAN		Phospholipid-transporting ATPase VA OS=Homo sapiens OX=9606 GN=ATP10A PE=1 SV=2	4154.29	1	2935.23	1	1	1	4751.64	1	2769.17	1	1	1	1	1	1	1	1	5832.45	5301.53	3249.35	10818.7	3095.86	7752.16	4313.46	7672.55	5158.85	12.0204	0	11.5193	0	0	0	12.2142	0	11.4352	0	0	0	0	0	0	0	0	12.5099
O60313	O60313	Dynamin-like 120 kDa protein, mitochondrial	OPA1_HUMAN	Dynamin-like 120 kDa protein, mitochondrial OS=Homo sapiens OX=9606 GN=OPA1 PE=1 SV=3	Dynamin-like 120 kDa protein, mitochondrial OS=Homo sapiens OX=9606 GN=OPA1 PE=1 SV=3	44492.7	46983.6	37873.7	46848.6	45339	44971	39851.4	42403.6	33738.1	3.30689e+06	3.28024e+06	3.26588e+06	3.84173e+06	3.74023e+06	2.89125e+06	3.17115e+06	3.2286e+06	1.10659e+06	2.61419e+06	2.1202e+06	2.23169e+06	1.05849e+06	1.27904e+06	1.97949e+06	1.10253e+06	1.97462e+06	15.4413	15.5199	15.2089	15.5157	15.4685	15.4567	15.2823	15.3719	15.0421	21.657	21.6454	21.639	21.8733	21.8347	21.4633	21.5966	21.6225	20.0777
O60315				Zinc finger E-box-binding homeobox 2 OS=Homo sapiens OX=9606 GN=ZEB2 PE=1 SV=1	Zinc finger E-box-binding homeobox 2 OS=Homo sapiens OX=9606 GN=ZEB2 PE=1 SV=1	1	1	1	1	1	1	1	1	1	213538	209957	210605	226616	232754	181371	216618	206693	8798.11	24087.1	19336.7	21387.6	10637.9	16441.2	18499.7	12526.2	24791	0	0	0	0	0	0	0	0	0	17.7041	17.6797	17.6842	17.7899	17.8284	17.4686	17.7248	17.6571	13.103
O60318	O60318	Germinal-center associated nuclear protein	GANP_HUMAN	Germinal-center associated nuclear protein OS=Homo sapiens OX=9606 GN=MCM3AP PE=1 SV=2	Germinal-center associated nuclear protein OS=Homo sapiens OX=9606 GN=MCM3AP PE=1 SV=2	4397.77	6792.43	4955.99	10757.3	9237.79	12357.4	4782.88	6933.66	5571.42	109667	137518	108994	155932	144952	96006	109383	112343	8895.32	15246.8	12882.6	14686.6	10734.1	10172.6	15817.1	6386.38	13747.2	12.1026	12.7297	12.275	13.393	13.1733	13.5931	12.2237	12.7594	12.4438	16.7428	17.0693	16.7339	17.2506	17.1452	16.5508	16.739	16.7776	13.1188
O60330					Protocadherin gamma-A12 OS=Homo sapiens OX=9606 GN=PCDHGA12 PE=2 SV=1	1	1	1	1	1	1	1	1	1	1	1	1	1	1	1	1	1	4046.57	10275.9	7360.53	9347.78	3140.66	5415.78	7242.82	3522.02	8161.49	0	0	0	0	0	0	0	0	0	0	0	0	0	0	0	0	0	11.9825
O60331	O60331	Phosphatidylinositol 4-phosphate 5-kinase type-1 gamma	PI51C_HUMAN	Phosphatidylinositol 4-phosphate 5-kinase type-1 gamma OS=Homo sapiens OX=9606 GN=PIP5K1C PE=1 SV=2	Phosphatidylinositol 4-phosphate 5-kinase type-1 gamma OS=Homo sapiens OX=9606 GN=PIP5K1C PE=1 SV=2	16070.5	17546.7	16350.5	13148.5	18665.7	15655.6	14365.3	16711.9	17513.4	219199	227355	213756	266590	235301	200155	220231	224836	292879	478893	401906	470193	209502	308284	445195	315781	415202	13.9721	14.0989	13.9971	13.6826	14.1881	13.9344	13.8103	14.0286	14.0962	17.7419	17.7946	17.7056	18.0243	17.8441	17.6108	17.7487	17.7785	18.1599
O60333	O60333	Kinesin-like protein KIF1B	KIF1B_HUMAN	Kinesin-like protein KIF1B OS=Homo sapiens OX=9606 GN=KIF1B PE=1 SV=5	Kinesin-like protein KIF1B OS=Homo sapiens OX=9606 GN=KIF1B PE=1 SV=5	17576.2	15191.7	14896.6	23652.7	24534.3	21691.6	14516.5	17168	16052.7	172818	191895	173613	234686	227032	181092	179814	201150	474795	782083	684284	871699	464523	586127	688344	475557	669982	14.1013	13.891	13.8627	14.5297	14.5825	14.4049	13.8254	14.0674	13.9705	17.3989	17.55	17.4055	17.8404	17.7925	17.4664	17.4561	17.6179	18.8569
O60336	O60336	Mitogen-activated protein kinase-binding protein 1	MABP1_HUMAN		Mitogen-activated protein kinase-binding protein 1 OS=Homo sapiens OX=9606 GN=MAPKBP1 PE=1 SV=4	8312.08	4977.05	6364.21	5683.7	6334.49	6726.54	5448.85	4792.27	5390.13	1	1	1	1	1	1	1	1	46907.3	67014.7	50729.6	69423.9	38002.9	49642.8	71664.3	39492.6	54228.5	13.021	12.2811	12.6358	12.4726	12.629	12.7156	12.4117	12.2265	12.3961	0	0	0	0	0	0	0	0	15.5175
O60337	O60337	E3 ubiquitin-protein ligase MARCHF6	MARH6_HUMAN	E3 ubiquitin-protein ligase MARCHF6 OS=Homo sapiens OX=9606 GN=MARCHF6 PE=1 SV=2	E3 ubiquitin-protein ligase MARCHF6 OS=Homo sapiens OX=9606 GN=MARCHF6 PE=1 SV=2	4723.39	2986.49	5266.14	9320.83	10096.4	11928.4	1	6806.03	6005.18	193364	192767	191201	198145	191839	174780	192741	188485	37529.2	50328.4	46092.5	60791.5	25213.6	37442.6	50815.7	47806	48484.6	12.2056	11.5442	12.3625	13.1862	13.3016	13.5421	0	12.7326	12.552	17.561	17.5565	17.5447	17.5962	17.5495	17.4152	17.5563	17.5241	15.1957
O60341	O60341	Lysine-specific histone demethylase 1A	KDM1A_HUMAN	Lysine-specific histone demethylase 1A OS=Homo sapiens OX=9606 GN=KDM1A PE=1 SV=2	Lysine-specific histone demethylase 1A OS=Homo sapiens OX=9606 GN=KDM1A PE=1 SV=2	20308.1	28080	24396.3	45582.7	37313.5	48430.7	19723	27521.7	25056.8	654283	668704	663486	872608	855492	610176	633544	646652	357321	663269	605114	770342	428081	405094	634839	351629	596816	14.3098	14.7773	14.5744	15.4762	15.1874	15.5636	14.2676	14.7483	14.6129	19.3196	19.351	19.3397	19.735	19.7064	19.2189	19.2731	19.3026	18.4469
O60343	O60343	TBC1 domain family member 4	TBCD4_HUMAN	TBC1 domain family member 4 OS=Homo sapiens OX=9606 GN=TBC1D4 PE=1 SV=2	TBC1 domain family member 4 OS=Homo sapiens OX=9606 GN=TBC1D4 PE=1 SV=2	24563.7	24627.8	46980.4	18695.7	22002.5	31411.1	28733.9	28797.9	53758.2	1.19029e+06	1.08372e+06	1.1539e+06	1.3802e+06	1.31893e+06	1.16511e+06	1.26195e+06	1.24785e+06	275606	455434	402663	614364	224252	254235	428432	283294	413480	14.5842	14.588	15.5198	14.1904	14.4254	14.939	14.8105	14.8137	15.7142	20.1829	20.0476	20.1381	20.3964	20.3309	20.152	20.2672	20.251	18.0722
O60347				TBC1 domain family member 12 OS=Homo sapiens OX=9606 GN=TBC1D12 PE=1 SV=3		1	1	1	1	1	1	1	1	1	8840.63	6885.11	6413.79	11568	8182.8	8667.29	6128.46	6894.51	1	1	1	1	1	1	1	1	1	0	0	0	0	0	0	0	0	0	13.1099	12.7493	12.647	13.4978	12.9984	13.0814	12.5813	12.7512	0
O60353	O60353	Frizzled-6	FZD6_HUMAN	Frizzled-6 OS=Homo sapiens OX=9606 GN=FZD6 PE=1 SV=2	Frizzled-6 OS=Homo sapiens OX=9606 GN=FZD6 PE=1 SV=2	2665.2	2302.32	3809.62	2119.47	1991.89	3732.88	2277.71	1591.48	4407.75	28389	33995.9	35068.7	44684	37072.2	29191.9	31356	34972.9	85969.5	83210	106158	112858	83480.3	81158.4	80805.1	90854.1	111625	11.38	11.1689	11.8954	11.0495	10.9599	11.8661	11.1534	10.6362	12.1058	14.793	15.0531	15.0979	15.4475	15.1781	14.8333	14.9365	15.0939	16.3915
O60356	O60356	Nuclear protein 1	NUPR1_HUMAN	Nuclear protein 1 OS=Homo sapiens OX=9606 GN=NUPR1 PE=1 SV=1		11369.9	3364.95	782.276	1604.65	1122.6	1805.95	2551.76	2561.1	1752.78	7784.89	2030.62	7445.29	17325.4	16729.4	7193.3	4475.75	6758.4	1	1	1	1	1	1	1	1	1	13.4729	11.7164	9.61153	10.648	10.1326	10.8185	11.3173	11.3225	10.7754	12.9265	10.9877	12.8621	14.0806	14.0301	12.8124	12.1279	12.7225	0
O60361	O60361	Putative nucleoside diphosphate kinase	NDK8_HUMAN	Putative nucleoside diphosphate kinase OS=Homo sapiens OX=9606 GN=NME2P1 PE=5 SV=1	Putative nucleoside diphosphate kinase OS=Homo sapiens OX=9606 GN=NME2P1 PE=5 SV=1	56727.9	56616.8	48011.5	61622.9	67364.1	77312.9	54018.4	49477.2	51223.5	183231	198261	201140	352955	305007	194634	184152	188756	71679.1	94910	81819.5	115619	65006.8	72041.1	100679	52130.2	83538.9	15.7918	15.7889	15.5511	15.9112	16.0397	16.2384	15.7212	15.5945	15.6445	17.4833	17.597	17.6178	18.4291	18.2185	17.5704	17.4905	17.5262	16.1293
O60381					HMG box-containing protein 1 OS=Homo sapiens OX=9606 GN=HBP1 PE=1 SV=2	1	1	1	1	1	1	1	1	1	1	1	1	1	1	1	1	1	16884.6	28840.8	34909.1	29968.1	26164.5	19769.4	21695.4	19962	24059.2	0	0	0	0	0	0	0	0	0	0	0	0	0	0	0	0	0	14.0434
O60427	O60427	Acyl-CoA (8-3)-desaturase	FADS1_HUMAN	Acyl-CoA (8-3)-desaturase OS=Homo sapiens OX=9606 GN=FADS1 PE=1 SV=3	Acyl-CoA (8-3)-desaturase OS=Homo sapiens OX=9606 GN=FADS1 PE=1 SV=3	25438.3	20849.9	23888.6	26484.9	21494.6	34625.8	22019.2	19694.8	19299.2	262226	250083	276148	681459	680132	216842	231172	225823	35477.6	69906.2	47567.2	83605.6	31901.7	28831.5	53887.7	32658.9	45293.7	14.6347	14.3478	14.544	14.6929	14.3917	15.0796	14.4265	14.2655	14.2363	18.0005	17.932	18.0751	19.3783	19.3755	17.7263	17.8186	17.7848	15.1146
O60437	O60437	Periplakin	PEPL_HUMAN	Periplakin OS=Homo sapiens OX=9606 GN=PPL PE=1 SV=4	Periplakin OS=Homo sapiens OX=9606 GN=PPL PE=1 SV=4	18529	43111.9	40229.8	3163.24	2969.96	3111.61	12638.7	22144.9	33781.8	1.58503e+07	1.57482e+07	1.57366e+07	1.20413e+07	1.10148e+07	1.17361e+07	1.25547e+07	1.31608e+07	3.55442e+06	1.37504e+07	1.64944e+07	3.24978e+06	1.99166e+06	1.54634e+06	7.41183e+06	2.97417e+06	1.58711e+07	14.1775	15.3958	15.296	11.6272	11.5362	11.6034	13.6256	14.4347	15.044	23.918	23.9087	23.9076	23.5215	23.3929	23.4845	23.5817	23.6497	21.7612
O60443	O60443	Gasdermin-E	GSDME_HUMAN	Gasdermin-E OS=Homo sapiens OX=9606 GN=GSDME PE=1 SV=2	Gasdermin-E OS=Homo sapiens OX=9606 GN=GSDME PE=1 SV=2	56525.4	73490	62935	46083.1	53614.5	70612.8	53551.5	68885.2	66320.1	1.00353e+06	987613	1.00828e+06	1.61288e+06	1.5494e+06	920210	943338	980027	710028	904344	949656	767983	377959	521458	646196	708056	852991	15.7866	16.1653	15.9416	15.492	15.7103	16.1076	15.7086	16.0719	16.0172	19.9367	19.9136	19.9435	20.6212	20.5633	19.8116	19.8474	19.9025	19.4375
O60447	O60447	Ecotropic viral integration site 5 protein homolog	EVI5_HUMAN	Ecotropic viral integration site 5 protein homolog OS=Homo sapiens OX=9606 GN=EVI5 PE=1 SV=3	Ecotropic viral integration site 5 protein homolog OS=Homo sapiens OX=9606 GN=EVI5 PE=1 SV=3	8895.78	11767.8	11997.3	12331.9	12848	10809.7	9503.52	12431.7	12288.8	293025	274633	292786	343007	342271	258644	271354	294973	242483	438061	331497	520621	196953	307363	433560	276035	325145	13.1189	13.5226	13.5504	13.5901	13.6493	13.4	13.2142	13.6017	13.5851	18.1607	18.0671	18.1595	18.3879	18.3848	17.9806	18.0498	18.1702	17.8875
O60449	O60449	Lymphocyte antigen 75	LY75_HUMAN			2118.77	2559.8	4327.82	1	1	1	1978.89	2254.92	1103.79	1	1	1	1	1	1	1	1	1	1	1	1	1	1	1	1	1	11.049	11.3218	12.0794	0	0	0	10.9505	11.1389	10.1083	0	0	0	0	0	0	0	0	0
O60462	O60462	Neuropilin-2	NRP2_HUMAN	Neuropilin-2 OS=Homo sapiens OX=9606 GN=NRP2 PE=1 SV=3	Neuropilin-2 OS=Homo sapiens OX=9606 GN=NRP2 PE=1 SV=3	15982	11699.4	23512.2	18984	6380.02	26999.6	12012.6	11570.3	23024.8	1.40122e+06	1.36636e+06	1.40862e+06	1.64973e+06	1.66058e+06	1.38559e+06	1.4396e+06	1.46747e+06	170883	325596	267400	714399	352253	187212	209515	180659	250459	13.9642	13.5141	14.5211	14.2125	12.6393	14.7207	13.5523	13.4981	14.4909	20.4183	20.3819	20.4258	20.6538	20.6633	20.4021	20.4572	20.4849	17.3826
O60476	O60476	Mannosyl-oligosaccharide 1,2-alpha-mannosidase IB	MA1A2_HUMAN	Mannosyl-oligosaccharide 1,2-alpha-mannosidase IB OS=Homo sapiens OX=9606 GN=MAN1A2 PE=1 SV=1	Mannosyl-oligosaccharide 1,2-alpha-mannosidase IB OS=Homo sapiens OX=9606 GN=MAN1A2 PE=1 SV=1	22441.8	27997.6	19229.8	19223.6	30910.8	27690.6	23608	24287.1	22975.3	243549	247977	235726	258399	247940	232410	231844	259252	85340.9	149260	125660	176865	76521.5	90795.6	122794	88343.4	133838	14.4539	14.773	14.2311	14.2306	14.9158	14.7571	14.527	14.5679	14.4878	17.8939	17.9198	17.8468	17.9792	17.9196	17.8263	17.8228	17.984	16.381
O60488	O60488	Long-chain-fatty-acid--CoA ligase 4	ACSL4_HUMAN	Long-chain-fatty-acid--CoA ligase 4 OS=Homo sapiens OX=9606 GN=ACSL4 PE=1 SV=2	Long-chain-fatty-acid--CoA ligase 4 OS=Homo sapiens OX=9606 GN=ACSL4 PE=1 SV=2	54052.9	68258.6	74764	101809	65942.4	84152.3	49235.2	71583.5	70200.7	2.63102e+06	2.57679e+06	2.58164e+06	3.04916e+06	2.98316e+06	2.27625e+06	2.44783e+06	2.43155e+06	635014	1.60688e+06	1.22643e+06	1.62244e+06	825834	948184	1.40331e+06	578147	1.26145e+06	15.7221	16.0587	16.1901	16.6355	16.0089	16.3607	15.5874	16.1273	16.0992	21.3272	21.2971	21.2999	21.54	21.5084	21.1182	21.2231	21.2134	19.2764
O60493	O60493	Sorting nexin-3	SNX3_HUMAN	Sorting nexin-3 OS=Homo sapiens OX=9606 GN=SNX3 PE=1 SV=3	Sorting nexin-3 OS=Homo sapiens OX=9606 GN=SNX3 PE=1 SV=3	280500	347563	304127	326787	437542	439945	240109	291791	284700	3.86666e+06	3.7446e+06	3.73805e+06	5.79871e+06	5.57353e+06	3.33067e+06	3.50104e+06	3.52162e+06	411634	596354	518261	914698	338756	479155	710327	370315	466255	18.0976	18.4069	18.2143	18.318	18.7391	18.747	17.8733	18.1546	18.1191	21.8827	21.8364	21.8339	22.4673	22.4102	21.6674	21.7394	21.7478	18.651
O60499	O60499	Syntaxin-10	STX10_HUMAN	Syntaxin-10 OS=Homo sapiens OX=9606 GN=STX10 PE=1 SV=1	Syntaxin-10 OS=Homo sapiens OX=9606 GN=STX10 PE=1 SV=1	11928.2	14048.4	10613.2	7362.68	12397.3	12945.1	9497.96	12449	9566.41	377547	374913	372247	437815	433824	362914	376961	379084	1057.24	1740.09	2456.86	1990.3	1	1835.06	2825.45	1865.27	1914.27	13.5421	13.7781	13.3736	12.846	13.5977	13.6601	13.2134	13.6037	13.2238	18.5263	18.5162	18.5059	18.74	18.7267	18.4693	18.5241	18.5322	10.0461
O60502	O60502	Protein O-GlcNAcase	OGA_HUMAN	Protein O-GlcNAcase OS=Homo sapiens OX=9606 GN=OGA PE=1 SV=2	Protein O-GlcNAcase OS=Homo sapiens OX=9606 GN=OGA PE=1 SV=2	54071.5	45222.1	44162.2	53196.3	49804.5	51041.6	54416.1	52139.7	53183.1	2.18166e+06	2.13554e+06	2.1928e+06	2.69166e+06	2.60762e+06	2.04529e+06	2.21193e+06	2.21236e+06	888164	1.43535e+06	1.09649e+06	1.2283e+06	627144	962737	1.22682e+06	909817	1.12516e+06	15.7226	15.4647	15.4305	15.699	15.604	15.6394	15.7317	15.6701	15.6987	21.057	21.0262	21.0643	21.3601	21.3143	20.9639	21.0769	21.0772	19.7605
O60503	O60503	Adenylate cyclase type 9	ADCY9_HUMAN	Adenylate cyclase type 9 OS=Homo sapiens OX=9606 GN=ADCY9 PE=1 SV=4	Adenylate cyclase type 9 OS=Homo sapiens OX=9606 GN=ADCY9 PE=1 SV=4	8353.29	6760.59	8258.96	6770.12	5237.88	6284.3	6570	6133.41	7768.58	5512.25	7363.12	4734.05	9142.66	8517.26	5382.55	6452.57	6485	114181	132450	128224	91418.7	49083.8	68776.4	113377	112720	107223	13.0281	12.7229	13.0117	12.725	12.3548	12.6175	12.6817	12.5825	12.9234	12.4284	12.8461	12.2089	13.1584	13.0562	12.3941	12.6557	12.6629	16.801
O60504	O60504	Vinexin	VINEX_HUMAN	Vinexin OS=Homo sapiens OX=9606 GN=SORBS3 PE=1 SV=2	Vinexin OS=Homo sapiens OX=9606 GN=SORBS3 PE=1 SV=2	60633.2	58819.4	67240.8	38346.7	33238.7	38387.6	54904	58925.1	69179.4	811255	820703	810006	810335	811069	683373	773558	809967	471854	988863	928749	682461	437562	432336	750086	483655	868643	15.8878	15.844	16.037	15.2268	15.0206	15.2284	15.7446	15.8466	16.0781	19.6298	19.6465	19.6276	19.6282	19.6295	19.3823	19.5611	19.6275	18.848
O60506	O60506	Heterogeneous nuclear ribonucleoprotein Q	HNRPQ_HUMAN	Heterogeneous nuclear ribonucleoprotein Q OS=Homo sapiens OX=9606 GN=SYNCRIP PE=1 SV=2	Heterogeneous nuclear ribonucleoprotein Q OS=Homo sapiens OX=9606 GN=SYNCRIP PE=1 SV=2	87173	92165.6	83484.2	186327	150560	155733	97253.9	96853.8	95962	1.0759e+07	1.02225e+07	1.06666e+07	1.75482e+07	1.71589e+07	9.82876e+06	1.03714e+07	1.02055e+07	2.73077e+06	5.54281e+06	4.72031e+06	7.07375e+06	3.42008e+06	3.65899e+06	5.18908e+06	2.59116e+06	4.83751e+06	16.4116	16.4919	16.3492	17.5075	17.2	17.2487	16.5695	16.5635	16.5502	23.359	23.2852	23.3466	24.0648	24.0325	23.2286	23.3061	23.2828	21.3809
O60507	O60507	Protein-tyrosine sulfotransferase 1	TPST1_HUMAN	Protein-tyrosine sulfotransferase 1 OS=Homo sapiens OX=9606 GN=TPST1 PE=1 SV=1	Protein-tyrosine sulfotransferase 1 OS=Homo sapiens OX=9606 GN=TPST1 PE=1 SV=1	9036.3	6644.95	4823.66	11169	12259.2	7628.56	10039.7	7234.75	6137.28	211337	213857	198379	262223	265362	197506	193176	220569	21414.7	39386.2	23364.4	70413.9	12835.2	29868.9	43133	26841.8	27868.4	13.1415	12.698	12.2359	13.4472	13.5816	12.8972	13.2934	12.8207	12.5834	17.6892	17.7063	17.5979	18.0004	18.0176	17.5915	17.5596	17.7509	14.3863
O60508	O60508	Pre-mRNA-processing factor 17	PRP17_HUMAN	Pre-mRNA-processing factor 17 OS=Homo sapiens OX=9606 GN=CDC40 PE=1 SV=1	Pre-mRNA-processing factor 17 OS=Homo sapiens OX=9606 GN=CDC40 PE=1 SV=1	9423.94	13716.7	10995.5	27758.8	22250.1	29195.6	10424.9	14579.2	11496.1	173217	181393	187561	290558	284240	174511	175706	189961	85018.3	169579	145278	217253	107658	107096	139804	81833.7	134676	13.2021	13.7436	13.4246	14.7607	14.4415	14.8335	13.3477	13.8316	13.4889	17.4022	17.4688	17.517	18.1485	18.1167	17.413	17.4228	17.5353	16.3755
O60512	O60512	Beta-1,4-galactosyltransferase 3	B4GT3_HUMAN			1	1	1	1317.3	2802.71	1164	1	1	1	1	1	1	1	1	1	1	1	1	1	1	1	1	1	1	1	1	0	0	0	10.3634	11.4526	10.1849	0	0	0	0	0	0	0	0	0	0	0	0
O60513	O60513	Beta-1,4-galactosyltransferase 4	B4GT4_HUMAN	Beta-1,4-galactosyltransferase 4 OS=Homo sapiens OX=9606 GN=B4GALT4 PE=1 SV=1		5433.74	9241.58	8268.26	4429	10716.4	7709.95	3765.22	10235.7	9145.7	22947.2	24513	28956.8	28331	28537.1	20929.2	28846.2	33400.7	1	1	1	1	1	1	1	1	1	12.4077	13.1739	13.0134	12.1128	13.3875	12.9125	11.8785	13.3213	13.1589	14.486	14.5813	14.8216	14.7901	14.8005	14.3532	14.8161	15.0276	0
O60518	O60518	Ran-binding protein 6	RNBP6_HUMAN	Ran-binding protein 6 OS=Homo sapiens OX=9606 GN=RANBP6 PE=1 SV=2	Ran-binding protein 6 OS=Homo sapiens OX=9606 GN=RANBP6 PE=1 SV=2	9517.63	13836.1	9968.45	17541.1	16933	17485.9	9589.99	11052.8	11924.7	240876	263310	269481	427587	393192	246432	256625	265749	132966	274609	245095	324553	158020	156161	245519	137145	242907	13.2164	13.7562	13.2832	14.0985	14.0475	14.0939	13.2273	13.4321	13.5417	17.8779	18.0064	18.0398	18.7059	18.5849	17.9108	17.9693	18.0197	17.0207
O60524	O60524	Ribosome quality control complex subunit NEMF	NEMF_HUMAN	Ribosome quality control complex subunit NEMF OS=Homo sapiens OX=9606 GN=NEMF PE=1 SV=4	Ribosome quality control complex subunit NEMF OS=Homo sapiens OX=9606 GN=NEMF PE=1 SV=4	34533.6	36555.7	33043.2	58269.5	54346.6	59460.8	33887.8	34664.3	36511.8	1.59681e+06	1.55825e+06	1.59321e+06	2.23203e+06	2.12081e+06	1.47304e+06	1.53857e+06	1.62324e+06	698556	1.17847e+06	1.0066e+06	1.48567e+06	645858	909928	1.06313e+06	680578	1.01529e+06	15.0757	15.1578	15.0121	15.8305	15.7299	15.8597	15.0485	15.0812	15.1561	20.6068	20.5715	20.6035	21.0899	21.0162	20.4904	20.5532	20.6304	19.414
O60547	O60547	GDP-mannose 4,6 dehydratase	GMDS_HUMAN	GDP-mannose 4,6 dehydratase OS=Homo sapiens OX=9606 GN=GMDS PE=1 SV=1	GDP-mannose 4,6 dehydratase OS=Homo sapiens OX=9606 GN=GMDS PE=1 SV=1	37405.8	61520.8	101190	51092.8	79978.1	60520.9	34643.2	41835.1	77961.8	1.02945e+06	1.06535e+06	1.04613e+06	1.22492e+06	1.25711e+06	942900	1.03907e+06	1.12732e+06	694217	1.64836e+06	1.41114e+06	1.29339e+06	394176	513195	1.19053e+06	498894	1.18532e+06	15.191	15.9088	16.6267	15.6408	16.2873	15.8851	15.0803	15.3524	16.2505	19.9734	20.0229	19.9966	20.2243	20.2617	19.8467	19.9869	20.1045	19.405
O60551	O60551	Glycylpeptide N-tetradecanoyltransferase 2	NMT2_HUMAN	Glycylpeptide N-tetradecanoyltransferase 2 OS=Homo sapiens OX=9606 GN=NMT2 PE=1 SV=1	Glycylpeptide N-tetradecanoyltransferase 2 OS=Homo sapiens OX=9606 GN=NMT2 PE=1 SV=1	42194	110409	50972.5	30768.1	34534.1	29186.7	33200.1	91146.2	52661.4	617299	600916	578428	646479	623822	557609	574683	599700	227355	688989	393278	339459	140922	210303	693612	196311	378589	15.3647	16.7525	15.6374	14.9091	15.0757	14.833	15.0189	16.4759	15.6845	19.2356	19.1968	19.1418	19.3022	19.2508	19.0889	19.1324	19.1939	17.7946
O60563	O60563	Cyclin-T1	CCNT1_HUMAN	Cyclin-T1 OS=Homo sapiens OX=9606 GN=CCNT1 PE=1 SV=1	Cyclin-T1 OS=Homo sapiens OX=9606 GN=CCNT1 PE=1 SV=1	1	1	1	7447.66	7366.88	4547.87	1	4889.84	5472.42	159426	149907	158543	192519	167320	143156	139522	141039	42945.6	76630.1	71907.3	90017.8	39128.5	44387.4	87192.7	40778.4	54337.9	0	0	0	12.8626	12.8468	12.151	0	12.2556	12.418	17.2825	17.1937	17.2745	17.5546	17.3523	17.1272	17.0901	17.1057	15.3902
O60565	O60565	Gremlin-1	GREM1_HUMAN	Gremlin-1 OS=Homo sapiens OX=9606 GN=GREM1 PE=1 SV=1	Gremlin-1 OS=Homo sapiens OX=9606 GN=GREM1 PE=1 SV=1	1	1	1	1	1	1	4265.86	2002.52	1	1	1293.91	1	2052.21	3228.12	1	1	1	2840.15	1	1	1	1117.95	8790.8	1	2946.16	1	0	0	0	0	0	0	12.0586	10.9676	0	0	10.3375	0	11.003	11.6565	0	0	0	11.4718
O60566	O60566	Mitotic checkpoint serine/threonine-protein kinase BUB1 beta	BUB1B_HUMAN		Mitotic checkpoint serine/threonine-protein kinase BUB1 beta OS=Homo sapiens OX=9606 GN=BUB1B PE=1 SV=3	1	1	1	13911.5	5531.57	8964.79	1	1	1	1	1	1	1	1	1	1	1	7551.54	9968.86	14051.8	61178.1	35086.6	39996.9	9849.54	5945.37	9349.43	0	0	0	13.764	12.4335	13.1301	0	0	0	0	0	0	0	0	0	0	0	12.8826
O60568	O60568	Multifunctional procollagen lysine hydroxylase and glycosyltransferase LH3	PLOD3_HUMAN	Multifunctional procollagen lysine hydroxylase and glycosyltransferase LH3 OS=Homo sapiens OX=9606 GN=PLOD3 PE=1 SV=1	Multifunctional procollagen lysine hydroxylase and glycosyltransferase LH3 OS=Homo sapiens OX=9606 GN=PLOD3 PE=1 SV=1	107454	133864	80112.3	140551	199087	147434	117875	134080	86597.6	3.73245e+06	3.69424e+06	3.72723e+06	5.79507e+06	5.66241e+06	3.57185e+06	3.8099e+06	3.87703e+06	1.39253e+06	2.41699e+06	1.67113e+06	3.83193e+06	1.05689e+06	1.63215e+06	2.53993e+06	1.52997e+06	1.75318e+06	16.7134	17.0304	16.2897	17.1007	17.603	17.1697	16.8469	17.0327	16.402	21.8317	21.8168	21.8297	22.4664	22.433	21.7682	21.8613	21.8865	20.4093
O60573	O60573	Eukaryotic translation initiation factor 4E type 2	IF4E2_HUMAN	Eukaryotic translation initiation factor 4E type 2 OS=Homo sapiens OX=9606 GN=EIF4E2 PE=1 SV=1	Eukaryotic translation initiation factor 4E type 2 OS=Homo sapiens OX=9606 GN=EIF4E2 PE=1 SV=1	6459.15	6894.73	7320.62	14823.6	11888.3	11540.2	6611.77	6020.62	7178.93	594823	605079	628021	882290	800453	574291	587850	587294	89061.2	144474	118126	165404	106264	124611	133693	80601.2	104913	12.6571	12.7513	12.8378	13.8556	13.5373	13.4944	12.6908	12.5557	12.8096	19.1821	19.2068	19.2605	19.7509	19.6105	19.1314	19.1651	19.1637	16.4425
O60583	O60583	Cyclin-T2	CCNT2_HUMAN	Cyclin-T2 OS=Homo sapiens OX=9606 GN=CCNT2 PE=1 SV=2		2547.42	2449.72	2463.4	4452.13	5254.08	5367.17	1	3059.18	1861.23	107071	102548	114486	138905	135164	106721	110955	113634	1	1	1	1	1	1	1	1	1	11.3148	11.2584	11.2664	12.1203	12.3592	12.3899	0	11.5789	10.862	16.7082	16.6459	16.8048	17.0837	17.0444	16.7035	16.7596	16.794	0
O60610	O60610	Protein diaphanous homolog 1	DIAP1_HUMAN	Protein diaphanous homolog 1 OS=Homo sapiens OX=9606 GN=DIAPH1 PE=1 SV=2	Protein diaphanous homolog 1 OS=Homo sapiens OX=9606 GN=DIAPH1 PE=1 SV=2	107503	70178.1	85329.6	107108	86760.6	110534	91818.6	62827.7	80856.6	4.99575e+06	4.90388e+06	4.91427e+06	5.70489e+06	5.45645e+06	4.31563e+06	4.62863e+06	4.7182e+06	2.30794e+06	4.17155e+06	3.74234e+06	3.7862e+06	1.96405e+06	3.0342e+06	3.36152e+06	2.18561e+06	3.63362e+06	16.714	16.0987	16.3808	16.7087	16.4048	16.7541	16.4865	15.9391	16.3031	22.2523	22.2255	22.2285	22.4438	22.3795	22.0411	22.1422	22.1698	21.1382
O60613	O60613	Selenoprotein F	SEP15_HUMAN	Selenoprotein F OS=Homo sapiens OX=9606 GN=SELENOF PE=1 SV=4	Selenoprotein F OS=Homo sapiens OX=9606 GN=SELENOF PE=1 SV=4	12047	12561.3	13505.8	9062.08	11890.9	6458.78	15175.7	11578.4	9102.78	1.15311e+06	1.14897e+06	1.16216e+06	1.27024e+06	1.25675e+06	1.12553e+06	1.27523e+06	1.375e+06	253070	497778	380953	690923	194511	224432	470051	248327	373351	13.5564	13.6167	13.7213	13.1456	13.5376	12.657	13.8895	13.4992	13.1521	20.1371	20.1319	20.1484	20.2767	20.2613	20.1022	20.2823	20.391	17.9492
O60637	O60637	Tetraspanin-3	TSN3_HUMAN	Tetraspanin-3 OS=Homo sapiens OX=9606 GN=TSPAN3 PE=2 SV=1	Tetraspanin-3 OS=Homo sapiens OX=9606 GN=TSPAN3 PE=2 SV=1	23541.3	51619.8	77747	45834.1	45800	50396.1	14638.6	52202.1	79545.6	1629.88	1	1252.42	1527.42	1	1947.26	1531.56	1	364618	482458	322290	464825	155717	260439	359489	411687	308210	14.5229	15.6556	16.2465	15.4841	15.4831	15.621	13.8375	15.6718	16.2795	10.6706	0	10.2905	10.5769	0	10.9272	10.5808	0	18.476
O60641					Clathrin coat assembly protein AP180 OS=Homo sapiens OX=9606 GN=SNAP91 PE=1 SV=2	1	1	1	1	1	1	1	1	1	1	1	1	1	1	1	1	1	48162.9	73363.6	62611.3	54601.6	34413.3	41322.4	48616.1	42957.3	49747.2	0	0	0	0	0	0	0	0	0	0	0	0	0	0	0	0	0	15.5556
O60645	O60645	Exocyst complex component 3	EXOC3_HUMAN	Exocyst complex component 3 OS=Homo sapiens OX=9606 GN=EXOC3 PE=1 SV=3	Exocyst complex component 3 OS=Homo sapiens OX=9606 GN=EXOC3 PE=1 SV=3	57979.3	60260.5	54834	59225.3	72494.1	65636.6	54997.6	53775.7	56021.3	1.05848e+06	1.04392e+06	1.03117e+06	1.20932e+06	1.21959e+06	937544	992991	1.06862e+06	560057	956113	960487	896475	429414	546291	793145	543138	888898	15.8232	15.8789	15.7428	15.8539	16.1456	16.0022	15.7471	15.7147	15.7737	20.0136	19.9936	19.9758	20.2058	20.218	19.8385	19.9214	20.0273	19.0952
O60658	O60658	High affinity cAMP-specific and IBMX-insensitive 3',5'-cyclic phosphodiesterase 8A	PDE8A_HUMAN	High affinity cAMP-specific and IBMX-insensitive 3',5'-cyclic phosphodiesterase 8A OS=Homo sapiens OX=9606 GN=PDE8A PE=1 SV=2	High affinity cAMP-specific and IBMX-insensitive 3',5'-cyclic phosphodiesterase 8A OS=Homo sapiens OX=9606 GN=PDE8A PE=1 SV=2	5524.09	6632.11	6257.69	5539.98	6323.58	4732.81	4977.22	7834.59	5992.86	4864.59	3511.31	4120.21	5954.22	4587.96	2983.6	2679.74	4572.31	4285.61	7848.75	7064.25	11658	4353.77	4591.19	10217.2	6078.55	6261.13	12.4315	12.6953	12.6114	12.4357	12.6265	12.2085	12.2811	12.9356	12.549	12.2481	11.7778	12.0085	12.5397	12.1636	11.5428	11.3879	12.1587	12.0653
O60664	O60664	Perilipin-3	PLIN3_HUMAN	Perilipin-3 OS=Homo sapiens OX=9606 GN=PLIN3 PE=1 SV=3	Perilipin-3 OS=Homo sapiens OX=9606 GN=PLIN3 PE=1 SV=3	276717	246046	287622	227166	209021	270547	208129	186518	272632	1.09092e+07	1.11215e+07	1.09558e+07	1.24944e+07	1.15559e+07	9.80705e+06	1.00897e+07	1.07785e+07	2.29878e+06	4.77727e+06	4.30898e+06	3.43034e+06	2.26588e+06	2.56707e+06	3.7891e+06	2.02894e+06	4.11874e+06	18.0781	17.9086	18.1338	17.7934	17.6733	18.0455	17.6671	17.509	18.0566	23.379	23.4068	23.3852	23.5748	23.4621	23.2254	23.2664	23.3616	21.1324
O60669	O60669	Monocarboxylate transporter 2	MOT2_HUMAN	Monocarboxylate transporter 2 OS=Homo sapiens OX=9606 GN=SLC16A7 PE=1 SV=2	Monocarboxylate transporter 2 OS=Homo sapiens OX=9606 GN=SLC16A7 PE=1 SV=2	8573.46	11783.4	15351.5	11429.4	17241.4	17249.8	9886.79	18105.9	17460.8	90780	91883.2	93670.7	165864	150308	94389.1	89332.5	91090.2	69541.7	179163	125332	238009	61677.7	64553.9	161077	74480.8	109279	13.0657	13.5245	13.9061	13.4805	14.0736	14.0743	13.2713	14.1442	14.0918	16.4701	16.4875	16.5153	17.3396	17.1976	16.5263	16.4469	16.475	16.0856
O60671	O60671	Cell cycle checkpoint protein RAD1	RAD1_HUMAN		Cell cycle checkpoint protein RAD1 OS=Homo sapiens OX=9606 GN=RAD1 PE=1 SV=1	1298.96	2594.78	3807.21	9388.62	7419.97	7464.14	2135.41	2563.92	3394.46	1	1	1	1	1	1	1	1	40422.9	67032.6	56846.3	80464.5	45281.2	60248.2	50779.9	37333.3	46331.4	10.3431	11.3414	11.8945	13.1967	12.8572	12.8658	11.0603	11.3241	11.729	0	0	0	0	0	0	0	0	15.3029
O60673					DNA polymerase zeta catalytic subunit OS=Homo sapiens OX=9606 GN=REV3L PE=1 SV=2	1	1	1	1	1	1	1	1	1	1	1	1	1	1	1	1	1	50956.1	83437.2	74127.6	78584.7	41921.3	42263.6	62818.2	51555.6	76964.4	0	0	0	0	0	0	0	0	0	0	0	0	0	0	0	0	0	15.637
O60674					Tyrosine-protein kinase JAK2 OS=Homo sapiens OX=9606 GN=JAK2 PE=1 SV=2	1	1	1	1	1	1	1	1	1	1	1	1	1	1	1	1	1	24644.3	67052.9	47868.8	47965.9	25696.4	27946.1	50685.1	21967.9	43550.4	0	0	0	0	0	0	0	0	0	0	0	0	0	0	0	0	0	14.589
O60678	O60678	Protein arginine N-methyltransferase 3	ANM3_HUMAN	Protein arginine N-methyltransferase 3 OS=Homo sapiens OX=9606 GN=PRMT3 PE=1 SV=4	Protein arginine N-methyltransferase 3 OS=Homo sapiens OX=9606 GN=PRMT3 PE=1 SV=4	15806.2	14700.3	12648.6	33923.2	30536.1	42180.3	13410.5	12250	14343.9	217156	214464	215782	330163	337189	184580	198915	207902	85035.3	142436	132239	196192	100775	114185	109167	78635	115836	13.9482	13.8436	13.6267	15.05	14.8982	15.3643	13.7111	13.5805	13.8081	17.7284	17.7104	17.7192	18.3328	18.3632	17.4939	17.6018	17.6655	16.3758
O60683	O60683	Peroxisome biogenesis factor 10	PEX10_HUMAN		Peroxisome biogenesis factor 10 OS=Homo sapiens OX=9606 GN=PEX10 PE=1 SV=1	5665.75	3596.53	3967.89	1983.23	3267.12	5517.17	3074.31	2711.2	7348.39	1	1	1	1	1	1	1	1	60771.1	119393	98203.3	151064	60843.3	61558.4	101555	55318.1	90561.6	12.4681	11.8124	11.9542	10.9536	11.6738	12.4297	11.586	11.4047	12.8432	0	0	0	0	0	0	0	0	15.8911
O60684	O60684	Importin subunit alpha-7	IMA7_HUMAN	Importin subunit alpha-7 OS=Homo sapiens OX=9606 GN=KPNA6 PE=1 SV=1	Importin subunit alpha-7 OS=Homo sapiens OX=9606 GN=KPNA6 PE=1 SV=1	3679.13	4124.08	4319.06	8334.67	5937.93	7256.64	3859.28	3239.89	4508.52	938790	914291	933534	1.44836e+06	1.35969e+06	806578	842533	880908	1.11046e+06	1.7848e+06	1.63713e+06	2.18273e+06	1.08805e+06	1.33237e+06	1.65404e+06	1.14009e+06	1.64194e+06	11.8452	12.0099	12.0765	13.0249	12.5357	12.8251	11.9141	11.6617	12.1384	19.8404	19.8023	19.8323	20.466	20.3748	19.6215	19.6844	19.7486	20.0827
O60687	O60687	Sushi repeat-containing protein SRPX2	SRPX2_HUMAN	Sushi repeat-containing protein SRPX2 OS=Homo sapiens OX=9606 GN=SRPX2 PE=1 SV=1	Sushi repeat-containing protein SRPX2 OS=Homo sapiens OX=9606 GN=SRPX2 PE=1 SV=1	63038	64140.2	38079.5	1561.4	6524.9	1	74821.1	93562	32040.6	325629	295393	295634	123669	115168	428802	462053	482193	49534.8	81247.4	64627.9	53754.9	28534.4	37976.4	121716	39498.6	61964.2	15.9439	15.9689	15.2167	10.6086	12.6717	0	16.1912	16.5136	14.9676	18.3129	18.1723	18.1735	16.9161	16.8134	18.71	18.8177	18.8793	15.5962
O60701	O60701	UDP-glucose 6-dehydrogenase	UGDH_HUMAN	UDP-glucose 6-dehydrogenase OS=Homo sapiens OX=9606 GN=UGDH PE=1 SV=1	UDP-glucose 6-dehydrogenase OS=Homo sapiens OX=9606 GN=UGDH PE=1 SV=1	288046	501248	380901	858106	870985	557054	289645	459136	424302	7.96232e+06	8.96543e+06	8.89159e+06	1.39786e+07	1.38214e+07	7.86938e+06	8.5335e+06	8.71671e+06	3.88668e+06	7.73717e+06	5.4039e+06	1.01779e+07	3.64424e+06	4.10842e+06	5.99117e+06	3.75173e+06	6.05698e+06	18.1359	18.9352	18.5391	19.7108	19.7323	19.0875	18.1439	18.8086	18.6947	22.9248	23.0959	23.084	23.7367	23.7204	22.9078	23.0247	23.0554	21.8901
O60704	O60704	Protein-tyrosine sulfotransferase 2	TPST2_HUMAN	Protein-tyrosine sulfotransferase 2 OS=Homo sapiens OX=9606 GN=TPST2 PE=1 SV=1	Protein-tyrosine sulfotransferase 2 OS=Homo sapiens OX=9606 GN=TPST2 PE=1 SV=1	24381.2	6288.43	17734.3	10743.5	10616.4	11701.8	28821.5	6540.34	14825.3	132666	158512	132695	152666	148238	136834	148469	167513	166132	212979	206477	209213	140485	218967	197869	192454	205048	14.5735	12.6185	14.1143	13.3912	13.374	13.5144	14.8149	12.6751	13.8558	17.0174	17.2742	17.0178	17.22	17.1776	17.0621	17.1798	17.3539	17.342
O60711	O60711	Leupaxin	LPXN_HUMAN	Leupaxin OS=Homo sapiens OX=9606 GN=LPXN PE=1 SV=1	Leupaxin OS=Homo sapiens OX=9606 GN=LPXN PE=1 SV=1	33011.7	34096.9	30125.3	161994	209606	270183	31358.7	29076.2	26990	272890	267628	281669	989092	1.00903e+06	260467	282283	314082	255360	317792	421722	372315	318727	502590	281107	278203	327816	15.0107	15.0574	14.8787	17.3056	17.6773	18.0436	14.9366	14.8276	14.7201	18.058	18.0299	18.1036	19.9157	19.9445	17.9907	18.1068	18.2608	17.9622
O60716	O60716	Catenin delta-1	CTND1_HUMAN	Catenin delta-1 OS=Homo sapiens OX=9606 GN=CTNND1 PE=1 SV=1	Catenin delta-1 OS=Homo sapiens OX=9606 GN=CTNND1 PE=1 SV=1	122155	88846.8	120301	130398	109011	121364	118630	94877.9	126512	4.53989e+06	4.46487e+06	4.57349e+06	7.01533e+06	6.54431e+06	4.17497e+06	4.46885e+06	4.83892e+06	1.62974e+06	2.78986e+06	2.25303e+06	3.24467e+06	1.49114e+06	2.11573e+06	2.21398e+06	1.61791e+06	2.12626e+06	16.8984	16.439	16.8763	16.9926	16.7341	16.889	16.8561	16.5338	16.9489	22.1142	22.0902	22.1249	22.7421	22.6418	21.9933	22.0915	22.2063	20.6362
O60725	O60725	Protein-S-isoprenylcysteine O-methyltransferase	ICMT_HUMAN	Protein-S-isoprenylcysteine O-methyltransferase OS=Homo sapiens OX=9606 GN=ICMT PE=1 SV=1	Protein-S-isoprenylcysteine O-methyltransferase OS=Homo sapiens OX=9606 GN=ICMT PE=1 SV=1	10083.8	12702.3	16528.9	11782.5	10743.1	11311.6	10666.9	10714.2	14227	14995.4	17866.5	19987.6	26262	27750.3	10404.5	17455.3	16631.1	202903	333071	278885	418602	191388	231141	333491	177507	275475	13.2998	13.6328	14.0127	13.5244	13.3911	13.4655	13.3808	13.3872	13.7963	13.8722	14.125	14.2868	14.6807	14.7602	13.3449	14.0914	14.0216	17.6304
O60733	O60733	85/88 kDa calcium-independent phospholipase A2	PLPL9_HUMAN	85/88 kDa calcium-independent phospholipase A2 OS=Homo sapiens OX=9606 GN=PLA2G6 PE=1 SV=2		1	1	1	1	1	1	2740.07	3983.04	1238.98	64522.4	61185.3	57284.3	60184.1	60818.1	53650.2	53182.3	51570.7	1	1	1	1	1	1	1	1	1	0	0	0	0	0	0	11.42	11.9597	10.2749	15.9775	15.9009	15.8059	15.8771	15.8922	15.7113	15.6987	15.6543	0
O60739	O60739	Eukaryotic translation initiation factor 1b	EIF1B_HUMAN			8367.61	7527.35	6448.06	16782.5	12998.6	15709.8	9103.41	9265.93	6809.08	1	1	1	1	1	1	1	1	1	1	1	1	1	1	1	1	1	13.0306	12.8779	12.6546	14.0347	13.6661	13.9394	13.1522	13.1777	12.7332	0	0	0	0	0	0	0	0	0
O60749	O60749	Sorting nexin-2	SNX2_HUMAN	Sorting nexin-2 OS=Homo sapiens OX=9606 GN=SNX2 PE=1 SV=2	Sorting nexin-2 OS=Homo sapiens OX=9606 GN=SNX2 PE=1 SV=2	136680	162330	147171	107001	128696	119102	113231	139941	151903	3.58894e+06	3.45872e+06	3.38496e+06	4.49836e+06	4.36799e+06	3.31446e+06	3.38864e+06	3.39902e+06	1.14733e+06	2.45704e+06	1.89303e+06	1.93534e+06	975950	1.07367e+06	1.93273e+06	1.14728e+06	1.90578e+06	17.0604	17.3086	17.1671	16.7073	16.9736	16.8618	16.7889	17.0945	17.2128	21.7751	21.7218	21.6907	22.101	22.0585	21.6603	21.6923	21.6967	20.1299
O60762	O60762	Dolichol-phosphate mannosyltransferase subunit 1	DPM1_HUMAN	Dolichol-phosphate mannosyltransferase subunit 1 OS=Homo sapiens OX=9606 GN=DPM1 PE=1 SV=1	Dolichol-phosphate mannosyltransferase subunit 1 OS=Homo sapiens OX=9606 GN=DPM1 PE=1 SV=1	193535	172252	163406	201103	172695	176980	190970	160525	172789	2.24609e+06	2.25709e+06	2.22871e+06	3.06281e+06	3.02975e+06	2.05726e+06	2.14889e+06	2.22048e+06	392219	727653	596638	838298	383385	448036	803400	367443	623950	17.5622	17.3942	17.3181	17.6176	17.3979	17.4332	17.543	17.2924	17.3987	21.099	21.106	21.0878	21.5464	21.5308	20.9723	21.0352	21.0824	18.5813
O60763	O60763	General vesicular transport factor p115	USO1_HUMAN	General vesicular transport factor p115 OS=Homo sapiens OX=9606 GN=USO1 PE=1 SV=2	General vesicular transport factor p115 OS=Homo sapiens OX=9606 GN=USO1 PE=1 SV=2	376179	386050	379668	298149	365759	283465	398749	394756	389565	7.75947e+06	7.78986e+06	7.67735e+06	9.0869e+06	8.68891e+06	7.2465e+06	7.71212e+06	8.07936e+06	4.21537e+06	6.84654e+06	5.51567e+06	7.13379e+06	2.92295e+06	4.50887e+06	7.01311e+06	4.58165e+06	6.04714e+06	18.5211	18.5584	18.5344	18.1857	18.4805	18.1128	18.6051	18.5906	18.5715	22.8875	22.8932	22.8722	23.1154	23.0507	22.7889	22.8787	22.9458	22.0072
O60783	O60783	Small ribosomal subunit protein uS14m	RT14_HUMAN			12954.2	12062.1	11752.6	28573.2	20534.1	30103	12088.7	10410.4	10215.7	1	1	1	1	1	1	1	1	1	1	1	1	1	1	1	1	1	13.6611	13.5582	13.5207	14.8024	14.3257	14.8776	13.5614	13.3457	13.3185	0	0	0	0	0	0	0	0	0
O60784	O60784	Target of Myb1 membrane trafficking protein	TOM1_HUMAN	Target of Myb1 membrane trafficking protein OS=Homo sapiens OX=9606 GN=TOM1 PE=1 SV=2	Target of Myb1 membrane trafficking protein OS=Homo sapiens OX=9606 GN=TOM1 PE=1 SV=2	97074.3	86931.7	116850	81992	89802.4	55230	88787.9	70682	107967	593791	586779	565394	727831	679193	548618	582728	622412	416824	675607	516985	662390	237586	470048	616030	422113	515673	16.5668	16.4076	16.8343	16.3232	16.4545	15.7532	16.4381	16.1091	16.7202	19.1796	19.1625	19.1089	19.4732	19.3735	19.0654	19.1525	19.2475	18.6691
O60814				Histone H2B type 1-K OS=Homo sapiens OX=9606 GN=H2BC12 PE=1 SV=3		1	1	1	1	1	1	1	1	1	4.24403e+07	4.21983e+07	4.14094e+07	5.10025e+07	4.9102e+07	3.4851e+07	3.70061e+07	3.57041e+07	1	1	1	1	1	1	1	1	1	0	0	0	0	0	0	0	0	0	25.3389	25.3307	25.3035	25.6041	25.5493	25.0547	25.1413	25.0896	0
O60814;P57053;P58876;P62807;Q5QNW6;Q93079;Q99877;Q99879;Q99880	O60814;P57053;P58876;P62807;Q5QNW6;Q93079;Q99877;Q99879;Q99880	Histone H2B type 1-K;Histone H2B type F-S;Histone H2B type 1-D;Histone H2B type 1-C/E/F/G/I;Histone H2B type 2-F;Histone H2B type 1-H;Histone H2B type 1-N;Histone H2B type 1-M;Histone H2B type 1-L	H2B1K_HUMAN;H2BFS_HUMAN;H2B1D_HUMAN;H2B1C_HUMAN;H2B2F_HUMAN;H2B1H_HUMAN;H2B1N_HUMAN;H2B1M_HUMAN;H2B1L_HUMAN			3.17512e+06	5.34761e+06	3.87826e+06	5183558	3.83761e+06	5.42371e+06	2476950	4.30427e+06	3432150	1	1	1	1	1	1	1	1	1	1	1	1	1	1	1	1	1	21.5984	22.3505	21.887	22.3055	21.8718	22.3708	21.2401	22.0373	21.7107	0	0	0	0	0	0	0	0	0
O60825				6-phosphofructo-2-kinase/fructose-2,6-bisphosphatase 2 OS=Homo sapiens OX=9606 GN=PFKFB2 PE=1 SV=2	6-phosphofructo-2-kinase/fructose-2,6-bisphosphatase 2 OS=Homo sapiens OX=9606 GN=PFKFB2 PE=1 SV=2	1	1	1	1	1	1	1	1	1	31780.1	28961	30648.5	37415.9	36133	27979.2	30796.6	32095.1	25417.3	46666	35775.5	49283.2	21380	35230.9	43779.5	34463.4	42938.1	0	0	0	0	0	0	0	0	0	14.9558	14.8218	14.9035	15.1914	15.141	14.7721	14.9105	14.9701	14.6335
O60826	O60826	Coiled-coil domain-containing protein 22	CCD22_HUMAN	Coiled-coil domain-containing protein 22 OS=Homo sapiens OX=9606 GN=CCDC22 PE=1 SV=1	Coiled-coil domain-containing protein 22 OS=Homo sapiens OX=9606 GN=CCDC22 PE=1 SV=1	57240.8	70704.4	60373.9	58762.7	67997.1	65272.8	56923	62743.5	59042.1	1.00004e+06	978701	992417	1.25903e+06	1.24201e+06	912305	918032	969161	297474	502223	433900	467931	216205	341923	451558	291015	409242	15.8048	16.1095	15.8816	15.8426	16.0532	15.9942	15.7967	15.9372	15.8495	19.9316	19.9005	19.9206	20.2639	20.2442	19.7992	19.8082	19.8864	18.1824
O60828	O60828	Polyglutamine-binding protein 1	PQBP1_HUMAN	Polyglutamine-binding protein 1 OS=Homo sapiens OX=9606 GN=PQBP1 PE=1 SV=1	Polyglutamine-binding protein 1 OS=Homo sapiens OX=9606 GN=PQBP1 PE=1 SV=1	42187.8	55093.2	45244	114092	78803.2	100049	30339.1	47317	44285.5	305165	294675	310227	417903	429595	254612	290880	313961	244997	585341	506811	671240	310098	331795	462592	243969	431259	15.3645	15.7496	15.4654	16.7998	16.266	16.6103	14.8889	15.5301	15.4345	18.2192	18.1688	18.243	18.6728	18.7126	17.9579	18.1501	18.2602	17.9024
O60830				Mitochondrial import inner membrane translocase subunit Tim17-B OS=Homo sapiens OX=9606 GN=TIMM17B PE=1 SV=1	Mitochondrial import inner membrane translocase subunit Tim17-B OS=Homo sapiens OX=9606 GN=TIMM17B PE=1 SV=1	1	1	1	1	1	1	1	1	1	22548.7	25283.4	22353.6	35336.2	44677.7	15842.8	22181.7	23981.2	37653.6	81032.1	69710	93612.4	45716.9	48667.3	64748.9	33809.2	61791.1	0	0	0	0	0	0	0	0	0	14.4608	14.6259	14.4482	15.1089	15.4473	13.9515	14.4371	14.5496	15.2005
O60831	O60831	PRA1 family protein 2	PRAF2_HUMAN	PRA1 family protein 2 OS=Homo sapiens OX=9606 GN=PRAF2 PE=1 SV=1	PRA1 family protein 2 OS=Homo sapiens OX=9606 GN=PRAF2 PE=1 SV=1	181331	234776	123875	134813	196523	86544.8	217678	257474	196393	1.12416e+06	1.09367e+06	1.13482e+06	1.33338e+06	1.19568e+06	1.1511e+06	1.14054e+06	1.32992e+06	63847	67389.4	54453.9	101944	45722.3	60625.9	119207	70369	53549.1	17.4683	17.8409	16.9185	17.0406	17.5843	16.4012	17.7318	17.9741	17.5834	20.1004	20.0608	20.114	20.3467	20.1894	20.1346	20.1213	20.3429	15.9623
O60832	O60832	H/ACA ribonucleoprotein complex subunit DKC1	DKC1_HUMAN	H/ACA ribonucleoprotein complex subunit DKC1 OS=Homo sapiens OX=9606 GN=DKC1 PE=1 SV=3	H/ACA ribonucleoprotein complex subunit DKC1 OS=Homo sapiens OX=9606 GN=DKC1 PE=1 SV=3	32767.1	52529	35482.3	67282.9	53839.3	52427.4	37597.8	54072.3	36456.9	3.13003e+06	3.18951e+06	3.16811e+06	4.72308e+06	4.60113e+06	2.7989e+06	3.08361e+06	3.14968e+06	746954	1.55232e+06	1.19043e+06	1.88766e+06	711295	826551	1.38321e+06	708118	1.25206e+06	15	15.6808	15.1148	16.038	15.7164	15.678	15.1984	15.7226	15.1539	21.5777	21.6049	21.5952	22.1713	22.1336	21.4164	21.5562	21.5868	19.5107
O60841	O60841	Eukaryotic translation initiation factor 5B	IF2P_HUMAN	Eukaryotic translation initiation factor 5B OS=Homo sapiens OX=9606 GN=EIF5B PE=1 SV=4	Eukaryotic translation initiation factor 5B OS=Homo sapiens OX=9606 GN=EIF5B PE=1 SV=4	122172	116279	94569.1	176323	161474	221574	110661	110826	112526	5.2768e+06	5.27235e+06	5.22976e+06	9.40699e+06	9.10969e+06	4.81399e+06	5.23719e+06	5.45628e+06	2.59783e+06	4.51007e+06	3.94628e+06	6.21632e+06	2.98211e+06	3.69908e+06	3.90117e+06	2.54927e+06	3.87487e+06	16.8986	16.8272	16.5291	17.4279	17.3009	17.7574	16.7558	16.7579	16.7799	22.3312	22.33	22.3183	23.1653	23.119	22.1988	22.3204	22.3795	21.3089
O60858	O60858	E3 ubiquitin-protein ligase TRIM13	TRI13_HUMAN	E3 ubiquitin-protein ligase TRIM13 OS=Homo sapiens OX=9606 GN=TRIM13 PE=1 SV=2	E3 ubiquitin-protein ligase TRIM13 OS=Homo sapiens OX=9606 GN=TRIM13 PE=1 SV=2	2583.53	4408.78	2514.68	2477.71	3191.14	3391.24	2007.04	3106.43	3449.99	23261.3	24778.3	23556.7	27199.9	23135.6	20187.1	23144.5	22741.3	10535.8	17113.3	13514.8	22606.7	9932.13	10939.3	20195.3	6186.96	14920	11.3351	12.1062	11.2962	11.2748	11.6399	11.7276	10.9709	11.601	11.7524	14.5056	14.5968	14.5238	14.7313	14.4978	14.3011	14.4984	14.473	13.363
O60861	O60861	Growth arrest-specific protein 7	GAS7_HUMAN	Growth arrest-specific protein 7 OS=Homo sapiens OX=9606 GN=GAS7 PE=1 SV=3	Growth arrest-specific protein 7 OS=Homo sapiens OX=9606 GN=GAS7 PE=1 SV=3	13126.5	7531.92	6616.1	5307.79	5251.38	1309.07	10376.9	4579.83	7444.66	19868.6	19232.3	15851.4	11449.6	11871	20411.4	19651.4	20085.7	17668.3	9462.6	32324.2	7155.19	16988.1	16210	7504.49	25699.4	41559.7	13.6802	12.8788	12.6918	12.3739	12.3585	10.3543	13.3411	12.1611	12.862	14.2782	14.2312	13.9523	13.483	13.5352	14.3171	14.2623	14.2939	14.1089
O60869	O60869	Endothelial differentiation-related factor 1	EDF1_HUMAN	Endothelial differentiation-related factor 1 OS=Homo sapiens OX=9606 GN=EDF1 PE=1 SV=1	Endothelial differentiation-related factor 1 OS=Homo sapiens OX=9606 GN=EDF1 PE=1 SV=1	51043.4	56046.9	70256.5	146520	126854	141735	38952.6	60852.9	63245.9	2.73981e+06	2.66392e+06	2.61839e+06	5.06286e+06	4.44109e+06	2.43799e+06	2.56482e+06	2.62315e+06	195146	302950	260823	500172	206187	299145	232514	180232	216772	15.6394	15.7743	16.1003	17.1607	16.9528	17.1128	15.2494	15.893	15.9487	21.3856	21.3451	21.3202	22.2715	22.0825	21.2173	21.2904	21.3229	17.5742
O60870	O60870	DNA/RNA-binding protein KIN17	KIN17_HUMAN	DNA/RNA-binding protein KIN17 OS=Homo sapiens OX=9606 GN=KIN PE=1 SV=2	DNA/RNA-binding protein KIN17 OS=Homo sapiens OX=9606 GN=KIN PE=1 SV=2	3371.39	4262.68	2954.2	14038.4	8691.39	11899.4	4303.15	4242.18	3270.77	1596.52	1	1341.76	3501.97	1800.6	1	1	1664.46	30882.3	54982.7	51860.6	69036.9	46672.4	43328.8	44628.6	28193.2	46576.1	11.7191	12.0575	11.5286	13.7771	13.0854	13.5386	12.0712	12.0506	11.6754	10.6407	0	10.3899	11.7739	10.8143	0	0	10.7008	14.9145
O60879	O60879	Protein diaphanous homolog 2	DIAP2_HUMAN	Protein diaphanous homolog 2 OS=Homo sapiens OX=9606 GN=DIAPH2 PE=1 SV=1	Protein diaphanous homolog 2 OS=Homo sapiens OX=9606 GN=DIAPH2 PE=1 SV=1	26603.8	33827.2	30823.1	21964.8	25535.4	24079.6	24357.8	30522.5	28937	1.11641e+06	1.05856e+06	1.10253e+06	1.41085e+06	1.38787e+06	981566	1.07855e+06	1.11232e+06	671101	1.20678e+06	1.07756e+06	971449	469149	619955	1.0278e+06	636915	1.00483e+06	14.6993	15.0459	14.9117	14.4229	14.6402	14.5555	14.5721	14.8976	14.8206	20.0904	20.0137	20.0724	20.4281	20.4044	19.9047	20.0407	20.0851	19.3562
O60884	O60884	DnaJ homolog subfamily A member 2	DNJA2_HUMAN	DnaJ homolog subfamily A member 2 OS=Homo sapiens OX=9606 GN=DNAJA2 PE=1 SV=1	DnaJ homolog subfamily A member 2 OS=Homo sapiens OX=9606 GN=DNAJA2 PE=1 SV=1	28844.5	34302.7	31592.9	46735.4	49148.2	48651.5	27069.5	26780.7	29488.1	1.62228e+06	1.5561e+06	1.57179e+06	2.13948e+06	2.17269e+06	1.4622e+06	1.58082e+06	1.59483e+06	1.2439e+06	1.82615e+06	1.71037e+06	2.17577e+06	1.03649e+06	1.45804e+06	1.34877e+06	1.32319e+06	1.5511e+06	14.816	15.066	14.9473	15.5122	15.5849	15.5702	14.7244	14.7089	14.8478	20.6296	20.5695	20.584	21.0288	21.0511	20.4797	20.5922	20.605	20.2464
O60885	O60885	Bromodomain-containing protein 4	BRD4_HUMAN	Bromodomain-containing protein 4 OS=Homo sapiens OX=9606 GN=BRD4 PE=1 SV=2	Bromodomain-containing protein 4 OS=Homo sapiens OX=9606 GN=BRD4 PE=1 SV=2	9752.86	15299.8	11242.9	25569.3	17726.6	24732.4	7240.89	11347.1	9130.44	467986	440514	497935	699051	706530	433054	451495	443975	241470	548063	450072	488445	252493	258354	426902	231304	460412	13.2516	13.9012	13.4567	14.6421	14.1136	14.5941	12.822	13.47	13.1565	18.8361	18.7488	18.9256	19.415	19.4304	18.7242	18.7844	18.7601	17.8815
O60888	O60888	Protein CutA	CUTA_HUMAN	Protein CutA OS=Homo sapiens OX=9606 GN=CUTA PE=1 SV=2	Protein CutA OS=Homo sapiens OX=9606 GN=CUTA PE=1 SV=2	15805	17235.5	15125.9	19461.4	20579.1	16954.8	16365.7	15275.3	16042.6	81640.4	78911.8	79893.7	112530	107163	66774.4	70306.4	76669.6	1304.13	2848.53	2402.69	2296.71	934.378	3045.64	2778.67	2869.08	1945.89	13.9481	14.0731	13.8847	14.2483	14.3289	14.0494	13.9984	13.8989	13.9696	16.317	16.268	16.2858	16.7799	16.7094	16.027	16.1014	16.2264	10.3489
O60890	O60890	Oligophrenin-1	OPHN1_HUMAN	Oligophrenin-1 OS=Homo sapiens OX=9606 GN=OPHN1 PE=1 SV=1	Oligophrenin-1 OS=Homo sapiens OX=9606 GN=OPHN1 PE=1 SV=1	2514.1	2475.71	2369.49	1307.86	899.777	1976.1	2458.24	2060.24	2569.05	67643.6	72956.8	68136.9	87880.1	83922.5	70202.9	74700.3	67913.8	35970.8	81607.9	61690.8	74996.9	30110.9	42410.1	68086.6	31555.5	57013.3	11.2958	11.2736	11.2104	10.353	9.81342	10.9484	11.2634	11.0086	11.327	16.0457	16.1548	16.0561	16.4232	16.3568	16.0992	16.1888	16.0514	15.1345
O60906	O60906	Sphingomyelin phosphodiesterase 2	NSMA_HUMAN	Sphingomyelin phosphodiesterase 2 OS=Homo sapiens OX=9606 GN=SMPD2 PE=1 SV=2	Sphingomyelin phosphodiesterase 2 OS=Homo sapiens OX=9606 GN=SMPD2 PE=1 SV=2	3066.43	2651.29	900.914	1425.29	1809.63	803.868	1	2840.96	778.265	104712	109017	106747	125837	116061	97562.9	102874	100833	6320.09	13372	10361.5	15804.5	3461.96	9368.07	14299	12083.1	9315.69	11.5823	11.3725	9.81525	10.477	10.8215	9.65081	0	11.4722	9.60412	16.6761	16.7342	16.7038	16.9412	16.8245	16.574	16.6505	16.6216	12.6257
O60907	O60907	F-box-like/WD repeat-containing protein TBL1X	TBL1X_HUMAN			1	1	1	3268.37	4197.24	5973.12	1	1	1	1	1	1	1	1	1	1	1	1	1	1	1	1	1	1	1	1	0	0	0	11.6744	12.0352	12.5443	0	0	0	0	0	0	0	0	0	0	0	0
O60909	O60909	Beta-1,4-galactosyltransferase 2	B4GT2_HUMAN			6662.46	1	3079.91	5768.59	3984.09	3982.04	5139.08	5047.23	4960.48	1	1	1	1	1	1	1	1	1	1	1	1	1	1	1	1	1	12.7018	0	11.5887	12.494	11.96	11.9593	12.3273	12.3013	12.2763	0	0	0	0	0	0	0	0	0
O60921	O60921	Checkpoint protein HUS1	HUS1_HUMAN		Checkpoint protein HUS1 OS=Homo sapiens OX=9606 GN=HUS1 PE=1 SV=1	1	359.329	1316.08	7040.03	3187.69	5816.56	1054.67	856.777	1304.98	1	1	1	1	1	1	1	1	5892.6	9011.82	9568.16	11787.7	5201.49	4728.63	7918.26	6256.34	9164.95	0	8.48916	10.362	12.7814	11.6383	12.5059	10.0426	9.74278	10.3498	0	0	0	0	0	0	0	0	12.5247
O60925	O60925	Prefoldin subunit 1	PFD1_HUMAN	Prefoldin subunit 1 OS=Homo sapiens OX=9606 GN=PFDN1 PE=1 SV=2		64063.2	68256	57469.4	91429.6	85298.4	69533.9	76365	86388.5	91741.9	921180	942845	979643	1.16304e+06	1.03652e+06	1.03217e+06	873684	1.32852e+06	1	1	1	1	1	1	1	1	1	15.9672	16.0587	15.8105	16.4804	16.3802	16.0854	16.2206	16.3986	16.4853	19.8131	19.8467	19.9019	20.1495	19.9833	19.9773	19.7368	20.3414	0
O60927	O60927	E3 ubiquitin-protein ligase PPP1R11	PP1RB_HUMAN	E3 ubiquitin-protein ligase PPP1R11 OS=Homo sapiens OX=9606 GN=PPP1R11 PE=1 SV=1	E3 ubiquitin-protein ligase PPP1R11 OS=Homo sapiens OX=9606 GN=PPP1R11 PE=1 SV=1	10609.5	9043.01	11432.3	11604.5	17438.6	13116.4	11154.4	12559.4	5962.06	428034	417379	415290	597759	558502	415886	409934	422109	43029.5	78650.1	61584.5	72315.9	36693.6	42586	66839.7	46494.9	53762.4	13.3731	13.1426	13.4808	13.5024	14.09	13.6791	13.4453	13.6165	12.5416	18.7074	18.671	18.6638	19.1892	19.0912	18.6658	18.645	18.6873	15.393
O60930	O60930	Ribonuclease H1	RNH1_HUMAN	Ribonuclease H1 OS=Homo sapiens OX=9606 GN=RNASEH1 PE=1 SV=2		440.929	1547.32	1230.93	2557.75	4650.33	4690	319.055	1	1108.9	23317.8	32689.2	29302.4	43109	33743.2	21645.5	30642.9	30627.7	1	1	1	1	1	1	1	1	1	8.7844	10.5956	10.2655	11.3207	12.1831	12.1954	8.31766	0	10.1149	14.5091	14.9965	14.8387	15.3957	15.0423	14.4018	14.9033	14.9025	0
O60934	O60934	Nibrin	NBN_HUMAN	Nibrin OS=Homo sapiens OX=9606 GN=NBN PE=1 SV=1	Nibrin OS=Homo sapiens OX=9606 GN=NBN PE=1 SV=1	6503.7	10063	7478.3	12346.6	12631.8	13972.4	5465.12	10142.2	6880.57	749379	751812	736937	1.0645e+06	1.04652e+06	670572	699761	728930	406436	884269	725597	874710	428255	395734	676154	403547	686369	12.667	13.2968	12.8685	13.5918	13.6248	13.7703	12.416	13.3081	12.7483	19.5153	19.52	19.4912	20.0217	19.9972	19.355	19.4165	19.4754	18.6327
O60936	O60936	Nucleolar protein 3	NOL3_HUMAN	Nucleolar protein 3 OS=Homo sapiens OX=9606 GN=NOL3 PE=1 SV=2	Nucleolar protein 3 OS=Homo sapiens OX=9606 GN=NOL3 PE=1 SV=2	43051.5	24858.6	29318.4	23895.1	14306	13714.7	40061.2	23123.5	30649.8	220564	209417	216729	201697	198904	192254	218130	219385	2107.79	3966.69	2433.65	3287.23	1	1	1433.3	1	1789.64	15.3938	14.6015	14.8395	14.5444	13.8043	13.7434	15.2899	14.4971	14.9036	17.7508	17.676	17.7255	17.6218	17.6017	17.5527	17.7348	17.7431	11.0415
O60941	O60941	Dystrobrevin beta	DTNB_HUMAN			2469.49	8817.97	5344.72	1	2870.93	1782.33	3144.85	5364.88	7079.74	1	1	1	1	1	1	1	1	1	1	1	1	1	1	1	1	1	11.27	13.1062	12.3839	0	11.4873	10.7996	11.6188	12.3893	12.7895	0	0	0	0	0	0	0	0	0
O60942	O60942	mRNA-capping enzyme	MCE1_HUMAN	mRNA-capping enzyme OS=Homo sapiens OX=9606 GN=RNGTT PE=1 SV=1	mRNA-capping enzyme OS=Homo sapiens OX=9606 GN=RNGTT PE=1 SV=1	13291.9	15456.8	13500.1	37042.8	28246.7	34264.5	12585.7	18215.7	15022.4	25197.2	17281	23197.8	44840.9	36886.3	13712.1	21488.7	20849.9	27226.8	56779.8	54908	96150	49561.2	40840.2	44095	30819.2	44300.8	13.6983	13.916	13.7207	15.1769	14.7858	15.0644	13.6195	14.1529	13.8748	14.621	14.0769	14.5017	15.4525	15.1708	13.7432	14.3913	14.3477	14.7327
O71037;P61565;P61570;P61571;P61572;P61573;P61574;P61575;P61576;P61579;Q69383;Q69384;Q902F8;Q902F9;Q9UKH3	O71037;P61565;P61570;P61571;P61572;P61573;P61574;P61575;P61576;P61579;Q69383;Q69384;Q902F8;Q902F9;Q9UKH3	Endogenous retrovirus group K member 19 Env polyprotein;Endogenous retrovirus group K member 21 Env polyprotein;Endogenous retrovirus group K member 25 Env polyprotein;Endogenous retrovirus group K member 21 Rec protein;Endogenous retrovirus group K member 19 Rec protein;Endogenous retrovirus group K member 9 Rec protein;Endogenous retrovirus group K member 113 Rec protein;Endogenous retrovirus g…	ENK19_HUMAN;ENK21_HUMAN;ENK25_HUMAN;REC21_HUMAN;REC19_HUMAN;REC9_HUMAN;RE113_HUMAN;RECK8_HUMAN;REC04_HUMAN;ERK25_HUMAN;REC6_HUMAN;ENK6_HUMAN;ENK8_HUMAN;EN113_HUMAN;ENK9_HUMAN			6868.47	8744.88	1	1	1	1	1	3805.13	1462.27	1	1	1	1	1	1	1	1	1	1	1	1	1	1	1	1	1	12.7458	13.0942	0	0	0	0	0	11.8937	10.514	0	0	0	0	0	0	0	0	0
O75027	O75027	Iron-sulfur clusters transporter ABCB7, mitochondrial	ABCB7_HUMAN	Iron-sulfur clusters transporter ABCB7, mitochondrial OS=Homo sapiens OX=9606 GN=ABCB7 PE=1 SV=2	Iron-sulfur clusters transporter ABCB7, mitochondrial OS=Homo sapiens OX=9606 GN=ABCB7 PE=1 SV=2	23191	24349.3	20898.4	22879.4	21233.7	23723	20483.5	24250.5	22310.3	464166	457493	450648	507791	517211	439657	448491	464670	72125.4	141088	111113	152989	66955.2	84372.4	104943	63549.5	108130	14.5013	14.5716	14.3511	14.4818	14.3741	14.534	14.3222	14.5657	14.4454	18.8243	18.8034	18.7816	18.9539	18.9804	18.746	18.7747	18.8258	16.1382
O75037				Kinesin-like protein KIF21B OS=Homo sapiens OX=9606 GN=KIF21B PE=1 SV=2		1	1	1	1	1	1	1	1	1	178471	153865	165506	215536	206253	141008	143467	149344	1	1	1	1	1	1	1	1	1	0	0	0	0	0	0	0	0	0	17.4453	17.2313	17.3365	17.7176	17.6541	17.1054	17.1304	17.1883	0
O75044	O75044	SLIT-ROBO Rho GTPase-activating protein 2	SRGP2_HUMAN	SLIT-ROBO Rho GTPase-activating protein 2 OS=Homo sapiens OX=9606 GN=SRGAP2 PE=1 SV=3	SLIT-ROBO Rho GTPase-activating protein 2 OS=Homo sapiens OX=9606 GN=SRGAP2 PE=1 SV=3	23937.1	25121	27355	21400.3	20685.8	21746.4	24031.2	24973.6	25536.2	1.53108e+06	1.44517e+06	1.51105e+06	1.43344e+06	1.31972e+06	1.43333e+06	1.50869e+06	1.54329e+06	528829	1.01165e+06	838364	956944	374986	434922	911257	492968	816690	14.547	14.6166	14.7395	14.3853	14.3364	14.4085	14.5526	14.6081	14.6403	20.5461	20.4628	20.5271	20.4511	20.3318	20.4509	20.5249	20.5576	19.0124
O75051	O75051	Plexin-A2	PLXA2_HUMAN			2499.84	1644.11	3771.25	2397.61	5294.82	8834.21	2635.32	2332.08	2736.75	1	1	1	1	1	1	1	1	1	1	1	1	1	1	1	1	1	11.2876	10.6831	11.8808	11.2274	12.3704	13.1089	11.3638	11.1874	11.4182	0	0	0	0	0	0	0	0	0
O75056	O75056	Syndecan-3	SDC3_HUMAN			3241	2758.15	3021.17	1	1	1	1765.71	2131.37	3359.22	1	1	1	1	1	1	1	1	1	1	1	1	1	1	1	1	1	11.6622	11.4295	11.5609	0	0	0	10.786	11.0576	11.7139	0	0	0	0	0	0	0	0	0
O75061				Putative tyrosine-protein phosphatase auxilin OS=Homo sapiens OX=9606 GN=DNAJC6 PE=1 SV=3		1	1	1	1	1	1	1	1	1	29305.3	37322.9	30606.8	40797.1	36911.6	31714.8	36408	36457	1	1	1	1	1	1	1	1	1	0	0	0	0	0	0	0	0	0	14.8389	15.1878	14.9016	15.3162	15.1718	14.9529	15.152	15.1539	0
O75063	O75063	Glycosaminoglycan xylosylkinase	XYLK_HUMAN	Glycosaminoglycan xylosylkinase OS=Homo sapiens OX=9606 GN=FAM20B PE=1 SV=1	Glycosaminoglycan xylosylkinase OS=Homo sapiens OX=9606 GN=FAM20B PE=1 SV=1	34886.8	34635.2	30238.4	19049.8	32735.1	23340.1	30371.8	28614.7	27509.7	431280	420692	405041	376488	385446	375623	418644	432206	125963	223174	169728	211733	76331.2	96829.9	231642	114798	171706	15.0904	15.08	14.8841	14.2175	14.9986	14.5105	14.8904	14.8045	14.7477	18.7183	18.6824	18.6277	18.5222	18.5562	18.5189	18.6754	18.7214	16.9426
O75064				DENN domain-containing protein 4B OS=Homo sapiens OX=9606 GN=DENND4B PE=1 SV=4	DENN domain-containing protein 4B OS=Homo sapiens OX=9606 GN=DENND4B PE=1 SV=4	1	1	1	1	1	1	1	1	1	19093.5	21616	21406.1	28562.5	24007.9	15529.9	21353	19937.1	11759.1	27120.4	21108.2	31585.2	11985.5	15814.7	21160.4	12523.9	23049.3	0	0	0	0	0	0	0	0	0	14.2208	14.3998	14.3857	14.8018	14.5512	13.9228	14.3822	14.2832	13.5215
O75071					EF-hand calcium-binding domain-containing protein 14 OS=Homo sapiens OX=9606 GN=EFCAB14 PE=1 SV=1	1	1	1	1	1	1	1	1	1	1	1	1	1	1	1	1	1	5640.72	8775.21	5950.42	7186.8	2731.82	3698.47	7684.67	3445.45	6565.85	0	0	0	0	0	0	0	0	0	0	0	0	0	0	0	0	0	12.4617
O75083	O75083	WD repeat-containing protein 1	WDR1_HUMAN	WD repeat-containing protein 1 OS=Homo sapiens OX=9606 GN=WDR1 PE=1 SV=4	WD repeat-containing protein 1 OS=Homo sapiens OX=9606 GN=WDR1 PE=1 SV=4	364967	358933	356027	343598	400005	321566	340529	347671	362241	1.93945e+07	1.8757e+07	1.8975e+07	1.97018e+07	1.86359e+07	1.80204e+07	1.92245e+07	2.00057e+07	5.69294e+06	9.28485e+06	7.83285e+06	7.67615e+06	3.41618e+06	6.23245e+06	8.13663e+06	5.7017e+06	8.12732e+06	18.4774	18.4534	18.4416	18.3904	18.6097	18.2948	18.3774	18.4074	18.4666	24.2091	24.1609	24.1776	24.2318	24.1516	24.1031	24.1964	24.2539	22.4407
O75084	O75084	Frizzled-7	FZD7_HUMAN	Frizzled-7 OS=Homo sapiens OX=9606 GN=FZD7 PE=1 SV=2	Frizzled-7 OS=Homo sapiens OX=9606 GN=FZD7 PE=1 SV=2	92879.8	57426.7	109325	28993.3	30833.2	37603.7	81806.9	88594.1	115770	79194.5	71636.6	67809.9	73232.3	66758.7	69624.3	79382.4	79502	124546	221343	150194	175322	110137	163715	212723	163063	157994	16.5031	15.8094	16.7383	14.8234	14.9122	15.1986	16.3199	16.4349	16.8209	16.2731	16.1284	16.0492	16.1602	16.0267	16.0873	16.2765	16.2787	16.9263
O75093	O75093	Slit homolog 1 protein	SLIT1_HUMAN	Slit homolog 1 protein OS=Homo sapiens OX=9606 GN=SLIT1 PE=1 SV=4	Slit homolog 1 protein OS=Homo sapiens OX=9606 GN=SLIT1 PE=1 SV=4	77322.4	104809	73810.5	77828.6	130778	83615.3	81624.1	117749	77851.7	144689	142027	149160	176115	168431	132751	144656	147164	19530.8	50942.5	33898.7	62979.2	18756.5	30425.5	56023.4	19265	30015.9	16.2386	16.6774	16.1715	16.248	16.9968	16.3515	16.3167	16.8454	16.2484	17.1426	17.1158	17.1865	17.4262	17.3618	17.0184	17.1423	17.1671	14.2535
O75094	O75094	Slit homolog 3 protein	SLIT3_HUMAN	Slit homolog 3 protein OS=Homo sapiens OX=9606 GN=SLIT3 PE=2 SV=3	Slit homolog 3 protein OS=Homo sapiens OX=9606 GN=SLIT3 PE=2 SV=3	6815.48	3686.51	4235.7	3050.03	2044.67	1	6649.22	4924.92	4756.19	322067	349897	330317	311319	324909	272014	301007	330119	89578.2	164040	159979	135860	101403	43076	127865	111437	205937	12.7346	11.848	12.0484	11.5746	10.9976	0	12.699	12.2659	12.2156	18.297	18.4166	18.3335	18.248	18.3097	18.0533	18.1994	18.3326	16.4509
O75096				Low-density lipoprotein receptor-related protein 4 OS=Homo sapiens OX=9606 GN=LRP4 PE=1 SV=4		1	1	1	1	1	1	1	1	1	12382.7	11164	7628.18	10763.6	14075.5	8555.62	8725.39	9770.34	1	1	1	1	1	1	1	1	1	0	0	0	0	0	0	0	0	0	13.596	13.4466	12.8971	13.3939	13.7809	13.0627	13.091	13.2542	0
O75110	O75110	Probable phospholipid-transporting ATPase IIA	ATP9A_HUMAN	Probable phospholipid-transporting ATPase IIA OS=Homo sapiens OX=9606 GN=ATP9A PE=1 SV=3	Probable phospholipid-transporting ATPase IIA OS=Homo sapiens OX=9606 GN=ATP9A PE=1 SV=3	25097.4	41050.3	34986.1	14501.4	23142.1	15113	17624.9	31053.9	29925.6	311972	313187	306825	322589	303208	276310	289275	289443	199777	456035	366870	278713	105156	134754	402518	174215	368961	14.6153	15.3251	15.0945	13.8239	14.4982	13.8835	14.1053	14.9225	14.8691	18.2511	18.2567	18.2271	18.2993	18.2099	18.0759	18.1421	18.1429	17.608
O75113	O75113	NEDD4-binding protein 1	N4BP1_HUMAN	NEDD4-binding protein 1 OS=Homo sapiens OX=9606 GN=N4BP1 PE=1 SV=4	NEDD4-binding protein 1 OS=Homo sapiens OX=9606 GN=N4BP1 PE=1 SV=4	6960.68	8536.88	7142.12	8195.55	10078.7	9167.12	6556.45	8156.36	8427.99	148822	152602	157993	179612	171681	134250	146908	170454	79031.9	165675	153317	200141	86841.7	83661.4	137592	84509.4	142850	12.765	13.0595	12.8021	13.0006	13.299	13.1623	12.6787	12.9937	13.041	17.1832	17.2194	17.2695	17.4545	17.3894	17.0346	17.1646	17.379	16.2701
O75116	O75116	Rho-associated protein kinase 2	ROCK2_HUMAN	Rho-associated protein kinase 2 OS=Homo sapiens OX=9606 GN=ROCK2 PE=1 SV=4	Rho-associated protein kinase 2 OS=Homo sapiens OX=9606 GN=ROCK2 PE=1 SV=4	66450.6	63233.3	82223.4	73757.4	60964.9	68138	72973.8	68269.6	77603.4	5.54533e+06	5.6252e+06	5.63979e+06	6.13095e+06	5.83029e+06	5.06384e+06	5.27556e+06	5.53325e+06	1.79133e+06	3.58854e+06	3.03022e+06	2.87197e+06	1.37352e+06	1.82081e+06	2.71426e+06	1.72159e+06	2.72963e+06	16.02	15.9484	16.3273	16.1705	15.8957	16.0562	16.1551	16.059	16.2438	22.4028	22.4235	22.4272	22.5477	22.4751	22.2718	22.3309	22.3997	20.7726
O75122	O75122	CLIP-associating protein 2	CLAP2_HUMAN	CLIP-associating protein 2 OS=Homo sapiens OX=9606 GN=CLASP2 PE=1 SV=3	CLIP-associating protein 2 OS=Homo sapiens OX=9606 GN=CLASP2 PE=1 SV=3	14120	16280.7	18214.7	23824.3	20785.7	24682.2	13091.4	14007.2	17062.1	637544	681969	658360	841678	833002	626494	643524	696311	210212	426744	358147	460571	236700	307737	414334	228433	335674	13.7855	13.9909	14.1528	14.5401	14.3433	14.5912	13.6763	13.7739	14.0585	19.2822	19.3793	19.3285	19.6829	19.668	19.2569	19.2956	19.4094	17.6815
O75127	O75127	Pentatricopeptide repeat-containing protein 1, mitochondrial	PTCD1_HUMAN		Pentatricopeptide repeat-containing protein 1, mitochondrial OS=Homo sapiens OX=9606 GN=PTCD1 PE=1 SV=2	6585.88	3179.2	5725.05	15278.1	13361	20145.7	4538.71	2500.17	5262.78	1	1	1	1	1	1	1	1	8155.67	24991.4	23080.3	35483.9	19360.8	26932.9	16017.9	9558.02	19180.7	12.6852	11.6344	12.4831	13.8992	13.7057	14.2982	12.1481	11.2878	12.3616	0	0	0	0	0	0	0	0	12.9936
O75131	O75131	Copine-3	CPNE3_HUMAN	Copine-3 OS=Homo sapiens OX=9606 GN=CPNE3 PE=1 SV=1	Copine-3 OS=Homo sapiens OX=9606 GN=CPNE3 PE=1 SV=1	146581	158636	187414	170534	222820	233583	120460	138026	146805	642844	642818	628137	698728	691538	574898	593076	644536	656136	1.19208e+06	1.09789e+06	951765	518023	680110	953053	560516	1.01948e+06	17.1613	17.2754	17.5159	17.3797	17.7655	17.8336	16.8782	17.0746	17.1635	19.2941	19.2941	19.2607	19.4144	19.3994	19.1329	19.1779	19.2979	19.3236
O75140	O75140	GATOR1 complex protein DEPDC5	DEPD5_HUMAN	GATOR complex protein DEPDC5 OS=Homo sapiens OX=9606 GN=DEPDC5 PE=1 SV=2	GATOR complex protein DEPDC5 OS=Homo sapiens OX=9606 GN=DEPDC5 PE=1 SV=2	3864.15	3443.89	5531.55	1	15264.3	4155.45	47657	20256.2	7362.22	9582.13	9668.36	10042.4	10481.1	12400.6	16947.4	8766.15	11176.8	8332.75	17223.4	18669.4	16804.6	6501.79	9702.67	14892.1	12757.7	18867.8	11.9159	11.7498	12.4335	0	13.8979	12.0208	15.5404	14.3061	12.8459	13.2261	13.2391	13.2938	13.3555	13.5981	14.0488	13.0977	13.4482	13.0246
O75143	O75143	Autophagy-related protein 13	ATG13_HUMAN	Autophagy-related protein 13 OS=Homo sapiens OX=9606 GN=ATG13 PE=1 SV=1	Autophagy-related protein 13 OS=Homo sapiens OX=9606 GN=ATG13 PE=1 SV=1	7437.39	5461.14	6481.72	4790.78	5287.5	6678.75	6609.83	6191.98	6465.12	175796	173762	175141	200244	195339	167369	179489	197445	44503.5	75946.3	63319.2	100148	37119.2	56426.7	70674.7	48693.1	62811	12.8606	12.415	12.6622	12.226	12.3684	12.7054	12.6904	12.5962	12.6585	17.4235	17.4068	17.4182	17.6114	17.5756	17.3527	17.4535	17.5911	15.4416
O75144					ICOS ligand OS=Homo sapiens OX=9606 GN=ICOSLG PE=1 SV=2	1	1	1	1	1	1	1	1	1	1	1	1	1	1	1	1	1	11350.1	11952.2	5117.5	1790.82	1	2018.23	7949.74	3702.58	4183.26	0	0	0	0	0	0	0	0	0	0	0	0	0	0	0	0	0	13.4704
O75146	O75146	Huntingtin-interacting protein 1-related protein	HIP1R_HUMAN	Huntingtin-interacting protein 1-related protein OS=Homo sapiens OX=9606 GN=HIP1R PE=1 SV=2		1910.77	1139.33	1192.18	1167.65	6174.19	3424.01	2373.5	1525.15	1172.03	7314.92	6934.01	4952.87	8929.14	6890.17	4382.54	5413.92	6423.72	1	1	1	1	1	1	1	1	1	10.8999	10.154	10.2194	10.1894	12.592	11.7415	11.2128	10.5747	10.1948	12.8366	12.7595	12.274	13.1243	12.7503	12.0976	12.4025	12.6492	0
O75147	O75147	Obscurin-like protein 1	OBSL1_HUMAN	Obscurin-like protein 1 OS=Homo sapiens OX=9606 GN=OBSL1 PE=1 SV=4	Obscurin-like protein 1 OS=Homo sapiens OX=9606 GN=OBSL1 PE=1 SV=4	13002.4	8505.59	10425.2	15275.7	12178	13333	10079.4	12160.3	11359	10058.3	11956.7	9990.8	17637.6	18804.6	10395.8	11610.9	13973.6	165259	322326	265987	440090	183037	225018	273141	184838	263282	13.6665	13.0542	13.3478	13.899	13.572	13.7027	13.2991	13.5699	13.4716	13.2961	13.5455	13.2864	14.1064	14.1988	13.3437	13.5032	13.7704	17.3344
O75150	O75150	E3 ubiquitin-protein ligase BRE1B	BRE1B_HUMAN	E3 ubiquitin-protein ligase BRE1B OS=Homo sapiens OX=9606 GN=RNF40 PE=1 SV=5	E3 ubiquitin-protein ligase BRE1B OS=Homo sapiens OX=9606 GN=RNF40 PE=1 SV=5	6745.63	8368.53	6923.36	22272.3	15267.7	20904.8	6415.87	8420.64	7325.75	160035	156890	166066	272643	259696	154658	154957	164609	182529	306650	273031	391124	223557	276926	250635	188321	247091	12.7197	13.0308	12.7573	14.443	13.8982	14.3515	12.6474	13.0397	12.8388	17.288	17.2594	17.3414	18.0567	17.9865	17.2387	17.2415	17.3287	17.4778
O75151	O75151	Lysine-specific demethylase PHF2	PHF2_HUMAN	Lysine-specific demethylase PHF2 OS=Homo sapiens OX=9606 GN=PHF2 PE=1 SV=4	Lysine-specific demethylase PHF2 OS=Homo sapiens OX=9606 GN=PHF2 PE=1 SV=4	383.635	815.64	716.816	606.148	447.474	825.206	435.474	1316.63	815.013	90834.8	83120.6	90836.7	97342.8	97156.4	81659.4	96188.4	100199	62276.5	116221	99844.5	109316	56762.6	52936.1	87175.7	60398.8	95737.3	8.58359	9.67179	9.48546	9.24353	8.80566	9.68861	8.76644	10.3626	9.67068	16.471	16.3429	16.471	16.5708	16.568	16.3173	16.5536	16.6125	15.9264
O75152	O75152	Zinc finger CCCH domain-containing protein 11A	ZC11A_HUMAN	Zinc finger CCCH domain-containing protein 11A OS=Homo sapiens OX=9606 GN=ZC3H11A PE=1 SV=3	Zinc finger CCCH domain-containing protein 11A OS=Homo sapiens OX=9606 GN=ZC3H11A PE=1 SV=3	11871.8	16183.2	13460.6	61849.4	38558.8	46093.6	12708.8	16433.7	13324	318999	339006	311991	424088	418796	299573	329333	366648	138553	297924	264839	372971	213614	227245	252546	128131	229911	13.5352	13.9822	13.7165	15.9165	15.2348	15.4923	13.6335	14.0044	13.7017	18.2832	18.371	18.2511	18.694	18.6759	18.1925	18.3292	18.484	17.0801
O75153	O75153	Clustered mitochondria protein homolog	CLU_HUMAN	Clustered mitochondria protein homolog OS=Homo sapiens OX=9606 GN=CLUH PE=1 SV=2	Clustered mitochondria protein homolog OS=Homo sapiens OX=9606 GN=CLUH PE=1 SV=2	18573.8	16262.7	17682.7	101551	54724.4	83318.1	16459.4	14584.2	20950.7	315405	367070	325840	515760	524368	287813	325795	350089	571818	955081	956504	1.74917e+06	1.02685e+06	1.19037e+06	735586	518520	810638	14.181	13.9893	14.1101	16.6318	15.7399	16.3463	14.0066	13.8321	14.3547	18.2668	18.4857	18.3138	18.9763	19.0002	18.1348	18.3136	18.4174	19.1252
O75154					Rab11 family-interacting protein 3 OS=Homo sapiens OX=9606 GN=RAB11FIP3 PE=1 SV=1	1	1	1	1	1	1	1	1	1	1	1	1	1	1	1	1	1	4898.37	6978.36	5322.13	7382.17	1756.84	6884.31	5213.81	4242.72	4545.48	0	0	0	0	0	0	0	0	0	0	0	0	0	0	0	0	0	12.2581
O75155	O75155	Cullin-associated NEDD8-dissociated protein 2	CAND2_HUMAN		Cullin-associated NEDD8-dissociated protein 2 OS=Homo sapiens OX=9606 GN=CAND2 PE=1 SV=3	3164	6166.28	7200.15	1312.53	1221.92	4019.84	2076.96	3788.71	6299.94	1	1	1	1	1	1	1	1	4411.72	7914.76	15995.6	5186.83	5011.72	2311.74	4869.33	2452.92	10301.8	11.6275	12.5902	12.8138	10.3581	10.2549	11.9729	11.0203	11.8875	12.6211	0	0	0	0	0	0	0	0	12.1071
O75157	O75157	TSC22 domain family protein 2	T22D2_HUMAN	TSC22 domain family protein 2 OS=Homo sapiens OX=9606 GN=TSC22D2 PE=1 SV=3	TSC22 domain family protein 2 OS=Homo sapiens OX=9606 GN=TSC22D2 PE=1 SV=3	22601.4	25834.2	21886.4	31317.9	23617	29513.5	21512	19886.5	23545	696772	677133	693911	578387	572820	663848	714183	733343	26067	39155.3	31913.7	34721.3	20597.4	23687	35862.5	23047.1	37209.7	14.4641	14.657	14.4177	14.9347	14.5275	14.8491	14.3929	14.2795	14.5231	19.4103	19.3691	19.4044	19.1417	19.1277	19.3405	19.4459	19.4841	14.6699
O75161					Nephrocystin-4 OS=Homo sapiens OX=9606 GN=NPHP4 PE=1 SV=2	1	1	1	1	1	1	1	1	1	1	1	1	1	1	1	1	1	12479.3	25056.8	22188.9	33859.8	12612.5	13997.1	22143.4	13153.9	21715.9	0	0	0	0	0	0	0	0	0	0	0	0	0	0	0	0	0	13.6073
O75164	O75164	Lysine-specific demethylase 4A	KDM4A_HUMAN		Lysine-specific demethylase 4A OS=Homo sapiens OX=9606 GN=KDM4A PE=1 SV=2	1546.46	2029.65	1680.54	5237.29	3127.78	3969.6	1952.26	2982.85	1616.22	1	1	1	1	1	1	1	1	33302.6	66530.5	49607.6	76313.8	38904.6	28301.3	48226	35590.7	55568.4	10.5948	10.987	10.7147	12.3546	11.6109	11.9548	10.9309	11.5425	10.6584	0	0	0	0	0	0	0	0	15.0233
O75165	O75165	DnaJ homolog subfamily C member 13	DJC13_HUMAN	DnaJ homolog subfamily C member 13 OS=Homo sapiens OX=9606 GN=DNAJC13 PE=1 SV=5	DnaJ homolog subfamily C member 13 OS=Homo sapiens OX=9606 GN=DNAJC13 PE=1 SV=5	57542.9	54780.5	52384.8	45087.3	53170.2	52324.6	55704.2	55683.2	53104	5.67118e+06	5.77819e+06	5.69762e+06	7.07717e+06	6.99998e+06	5.11008e+06	5.5298e+06	5.83319e+06	1.98492e+06	3.64906e+06	3.14982e+06	3.29972e+06	1.66691e+06	1.81574e+06	2.79283e+06	1.95683e+06	3.06658e+06	15.8124	15.7414	15.6769	15.4604	15.6983	15.6752	15.7655	15.765	15.6965	22.4352	22.4622	22.4419	22.7547	22.7389	22.2849	22.3988	22.4759	20.9206
O75167	O75167	Phosphatase and actin regulator 2	PHAR2_HUMAN	Phosphatase and actin regulator 2 OS=Homo sapiens OX=9606 GN=PHACTR2 PE=1 SV=2	Phosphatase and actin regulator 2 OS=Homo sapiens OX=9606 GN=PHACTR2 PE=1 SV=2	724.327	1	1244.18	1	192.974	530.522	1	1	1	18386.3	18838.3	17665.9	27750.3	19493.4	15867.1	13913.5	18560.9	54421.9	86090.5	80330.7	82681.4	46744.9	46946	69416.9	50861.7	80960.1	9.5005	0	10.281	0	7.59226	9.05127	0	0	0	14.1663	14.2014	14.1087	14.7602	14.2507	13.9537	13.7642	14.18	15.7319
O75170	O75170	Serine/threonine-protein phosphatase 6 regulatory subunit 2	PP6R2_HUMAN	Serine/threonine-protein phosphatase 6 regulatory subunit 2 OS=Homo sapiens OX=9606 GN=PPP6R2 PE=1 SV=2	Serine/threonine-protein phosphatase 6 regulatory subunit 2 OS=Homo sapiens OX=9606 GN=PPP6R2 PE=1 SV=2	23245.7	25737.3	23142.2	14347.2	21947	19969.6	21506.5	22127.7	24504.1	123122	129793	120382	130281	125897	114675	116672	122662	163978	308810	263542	269680	128233	181039	292602	166657	248727	14.5047	14.6516	14.4982	13.8085	14.4217	14.2855	14.3925	14.4336	14.5807	16.9097	16.9859	16.8773	16.9913	16.9419	16.8072	16.8321	16.9043	17.3231
O75173	O75173	A disintegrin and metalloproteinase with thrombospondin motifs 4	ATS4_HUMAN	A disintegrin and metalloproteinase with thrombospondin motifs 4 OS=Homo sapiens OX=9606 GN=ADAMTS4 PE=1 SV=3	A disintegrin and metalloproteinase with thrombospondin motifs 4 OS=Homo sapiens OX=9606 GN=ADAMTS4 PE=1 SV=3	64082.8	30809.1	18848.7	20204.7	58005.6	64952.1	77615.1	29921.5	22501.1	2.37413e+06	2.45831e+06	2.3933e+06	1.67671e+06	1.59554e+06	2.52461e+06	2.65651e+06	2.81081e+06	31397.4	18736.5	25089.4	31363.9	11529.9	26480.8	29746.7	43355	29949.5	15.9676	14.9111	14.2022	14.3024	15.8239	15.9871	16.244	14.8689	14.4577	21.179	21.2292	21.1906	20.6772	20.6056	21.2676	21.3411	21.4226	14.9384
O75175	O75175	CCR4-NOT transcription complex subunit 3	CNOT3_HUMAN	CCR4-NOT transcription complex subunit 3 OS=Homo sapiens OX=9606 GN=CNOT3 PE=1 SV=1	CCR4-NOT transcription complex subunit 3 OS=Homo sapiens OX=9606 GN=CNOT3 PE=1 SV=1	25351.3	31420.3	27772.2	35334.8	28958.9	33129.1	24666.6	27136.5	25987.3	762191	762217	781104	994477	974843	697731	763547	803076	176939	342110	303368	356427	179152	189048	296714	167975	287138	14.6298	14.9394	14.7614	15.1088	14.8217	15.0158	14.5903	14.7279	14.6655	19.5398	19.5398	19.5752	19.9236	19.8948	19.4123	19.5424	19.6152	17.4329
O75177	O75177	Calcium-responsive transactivator	CREST_HUMAN			1	751.59	1015.76	988.752	1719.51	646.255	620.862	1202.77	885.197	1	1	1	1	1	1	1	1	1	1	1	1	1	1	1	1	1	0	9.5538	9.98834	9.94946	10.7478	9.33596	9.27813	10.2321	9.78985	0	0	0	0	0	0	0	0	0
O75179	O75179	Ankyrin repeat domain-containing protein 17	ANR17_HUMAN	Ankyrin repeat domain-containing protein 17 OS=Homo sapiens OX=9606 GN=ANKRD17 PE=1 SV=3	Ankyrin repeat domain-containing protein 17 OS=Homo sapiens OX=9606 GN=ANKRD17 PE=1 SV=3	19206.3	22609.8	18686	46171.9	39024.2	44151.6	18940	23407.3	20427.4	172980	182696	190621	300978	315060	168182	186460	186214	379417	626647	555156	736093	427824	493003	535660	375613	526576	14.2293	14.4647	14.1897	15.4947	15.2521	15.4302	14.2092	14.5147	14.3182	17.4002	17.4791	17.5403	18.1993	18.2653	17.3597	17.5085	17.5066	18.5334
O75182	O75182	Paired amphipathic helix protein Sin3b	SIN3B_HUMAN	Paired amphipathic helix protein Sin3b OS=Homo sapiens OX=9606 GN=SIN3B PE=1 SV=2	Paired amphipathic helix protein Sin3b OS=Homo sapiens OX=9606 GN=SIN3B PE=1 SV=2	3514.47	4434.64	2927.81	6851.72	6372.27	7676.86	2300.98	3787.26	5000.24	81357.7	90921.8	86213.3	126860	119174	76572.2	85326.1	90916.8	60275	115756	106179	131384	70802.2	63293.9	96300.7	57242.5	91201.8	11.7791	12.1146	11.5156	12.7422	12.6376	12.9063	11.168	11.8869	12.2878	16.312	16.4723	16.3956	16.9529	16.8627	16.2245	16.3807	16.4723	15.8793
O75190	O75190	DnaJ homolog subfamily B member 6	DNJB6_HUMAN	DnaJ homolog subfamily B member 6 OS=Homo sapiens OX=9606 GN=DNAJB6 PE=1 SV=2	DnaJ homolog subfamily B member 6 OS=Homo sapiens OX=9606 GN=DNAJB6 PE=1 SV=2	28777.5	25499.1	34226	28932.2	32654.1	42076.7	26264	20807.4	35032.3	83763	93342.7	101125	112887	100347	92326.2	92984.8	93410.5	252994	409377	381619	473550	266354	446250	393892	294617	372365	14.8127	14.6382	15.0628	14.8204	14.995	15.3607	14.6808	14.3448	15.0964	16.354	16.5102	16.6258	16.7845	16.6146	16.4945	16.5047	16.5113	17.9487
O75191	O75191	Xylulose kinase	XYLB_HUMAN	Xylulose kinase OS=Homo sapiens OX=9606 GN=XYLB PE=1 SV=3		9371.72	6871.63	7647.5	11856.6	11678.2	15228.5	8188.95	5671.84	7841.59	108508	114264	116051	152862	154914	101569	109176	107750	1	1	1	1	1	1	1	1	1	13.1941	12.7464	12.9008	13.5334	13.5115	13.8945	12.9995	12.4696	12.9369	16.7274	16.802	16.8244	17.2219	17.2411	16.6321	16.7363	16.7173	0
O75197;O75581	O75197;O75581	Low-density lipoprotein receptor-related protein 5;Low-density lipoprotein receptor-related protein 6	LRP5_HUMAN;LRP6_HUMAN			2719	2758.86	1988.26	2276.28	1872.39	1705.75	1	1	1	1	1	1	1	1	1	1	1	1	1	1	1	1	1	1	1	1	11.4089	11.4299	10.9573	11.1525	10.8707	10.7362	0	0	0	0	0	0	0	0	0	0	0	0
O75204				Transmembrane protein 127 OS=Homo sapiens OX=9606 GN=TMEM127 PE=1 SV=1		1	1	1	1	1	1	1	1	1	18429.9	18882.4	15116.7	26753	23547.5	21018.4	18654.8	16133.9	1	1	1	1	1	1	1	1	1	0	0	0	0	0	0	0	0	0	14.1698	14.2048	13.8839	14.7074	14.5233	14.3594	14.1873	13.9778	0
O75208	O75208	Ubiquinone biosynthesis protein COQ9, mitochondrial	COQ9_HUMAN	Ubiquinone biosynthesis protein COQ9, mitochondrial OS=Homo sapiens OX=9606 GN=COQ9 PE=1 SV=1	Ubiquinone biosynthesis protein COQ9, mitochondrial OS=Homo sapiens OX=9606 GN=COQ9 PE=1 SV=1	10224.1	16405.3	12947	18075.8	15340.1	20102.7	9207.23	15779	10265.5	378305	378911	384090	536738	493813	371992	393528	415772	150325	463382	333110	343210	155459	136562	288236	145228	306740	13.3197	14.0019	13.6603	14.1418	13.905	14.2951	13.1686	13.9457	13.3255	18.5292	18.5315	18.5511	19.0339	18.9136	18.5049	18.5861	18.6654	17.1977
O75223	O75223	Gamma-glutamylcyclotransferase	GGCT_HUMAN	Gamma-glutamylcyclotransferase OS=Homo sapiens OX=9606 GN=GGCT PE=1 SV=1	Gamma-glutamylcyclotransferase OS=Homo sapiens OX=9606 GN=GGCT PE=1 SV=1	47624.2	43766.3	43926.1	82336.3	81127.5	70254.2	49200.2	55406.8	53093.8	956932	970820	971313	1.24994e+06	1.17751e+06	952965	1.01168e+06	985269	268274	429251	347583	497119	246451	344852	409242	281548	403986	15.5394	15.4175	15.4228	16.3292	16.3079	16.1003	15.5864	15.7578	15.6963	19.8681	19.8888	19.8896	20.2534	20.1673	19.8621	19.9483	19.9102	18.0333
O75251	O75251	NADH dehydrogenase [ubiquinone] iron-sulfur protein 7, mitochondrial	NDUS7_HUMAN	NADH dehydrogenase [ubiquinone] iron-sulfur protein 7, mitochondrial OS=Homo sapiens OX=9606 GN=NDUFS7 PE=1 SV=3	NADH dehydrogenase [ubiquinone] iron-sulfur protein 7, mitochondrial OS=Homo sapiens OX=9606 GN=NDUFS7 PE=1 SV=3	40719.6	40986.6	50990.5	65552.1	44486.7	71071.2	32422.9	40644.5	49151.5	441138	450976	440200	664676	643942	400630	410805	430868	296389	638303	514163	825709	321504	323939	558456	294267	450765	15.3134	15.3229	15.6379	16.0004	15.4411	16.117	14.9847	15.3108	15.5849	18.7509	18.7827	18.7478	19.3423	19.2966	18.6119	18.6481	18.7169	18.1771
O75298	O75298	Reticulon-2	RTN2_HUMAN			17571.5	43422.6	13686.7	10115.5	12959.6	1	21610.5	47256.8	16563.8	1	1	1	1	1	1	1	1	1	1	1	1	1	1	1	1	1	14.1009	15.4062	13.7405	13.3043	13.6617	0	14.3994	15.5282	14.0157	0	0	0	0	0	0	0	0	0
O75306	O75306	NADH dehydrogenase [ubiquinone] iron-sulfur protein 2, mitochondrial	NDUS2_HUMAN	NADH dehydrogenase [ubiquinone] iron-sulfur protein 2, mitochondrial OS=Homo sapiens OX=9606 GN=NDUFS2 PE=1 SV=2	NADH dehydrogenase [ubiquinone] iron-sulfur protein 2, mitochondrial OS=Homo sapiens OX=9606 GN=NDUFS2 PE=1 SV=2	88755.5	114612	116896	121467	133576	148521	84609.3	101667	103754	806825	803714	790108	1.08279e+06	1.13273e+06	716003	781912	827809	543112	1.13824e+06	888611	1.24159e+06	574373	602202	941254	476596	775885	16.4375	16.8064	16.8349	16.8902	17.0273	17.1803	16.3685	16.6335	16.6628	19.6219	19.6163	19.5917	20.0463	20.1114	19.4496	19.5766	19.6589	19.0509
O75312	O75312	Zinc finger protein ZPR1	ZPR1_HUMAN	Zinc finger protein ZPR1 OS=Homo sapiens OX=9606 GN=ZPR1 PE=1 SV=1	Zinc finger protein ZPR1 OS=Homo sapiens OX=9606 GN=ZPR1 PE=1 SV=1	50941.7	41838.2	45244.2	107600	81871.5	92372.1	46652.5	44502	46463.5	1.13874e+06	1.09581e+06	1.10135e+06	1.77618e+06	1.71771e+06	1.05069e+06	1.08456e+06	1.13358e+06	1.00676e+06	1.767e+06	1.73536e+06	2.39707e+06	921498	1.25922e+06	1.41514e+06	966637	1.49733e+06	15.6366	15.3525	15.4654	16.7153	16.3211	16.4952	15.5097	15.4416	15.5038	20.119	20.0636	20.0708	20.7603	20.7121	20.0029	20.0487	20.1125	19.9413
O75317	O75317	Ubiquitin carboxyl-terminal hydrolase 12	UBP12_HUMAN			17112.5	12158.8	14538	20765.4	15837.2	21270.3	14635.6	12669.4	14392.4	1	1	1	1	1	1	1	1	1	1	1	1	1	1	1	1	1	14.0628	13.5697	13.8275	14.3419	13.951	14.3766	13.8372	13.6291	13.813	0	0	0	0	0	0	0	0	0
O75319	O75319	RNA/RNP complex-1-interacting phosphatase	DUS11_HUMAN	RNA/RNP complex-1-interacting phosphatase OS=Homo sapiens OX=9606 GN=DUSP11 PE=1 SV=2		8511.58	5922.37	5160.66	21123.9	14971.9	21101.9	6634.08	8012.43	6727.29	83116.4	82138.6	73603.1	116057	106585	77108	86621.3	85119.2	1	1	1	1	1	1	1	1	1	13.0552	12.532	12.3333	14.3666	13.87	14.3651	12.6957	12.968	12.7158	16.3428	16.3258	16.1675	16.8245	16.7016	16.2346	16.4024	16.3772	0
O75323	O75323	Protein NipSnap homolog 2	NIPS2_HUMAN	Protein NipSnap homolog 2 OS=Homo sapiens OX=9606 GN=NIPSNAP2 PE=1 SV=1	Protein NipSnap homolog 2 OS=Homo sapiens OX=9606 GN=NIPSNAP2 PE=1 SV=1	19797.7	29093.2	29842.4	13262.9	21225.4	24317.9	19554.3	23436.2	21211	1.06854e+06	1.16074e+06	1.10839e+06	1.42162e+06	1.37526e+06	989228	1.05507e+06	1.17749e+06	172195	297979	310417	250730	125228	101484	266482	156188	229106	14.273	14.8284	14.8651	13.6951	14.3735	14.5697	14.2552	14.5165	14.3725	20.0272	20.1466	20.08	20.4391	20.3913	19.9159	20.0089	20.1673	17.3937
O75326	O75326	Semaphorin-7A	SEM7A_HUMAN	Semaphorin-7A OS=Homo sapiens OX=9606 GN=SEMA7A PE=1 SV=1	Semaphorin-7A OS=Homo sapiens OX=9606 GN=SEMA7A PE=1 SV=1	51829.6	12501.1	41606.7	107678	92376.7	161275	67418.8	29756.9	47349.7	2.60459e+06	2.6232e+06	2.71651e+06	6.01781e+06	5.63017e+06	2.44892e+06	2.52812e+06	2.62853e+06	2.18975e+06	2.66529e+06	3.09824e+06	6.63435e+06	5.96296e+06	6.113e+06	2.21306e+06	2.30732e+06	2.83921e+06	15.6615	13.6098	15.3445	16.7164	16.4952	17.2992	16.0409	14.8609	15.5311	21.3126	21.3229	21.3733	22.5208	22.4247	21.2237	21.2696	21.3258	21.0623
O75330	O75330	Hyaluronan mediated motility receptor	HMMR_HUMAN		Hyaluronan mediated motility receptor OS=Homo sapiens OX=9606 GN=HMMR PE=1 SV=2	667.79	1	3045.56	6448.55	1834.92	2953.47	1	1	1	1	1	1	1	1	1	1	1	40362.8	52309.5	41895.3	130885	41092.5	66027.8	49252.8	42769.1	32737.9	9.38325	0	11.5725	12.6548	10.8415	11.5282	0	0	0	0	0	0	0	0	0	0	0	15.3007
O75339	O75339	Cartilage intermediate layer protein 1	CILP1_HUMAN	Cartilage intermediate layer protein 1 OS=Homo sapiens OX=9606 GN=CILP PE=1 SV=4		15714.7	2160.75	9109.29	1	1	1	22244.2	6706.17	6514.83	31418.3	26181.9	31740.6	28960.1	33046.5	30154.3	35439.2	36835.2	1	1	1	1	1	1	1	1	1	13.9398	11.0773	13.1531	0	0	0	14.4411	12.7113	12.6695	14.9393	14.6763	14.954	14.8218	15.0122	14.8801	15.1131	15.1688	0
O75340	O75340	Programmed cell death protein 6	PDCD6_HUMAN	Programmed cell death protein 6 OS=Homo sapiens OX=9606 GN=PDCD6 PE=1 SV=1	Programmed cell death protein 6 OS=Homo sapiens OX=9606 GN=PDCD6 PE=1 SV=1	186896	198333	170457	173523	147957	90142.1	199142	200586	211136	820657	838918	811833	793937	786446	753726	781947	1.00049e+06	66094.7	144643	112917	125493	67831	77432.3	116810	61063	99947.9	17.5119	17.5976	17.3791	17.4048	17.1748	16.4599	17.6034	17.6139	17.6878	19.6464	19.6782	19.6308	19.5987	19.585	19.5237	19.5767	19.9323	16.0122
O75347	O75347	Tubulin-specific chaperone A	TBCA_HUMAN	Tubulin-specific chaperone A OS=Homo sapiens OX=9606 GN=TBCA PE=1 SV=3	Tubulin-specific chaperone A OS=Homo sapiens OX=9606 GN=TBCA PE=1 SV=3	162840	177338	188747	245875	247987	264587	162235	170455	185897	3.5277e+06	3.48645e+06	3.51301e+06	5.10026e+06	4.82971e+06	3.24314e+06	3.42278e+06	3.4114e+06	124705	280974	207306	260944	137473	177653	214503	118571	183216	17.3131	17.4361	17.5261	17.9076	17.9199	18.0134	17.3077	17.379	17.5041	21.7503	21.7333	21.7443	22.2821	22.2035	21.629	21.7067	21.7019	16.9282
O75348	O75348	V-type proton ATPase subunit G 1	VATG1_HUMAN	V-type proton ATPase subunit G 1 OS=Homo sapiens OX=9606 GN=ATP6V1G1 PE=1 SV=3	V-type proton ATPase subunit G 1 OS=Homo sapiens OX=9606 GN=ATP6V1G1 PE=1 SV=3	171658	91155.5	138406	182888	214367	178515	185428	94815	110007	307461	287321	296331	515822	559222	306832	291699	310001	75871	97950.4	81165	140512	56776.9	111434	84838	70888.3	69253.2	17.3892	16.476	17.0786	17.4806	17.7097	17.4457	17.5005	16.5328	16.7472	18.23	18.1323	18.1768	18.9765	19.0931	18.2271	18.1541	18.2419	16.2113
O75351	O75351	Vacuolar protein sorting-associated protein 4B	VPS4B_HUMAN	Vacuolar protein sorting-associated protein 4B OS=Homo sapiens OX=9606 GN=VPS4B PE=1 SV=2	Vacuolar protein sorting-associated protein 4B OS=Homo sapiens OX=9606 GN=VPS4B PE=1 SV=2	62200.7	53664.8	56800.1	80757.5	75585.3	88280.1	56845.2	45556.4	54138.9	1.46178e+06	1.46881e+06	1.50712e+06	1.91109e+06	1.85526e+06	1.37105e+06	1.42178e+06	1.43177e+06	1.54168e+06	2.70183e+06	2.74114e+06	2.51434e+06	1.50736e+06	1.66367e+06	2.29906e+06	1.3605e+06	2.55676e+06	15.9246	15.7117	15.7936	16.3013	16.2058	16.4298	15.7948	15.4754	15.7244	20.4793	20.4862	20.5234	20.866	20.8232	20.3869	20.4393	20.4494	20.5561
O75352	O75352	Mannose-P-dolichol utilization defect 1 protein	MPU1_HUMAN	Mannose-P-dolichol utilization defect 1 protein OS=Homo sapiens OX=9606 GN=MPDU1 PE=1 SV=2	Mannose-P-dolichol utilization defect 1 protein OS=Homo sapiens OX=9606 GN=MPDU1 PE=1 SV=2	17671.8	15791	10993.1	19278.1	25776.8	18374.4	16493.7	14210.2	10470.5	48597.2	40713	41842.2	101630	83020.3	37297.9	46154.8	44154.8	29286.8	46672.8	47955.4	72900.1	47245.2	37256	60839.6	31478.3	37973.3	14.1092	13.9468	13.4243	14.2347	14.6538	14.1654	14.0096	13.7946	13.354	15.5686	15.3132	15.3527	16.633	16.3412	15.1868	15.4942	15.4303	14.838
O75354	O75354	Ectonucleoside triphosphate diphosphohydrolase 6	ENTP6_HUMAN	Ectonucleoside triphosphate diphosphohydrolase 6 OS=Homo sapiens OX=9606 GN=ENTPD6 PE=1 SV=3	Ectonucleoside triphosphate diphosphohydrolase 6 OS=Homo sapiens OX=9606 GN=ENTPD6 PE=1 SV=3	1356.51	1512.92	2637.67	3785.81	5927.77	5158.32	2159.18	2658.38	1790.72	39002.8	39273.4	36283.4	39628.3	37859.6	34385.1	35336.4	29143.4	24221.8	43491.4	42919.4	48484.4	21047.7	32841.6	30864.9	23481.9	33544.9	10.4057	10.5631	11.3651	11.8864	12.5333	12.3327	11.0763	11.3763	10.8063	15.2513	15.2613	15.147	15.2742	15.2084	15.0695	15.1089	14.8309	14.564
O75355					Ectonucleoside triphosphate diphosphohydrolase 3 OS=Homo sapiens OX=9606 GN=ENTPD3 PE=1 SV=2	1	1	1	1	1	1	1	1	1	1	1	1	1	1	1	1	1	2035.7	2397.06	1	2731.53	1	1	4123.76	1	1559.66	0	0	0	0	0	0	0	0	0	0	0	0	0	0	0	0	0	10.9913
O75356	O75356	Nucleoside diphosphate phosphatase ENTPD5	ENTP5_HUMAN	Nucleoside diphosphate phosphatase ENTPD5 OS=Homo sapiens OX=9606 GN=ENTPD5 PE=1 SV=1	Nucleoside diphosphate phosphatase ENTPD5 OS=Homo sapiens OX=9606 GN=ENTPD5 PE=1 SV=1	9635.24	7399.19	7727.62	4175.91	8230.2	5222.13	9569.3	7087.72	7515.14	345320	349662	369924	440785	412572	327083	349046	361679	11107	12671	12960.2	14510.2	6573.96	7610.45	13637.9	14127.2	10882.4	13.2341	12.8532	12.9158	12.0279	13.0067	12.3504	13.2242	12.7911	12.8756	18.3976	18.4156	18.4969	18.7497	18.6543	18.3193	18.4131	18.4644	13.4392
O75362	O75362	Zinc finger protein 217	ZN217_HUMAN			1	1	1	1	1699.89	2812.77	1	1	1	1	1	1	1	1	1	1	1	1	1	1	1	1	1	1	1	1	0	0	0	0	10.7312	11.4578	0	0	0	0	0	0	0	0	0	0	0	0
O75367	O75367	Core histone macro-H2A.1	H2AY_HUMAN	Core histone macro-H2A.1 OS=Homo sapiens OX=9606 GN=MACROH2A1 PE=1 SV=5	Core histone macro-H2A.1 OS=Homo sapiens OX=9606 GN=MACROH2A1 PE=1 SV=5	584807	908710	615755	567572	600617	512592	576576	914064	681900	4.44677e+06	4.39307e+06	4.23371e+06	2.95667e+06	3.03893e+06	4.04737e+06	4.28269e+06	4.34994e+06	1.12009e+06	3.27641e+06	2.11922e+06	2.68472e+06	1.15818e+06	1.07204e+06	2.9953e+06	988671	2.40548e+06	19.1576	19.7935	19.232	19.1144	19.1961	18.9675	19.1372	19.8019	19.3792	22.0843	22.0668	22.0135	21.4955	21.5351	21.9486	22.0301	22.0526	20.0952
O75368	O75368	Adapter SH3BGRL	SH3L1_HUMAN	Adapter SH3BGRL OS=Homo sapiens OX=9606 GN=SH3BGRL PE=1 SV=1	Adapter SH3BGRL OS=Homo sapiens OX=9606 GN=SH3BGRL PE=1 SV=1	464640	432298	451825	234291	291827	186483	474457	460042	446893	1.89347e+06	1.8493e+06	1.91457e+06	1.61029e+06	1.46239e+06	1.91929e+06	1.87616e+06	2.0493e+06	329813	603373	519868	606568	206693	268512	575331	332998	461018	18.8258	18.7217	18.7854	17.8379	18.1548	17.5087	18.8559	18.8114	18.7696	20.8526	20.8185	20.8686	20.6189	20.4799	20.8721	20.8394	20.9667	18.3313
O75369	O75369	Filamin-B	FLNB_HUMAN	Filamin-B OS=Homo sapiens OX=9606 GN=FLNB PE=1 SV=2	Filamin-B OS=Homo sapiens OX=9606 GN=FLNB PE=1 SV=2	2.02761e+06	1894543	2921883	1.89897e+06	1.02966e+06	1.68356e+06	1961169	1.86847e+06	2838452	2.04782e+07	2.02688e+07	2.00704e+07	1.93287e+07	1.85909e+07	1.75879e+07	1.83307e+07	1.87911e+07	7.40862e+06	1.32111e+07	9.7928e+06	1.38454e+07	4.39463e+06	9.85686e+06	9.5954e+06	8.83744e+06	8.90595e+06	20.9513	20.8534	21.4785	20.8568	19.9737	20.6831	20.9033	20.8334	21.4367	24.2876	24.2728	24.2586	24.2042	24.1481	24.0681	24.1278	24.1635	22.8208
O75376	O75376	Nuclear receptor corepressor 1	NCOR1_HUMAN	Nuclear receptor corepressor 1 OS=Homo sapiens OX=9606 GN=NCOR1 PE=1 SV=2	Nuclear receptor corepressor 1 OS=Homo sapiens OX=9606 GN=NCOR1 PE=1 SV=2	17206	15768.9	16582.8	27485.6	28381.5	31231.9	14597.3	19245.5	17168.7	131550	131614	138038	172699	165934	121029	130930	146623	87836.6	155544	129771	145490	85584.8	96992.8	130748	83855.1	129813	14.0706	13.9448	14.0174	14.7464	14.7927	14.9307	13.8334	14.2322	14.0675	17.0052	17.006	17.0747	17.3979	17.3402	16.885	16.9984	17.1618	16.4225
O75379	O75379	Vesicle-associated membrane protein 4	VAMP4_HUMAN	Vesicle-associated membrane protein 4 OS=Homo sapiens OX=9606 GN=VAMP4 PE=1 SV=2	Vesicle-associated membrane protein 4 OS=Homo sapiens OX=9606 GN=VAMP4 PE=1 SV=2	19765.3	19562	20926.5	24742	21209.5	26491.5	18984.8	17254.9	18146.7	210036	198348	211705	239869	237935	176490	212968	210645	47864.5	47209.6	56213.4	37400.7	26133	60277.8	57581.8	56488.6	59421.6	14.2707	14.2558	14.353	14.5947	14.3724	14.6932	14.2126	14.0747	14.1474	17.6803	17.5977	17.6917	17.8719	17.8602	17.4292	17.7003	17.6845	15.5467
O75380	O75380	NADH dehydrogenase [ubiquinone] iron-sulfur protein 6, mitochondrial	NDUS6_HUMAN	NADH dehydrogenase [ubiquinone] iron-sulfur protein 6, mitochondrial OS=Homo sapiens OX=9606 GN=NDUFS6 PE=1 SV=1	NADH dehydrogenase [ubiquinone] iron-sulfur protein 6, mitochondrial OS=Homo sapiens OX=9606 GN=NDUFS6 PE=1 SV=1	28486.4	32937.9	33192.2	31555.3	34906.9	36576	23823.9	32730.4	26255.5	768767	827448	819360	1.27728e+06	1.13404e+06	818237	757212	862708	234172	358961	296064	440805	151318	144027	216515	259037	245278	14.798	15.0075	15.0186	14.9456	15.0912	15.1586	14.5401	14.9983	14.6803	19.5522	19.6583	19.6441	20.2846	20.113	19.6422	19.5303	19.7185	17.8372
O75381	O75381	Peroxisomal membrane protein PEX14	PEX14_HUMAN	Peroxisomal membrane protein PEX14 OS=Homo sapiens OX=9606 GN=PEX14 PE=1 SV=1	Peroxisomal membrane protein PEX14 OS=Homo sapiens OX=9606 GN=PEX14 PE=1 SV=1	18984.9	17240.1	16302.6	27521.3	30751.4	30671.2	17632.3	17623.9	16064.5	491927	527843	520919	847560	835581	473861	517270	503172	595187	929059	845841	1.22184e+06	523917	690797	734066	540140	741889	14.2126	14.0735	13.9928	14.7483	14.9084	14.9046	14.1059	14.1052	13.9716	18.9081	19.0098	18.9907	19.693	19.6724	18.8541	18.9806	18.9407	19.183
O75382	O75382	Tripartite motif-containing protein 3	TRIM3_HUMAN	Tripartite motif-containing protein 3 OS=Homo sapiens OX=9606 GN=TRIM3 PE=1 SV=2	Tripartite motif-containing protein 3 OS=Homo sapiens OX=9606 GN=TRIM3 PE=1 SV=2	27865.8	34834.4	29626.3	28129.6	44148.4	29653.7	24611.6	31279.8	29412.7	350395	360990	379284	376829	376341	331790	338121	352786	174666	227731	195738	262051	112584	174666	236639	126247	188168	14.7662	15.0882	14.8546	14.7798	15.4301	14.8559	14.587	14.9329	14.8441	18.4186	18.4616	18.5329	18.5235	18.5217	18.3399	18.3672	18.4284	17.4142
O75385	O75385	Serine/threonine-protein kinase ULK1	ULK1_HUMAN	Serine/threonine-protein kinase ULK1 OS=Homo sapiens OX=9606 GN=ULK1 PE=1 SV=2	Serine/threonine-protein kinase ULK1 OS=Homo sapiens OX=9606 GN=ULK1 PE=1 SV=2	4083.4	3604.92	5664.75	3186.78	3959.29	5450.7	5291.55	3462.41	4041.25	7061.7	6186.01	6527.86	11526.7	8945.59	6515.98	6991.04	8764.49	25728.6	37572.9	37641.8	44055.7	14955.3	21932.4	33117.8	20859.5	37452	11.9956	11.8158	12.4678	11.6379	11.951	12.4122	12.3695	11.7576	11.9806	12.7858	12.5948	12.6724	13.4927	13.127	12.6698	12.7713	13.0975	14.6511
O75386	O75386	Tubby-related protein 3	TULP3_HUMAN	Tubby-related protein 3 OS=Homo sapiens OX=9606 GN=TULP3 PE=1 SV=2		1	3900.91	5465.86	7566.9	5729.63	6696.23	1	1	1	26135.7	32649.4	28482.1	32588.4	27462.8	24006.9	27188.5	29453.1	1	1	1	1	1	1	1	1	1	0	11.9296	12.4162	12.8855	12.4842	12.7091	0	0	0	14.6737	14.9948	14.7978	14.9921	14.7452	14.5512	14.7307	14.8461	0
O75387					Large neutral amino acids transporter small subunit 3 OS=Homo sapiens OX=9606 GN=SLC43A1 PE=1 SV=1	1	1	1	1	1	1	1	1	1	1	1	1	1	1	1	1	1	6304.15	24359.6	14339.3	26511.1	5311.87	8274.19	18941	8274.19	12093.4	0	0	0	0	0	0	0	0	0	0	0	0	0	0	0	0	0	12.6221
O75390	O75390	Citrate synthase, mitochondrial	CISY_HUMAN	Citrate synthase, mitochondrial OS=Homo sapiens OX=9606 GN=CS PE=1 SV=2	Citrate synthase, mitochondrial OS=Homo sapiens OX=9606 GN=CS PE=1 SV=2	72058.3	70205.1	64928.9	130430	128842	129618	57905.7	58410.3	56622.5	2.53539e+06	2.54018e+06	2.52321e+06	4.45253e+06	4.40622e+06	2.26767e+06	2.39e+06	2.54074e+06	657695	1.23992e+06	1.08754e+06	1.51753e+06	774651	899709	1.17676e+06	559810	904671	16.1369	16.0993	15.9866	16.9929	16.9752	16.9839	15.8214	15.8339	15.7891	21.2738	21.2765	21.2668	22.0862	22.0711	21.1128	21.1886	21.2768	19.3271
O75391	O75391	Sperm-associated antigen 7	SPAG7_HUMAN	Sperm-associated antigen 7 OS=Homo sapiens OX=9606 GN=SPAG7 PE=1 SV=2	Sperm-associated antigen 7 OS=Homo sapiens OX=9606 GN=SPAG7 PE=1 SV=2	25247.7	25502.2	21600.8	49086.8	45659.6	44900.7	19639.6	27207.3	23478.4	417629	413121	436925	613175	569529	394322	395268	430572	50587.4	93543.7	81119.6	85475.1	46353.5	37751.7	68714.8	45629.7	61250.3	14.6239	14.6383	14.3988	15.583	15.4786	15.4544	14.2615	14.7317	14.519	18.6719	18.6562	18.737	19.2259	19.1194	18.589	18.5925	18.7159	15.6265
O75394	O75394	Large ribosomal subunit protein bL33m	RM33_HUMAN		Large ribosomal subunit protein bL33m OS=Homo sapiens OX=9606 GN=MRPL33 PE=1 SV=1	9030.82	10627.1	11174.2	18869.3	14701.6	21614.6	9959.37	10245.1	9774.73	1	1	1	1	1	1	1	1	7415.54	15402.7	12707.2	28349.4	10105.8	10421.8	8403.69	5531.6	10858.9	13.1406	13.3755	13.4479	14.2038	13.8437	14.3997	13.2818	13.3226	13.2548	0	0	0	0	0	0	0	0	12.8563
O75396	O75396	Vesicle-trafficking protein SEC22b	SC22B_HUMAN	Vesicle-trafficking protein SEC22b OS=Homo sapiens OX=9606 GN=SEC22B PE=1 SV=5	Vesicle-trafficking protein SEC22b OS=Homo sapiens OX=9606 GN=SEC22B PE=1 SV=5	210196	238312	201297	184882	283669	165990	265148	252292	258370	4.42781e+06	4.1453e+06	4.13457e+06	4.6367e+06	4.65161e+06	3.91419e+06	4.23979e+06	4.15187e+06	274131	354345	274974	592540	203319	337058	698982	266215	297481	17.6814	17.8625	17.619	17.4962	18.1138	17.3407	18.0164	17.9447	17.9791	22.0782	21.983	21.9793	22.1447	22.1493	21.9003	22.0156	21.9853	18.0645
O75400	O75400	Pre-mRNA-processing factor 40 homolog A	PR40A_HUMAN	Pre-mRNA-processing factor 40 homolog A OS=Homo sapiens OX=9606 GN=PRPF40A PE=1 SV=2	Pre-mRNA-processing factor 40 homolog A OS=Homo sapiens OX=9606 GN=PRPF40A PE=1 SV=2	25683.3	36044.1	25644.8	51274.1	42734.5	51787.5	24964	34046.7	27305.3	1.97003e+06	2.04211e+06	2.00345e+06	3.08527e+06	2.94098e+06	1.81647e+06	1.92642e+06	2.03933e+06	571927	1.27082e+06	1.03476e+06	1.442e+06	630451	736289	1.05843e+06	562711	1.02442e+06	14.6485	15.1375	14.6464	15.6459	15.3831	15.6603	14.6076	15.0552	14.7369	20.9098	20.9616	20.9341	21.557	21.4879	20.7927	20.8775	20.9597	19.1255
O75410	O75410	Transforming acidic coiled-coil-containing protein 1	TACC1_HUMAN	Transforming acidic coiled-coil-containing protein 1 OS=Homo sapiens OX=9606 GN=TACC1 PE=1 SV=2	Transforming acidic coiled-coil-containing protein 1 OS=Homo sapiens OX=9606 GN=TACC1 PE=1 SV=2	19285.1	22631.6	16749	35677	36602.9	33672.2	15999.4	17004.1	16202.8	891126	859078	918545	1.1915e+06	1.12705e+06	788719	835035	865708	428790	686061	670854	630334	366263	586996	534239	392472	571638	14.2352	14.4661	14.0318	15.1227	15.1597	15.0393	13.9657	14.0536	13.984	19.7653	19.7124	19.809	20.1844	20.1041	19.5892	19.6715	19.7235	18.7099
O75414	O75414	Nucleoside diphosphate kinase 6	NDK6_HUMAN	Nucleoside diphosphate kinase 6 OS=Homo sapiens OX=9606 GN=NME6 PE=1 SV=3		4167.96	3290.34	4160.96	8190.94	7878.34	8711.41	2651.59	3579.09	4484.69	1	1	1	1	1	1	1	1	1	1	1	1	1	1	1	1	1	12.0251	11.684	12.0227	12.9998	12.9437	13.0887	11.3726	11.8054	12.1308	0	0	0	0	0	0	0	0	0
O75419	O75419	Cell division control protein 45 homolog	CDC45_HUMAN		Cell division control protein 45 homolog OS=Homo sapiens OX=9606 GN=CDC45 PE=1 SV=1	1	1	1	6377.03	3066.46	5737.79	1	1	1	1	1	1	1	1	1	1	1	6499	7217.34	8965.09	19807.8	19024.9	15421.7	7028.22	2276.23	5125.17	0	0	0	12.6387	11.5824	12.4863	0	0	0	0	0	0	0	0	0	0	0	12.666
O75420				GRB10-interacting GYF protein 1 OS=Homo sapiens OX=9606 GN=GIGYF1 PE=1 SV=2	GRB10-interacting GYF protein 1 OS=Homo sapiens OX=9606 GN=GIGYF1 PE=1 SV=2	1	1	1	1	1	1	1	1	1	56474.7	58483.5	60485.7	82744.5	73231.6	61484.9	58432.6	60002.1	36470.1	69570.9	64517.3	72334.4	31466.7	42009.9	61443	29430.2	64187.5	0	0	0	0	0	0	0	0	0	15.7853	15.8357	15.8843	16.3364	16.1602	15.9079	15.8345	15.8727	15.1544
O75427	O75427	Leucine-rich repeat and calponin homology domain-containing protein 4	LRCH4_HUMAN	Leucine-rich repeat and calponin homology domain-containing protein 4 OS=Homo sapiens OX=9606 GN=LRCH4 PE=1 SV=2	Leucine-rich repeat and calponin homology domain-containing protein 4 OS=Homo sapiens OX=9606 GN=LRCH4 PE=1 SV=2	4430.03	6635.46	4043.66	6298.47	8157.16	7841.65	5741.76	6480.34	4270.73	430254	416858	413706	457708	457575	403699	430170	419125	22277.9	43955.6	34774.8	48906.7	17602.6	34849.1	50620.3	23065.7	31449.6	12.1131	12.696	11.9814	12.6208	12.9939	12.9369	12.4873	12.6619	12.0603	18.7148	18.6692	18.6582	18.8041	18.8036	18.6229	18.7145	18.677	14.4433
O75431	O75431	Metaxin-2	MTX2_HUMAN	Metaxin-2 OS=Homo sapiens OX=9606 GN=MTX2 PE=1 SV=1	Metaxin-2 OS=Homo sapiens OX=9606 GN=MTX2 PE=1 SV=1	12059.8	11925.3	10357	15847.7	13724.1	13018.4	11089.8	8666.9	7538.8	334955	337583	323815	441654	438675	317742	337804	354695	4944.77	7009.43	3619.19	8552.05	4942.93	5281.32	7345.16	3650.33	5716.08	13.5579	13.5417	13.3383	13.952	13.7444	13.6683	13.4369	13.0813	12.8801	18.3536	18.3649	18.3048	18.7526	18.7428	18.2775	18.3658	18.4362	12.2717
O75436	O75436	Vacuolar protein sorting-associated protein 26A	VP26A_HUMAN	Vacuolar protein sorting-associated protein 26A OS=Homo sapiens OX=9606 GN=VPS26A PE=1 SV=2	Vacuolar protein sorting-associated protein 26A OS=Homo sapiens OX=9606 GN=VPS26A PE=1 SV=2	121174	146641	143956	128538	150240	160303	138677	142694	139453	1.84361e+06	1.8704e+06	1.85239e+06	2.85297e+06	2.72894e+06	1.71324e+06	1.78352e+06	1.8487e+06	969807	1.70711e+06	1.40941e+06	1.61012e+06	667468	1.0169e+06	1.50991e+06	944685	1.42351e+06	16.8867	17.1619	17.1353	16.9718	17.1969	17.2904	17.0814	17.1226	17.0894	20.8141	20.8349	20.821	21.444	21.3799	20.7083	20.7663	20.8181	19.8873
O75438	O75438	NADH dehydrogenase [ubiquinone] 1 beta subcomplex subunit 1	NDUB1_HUMAN	NADH dehydrogenase [ubiquinone] 1 beta subcomplex subunit 1 OS=Homo sapiens OX=9606 GN=NDUFB1 PE=1 SV=1		9339.82	11844	10807.7	19231.6	22294.9	17251.3	10166.5	11743.1	11140.5	60523.1	57567.5	55300.4	85174.5	75609.4	52976.2	54394.2	58813.8	1	1	1	1	1	1	1	1	1	13.1892	13.5319	13.3998	14.2312	14.4444	14.0744	13.3115	13.5195	13.4435	15.8852	15.813	15.755	16.3781	16.2063	15.6931	15.7312	15.8439	0
O75439	O75439	Mitochondrial-processing peptidase subunit beta	MPPB_HUMAN	Mitochondrial-processing peptidase subunit beta OS=Homo sapiens OX=9606 GN=PMPCB PE=1 SV=2	Mitochondrial-processing peptidase subunit beta OS=Homo sapiens OX=9606 GN=PMPCB PE=1 SV=2	60136.1	54198.6	55992.4	108396	97586.5	106928	56179.9	48523	49643.8	646676	641759	661082	1.00783e+06	1.02505e+06	625711	632981	678049	219231	484286	406610	547560	251250	298166	387675	201435	356245	15.8759	15.726	15.7729	16.726	16.5744	16.7063	15.7778	15.5664	15.5993	19.3027	19.2917	19.3345	19.9428	19.9673	19.2551	19.2718	19.371	17.7421
O75444					Transcription factor Maf OS=Homo sapiens OX=9606 GN=MAF PE=1 SV=2	1	1	1	1	1	1	1	1	1	1	1	1	1	1	1	1	1	17819.4	56747.5	30854.8	54445.8	35757.1	5091.25	34009.8	14977.7	28579.3	0	0	0	0	0	0	0	0	0	0	0	0	0	0	0	0	0	14.1212
O75445	O75445	Usherin	USH2A_HUMAN			1	1	1	1207.5	1559.95	1339.98	1584.58	1383.91	989.088	1	1	1	1	1	1	1	1	1	1	1	1	1	1	1	1	1	0	0	0	10.2378	10.6073	10.388	10.6299	10.4345	9.94995	0	0	0	0	0	0	0	0	0
O75446	O75446	Histone deacetylase complex subunit SAP30	SAP30_HUMAN		Histone deacetylase complex subunit SAP30 OS=Homo sapiens OX=9606 GN=SAP30 PE=1 SV=1	3830.79	7579.72	5375.8	15766.1	10940.1	14781.5	1	6760.84	5385.24	1	1	1	1	1	1	1	1	19593.4	28266	25957.7	36552.1	15433.1	17191.5	28394.3	17646.3	25808.1	11.9034	12.8879	12.3923	13.9445	13.4173	13.8515	0	12.723	12.3948	0	0	0	0	0	0	0	0	14.2581
O75448	O75448	Mediator of RNA polymerase II transcription subunit 24	MED24_HUMAN	Mediator of RNA polymerase II transcription subunit 24 OS=Homo sapiens OX=9606 GN=MED24 PE=1 SV=1	Mediator of RNA polymerase II transcription subunit 24 OS=Homo sapiens OX=9606 GN=MED24 PE=1 SV=1	2617.15	3995.95	3001.41	9690.69	6738.76	8694.97	2492.63	3620.54	2912.89	26132.7	24204.9	22452	36344.1	39366.6	20658.4	25530.6	27051.2	20352	38856.8	33910.4	47709.1	26454.2	27630.9	33699.9	20549.4	34599.5	11.3538	11.9643	11.5514	13.2424	12.7183	13.086	11.2835	11.822	11.5082	14.6736	14.563	14.4546	15.1494	15.2647	14.3344	14.6399	14.7234	14.3129
O75449	O75449	Katanin p60 ATPase-containing subunit A1	KTNA1_HUMAN		Katanin p60 ATPase-containing subunit A1 OS=Homo sapiens OX=9606 GN=KATNA1 PE=1 SV=1	11768.9	16860.9	14371.7	20756.9	14184.7	18380.1	12648.1	14050.8	16462.5	1	1	1	1	1	1	1	1	28537.4	55835.2	48622.6	40661.2	17147.8	26501.2	48726	35165.4	53583.8	13.5227	14.0414	13.8109	14.3413	13.792	14.1659	13.6266	13.7784	14.0069	0	0	0	0	0	0	0	0	14.8006
O75460	O75460	Serine/threonine-protein kinase/endoribonuclease IRE1	ERN1_HUMAN			691.766	1187.3	1176.64	1129.16	1711.78	882.762	1214.85	1299.38	1116.74	1	1	1	1	1	1	1	1	1	1	1	1	1	1	1	1	1	9.43414	10.2135	10.2005	10.141	10.7413	9.78588	10.2466	10.3436	10.1251	0	0	0	0	0	0	0	0	0
O75462	O75462	Cytokine receptor-like factor 1	CRLF1_HUMAN	Cytokine receptor-like factor 1 OS=Homo sapiens OX=9606 GN=CRLF1 PE=1 SV=1	Cytokine receptor-like factor 1 OS=Homo sapiens OX=9606 GN=CRLF1 PE=1 SV=1	32861.3	18292.2	26716.4	7835.51	6949.46	13467.8	52852.6	3310.69	22493.2	72993.5	67380.2	72870.8	100754	88218.9	69272.9	74596.8	77020.7	12200.8	21513.9	12270.6	89329.4	10352.5	13272.5	15909.3	15086.1	14748	15.0041	14.1589	14.7054	12.9358	12.7627	13.7172	15.6897	11.6929	14.4572	16.1555	16.04	16.1531	16.6205	16.4288	16.08	16.1868	16.233	13.5747
O75475	O75475	PC4 and SFRS1-interacting protein	PSIP1_HUMAN	PC4 and SFRS1-interacting protein OS=Homo sapiens OX=9606 GN=PSIP1 PE=1 SV=1	PC4 and SFRS1-interacting protein OS=Homo sapiens OX=9606 GN=PSIP1 PE=1 SV=1	14577.5	26964	19481.2	35244.1	29085.3	40052	12835.9	26139.3	17810	2.03099e+06	2.03906e+06	2.09133e+06	3.28143e+06	2.96849e+06	1.83359e+06	1.99962e+06	2.02957e+06	716571	1.8684e+06	1.61565e+06	1.52402e+06	959172	761214	1.40059e+06	590955	1.45229e+06	13.8315	14.7187	14.2498	15.1051	14.828	15.2896	13.6479	14.6739	14.1204	20.9538	20.9595	20.996	21.6459	21.5013	20.8062	20.9313	20.9527	19.4507
O75477	O75477	Erlin-1	ERLN1_HUMAN	Erlin-1 OS=Homo sapiens OX=9606 GN=ERLIN1 PE=1 SV=2	Erlin-1 OS=Homo sapiens OX=9606 GN=ERLIN1 PE=1 SV=2	63612.1	62211.6	50615.8	89262	80616.5	72960.9	64212.2	54642.8	51824.2	1.79005e+06	1.80602e+06	1.71327e+06	2.53319e+06	2.38475e+06	1.59016e+06	1.72294e+06	1.70866e+06	223416	425666	356920	458628	236189	234828	432384	176141	320011	15.957	15.9249	15.6273	16.4458	16.2988	16.1548	15.9706	15.7377	15.6613	20.7716	20.7844	20.7083	21.2725	21.1854	20.6007	20.7164	20.7044	17.7694
O75486	O75486	Transcription initiation protein SPT3 homolog	SUPT3_HUMAN			270.695	543.614	287.075	1718.86	1459.26	1758.28	1	469.651	763.895	1	1	1	1	1	1	1	1	1	1	1	1	1	1	1	1	1	8.08052	9.08644	8.16528	10.7472	10.511	10.7799	0	8.87544	9.57723	0	0	0	0	0	0	0	0	0
O75487	O75487	Glypican-4	GPC4_HUMAN	Glypican-4 OS=Homo sapiens OX=9606 GN=GPC4 PE=1 SV=4	Glypican-4 OS=Homo sapiens OX=9606 GN=GPC4 PE=1 SV=4	17855.3	19012.9	33701.7	7414.4	6465.64	4146.06	21652	26747.7	46532.1	1.19821e+06	1.15273e+06	1.22309e+06	869760	875951	1.02748e+06	1.06869e+06	1.12408e+06	556810	1.18611e+06	997179	715278	270762	292708	629046	504029	884916	14.1241	14.2147	15.0405	12.8561	12.6586	12.0175	14.4022	14.7071	15.5059	20.1925	20.1366	20.2221	19.7303	19.7405	19.9707	20.0274	20.1003	19.0868
O75489	O75489	NADH dehydrogenase [ubiquinone] iron-sulfur protein 3, mitochondrial	NDUS3_HUMAN	NADH dehydrogenase [ubiquinone] iron-sulfur protein 3, mitochondrial OS=Homo sapiens OX=9606 GN=NDUFS3 PE=1 SV=1	NADH dehydrogenase [ubiquinone] iron-sulfur protein 3, mitochondrial OS=Homo sapiens OX=9606 GN=NDUFS3 PE=1 SV=1	52140.4	65166.2	74915.5	76046.7	79582.7	84000.1	58084.1	64198.3	63407.3	2.87511e+06	2.76399e+06	2.83898e+06	4.9487e+06	4.46559e+06	2.53211e+06	2.6101e+06	2.59279e+06	514241	718703	579465	712124	308914	317980	531487	430439	529775	15.6701	15.9918	16.193	16.2146	16.2802	16.3581	15.8259	15.9702	15.9524	21.4552	21.3983	21.4369	22.2386	22.0904	21.2719	21.3157	21.3061	18.9721
O75494	O75494	Serine/arginine-rich splicing factor 10	SRS10_HUMAN	Serine/arginine-rich splicing factor 10 OS=Homo sapiens OX=9606 GN=SRSF10 PE=1 SV=1	Serine/arginine-rich splicing factor 10 OS=Homo sapiens OX=9606 GN=SRSF10 PE=1 SV=1	15665.3	16263.4	14576.4	42096	27246	31036.4	14799.5	17095.5	15905.8	803043	796963	895234	1.28325e+06	1.22814e+06	759951	783552	772335	476229	1.03135e+06	892085	1.24351e+06	547731	591531	884149	484803	877427	13.9353	13.9893	13.8313	15.3614	14.7338	14.9217	13.8533	14.0613	13.9573	19.6151	19.6042	19.7719	20.2914	20.228	19.5355	19.5797	19.5589	18.8613
O75496	O75496	Geminin	GEMI_HUMAN			1	1	1	2879.56	459.169	2036.16	1	1	1	1	1	1	1	1	1	1	1	1	1	1	1	1	1	1	1	1	0	0	0	11.4916	8.84288	10.9916	0	0	0	0	0	0	0	0	0	0	0	0
O75503	O75503	Bis(monoacylglycero)phosphate synthase CLN5	CLN5_HUMAN	Ceroid-lipofuscinosis neuronal protein 5 OS=Homo sapiens OX=9606 GN=CLN5 PE=1 SV=2	Ceroid-lipofuscinosis neuronal protein 5 OS=Homo sapiens OX=9606 GN=CLN5 PE=1 SV=2	18027.9	19001.8	14924.3	27823.2	32779.2	23644.1	16097.7	14130.4	15492.9	488732	429704	458277	758284	748242	451823	472012	466534	140846	207010	167565	387878	113114	149991	177838	148240	167297	14.1379	14.2138	13.8654	14.764	15.0005	14.5292	13.9746	13.7865	13.9193	18.8987	18.713	18.8059	19.5324	19.5131	18.7854	18.8485	18.8316	17.1038
O75506	O75506	Heat shock factor-binding protein 1	HSBP1_HUMAN		Heat shock factor-binding protein 1 OS=Homo sapiens OX=9606 GN=HSBP1 PE=1 SV=1	17702.8	7508.77	8435.92	9322.13	9489.84	13094	13975.4	7742.13	10864.2	1	1	1	1	1	1	1	1	11668	23070.9	23490.3	20931.5	15890.4	21453.4	22315.3	13229.2	20554	14.1117	12.8744	13.0423	13.1864	13.2122	13.6766	13.7706	12.9185	13.4073	0	0	0	0	0	0	0	0	13.5103
O75508	O75508	Claudin-11	CLD11_HUMAN	Claudin-11 OS=Homo sapiens OX=9606 GN=CLDN11 PE=1 SV=2	Claudin-11 OS=Homo sapiens OX=9606 GN=CLDN11 PE=1 SV=2	1	1	1	2232.26	18655.5	18546.7	1	17368.4	1197.07	54519.4	60993.1	50404.7	97379.5	96405.7	55205.1	60691.4	56106.8	99109.1	283201	480868	110751	184617	78239.1	129175	92359.3	413293	0	0	0	11.1243	14.1873	14.1789	0	14.0842	10.2253	15.7345	15.8964	15.6213	16.5713	16.5568	15.7525	15.8892	15.7759	16.5967
O75521	O75521	Enoyl-CoA delta isomerase 2	ECI2_HUMAN	Enoyl-CoA delta isomerase 2 OS=Homo sapiens OX=9606 GN=ECI2 PE=1 SV=4	Enoyl-CoA delta isomerase 2 OS=Homo sapiens OX=9606 GN=ECI2 PE=1 SV=4	25110.5	48206.3	29115.9	47644	49696.4	51241.2	19495.9	37976	25052.3	707599	734752	737390	1.13623e+06	1.17793e+06	635856	684540	707900	353429	1.00918e+06	709913	797592	387475	312922	885631	270774	607439	14.616	15.5569	14.8295	15.54	15.6009	15.645	14.2509	15.2128	14.6127	19.4326	19.4869	19.4921	20.1158	20.1678	19.2783	19.3848	19.4332	18.4311
O75525				KH domain-containing, RNA-binding, signal transduction-associated protein 3 OS=Homo sapiens OX=9606 GN=KHDRBS3 PE=1 SV=1	KH domain-containing, RNA-binding, signal transduction-associated protein 3 OS=Homo sapiens OX=9606 GN=KHDRBS3 PE=1 SV=1	1	1	1	1	1	1	1	1	1	349236	363046	355930	278231	259235	337863	352090	380661	46650.2	37085.2	57723.4	13590.3	15744.9	28761.5	37090.8	38859.2	69694.6	0	0	0	0	0	0	0	0	0	18.4138	18.4698	18.4412	18.0859	17.9839	18.3661	18.4256	18.5381	15.5096
O75528	O75528	Transcriptional adapter 3	TADA3_HUMAN	Transcriptional adapter 3 OS=Homo sapiens OX=9606 GN=TADA3 PE=1 SV=1	Transcriptional adapter 3 OS=Homo sapiens OX=9606 GN=TADA3 PE=1 SV=1	1	1	1	5367.56	4909.36	4843.12	1	1	1	42143.1	56873.6	45496.5	65750.1	63299.7	49525.5	48157.8	48221.9	2702.14	9246.06	10016.6	7736.3	4175.26	4194.93	3724.63	2777.72	8005.59	0	0	0	12.3901	12.2613	12.2417	0	0	0	15.363	15.7955	15.4735	16.0047	15.9499	15.5959	15.5555	15.5574	11.3999
O75529	O75529	TAF5-like RNA polymerase II p300/CBP-associated factor-associated factor 65 kDa subunit 5L	TAF5L_HUMAN		TAF5-like RNA polymerase II p300/CBP-associated factor-associated factor 65 kDa subunit 5L OS=Homo sapiens OX=9606 GN=TAF5L PE=1 SV=1	1	1	1	2428.76	1	2653.66	1	1	1	1	1	1	1	1	1	1	1	2788	6420.81	6996.29	7863.47	5703.03	7002.13	5933.24	3766.92	1302.16	0	0	0	11.246	0	11.3738	0	0	0	0	0	0	0	0	0	0	0	11.445
O75530	O75530	Polycomb protein EED	EED_HUMAN	Polycomb protein EED OS=Homo sapiens OX=9606 GN=EED PE=1 SV=2	Polycomb protein EED OS=Homo sapiens OX=9606 GN=EED PE=1 SV=2	4337.18	7211.72	5418.03	29012.3	18885.9	28837.7	5002.73	7440.17	3813.61	15930	19006.1	21642.8	34290.3	41348	22851.3	19445.6	18907.9	66133.2	115793	97266	140284	72337.1	85131.6	99127.8	60048.1	96297.7	12.0825	12.8161	12.4036	14.8244	14.205	14.8157	12.2885	12.8611	11.8969	13.9595	14.2142	14.4016	15.0655	15.3355	14.48	14.2472	14.2067	16.0131
O75531	O75531	Barrier-to-autointegration factor	BAF_HUMAN	Barrier-to-autointegration factor OS=Homo sapiens OX=9606 GN=BANF1 PE=1 SV=1	Barrier-to-autointegration factor OS=Homo sapiens OX=9606 GN=BANF1 PE=1 SV=1	20645.1	26765	17150.5	29334.3	25503.9	21070.9	26061	32236.3	28888.8	2.53607e+06	2.52102e+06	2.66477e+06	2.34849e+06	1.98879e+06	2.63897e+06	2.30236e+06	4.07364e+06	1	5502.04	2746.78	2681.94	1579.13	1185.96	5219.06	1256.24	2557.8	14.3335	14.7081	14.066	14.8403	14.6384	14.363	14.6696	14.9764	14.8182	21.2742	21.2656	21.3456	21.1633	20.9235	21.3315	21.1347	21.9579	0
O75533	O75533	Splicing factor 3B subunit 1	SF3B1_HUMAN	Splicing factor 3B subunit 1 OS=Homo sapiens OX=9606 GN=SF3B1 PE=1 SV=3	Splicing factor 3B subunit 1 OS=Homo sapiens OX=9606 GN=SF3B1 PE=1 SV=3	47043	65316.6	55587.6	130293	106001	122528	52120.1	68323.4	55402.7	4.39159e+06	4.32069e+06	4.34936e+06	6.6436e+06	6.57496e+06	4.10292e+06	4.30748e+06	4.37493e+06	1.94642e+06	3.98408e+06	3.12413e+06	4.59782e+06	2.29518e+06	2.54092e+06	3.32586e+06	1.86361e+06	3.20406e+06	15.5217	15.9952	15.7625	16.9914	16.6937	16.9028	15.6696	16.0601	15.7577	22.0663	22.0428	22.0524	22.6635	22.6486	21.9682	22.0384	22.0608	20.8924
[truncated: 8,600 more rows]
[truncated: 86 more columns]
